# Supplementary material for: Machine learning-guided realization of full-color high-quantum-yield carbon quantum dots
Source: Nat Commun. 2024 Jun 6;15:4843. doi: 10.1038/s41467-024-49172-6 (PMC11156924; doi:10.1038/s41467-024-49172-6)
Supplement: Supplementary file 3 — Source Data [file 41467_2024_49172_MOESM3_ESM.zip]

Archive with 28 entries (25 files):
- Source Data/
- Source Data/Figs Raw Data/
- Source Data/Figs Raw Data/Fig. 2 Raw Data.xlsx
- Source Data/Figs Raw Data/Fig. 3 Raw Data.xlsx
- Source Data/Figs Raw Data/Fig. 4 Raw Data.xlsx
- Source Data/SI Raw Data/
- Source Data/SI Raw Data/Supplementary Fig. 10 Raw Data.xlsx
- Source Data/SI Raw Data/Supplementary Fig. 11 Raw Data.xlsx
- Source Data/SI Raw Data/Supplementary Fig. 12 Raw Data.xlsx
- Source Data/SI Raw Data/Supplementary Fig. 13 Raw Data.xlsx
- Source Data/SI Raw Data/Supplementary Fig. 14 Raw Data.xlsx
- Source Data/SI Raw Data/Supplementary Fig. 15 Raw Data.xlsx
- Source Data/SI Raw Data/Supplementary Fig. 16 Raw Data.xlsx
- Source Data/SI Raw Data/Supplementary Fig. 17 Raw Data.xlsx
- Source Data/SI Raw Data/Supplementary Fig. 18 Raw Data.xlsx
- Source Data/SI Raw Data/Supplementary Fig. 19 Raw Data.xlsx
- Source Data/SI Raw Data/Supplementary Fig. 20 Raw Data.xlsx
- Source Data/SI Raw Data/Supplementary Fig. 21 Raw Data.xlsx
- Source Data/SI Raw Data/Supplementary Fig. 22 Raw Data.xlsx
- Source Data/SI Raw Data/Supplementary Fig. 23 Raw Data.xlsx
- Source Data/SI Raw Data/Supplementary Fig. 24 Raw Data.xlsx
- Source Data/SI Raw Data/Supplementary Fig. 3 Raw Data.csv
- Source Data/SI Raw Data/Supplementary Fig. 4 Raw Data.csv
- Source Data/SI Raw Data/Supplementary Fig. 5 Raw Data.xlsx
- Source Data/SI Raw Data/Supplementary Fig. 6 Raw Data.xlsx
- Source Data/SI Raw Data/Supplementary Fig. 7 Raw Data.xlsx
- Source Data/SI Raw Data/Supplementary Fig. 8 Raw Data.xlsx
- Source Data/SI Raw Data/Supplementary Fig. 9 Raw Data.xlsx
