# Supplementary material for: Machine learning-guided realization of full-color high-quantum-yield carbon quantum dots
Source: Nat Commun. 2024 Jun 6;15:4843. doi: 10.1038/s41467-024-49172-6 (PMC11156924; doi:10.1038/s41467-024-49172-6)
Supplement: Supplementary file 3 — Source Data [file 41467_2024_49172_MOESM3_ESM.zip › Source Data/Figs Raw Data/Fig. 2 Raw Data.xlsx]

## Sheet: Fig. 2a
Iteration	utility
1	54.17
2	54.17
3	54.17
4	54.17
5	54.27
6	54.27
7	64.35
8	64.54
9	64.54
10	64.54
11	64.89
12	64.89
13	64.89
14	64.89
15	64.89
16	64.89
17	64.89
18	64.89
19	75.19
20	75.44

## Sheet: Fig.2b
	Training	5 new	10 new	15 new	20 new
Red	74	74	74	74	74
Orange	88	88	88	88	88
Yellow	55	65	65	65	65
Green	28	28	28	28	83
Cyan	59	59	59	94	94
Blue	69	69	69	69	69
Purple	44	44	71	71	71

## Sheet: Fig. 2c
Iteration	MSE (PLQY)	MSE (PL wavelength)
1	0.43938	0.00364
2	0.27366	0.04919
3	0.20145	0.04716
4	0.156	0.05876
5	0.14597	0.05331
6	0.14388	0.04861
7	0.14165	0.0613
8	0.14621	0.05108
9	0.13017	0.06056
10	0.1183	0.05961
11	0.134	0.053
12	0.12326	0.0557
13	0.11391	0.06272
14	0.10934	0.07183
15	0.10245	0.07467
16	0.10429	0.07596
17	0.1037	0.07295
18	0.10149	0.06872
19	0.09971	0.06897
20	0.10117	0.0682

## Sheet: Fig. 2d
	T	t	C	Vc	S	Vs	Rr	Mp	PLQY	PL λ
PL λ	0.378615	0.130494	-0.125187	-0.0526462	-0.0536737	0.147008	0.160514	-0.0442413	-0.0763798	1
PLQY	0.207557	0.275623	-0.232492	-0.134089	-0.166434	0.209015	0.17273	-0.057174	1	-0.0763798
Mp	-0.281324	-0.19954	0.0723706	0.242677	-0.013664	-0.253976	-0.279786	1	-0.057174	-0.0442413
Rr	0.464019	0.32551	-0.339363	-0.295353	0.0678208	0.504145	1	-0.279786	0.17273	0.160514
Vs	0.3485	0.565605	-0.0464294	-0.179396	-0.0432154	1	0.504145	-0.253976	0.209015	0.147008
S	0.133436	0.0829831	-0.0871476	-0.00227417	1	-0.0432154	0.0678208	-0.013664	-0.166434	-0.0536737
Vc	-0.523989	-0.474736	0.180063	1	-0.00227417	-0.179396	-0.295353	0.242677	-0.134089	-0.0526462
C	-0.162977	-0.112981	1	0.180063	-0.0871476	-0.0464294	-0.339363	0.0723706	-0.232492	-0.125187
t	0.539115	1	-0.112981	-0.474736	0.0829831	0.565605	0.32551	-0.19954	0.275623	0.130494
T	1	0.539115	-0.162977	-0.523989	0.133436	0.3485	0.464019	-0.281324	0.207557	0.378615

## Sheet: Fig.2e
Dimension 1	Dimension 2
0	1
0.796976	-7.50368
-1.23851	5.66274
-0.943216	-4.38695
0.226359	6.72422
3.30091	-3.87906
-5.97585	-0.111014
1.80391	0.133664
1.96806	-3.17439
4.04275	-0.6052
0.232719	-4.52718
-2.5177	5.90825
0.734338	-2.25791
5.13513	3.74468
-0.101749	-0.914648
-1.444	1.67619
-4.14742	3.24699
-0.810313	-1.89398
-0.84037	4.95087
-4.23683	4.62311
3.3263	6.39109
-7.08926	1.68738
0.898446	0.480845
5.381	1.21411
0.136561	6.49838
1.60518	-4.63268
0.898414	0.480855
-1.40557	-6.44144
-5.97573	-0.111005
2.66728	-3.76724
-5.22966	-0.601237
2.0993	4.50072
-1.15339	2.09307
2.98869	-5.42072
-6.64415	3.02481
-4.4065	-3.55785
5.5726	-2.00906
-1.87772	2.70768
6.54048	1.63903
-1.57231	-0.888924
-4.97182	4.92876
-1.13997	-5.13682
-3.70392	-1.40768
-2.50436	0.518444
-3.09917	-2.97986
-1.33761	-2.95116
1.77363	-5.51053
-1.57226	-0.888966
5.25106	5.03749
-4.40634	-3.5581
4.44138	-1.40419
-0.362308	-2.26063
4.80309	-3.36935
-3.6043	2.22787
3.86842	-2.49116
5.0559	-0.103889
-6.57401	-2.20393
-3.44658	3.12891
-2.04252	-0.790736
-4.23695	4.62334
7.54298	0.0785476
6.53991	1.63905
5.08472	-1.08321
-7.08925	1.68741
-2.35796	-3.97588
3.30163	-2.81729
-5.14891	1.15904
1.91123	-1.91944
0.0642417	4.40472
1.59353	0.0300192
-2.34686	-2.6501
-3.80574	-6.27374
-4.18532	-3.19718
-0.20456	-3.7289
5.13501	3.74476
-5.15451	-4.91107
0.179277	2.76405
2.51816	-6.5699
-2.13413	-3.92881
2.63436	-0.458849
2.12416	-1.02487
-6.1367	-3.90263
-1.17879	-4.64491
-4.52223	-2.1526
2.65814	-1.04527
-2.83365	5.21447
0.399202	-0.406282
-0.233181	0.22672
-2.12248	-2.21302
0.626732	-3.85281
5.38125	1.21408
7.12606	1.62737
2.06283	-6.94416
7.23265	0.723723
1.96927	3.94544
5.38114	1.21408
1.91118	-1.9194
-1.64417	-3.02779
7.12606	1.62735
6.07096	-1.35837
2.80172	-6.42652
-2.07742	6.37222
-5.85705	-0.932171
-1.1585	-2.53293
0.136598	6.49845
0.0276081	3.2516
-3.44674	3.12891
-3.28903	-5.26637
-1.09603	-1.36607
0.357988	-6.71882
-4.51494	-1.21992
-0.873481	6.24192
-4.19899	5.78073
-1.15854	-2.533
-3.84818	1.4106
6.35057	-3.6184
-1.58152	1.16647
-3.25748	6.48074
0.844782	1.22783
5.3321	-2.5909
-3.76183	-4.3186
2.65833	1.55421
-1.58829	-1.92966
2.64232	-2.58624
-2.2479	-0.333335
1.78821	-4.28916
-0.811722	-4.16095
4.51634	3.26892
-6.50189	1.48046
2.04848	2.46418
4.88426	4.06164
0.00909031	-1.88108
-4.18528	-3.19752
1.08075	1.73373
-1.44405	1.67602
-1.4056	-6.44154
-6.37318	0.893238
-1.20134	-2.97638
-5.1492	1.15893
-3.44751	0.54773
-3.2625	4.39328
-2.24783	-0.333327
-0.473689	-0.44233
5.15696	5.17097
1.59972	-5.97654
-1.13985	-5.13665
3.63417	-0.843107
4.31059	-4.85614
2.43982	2.75404
-6.80441	2.50644
4.4411	-1.4042
4.37671	-4.75234
-3.18569	-3.38799
-1.21775	3.62562
2.6672	-3.76733
-0.996103	1.06395
4.72311	1.83855
2.12735	0.91086
3.99921	-5.80684
6.46486	2.60047
-3.57953	3.96338
-4.18533	-3.19747
5.13524	3.74491
-3.09919	-2.98006
-6.22498	-0.816027
1.01113	-2.50519
-5.59541	0.618881
6.5906	-1.2189
-5.70401	1.95525
-3.57951	3.96344
2.43981	2.7542
-2.12254	-2.21298
3.86832	-2.49134
-4.49215	-0.575625
-1.64429	-3.02783
-1.59626	-5.47083
-4.14753	3.24689
-4.08143	-5.12763
0.885243	-4.47971
2.64237	-2.58625
2.86942	0.187802
4.57121	0.758745
-0.595642	-6.27122
2.04828	2.46422
3.85938	-1.78554
5.35886	2.08041
-2.24781	-0.33333
6.28047	3.69634
-1.17865	-4.64501
-3.14136	-6.04547
3.23704	2.27461
-6.68342	0.501558
-0.788114	0.223126
4.38037	-5.92572
6.2808	3.69609
-3.25685	6.48032
-2.72595	0.0904688
5.15685	5.1711
6.64463	-0.595392
-6.50191	1.48048
0.0247628	-2.38999
-0.0745503	1.4019
6.53998	1.63912
-3.61628	-6.36724
6.64465	-0.595408
-4.52226	-2.15265
-5.85687	-0.932186
-2.52348	5.89233
5.38128	1.21406
5.10617	0.00728841
5.05569	-0.10376
1.30961	2.11778
2.63793	-1.66586
1.59339	0.0299839
-2.51761	5.90836
-3.1414	-6.04559
5.48232	2.41615
5.38122	1.21407
1.52244	-3.30795
2.64921	-0.240356
-4.49689	0.806965
-0.0745225	1.40175
5.05584	-0.103826
-1.4056	-6.4415
-1.20134	-2.9762
5.4548	1.00218
0.898434	0.481279
-4.86219	4.24708
-5.08696	2.06758
5.04515	-4.49979
2.63462	-0.458976
4.80313	-3.3693
-3.25735	6.48063
4.24611	4.95002
-3.74538	2.65927
-6.50195	1.48052
3.01564	2.97397
5.13495	3.74496
-3.22114	-4.06934
-4.60169	3.85837
-3.61609	-6.36765
-2.65573	-0.403451
3.80549	2.14853
1.9498	5.31113
-1.15863	-2.53316
4.29155	0.565255
1.78873	-4.289
-1.58146	1.16648
-5.89202	3.36999
-2.59012	3.56541
3.44767	4.14788
-5.59542	0.618876
-6.68343	0.501578
-1.38329	4.36054
7.12596	1.62731
-3.80581	-6.27408
1.89992	6.14496
-4.30237	2.55527
-2.24785	-0.333336
-0.692032	2.86807
-1.13986	-5.13669
-2.42251	-5.40995
-1.09603	-1.36617
5.38105	1.21409
-2.07784	6.3731
1.96811	-3.17428
-0.903285	4.56162
-4.40614	5.81133
1.30959	2.11779
4.16236	-3.65441
-4.75547	-3.87616
-4.4429	-2.7338
2.73935	5.86365
-5.70386	1.95519
0.675052	0.759368
-3.5819	-1.84599
1.59752	5.24404
-7.08929	1.68758
-0.362315	-2.26044
-4.23698	4.62325
-3.22107	-4.06932
-3.84794	1.41045
-0.559942	-1.15088
-3.0991	-2.98004
-3.70376	-1.40777
-4.199	5.78132
3.32629	6.391
6.35421	2.33938
2.66734	-3.76699
-3.44685	3.12898
-4.49706	0.806928
-2.07746	6.37254
-7.49606	0.716087
2.63423	-0.458666
5.46766	-1.20089
0.0247635	-2.38992
1.01245	-6.9069
-5.59543	0.618876
-1.14385	7.41134
-1.58834	-1.92968
0.215729	3.69807
2.81605	4.49793
1.96784	-3.17382
4.44125	-1.40417
-3.60448	2.22785
-2.79131	-1.40945
3.04279	5.21968
3.30151	-2.81735
-3.2572	6.48062
-6.94219	-0.418834
4.44135	-1.40418
-2.57313	1.76776
-5.94494	-3.94326
4.31031	-4.85662
-2.83365	5.21451
3.77405	0.136171
-0.158761	2.61817
-2.40846	4.10414
4.68438	-0.580967
-0.385456	1.22489
-4.08135	-5.1275
7.54289	0.0785542
0.880135	-1.03845
4.51635	3.26896
2.98872	-5.42086
-0.539885	-6.81402
-2.72577	0.0904991
0.482928	3.73507
-0.0490966	-3.48762
1.23118	-5.14146
-2.16749	0.923879
-2.34695	-2.64965
-3.6465	-0.16005
-0.158763	2.6183
-0.840351	4.94927
-5.1545	-4.91122
-6.57391	-2.20433
0.980401	4.11265
-2.41925	-5.42643
6.59091	-1.21926
-5.89254	3.37026
2.778	1.25654
-1.81442	-1.03229
-2.79134	-1.40942
6.35046	-3.61831
7.01421	-0.421586
1.873	3.92899
-5.22955	-0.601204
-2.21567	6.9105
0.797026	-7.50367
3.85967	-1.78555
4.04267	-0.605254
1.78824	-4.28915
-6.50219	1.48048
-4.35455	0.713438
-2.83362	5.21451
1.21727	-1.7034
-0.0170925	0.959782
4.27633	2.33437
-1.15348	2.09317
-0.994077	-5.83772
-4.97153	4.92899
3.85964	-1.78557
-0.281616	7.09378
0.880081	-1.03843
1.30961	2.11778
-4.40603	5.81116
4.51644	3.26887
5.05583	-0.103857
2.43988	2.75422
-3.50095	-2.32474
-7.29612	0.246754
-4.14773	3.24669
-2.67271	-4.62699
2.73876	-2.36454
-4.18524	-3.19757
-6.50216	1.48049
5.13508	3.74498
-1.14353	7.41116
1.52713	-6.92416
-4.19015	1.52903
3.7738	0.136122
2.86976	-2.89169
-0.780971	2.61455
-4.30219	2.55579
5.48227	2.41641
2.44574	1.96999
1.59757	5.2443
-0.00800173	4.3911
-1.18593	3.35334
0.482937	3.73492
-6.94161	-0.418781
2.06279	-6.94422
-3.44749	0.54753
0.399103	-0.406366
-1.2178	3.6257
4.88639	-3.56471
-4.40619	5.81114
-1.21764	3.62571
6.59065	-1.21886
2.66736	-3.767
5.13512	3.74463
6.59084	-1.21919
6.35422	2.33939
-0.0490974	-3.48769
3.58728	-0.306392
3.5872	-0.3064
5.38087	1.2141
5.48226	2.41639
3.63407	-0.843219
0.939607	4.53279
5.46758	-1.2009
5.45479	1.00221
6.61191	0.200046
3.23712	2.27458
-5.48443	4.6217
-0.0168989	5.2929
0.481534	-5.94805
4.3767	-4.75232
5.35899	2.08038
-0.473713	-0.44239
-6.24921	-3.0618
3.5997	4.70093
2.44576	1.96996
6.46492	2.60053
-3.22117	-4.06922
-3.8481	1.41055
-1.99362	-6.37841
-2.4192	-5.42642
-1.58846	-1.92949
-3.18623	-3.38822
4.29136	0.565318
6.35423	2.33949
-7.49621	0.716019
5.12055	-2.75004
-1.44402	1.67599
1.08069	1.73379
-4.44283	-2.7338
0.922074	2.7564
-1.13994	-5.13679
-0.539981	-6.81385
5.13448	3.17873
-5.08692	2.06735
3.63409	-0.843216
-4.85246	-2.62437
-1.47794	5.1715
-3.50078	-2.32499
-6.68332	0.50158
-0.811627	-4.1613
-1.47809	5.17143
-5.19234	-1.30311
-6.94186	-0.418799
0.824474	-5.71713
0.647726	-0.226441
5.11968	0.648524
-4.40622	5.81109
6.62689	-2.7522
6.70679	-1.99765
-6.22513	-0.816201
-5.59558	0.618963
-2.21574	6.91073
-3.26284	4.39282
-2.94379	-0.589519
-0.0170922	0.95977
-4.6017	3.85834
3.42145	0.705799
2.73894	5.86384
1.79536	1.60371
1.51366	-4.79659
-1.15856	-2.53303
1.51354	-4.79638
-0.0490939	-3.48755
-1.47821	5.17102
-4.19004	1.52898
5.57271	-2.00902
-3.84774	1.41037
-2.65593	-0.403364
-1.14395	7.41146
-3.30134	-1.23292
3.42129	-3.22989
1.30959	2.11781
1.10306	5.55345
2.62588	3.08696
1.21718	-1.70348
-1.44415	1.67597
1.87302	3.92898
1.52825	3.12212
-3.50078	-2.32502
-3.27854	3.51995
-5.85683	-0.93212
-2.66585	2.72297
-3.26285	4.39284
1.30963	2.11775
-0.81167	-4.16121
0.00909297	-1.88109
-2.72587	0.0904817
1.8345	3.40102
7.23285	0.723681
-7.04307	-0.760145
2.63808	-1.66591
-4.1903	1.52912
-1.81902	3.46583
3.0429	5.21945
2.12733	0.910879
-2.46113	2.95532
-2.75334	2.14668
-3.09921	-2.97993
-1.28727	-0.603781
3.90494	6.06922
-3.3019	-1.23291
0.675962	0.757895
-1.21771	3.62571
-5.08698	2.06753
5.11962	0.64862
-5.19241	-1.30298
5.15766	5.17145
1.91108	-1.91945
-0.953633	1.13863
-6.22508	-0.816218
-4.19018	1.52897
0.8802	-1.03842
-2.16775	0.923777
-1.99384	-6.37849
2.63424	-0.458678
2.66731	-3.7672
-6.94171	-0.418799
-7.21573	-1.40522
-3.6265	4.8658
4.80321	-3.36941
0.226097	6.72405
-3.44685	3.12902
2.6344	-0.458853
-4.35176	-0.704403
6.70624	-1.99732
3.18517	-5.32614
0.922081	2.75616
-5.89245	3.37009
-6.225	-0.816123
-1.89048	0.687829
-7.21568	-1.40535
0.12056	-5.12262
1.9678	-3.17391
3.30101	-3.87901
-2.50425	0.518424
1.21718	-1.70342
3.74495	1.46801
-4.2751	1.84546
3.2371	2.27472
-3.61622	-6.36741
-5.32528	3.90227
-3.76156	-4.31839
1.9112	-1.91938
2.43983	2.75402
-1.819	3.46587
-5.55137	2.25591
6.20284	-2.86216
-0.781213	2.61439
-3.67696	-4.37557
2.12417	-1.0249
4.57135	0.758535
0.0235477	6.08002
6.35018	-3.6182
-2.24794	-0.333339
4.80312	-3.36933
3.30166	-2.81721
-1.40558	-6.44154
-1.33766	-2.95132
7.23284	0.723705
-3.76148	-4.31838
5.87775	4.11632
7.01372	-0.421726
5.15766	5.1714
-1.15863	-2.53312
-5.15447	-4.9112
-4.23687	4.62275
2.04815	2.46427
-1.38318	4.3606
-0.781122	2.61452
1.37575	7.33678
-5.22967	-0.601249
7.0142	-0.421614
-6.37293	0.893359
2.86941	0.188209
1.5997	-5.97654
-3.09915	-2.98007
2.63437	-0.458791
-7.49603	0.716099
1.37566	7.33673
1.01256	-6.90687
5.87765	4.11637
1.46253	2.3868
-4.88254	2.72495
-0.781021	2.61458
-4.14778	3.24668
-2.94403	-0.589521
5.1063	0.00720365
-0.475462	-3.14292
-3.76152	-4.31845
1.30955	2.11779
-5.96856	-2.65846
-4.30225	2.55586
-0.162167	1.94174
-3.61621	-6.36745
6.54006	1.63912
3.44122	-4.271
0.834868	-2.95831
-2.79159	-1.40927
-0.890167	2.28315
6.3505	-3.61827
4.88634	-3.56465
-4.23694	4.62312
-4.49714	0.806981
-2.59025	3.5656
-1.81895	3.46581
2.63448	-0.458884
3.04296	5.21926
2.77793	1.25652
6.28082	3.69611
-3.54328	5.74512
-3.70398	-1.40774
-1.18602	3.35334
-0.903338	4.56205
-5.09116	-1.91608
0.327427	-1.62758
5.49941	-4.8772
2.98875	-5.42074
-0.903298	4.5614
-1.44396	1.67614
2.01893	-3.43528
0.136567	6.49842
1.30959	2.11781
1.8733	3.92904
-0.873235	6.23953
1.8344	3.40099
3.96362	-2.05938
-4.40597	5.81126
1.83446	3.40101
-1.81479	-1.03237
0.215795	3.69798
-4.6869	-4.21514
-3.76164	-4.31853
-0.519941	-7.51214
1.59753	5.24417
-5.41813	-4.74003
3.30166	-2.81714
-2.33964	-1.38357
-2.94596	-1.97642
-5.14933	1.1589
-0.788011	0.223179
4.88434	4.06138
4.30113	4.7841
-4.44292	-2.73379
3.04289	5.21945
-2.52365	5.8923
3.18537	-5.32592
3.30164	-2.8171
4.65869	2.45566
-0.903275	4.56196
-4.49703	0.80709
-2.72591	0.0904832
5.10636	0.00719424
-7.21564	-1.40538
-4.86221	4.24708
-0.0745922	1.4021
-1.5817	1.16655
5.33195	-2.59079
0.0247679	-2.39011
-5.85637	-0.932062
1.10305	5.55351
-5.22962	-0.601233
0.600725	1.74158
-2.01977	-7.0009
6.59077	-1.21898
2.93474	3.9906
-2.34697	-2.64974
-7.49619	0.716027
-1.47805	5.17148
-2.72589	0.0904867
1.37567	7.33674
-1.09616	-1.36611
0.675862	0.758079
1.83423	3.40092
-1.86295	4.17475
2.62618	3.08705
-1.33767	-2.95123
-4.68782	-4.21476
-0.0436946	-6.91193
0.117936	5.18057
1.87324	3.92907
1.61157	-2.25154
-2.52346	5.89219
4.24578	4.94959
-1.81477	-1.03235
-5.38143	3.24207
-0.953703	1.13941
-3.44684	3.129
1.2172	-1.70339
3.01557	2.97428
-2.52349	5.89225
-3.29979	-1.2333
-0.20463	-3.72875
-5.89241	3.3702
-3.25674	6.48032
-1.24503	-0.0346336
-0.233036	0.226723
3.42147	0.705736
-3.57958	3.96353
1.6116	-2.25156
-4.88239	2.72491
-4.40624	5.81116
-5.15452	-4.91056
4.30131	4.78405
5.12047	-2.75
-1.58151	1.16648
0.844802	1.22786
-3.62655	4.86564
5.04511	-4.4993
1.96893	3.94553
-0.787366	3.62303
-6.50177	1.48059
2.73921	5.86374
3.99964	-5.80693
-1.14348	7.41107
2.62624	3.08709
-0.00548964	-4.56683
1.37577	7.33685
4.4413	-1.40418
0.481509	-5.94796
-2.66585	2.72313
3.86834	-2.49129
-0.00799141	4.3912
-0.281527	7.09401
2.64237	-2.58622
1.5996	-5.97627
2.51816	-6.56973
5.13438	3.17867
-5.85645	-0.932087
-4.44285	-2.73383
0.674104	0.760727
-0.233179	0.226713
4.24588	4.94975
-3.56868	-2.78319
-3.50062	-2.32503
5.13456	3.17875
3.48098	3.3786
2.73669	-2.36423
-1.38326	4.36085
-2.50451	0.518594
-2.04273	-0.790695
-0.781144	2.61446
4.20301	-1.36034
2.65827	1.55407
-4.49697	0.806922
1.80388	0.133659
2.33864	-4.14206
2.65763	-1.0454
5.12046	-2.74999
4.38037	-5.92574
-3.22121	-4.0693
-3.62655	4.86572
4.88437	4.06159
-2.9459	-1.97639
-5.64214	-2.91236
-1.21767	3.62571
-0.539756	-6.81378
-2.50439	0.518415
-4.88238	2.72496
1.52254	-3.30786
-1.8191	3.46593
-5.38135	3.24181
-4.42314	0.236516
-2.01975	-7.00082
0.0115318	-3.03816
6.3542	2.33942
-6.24912	-3.0618
0.626791	-3.85286
-0.00549288	-4.56685
2.86944	0.187848
2.8697	-2.89169
2.98885	-5.42058
0.136532	6.49833
0.824425	-5.71671
-1.87756	2.70779
2.8023	-6.42672
1.91118	-1.91939
-6.80451	2.50644
-0.0168999	5.29298
-2.57317	1.76776
-2.12254	-2.21298
-3.67691	-4.37554
-0.994151	-5.83773
0.675067	0.759332
0.00909768	-1.88096
-6.94159	-0.418784
-2.00147	5.0635
-4.51472	-1.21973
1.51339	-4.79723
-4.86218	4.24705
2.06916	6.27585
2.43984	2.75405
-5.97585	-0.111017
1.80391	0.133647
-2.59015	3.56544
-1.20119	-2.97606
-1.38303	4.36075
2.12736	0.910867
4.09395	3.64193
2.86969	-2.89176
-0.943222	-4.38666
-1.38329	4.36054
3.30164	-2.81715
3.42145	0.705732
4.24574	4.94948
5.72243	-4.21874
-3.61615	-6.36755
-4.35465	0.713451
-3.57961	3.96348
2.63781	-1.66588
3.41321	-6.35377
3.04289	5.21943
-0.281504	7.09364
1.5935	0.0299701
5.13533	3.74495
-5.85707	-0.932187
-3.22097	-4.06923
1.08059	1.7338
-5.1545	-4.91136
-3.56875	-2.78319
0.834882	-2.95833
6.35051	-3.61827
7.543	0.0785413
-3.58174	-1.846
-3.80576	-6.27346
-4.40625	5.81106
-4.53568	-5.67545
-5.4182	-4.74008
4.37659	-4.75206
-3.99685	-0.790955
-3.54336	5.74536
0.0247628	-2.38998
-3.5432	5.74542
-2.72582	0.0904909
-2.9457	-1.97661
6.64477	-0.595372
-1.9936	-6.37843
1.21718	-1.70348
1.96907	3.94551
5.13523	3.74478
6.59055	-1.21897
-5.85696	-0.932144
3.74452	1.46701
2.86938	0.188253
2.63434	-0.458797
-1.87759	2.70786
4.80318	-3.36924
-2.41921	-5.42638
0.327428	-1.62758
0.215774	3.69812
3.77372	0.136222
0.626658	-3.85273
-6.68328	0.50159
0.880155	-1.03838
2.65769	-1.04535
-1.18599	3.35326
3.23707	2.27455
-1.28725	-0.603802
0.226212	6.72413
-5.32524	3.90217
-7.49613	0.716047
5.57246	-2.00902
1.91127	-1.91938
-1.17431	-1.74894
3.44147	-4.27079
4.24574	4.94948
-4.88255	2.72493
-3.09916	-2.98011
-2.16776	0.923717
2.75399	6.86308
-5.14919	1.15894
-4.27485	1.84556
-1.71473	-4.36805
-2.21583	6.91038
0.980665	4.11269
3.62778	2.64066
-6.24898	-3.06185
5.49948	-4.87737
-1.44404	1.67599
4.31026	-4.8566
-2.75335	2.14667
1.10305	5.55349
-6.22508	-0.816138
-3.57967	3.96338
-1.59621	-5.47069
0.327757	-1.62757
-1.58831	-1.92965
0.88523	-4.47974
-1.58848	-1.92948
2.64234	-2.5862
3.4214	0.705745
-4.7553	-3.87618
2.65793	-1.04534
-0.943224	-4.3869
-5.55152	2.25587
1.77368	-5.51065
2.9889	-5.42052
6.96691	-1.5364
3.15957	1.37102
-2.21573	6.91034
-7.21555	-1.40525
1.51387	-4.79554
-2.52346	5.89237
1.01248	-6.90689
6.4225	3.24295
-6.88801	-1.94988
0.482962	3.73492
-2.40857	4.10461
2.93478	3.9906
-0.692111	2.8681
-1.2451	-0.0345243
3.01567	2.9741
3.99949	-5.80616
1.87331	3.92905
1.23113	-5.14134
-4.30238	2.55542
0.824386	-5.71732
-1.09601	-1.36608
2.62593	3.08695
-1.57225	-0.888978
-2.57317	1.76783
7.01381	-0.421743
2.67625	-1.75892
0.215784	3.69805
2.62618	3.08708
-2.3396	-1.38358
-1.99402	-6.37843
-0.016906	5.29317
1.61153	-2.25156
-5.38131	3.24097
-5.59528	0.618863
1.52261	-3.30796
-3.44662	3.12885
-5.70396	1.95515
-3.22119	-4.06926
5.49936	-4.87716
2.12754	0.910797
-0.996063	1.06397
-0.204481	-3.72887
-1.15854	-2.53304
2.93474	3.99078
-4.08136	-5.12758
1.37581	7.33688
-1.54091	-3.58656
2.12417	-1.02498
-2.29542	-6.89802
3.63416	-0.843153
-2.56632	-3.83108
3.32617	6.39124
7.01397	-0.421646
-4.14776	3.24667
-2.01975	-7.00082
-2.7259	0.090483
-4.30238	2.55544
4.5713	0.758553
0.0247676	-2.39001
0.92209	2.75625
-4.2751	1.84545
0.120569	-5.12248
5.4673	-1.20097
3.30094	-3.87905
2.98894	-5.42073
5.87763	4.11623
-1.57231	-0.888915
0.0899785	0.155549
0.73426	-2.25775
0.676026	0.757812
0.481523	-5.94802
4.04271	-0.605239
-5.55138	2.25595
1.64115	-0.928876
-5.55129	2.25583
5.15733	5.17121
1.46256	2.38682
-2.79143	-1.4093
4.80216	-2.01943
-4.60179	3.85842
-7.49596	0.716121
-4.30234	2.55568
5.57231	-2.00904
-3.54324	5.74533
-1.15859	-2.53303
-3.62672	4.86581
-0.043702	-6.91193
-1.99384	-6.37849
1.08062	1.73376
-0.105836	7.40388
-2.67261	-4.62684
0.482893	3.73478
0.120562	-5.12254
3.41327	-6.35379
6.42322	3.24299
-0.162112	1.94174
5.12029	-2.75001
0.942916	3.27374
-4.19895	5.78134
2.67624	-1.75892
1.17914	0.175386
0.844811	1.22784
-3.1857	-3.38817
4.0146	5.541
-1.74024	2.04706
-0.385509	1.2248
-4.44282	-2.73381
1.77947	-0.875024
3.48096	3.37858
-0.0490985	-3.4878
-1.14377	7.4114
6.28537	-0.142517
0.898454	0.481242
-5.42993	1.08856
-1.17862	-4.64501
-4.19895	5.78084
1.61159	-2.25153
3.30105	-3.87904
-4.3519	-0.704446
4.29156	0.56514
2.06938	6.27547
-4.97136	4.92899
-3.18572	-3.38799
1.30962	2.11777
3.48109	3.37856
-0.787386	3.62319
-0.873683	6.24267
-0.162113	1.94168
-3.99672	-0.790911
-3.28898	-5.26639
0.942948	3.27393
-2.29575	-6.89807
-2.76058	1.37307
0.0642107	4.40474
-2.79161	-1.40925
-0.105835	7.4038
3.63402	-0.843247
-2.9459	-1.9764
-0.595837	-6.2715
2.7391	5.86377
2.75403	6.8635
-1.8777	2.70767
4.16232	-3.65449
4.65811	2.45554
-3.57955	3.96339
-4.53567	-5.67545
5.15733	5.17114
5.08457	-1.08336
1.59961	-5.97636
5.04519	-4.49958
0.0276686	3.25139
-2.79143	-1.40946
0.796998	-7.50365
-1.40546	-6.44166
-3.54328	5.74531
-1.54084	-3.58666
6.70668	-1.99764
-2.40852	4.10454
0.885231	-4.4797
0.11798	5.18024
7.54303	0.0785406
-1.59626	-5.4708
0.824413	-5.7167
1.7885	-4.28866
6.07118	-1.35848
-0.00796069	4.3914
-3.62656	4.86563
-3.14135	-6.04539
-4.35182	-0.704423
2.67616	-1.75892
-4.49699	0.806875
-2.04255	-0.790725
1.59754	5.24418
5.10623	0.00719878
1.51339	-4.79727
-5.06075	-0.0300698
-4.85237	-2.62424
0.117996	5.18039
-3.1083	0.70313
4.44138	-1.4042
4.68436	-0.581142
0.942949	3.27392
4.61078	-3.2517
-5.22968	-0.601235
2.64921	-0.240359
-1.54077	-3.58673
-5.85676	-0.9321
-0.903311	4.56177
-4.85233	-2.62448
0.0247679	-2.39007
2.75398	6.86301
1.8816	4.77999
-1.44402	1.67605
-4.40635	-3.55799
1.19674	-0.892716
2.77788	1.25648
-3.56878	-2.78305
2.63445	-0.458936
-2.94583	-1.97645
-3.58153	-1.8461
0.824448	-5.71657
4.09442	3.64238
1.46259	2.38675
-1.13991	-5.13677
3.99941	-5.80637
0.626717	-3.85279
1.23121	-5.14152
3.63392	-0.843307
1.96924	3.94543
-4.35426	0.713307
0.120573	-5.12227
-5.85705	-0.93217
3.59973	4.70074
-2.21574	6.91056
-4.35463	0.713476
-2.16771	0.923755
-2.00146	5.06354
-4.51501	-1.21983
3.96367	-2.05938
-0.016929	5.29353
0.922087	2.75609
-3.84816	1.41038
-0.943227	-4.38692
-1.23904	5.66286
1.6115	-2.25154
0.481525	-5.94802
5.08464	-1.08321
2.60266	-4.95339
-0.204542	-3.72886
1.87297	3.92896
-5.38119	3.24157
-0.873455	6.24146
1.34086	6.97895
-2.65589	-0.403481
5.15771	5.17129
1.78839	-4.28906
4.88438	4.06155
4.4414	-1.40419
5.33188	-2.59087
3.99937	-5.80696
1.94985	5.31106
-7.0892	1.68741
-3.70405	-1.40775
3.90484	6.06909
-1.33768	-2.95126
4.08871	1.26957
1.779	-0.874859
-1.23853	5.66272
3.86842	-2.49126
0.922092	2.75628
1.31913	6.68117
2.12418	-1.02496
-4.8522	-2.62443
-1.17437	-1.74894
-2.21568	6.91073
-1.71472	-4.3675
6.42304	3.24293
-0.74426	0.166104
1.17906	0.175445
-0.158779	2.61862
3.01566	2.97406
0.887839	-3.51661
-0.158763	2.61834
0.796983	-7.50366
-1.15346	2.09311
3.41347	-6.35392
2.44558	1.97015
6.46466	2.60063
0.327682	-1.62764
0.0310386	-0.882039
-3.44736	0.54749
2.93487	3.99055
5.3589	2.08039
-1.44405	1.67616
1.87301	3.92905
0.880159	-1.03838
6.46463	2.6004
-3.50067	-2.325
6.6448	-0.595372
4.57105	0.758717
-5.38135	3.24211
4.24584	4.94963
6.59051	-1.21896
3.01518	2.97381
0.89841	0.481239
-4.7555	-3.87614
-0.996023	1.06388
-0.473598	-0.442379
0.600719	1.74182
1.08074	1.7338
0.0642235	4.40465
5.3311	-2.5905
-2.33972	-1.38351
-1.21794	3.6257
-4.5358	-5.67549
1.61165	-2.25151
3.74485	1.46779
-2.56639	-3.83099
-2.14873	2.06621
-1.47803	5.17138
-5.06084	-0.0300416
-6.88821	-1.9499
-0.781126	2.6145
-3.64646	-0.160151
-3.2212	-4.0692
3.85935	-1.7855
2.06285	-6.94426
0.17924	2.76413
5.87762	4.11614
-1.45853	6.74962
0.517171	-1.48911
-0.47369	-0.442335
-1.59618	-5.47064
-2.34684	-2.65
4.65846	2.45563
0.880135	-1.03845
-5.65727	-1.92318
-6.24892	-3.06181
-0.692062	2.86818
3.80539	2.14871
1.89982	6.14481
3.58712	-0.306454
-2.94384	-0.589527
0.844836	1.22786
-2.21586	6.91072
-1.33767	-2.95122
-2.24799	-0.333345
5.4549	1.00227
-1.23855	5.66276
4.09391	3.64191
6.42292	3.24292
-6.24923	-3.06178
4.8022	-2.01945
-3.0991	-2.97989
6.35046	-3.61831
4.27638	2.33445
3.15944	1.37117
1.63712	1.12226
0.120579	-5.12226
0.939657	4.53269
2.60257	-4.95296
-1.9939	-6.37811
-2.24789	-0.333333
1.83445	3.40101
3.42148	-3.23013
3.74472	1.46754
2.09935	4.50075
7.23291	0.72368
-0.105833	7.40384
0.187029	5.42492
4.31032	-4.85649
6.6118	0.200484
-1.33748	-2.95097
7.23283	0.723789
2.06934	6.27535
-2.66584	2.72306
-2.94378	-0.58954
7.23257	0.723728
-6.80452	2.50644
-4.42317	0.236562
-4.19018	1.52922
-3.09918	-2.97988
-1.15342	2.09314
-1.20127	-2.97635
-5.09111	-1.9161
-4.08128	-5.12746
5.956	0.350885
-0.385536	1.22476
2.4456	1.97005
-5.89255	3.37033
1.01104	-2.50534
-1.40555	-6.44154
-1.74025	2.04679
6.96708	-1.53641
6.4224	3.24294
1.21718	-1.70341
0.98047	4.11262
-4.52228	-2.15264
1.59963	-5.97606
-2.58993	3.5652
4.57095	0.758723
4.72324	1.83858
2.64237	-2.58624
-4.19022	1.52902
-5.94532	-3.9435
-4.35175	-0.704414
1.91117	-1.91941
-1.096	-1.36616
2.64916	-0.240355
-3.09916	-2.98007
-3.28915	-5.2666
3.23701	2.27475
-4.49279	-0.575584
-5.70386	1.95525
0.576351	1.89034
1.8998	6.14508
-1.17878	-4.6443
-4.08121	-5.12745
5.35886	2.08041
-5.14865	1.15905
-2.50453	0.518586
1.64115	-0.928841
-2.56626	-3.83124
-0.903297	4.56199
5.35912	2.08025
-3.28908	-5.26661
2.81599	4.49798
2.33855	-4.14203
-3.70407	-1.40772
1.34091	6.97903
-0.994158	-5.83731
-3.50071	-2.32501
1.96783	-3.17345
-3.09916	-2.97984
-1.15868	-2.53321
3.32629	6.39109
-3.57959	3.96353
5.05589	-0.103842
5.95623	0.350877
5.11929	0.648549
1.96897	3.94556
-6.24911	-3.06186
1.59973	-5.97659
-5.94531	-3.94348
-5.85649	-0.932091
0.00908741	-1.88115
-1.86292	4.17455
1.77356	-5.51046
-6.50191	1.48048
-3.58175	-1.84593
0.576326	1.8905
-4.14744	3.24699
-0.787355	3.62321
-2.50449	0.518464
1.77354	-5.51044
4.16237	-3.65434
-4.85219	-2.62445
5.12076	-2.74989
-3.70376	-1.40776
2.86964	-2.8918
-0.158763	2.61833
-0.55992	-1.15087
-6.22505	-0.816117
3.74471	1.46753
-5.55109	2.25589
-0.59594	-6.27166
1.52829	3.12229
5.33147	-2.59063
0.179303	2.76395
-0.354578	-5.41737
7.54284	0.0785554
3.33525	-4.3696
-2.51756	5.90845
2.60256	-4.95324
3.13763	-1.50343
-0.994155	-5.83738
-4.3548	0.713511
-4.53557	-5.67548
3.44094	-4.27098
-0.996039	1.06391
0.327733	-1.62768
3.44097	-4.27094
1.01265	-6.90671
5.11958	0.648513
7.54283	0.0785569
4.8864	-3.56466
-1.38307	4.36073
0.0235465	6.08033
3.62765	2.6405
-2.41925	-5.42642
2.93485	3.99073
0.942902	3.27403
3.33547	-4.36946
2.51831	-6.57008
-6.13649	-3.90269
4.51656	3.26882
2.1273	0.910897
2.73837	-2.36448
-0.0745216	1.40173
0.357903	-6.71869
3.85947	-1.78563
-0.540075	-6.81389
1.94976	5.31104
-2.94589	-1.9764
-0.810317	-1.89391
-1.89057	0.688039
4.27626	2.33433
-0.162101	1.94177
0.0247638	-2.38993
-0.890217	2.28322
0.0235563	6.0802
-0.788141	0.223133
-2.40841	4.10423
-4.75552	-3.87598
-2.21554	6.91063
4.01426	5.54102
0.898373	0.48127
0.67513	0.759241
-5.64215	-2.91231
5.46755	-1.20089
3.3262	6.39125
4.57139	0.758572
6.29254	-0.142401
4.72337	1.83861
-2.56636	-3.83128
-4.53574	-5.67546
-1.09603	-1.36608
0.844836	1.22786
-4.53584	-5.67551
1.87312	3.9291
-6.88825	-1.94993
5.08463	-1.08333
-3.44654	3.12892
2.86969	-2.89183
-2.76061	1.37306
-2.65569	-0.403447
4.1622	-3.65453
-0.943209	-4.38684
-0.539791	-6.81376
1.23116	-5.14141
-2.04291	-0.790686
0.980544	4.11259
-2.7915	-1.40928
1.52244	-3.30796
-1.14376	7.41127
5.4823	2.41637
3.42106	0.705824
-3.25706	6.48072
2.676	-1.7589
3.42146	-3.23014
0.00909213	-1.88107
7.54297	0.0785418
-6.6834	0.501604
5.35896	2.08037
-1.64428	-3.02784
-4.42315	0.236548
2.60254	-4.95294
-2.76084	1.3731
-5.15446	-4.91125
-1.40553	-6.44137
5.46732	-1.20098
-1.47797	5.17149
1.60518	-4.63266
-4.85225	-2.62442
1.79541	1.60386
-2.5044	0.518531
-2.75328	2.14679
-0.15876	2.61814
0.824393	-5.71686
-5.14896	1.15896
3.13755	-1.50339
-0.943236	-4.3868
7.01424	-0.421566
3.96349	-2.05932
-3.27924	1.66447
0.824472	-5.71671
4.30115	4.78417
1.31908	6.68121
-3.2568	6.48037
3.44117	-4.27074
-0.473618	-0.442345
-5.09113	-1.91603
-0.233183	0.22645
-4.19886	5.78076
-5.41831	-4.74025
-2.16759	0.923851
-5.89189	3.3701
-0.890097	2.28329
-1.58146	1.16648
1.96783	-3.17382
-2.46121	2.95521
-3.80562	-6.27402
1.17912	0.175386
4.61073	-3.25172
-7.29625	0.24675
-4.42314	0.236525
2.778	1.25653
-5.85703	-0.932163
3.62768	2.64085
6.35057	-3.61841
0.626779	-3.85283
-0.00547076	-4.56731
4.8843	4.06139
3.74471	1.46758
3.5874	-0.30635
0.84474	1.22788
3.90483	6.06908
2.93475	3.9906
-1.58842	-1.92954
0.0642171	4.40477
-0.840398	4.94806
5.95615	0.350952
5.08449	-1.08323
3.3016	-2.81731
-5.43001	1.08835
-0.233186	0.22655
2.64883	-0.24031
-5.9687	-2.65829
0.0642194	4.40467
-4.27476	1.84555
-7.0892	1.68761
6.35053	-3.61831
-3.44743	0.547447
0.0235722	6.08014
-4.30234	2.55558
4.3766	-4.75216
3.96371	-2.0594
2.86941	0.187798
-3.44738	0.547461
5.38105	1.21411
1.83441	3.40097
5.72215	-4.21848
-5.09111	-1.9161
4.57114	0.758738
-3.38624	0.312151
5.05572	-0.10377
-3.84821	1.41047
1.79547	1.60372
-6.13659	-3.90256
-1.57226	-0.888956
2.33889	-4.14212
-6.37319	0.893271
-5.19246	-1.30302
-2.01986	-7.00084
-3.64649	-0.160079
0.942931	3.27397
1.59756	5.24477
-0.780931	2.61462
-2.83352	5.21446
2.65759	-1.0454
3.96353	-2.05935
3.30157	-2.81728
5.05579	-0.103783
0.39917	-0.406305
2.06926	6.27555
0.824467	-5.71716
3.41342	-6.35391
6.46486	2.60061
1.52259	-3.30796
2.86971	-2.89187
3.2371	2.27465
0.0276143	3.25148
4.01461	5.54123
-6.94174	-0.418812
4.80301	-3.36937
0.482929	3.73507
4.30144	4.78335
3.62766	2.64045
5.33214	-2.59093
-3.09916	-2.9801
-1.15316	2.09312
-0.994092	-5.83769
1.9692	3.94545
1.52722	-6.92385
1.89987	6.14486
5.46741	-1.20095
-2.42261	-5.41032
-1.56473	0.246444
0.215777	3.69803
5.33215	-2.59088
-0.540018	-6.81392
-2.40849	4.10462
2.63436	-0.458866
4.37662	-4.75214
4.09402	3.64195
-0.35461	-5.41715
0.0247632	-2.39005
-0.559919	-1.1509
6.4275	1.30184
-3.1414	-6.04564
-5.08692	2.06733
4.88637	-3.56463
-7.49586	0.716192
1.77365	-5.51061
-6.8042	2.50645
-4.42317	0.236541
-1.74023	2.04677
-3.50083	-2.32497
-5.32487	3.90218
4.24608	4.94994
2.60256	-4.95292
4.65869	2.45566
-1.57232	-0.88888
0.399189	-0.406276
-1.64421	-3.0277
-5.89233	3.36996
-6.68343	0.501542
-2.94581	-1.97665
1.51352	-4.79701
0.880107	-1.0384
0.0642328	4.40455
-4.9716	4.92882
1.59969	-5.97656
-0.0436099	-6.91142
-2.13397	-3.92881
-6.22519	-0.816198
-6.22512	-0.815993
-3.61626	-6.36729
-1.23896	5.6628
6.46493	2.60053
-3.67699	-4.37554
-2.35792	-3.97577
-3.61618	-6.3675
4.16223	-3.65439
1.44471	-2.78384
-2.67247	-4.62679
-4.51475	-1.21972
-2.5236	5.89234
2.04862	2.46415
-3.6769	-4.37554
-6.80443	2.50645
2.6577	-1.04533
1.23119	-5.14141
1.87301	3.92892
-1.40552	-6.44137
4.38015	-5.92557
-0.692362	2.86828
5.33154	-2.59067
1.37572	7.33685
5.49932	-4.87734
-1.64443	-3.02752
-2.52354	5.89222
-5.14891	1.159
-5.19241	-1.30307
-2.07735	6.37214
0.17921	2.76408
-1.99407	-6.37813
0.136608	6.49846
-0.00545819	-4.56747
5.95628	0.350981
-0.519571	-7.51266
2.12418	-1.02493
4.80215	-2.01942
-0.780887	2.61465
4.88434	4.0614
-1.23881	5.66278
5.57241	-2.00903
-6.8044	2.50646
-0.595681	-6.27126
2.44575	1.96993
-2.14871	2.06655
-5.15452	-4.91133
-3.57965	3.96335
-2.79162	-1.40941
3.42158	0.705845
4.7234	1.83865
-3.18623	-3.38822
-5.89185	3.36996
3.41339	-6.35385
-0.78738	3.62327
-1.58836	-1.92961
3.5998	4.70043
7.23263	0.723743
-2.2478	-0.333323
-2.58995	3.5654
-4.44296	-2.73385
-3.76172	-4.31853
0.887918	-3.51666
-3.64649	-0.160094
0.797016	-7.50366
-5.06074	-0.0300708
1.77943	-0.874878
-0.78089	2.61462
-2.12238	-2.21307
2.63837	-1.66599
1.19664	-0.892554
1.89967	6.14502
-2.42264	-5.4105
0.626793	-3.85287
-2.50432	0.518492
-2.65587	-0.40334
-0.475453	-3.14284
-2.42259	-5.41022
5.46739	-1.20095
1.30964	2.11774
3.44133	-4.27039
-3.14137	-6.04554
-2.5178	5.90812
7.23258	0.723718
-2.35793	-3.97595
0.824454	-5.71655
3.18505	-5.32602
0.0642222	4.40482
1.91124	-1.91933
6.35042	-3.6183
-5.42988	1.08851
6.20297	-2.86196
-0.354603	-5.41737
-4.49245	-0.575595
-2.24774	-0.333315
-5.42983	1.08857
-5.89204	3.37026
2.12756	0.910844
-1.20132	-2.97624
3.13757	-1.50335
-1.3832	4.36062
1.9498	5.31152
0.232646	-4.52685
-4.40658	-3.55838
-1.1586	-2.53315
2.12742	0.91086
-6.3732	0.893347
1.0125	-6.90684
-3.74539	2.65927
-3.27853	3.51987
4.37656	-4.75204
-5.55109	2.25586
-3.27929	1.66435
-6.94128	-0.418782
5.95623	0.35093
6.35414	2.3397
-4.35482	0.713527
-0.595756	-6.27133
3.01553	2.97422
-1.86323	4.17465
-4.08133	-5.12757
1.59757	5.24436
-0.473765	-0.442397
-0.385413	1.22503
-5.65703	-1.92327
1.59355	0.0299737
3.80548	2.14861
2.62607	3.08712
-6.13637	-3.90266
-4.515	-1.21965
-2.56647	-3.83113
-7.49622	0.715992
5.33221	-2.59089
-2.49857	-2.48336
6.64489	-0.595465
-0.0436001	-6.91181
-3.28901	-5.26654
6.46466	2.60038
-6.68341	0.501578
-2.56633	-3.8312
-6.31446	3.22845
1.52718	-6.92393
-1.71475	-4.36804
-4.18542	-3.19748
-4.75517	-3.87605
0.980605	4.11265
-3.27924	1.66454
-0.049099	-3.48784
0.600718	1.74216
0.0235332	6.08018
-0.354602	-5.4173
-3.28913	-5.26659
0.136538	6.49839
5.45468	1.00229
3.01551	2.97401
5.49937	-4.87734
-5.09114	-1.91611
-5.14855	1.1591
2.60256	-4.95301
-2.16772	0.923784
-6.1368	-3.90253
6.46455	2.60052
1.10313	5.55328
2.80189	-6.42633
-2.6267	4.45106
-1.64412	-3.02767
2.80081	-6.42599
-5.22966	-0.601261
-1.18597	3.35333
1.44488	-2.78343
-0.903312	4.56142
-0.362284	-2.26046
5.7223	-4.21868
1.52826	3.12233
-1.74032	2.04715
5.1566	5.17114
0.226096	6.72402
0.187001	5.425
6.2924	-0.142413
1.77359	-5.51056
1.63716	1.12232
0.226328	6.72429
2.43985	2.75422
-1.18597	3.35336
2.64903	-0.240329
2.86964	-2.89176
0.922067	2.7562
-5.89208	3.37015
-3.64651	-0.160029
4.65836	2.45569
2.93486	3.99055
1.79545	1.60368
5.46753	-1.20089
4.01433	5.54084
-7.04346	-0.760031
1.4624	2.38684
0.626671	-3.85278
5.38109	1.21413
-1.15859	-2.53317
1.9678	-3.17377
1.19671	-0.892677
-7.08922	1.68754
0.734287	-2.25771
2.74017	-2.36484
0.482911	3.73494
1.01116	-2.50536
3.01566	2.9741
0.232711	-4.52714
1.51354	-4.79693
-0.158758	2.61823
-4.51473	-1.21973
3.13767	-1.50344
1.94974	5.311
4.27633	2.33454
-5.41814	-4.74022
1.10302	5.55351
-0.943286	-4.38678
-5.22953	-0.601195
7.2328	0.723772
6.35419	2.33943
1.79533	1.60364
0.179211	2.76419
0.844861	1.22789
-2.13404	-3.92917
-1.20126	-2.97635
4.04267	-0.605262
3.96371	-2.0594
-2.94591	-1.97644
-5.14857	1.15907
6.64457	-0.595401
-6.68337	0.501615
-1.2013	-2.97582
2.62621	3.08709
-1.54089	-3.58655
2.75398	6.86319
-1.44403	1.67622
0.0275992	3.25158
1.77359	-5.51026
2.86981	-2.89185
3.30159	-2.8171
2.77799	1.25652
2.67593	-1.75883
-3.28911	-5.26661
5.35886	2.0803
-6.24918	-3.06176
-7.21531	-1.40528
6.61178	0.200388
-0.158765	2.61835
1.96898	3.9455
-0.996108	1.06388
-3.67698	-4.37569
-4.42317	0.2365
-1.2012	-2.9758
0.399114	-0.406357
-0.0745617	1.40195
3.85967	-1.78555
4.20259	-1.36055
-0.362284	-2.26071
-1.87762	2.70773
-4.40638	5.81102
-3.5009	-2.32494
5.12056	-2.75002
-0.890238	2.28334
0.136595	6.49846
-3.74565	2.65931
5.13444	3.17875
-1.86303	4.17475
-3.80581	-6.27374
-1.3376	-2.95088
4.01439	5.54101
1.87303	3.92898
0.481527	-5.94802
-3.74538	2.65926
-3.62656	4.86593
-2.46115	2.95526
2.81603	4.4976
-2.34705	-2.64972
3.74433	1.46664
7.23282	0.723774
-4.86222	4.24699
1.51384	-4.79569
-2.41923	-5.42643
-5.85673	-0.932126
2.64904	-0.240329
3.33522	-4.3701
3.48104	3.37861
4.30131	4.7838
-1.17881	-4.64446
-1.81475	-1.03234
5.04471	-4.49961
3.96353	-2.05932
1.91125	-1.91944
3.42144	-3.23013
-7.29618	0.246751
-5.15449	-4.91121
-0.162145	1.94168
0.626653	-3.85275
6.64462	-0.595354
0.626683	-3.85277
-5.32541	3.90228
1.59959	-5.97609
-0.233021	0.22685
-6.225	-0.815959
1.17906	0.175448
-4.35412	0.713266
5.49929	-4.87732
3.59971	4.70098
1.51349	-4.79698
-0.233184	0.226582
5.38109	1.21411
1.79529	1.60335
6.35393	2.33968
-2.35788	-3.97554
5.25053	5.03798
2.86936	0.188127
-2.83345	5.21452
0.898424	0.481276
4.72327	1.83858
0.327451	-1.62756
-3.56878	-2.78315
-0.475464	-3.14313
0.844754	1.22788
0.600714	1.74174
2.65831	1.55419
-1.18589	3.3531
4.37665	-4.75221
-3.84782	1.41041
0.179319	2.76395
-1.21786	3.62561
4.44125	-1.40419
0.922102	2.75619
1.59345	0.0300115
1.34098	6.97884
2.73913	5.86373
5.05589	-0.103868
-3.70408	-1.40773
4.57121	0.758723
1.8998	6.14485
-6.88821	-1.94993
2.66738	-3.76698
-5.55133	2.25589
5.38082	1.2141
-3.99677	-0.790924
1.23114	-5.14148
-3.76159	-4.31824
-4.19894	5.78119
5.57251	-2.00904
0.626702	-3.85276
-3.74558	2.65933
5.45479	1.00223
0.939568	4.53285
-1.14349	7.41111
-4.88249	2.72494
-3.50071	-2.325
4.88646	-3.56473
0.136551	6.49832
2.09921	4.50053
-7.08932	1.6876
-5.48434	4.62126
3.04287	5.2194
-3.67676	-4.37576
5.33201	-2.59081
1.88161	4.77996
1.52264	-3.30794
-3.9968	-0.790978
3.44123	-4.27068
-5.85691	-0.932193
1.64116	-0.928968
-6.50195	1.48047
4.16219	-3.65459
-5.65685	-1.92322
3.3354	-4.36993
-0.943282	-4.38686
-1.74037	2.04694
-5.65739	-1.92327
3.74453	1.46707
-2.46116	2.95514
-4.42319	0.236526
3.90491	6.06918
2.65829	1.55413
-1.24507	-0.0345281
2.0694	6.27539
0.120569	-5.12249
-2.7914	-1.40938
-3.61626	-6.36728
-1.23911	5.66263
-7.29619	0.246751
-4.40649	-3.55792
3.41319	-6.35373
3.62766	2.6406
4.29152	0.565189
4.20266	-1.3604
2.63812	-1.66593
1.21727	-1.70339
-0.385421	1.22496
5.38115	1.21407
5.49951	-4.87731
2.46788	0.866872
-3.22103	-4.06925
[truncated: 193,904 more rows]
