# Supplementary material for: Machine learning-guided realization of full-color high-quantum-yield carbon quantum dots
Source: Nat Commun. 2024 Jun 6;15:4843. doi: 10.1038/s41467-024-49172-6 (PMC11156924; doi:10.1038/s41467-024-49172-6)
Supplement: Supplementary file 3 — Source Data [file 41467_2024_49172_MOESM3_ESM.zip › Source Data/Figs Raw Data/Fig. 3 Raw Data.xlsx]

## Sheet: Fig. 3a
410 nm			420 nm			470 nm			485 nm			490 nm			530 nm			540 nm			575 nm			605 nm			645 nm
Wavelength (nm)	Intensity (a.u.)		Wavelength (nm)	Intensity (a.u.)		Wavelength (nm)	Intensity (a.u.)		Wavelength (nm)	Intensity (a.u.)		Wavelength (nm)	Intensity (a.u.)		Wavelength (nm)	Intensity (a.u.)		Wavelength (nm)	Intensity (a.u.)		Wavelength (nm)	Intensity (a.u.)		Wavelength (nm)	Intensity (a.u.)		Wavelength (nm)	Intensity (a.u.)
379.742	0.66347		364.404	0.018		439.268	0.38635		457.665	0.27867		392.969	7.08251e-05		489.67	0.06228		489.67	0.22541		539.554	0.07209		554.366	0.0052		609.414	0
380.252	0.69455		364.916	0.01935		439.767	0.41201		458.161	0.28133		393.477	0.000310785		490.159	0.07232		490.159	0.23247		540.033	0.07953		554.842	0.00584		609.878	0.01116
380.762	0.69831		365.429	0.02147		440.266	0.43701		458.656	0.28694		393.984	0.000428943		490.648	0.08238		490.648	0.24508		540.512	0.08225		555.318	0.00648		610.343	0.02328
381.272	0.7189		365.941	0.02364		440.765	0.46154		459.151	0.29416		394.491	0.000742514		491.137	0.09318		491.137	0.25392		540.991	0.08828		555.794	0.00779		610.807	0.03572
381.781	0.73654		366.453	0.0261		441.263	0.48455		459.646	0.302		394.999	0.000808325		491.626	0.10402		491.626	0.26207		541.47	0.09194		556.27	0.00833		611.272	0.04862
382.291	0.75882		366.966	0.02895		441.762	0.50664		460.141	0.31239		395.506	0.00118		492.115	0.1156		492.115	0.27248		541.949	0.10003		556.746	0.00945		611.736	0.06191
382.8	0.76761		367.478	0.03178		442.26	0.52863		460.636	0.32474		396.013	0.00149		492.604	0.12758		492.604	0.28069		542.428	0.10764		557.221	0.01013		612.2	0.07576
383.31	0.78416		367.99	0.0351		442.759	0.55034		461.131	0.3362		396.52	0.00171		493.092	0.13985		493.092	0.28863		542.907	0.11479		557.697	0.01154		612.664	0.09001
383.819	0.80034		368.502	0.03772		443.257	0.57203		461.626	0.34978		397.027	0.00216		493.581	0.15189		493.581	0.29959		543.385	0.12326		558.173	0.01331		613.128	0.10468
384.328	0.81784		369.014	0.04148		443.755	0.59144		462.121	0.36393		397.533	0.00246		494.069	0.16509		494.069	0.3093		543.864	0.13074		558.648	0.01479		613.592	0.11966
384.837	0.82592		369.526	0.0455		444.253	0.61284		462.615	0.37731		398.04	0.0028		494.558	0.17885		494.558	0.31734		544.342	0.14069		559.123	0.017		614.055	0.13454
385.346	0.83952		370.037	0.04948		444.751	0.6304		463.11	0.39843		398.546	0.00304		495.046	0.19239		495.046	0.33025		544.82	0.14859		559.599	0.01878		614.519	0.15012
385.855	0.85178		370.549	0.05365		445.249	0.64953		463.604	0.41662		399.053	0.00341		495.534	0.2069		495.534	0.34086		545.298	0.16231		560.074	0.02015		614.983	0.16651
386.364	0.87112		371.06	0.05826		445.747	0.66647		464.098	0.43425		399.559	0.00369		496.022	0.22114		496.022	0.35157		545.777	0.1695		560.549	0.02282		615.446	0.1828
386.872	0.87202		371.572	0.06278		446.245	0.68303		464.592	0.45315		400.066	0.00407		496.51	0.23621		496.51	0.3637		546.255	0.17887		561.024	0.02632		615.909	0.19914
387.381	0.87373		372.083	0.06769		446.742	0.70054		465.087	0.47129		400.572	0.00448		496.998	0.25238		496.998	0.36869		546.732	0.19064		561.499	0.02908		616.373	0.21579
387.889	0.89589		372.594	0.07275		447.24	0.7164		465.581	0.49107		401.078	0.00465		497.486	0.26688		497.486	0.38438		547.21	0.20359		561.974	0.03194		616.836	0.23217
388.398	0.90195		373.106	0.07843		447.737	0.73032		466.074	0.51106		401.584	0.00504		497.974	0.28302		497.974	0.39544		547.688	0.21631		562.448	0.03523		617.299	0.24971
388.906	0.90015		373.617	0.0843		448.234	0.74505		466.568	0.52851		402.09	0.00567		498.461	0.29807		498.461	0.40223		548.166	0.23393		562.923	0.04031		617.762	0.26705
389.414	0.89225		374.128	0.09066		448.732	0.75829		467.062	0.54834		402.596	0.00632		498.949	0.31377		498.949	0.41281		548.643	0.24542		563.397	0.04359		618.224	0.28478
389.922	0.90637		374.639	0.09674		449.229	0.77083		467.556	0.56897		403.101	0.00662		499.436	0.32924		499.436	0.42375		549.12	0.25972		563.871	0.04826		618.687	0.30245
390.43	0.9092		375.149	0.10355		449.726	0.78376		468.049	0.59104		403.607	0.00712		499.923	0.34536		499.923	0.43375		549.598	0.27562		564.346	0.05302		619.15	0.32031
390.938	0.90702		375.66	0.11055		450.223	0.79429		468.543	0.61176		404.112	0.00728		500.411	0.36173		500.411	0.44694		550.075	0.2892		564.82	0.06025		619.612	0.33837
391.446	0.9241		376.171	0.11758		450.72	0.80391		469.036	0.63276		404.618	0.00775		500.898	0.37778		500.898	0.45762		550.552	0.30605		565.294	0.06605		620.075	0.35622
391.954	0.93458		376.681	0.12497		451.216	0.81299		469.529	0.65353		405.123	0.00823		501.385	0.39373		501.385	0.46646		551.029	0.32385		565.768	0.07129		620.537	0.374
392.462	0.93176		377.192	0.13392		451.713	0.81944		470.022	0.67651		405.628	0.00904		501.872	0.40946		501.872	0.47648		551.506	0.34261		566.242	0.07816		620.999	0.39151
392.969	0.94214		377.702	0.14211		452.209	0.8284		470.515	0.69774		406.134	0.00966		502.358	0.42485		502.358	0.48501		551.983	0.35971		566.716	0.08414		621.461	0.40953
393.477	0.94011		378.212	0.15048		452.706	0.83449		471.008	0.71732		406.639	0.01064		502.845	0.44105		502.845	0.49871		552.46	0.37436		567.189	0.09018		621.923	0.42745
393.984	0.95108		378.722	0.15962		453.202	0.84132		471.501	0.73675		407.144	0.01149		503.332	0.45714		503.332	0.50864		552.936	0.39671		567.663	0.09819		622.385	0.44586
394.491	0.94908		379.232	0.16918		453.699	0.84811		471.994	0.75538		407.649	0.01238		503.818	0.47309		503.818	0.52562		553.413	0.41563		568.136	0.10733		622.847	0.46376
394.999	0.94665		379.742	0.17875		454.195	0.85315		472.487	0.77271		408.153	0.01322		504.305	0.48937		504.305	0.53275		553.889	0.43693		568.61	0.11563		623.309	0.48186
395.506	0.94544		380.252	0.18879		454.691	0.85693		472.979	0.79253		408.658	0.01409		504.791	0.50502		504.791	0.54149		554.366	0.4573		569.083	0.12774		623.77	0.50059
396.013	0.95786		380.762	0.19889		455.187	0.8597		473.472	0.80912		409.163	0.01463		505.277	0.52075		505.277	0.54885		554.842	0.48154		569.556	0.13511		624.232	0.51912
396.52	0.94929		381.272	0.20928		455.683	0.86326		473.964	0.82538		409.667	0.01573		505.764	0.53554		505.764	0.5628		555.318	0.50488		570.029	0.14695		624.693	0.53706
397.027	0.95657		381.781	0.21953		456.178	0.86481		474.456	0.84014		410.172	0.01649		506.25	0.55111		506.25	0.5718		555.794	0.52511		570.502	0.15857		625.155	0.55451
397.533	0.95796		382.291	0.23059		456.674	0.86736		474.948	0.85458		410.676	0.01732		506.736	0.56511		506.736	0.58699		556.27	0.54475		570.975	0.16931		625.616	0.57218
398.04	0.96938		382.8	0.24158		457.17	0.87075		475.441	0.86893		411.18	0.01816		507.221	0.58079		507.221	0.59423		556.746	0.56839		571.448	0.1817		626.077	0.58994
398.546	0.97761		383.31	0.25269		457.665	0.87452		475.933	0.88275		411.684	0.01922		507.707	0.59547		507.707	0.60625		557.221	0.58798		571.921	0.19178		626.538	0.60744
399.053	0.96327		383.819	0.26421		458.161	0.87866		476.424	0.89611		412.188	0.02042		508.193	0.611		508.193	0.61617		557.697	0.61675		572.393	0.20671		626.999	0.62503
399.559	0.96463		384.328	0.27603		458.656	0.88137		476.916	0.90589		412.692	0.02161		508.678	0.62525		508.678	0.62783		558.173	0.62966		572.866	0.21863		627.46	0.64195
400.066	0.97016		384.837	0.28737		459.151	0.8854		477.408	0.91815		413.196	0.02292		509.164	0.63966		509.164	0.6346		558.648	0.65372		573.338	0.22945		627.92	0.65849
400.572	0.97917		385.346	0.2996		459.646	0.88719		477.9	0.92805		413.7	0.02405		509.649	0.65483		509.649	0.64632		559.123	0.67504		573.81	0.24824		628.381	0.67458
401.078	0.98633		385.855	0.31124		460.141	0.89019		478.391	0.93728		414.204	0.02531		510.135	0.66859		510.135	0.64963		559.599	0.69569		574.283	0.25969		628.841	0.69017
401.584	0.97717		386.364	0.32251		460.636	0.89282		478.883	0.94712		414.707	0.02668		510.62	0.68162		510.62	0.66197		560.074	0.7155		574.755	0.27887		629.302	0.7059
402.09	0.98594		386.872	0.33396		461.131	0.89786		479.374	0.9522		415.211	0.02846		511.105	0.69501		511.105	0.67465		560.549	0.73331		575.227	0.29339		629.762	0.72115
402.596	0.99526		387.381	0.34563		461.626	0.89982		479.865	0.95928		415.714	0.03011		511.59	0.70873		511.59	0.68357		561.024	0.74803		575.699	0.31035		630.222	0.73611
403.101	0.98801		387.889	0.35708		462.121	0.90509		480.356	0.96641		416.217	0.03196		512.075	0.72247		512.075	0.69419		561.499	0.77079		576.17	0.3276		630.683	0.75066
403.607	0.9934		388.398	0.36842		462.615	0.90937		480.847	0.974		416.721	0.03398		512.56	0.73511		512.56	0.69971		561.974	0.78425		576.642	0.34085		631.142	0.76507
404.112	0.98843		388.906	0.38027		463.11	0.91305		481.338	0.97823		417.224	0.03564		513.044	0.74723		513.044	0.70817		562.448	0.80419		577.114	0.36044		631.602	0.77952
404.618	0.99502		389.414	0.39161		463.604	0.91724		481.829	0.98207		417.727	0.03784		513.529	0.76015		513.529	0.7168		562.923	0.81311		577.585	0.37953		632.062	0.79391
405.123	0.99376		389.922	0.40304		464.098	0.92036		482.32	0.98705		418.23	0.03984		514.013	0.77173		514.013	0.72482		563.397	0.83419		578.056	0.39953		632.522	0.80678
405.628	0.99394		390.43	0.41538		464.592	0.92496		482.81	0.99257		418.733	0.04162		514.498	0.78382		514.498	0.73196		563.871	0.83798		578.528	0.41439		632.981	0.81972
406.134	1		390.938	0.42707		465.087	0.9317		483.301	0.99591		419.235	0.04365		514.982	0.79501		514.982	0.74265		564.346	0.85564		578.999	0.4364		633.441	0.83216
406.639	0.99235		391.446	0.43846		465.581	0.93485		483.792	0.995		419.738	0.04547		515.466	0.80724		515.466	0.75065		564.82	0.86534		579.47	0.45397		633.9	0.84404
407.144	0.99773		391.954	0.45003		466.074	0.93746		484.282	0.99804		420.241	0.04749		515.95	0.81815		515.95	0.75564		565.294	0.88221		579.941	0.47165		634.36	0.85517
407.649	0.99228		392.462	0.46185		466.568	0.93954		484.772	0.99889		420.743	0.04968		516.435	0.82898		516.435	0.76454		565.768	0.88831		580.412	0.48765		634.819	0.86562
408.153	0.99053		392.969	0.47363		467.062	0.94354		485.262	1		421.245	0.05209		516.918	0.83969		516.918	0.77009		566.242	0.89676		580.883	0.51042		635.278	0.87575
408.658	0.99585		393.477	0.4855		467.556	0.94881		485.752	0.99914		421.748	0.05508		517.402	0.8507		517.402	0.77856		566.716	0.90642		581.354	0.52732		635.737	0.8856
409.163	0.98695		393.984	0.49642		468.049	0.95628		486.242	0.99808		422.25	0.05797		517.886	0.86105		517.886	0.78498		567.189	0.91765		581.824	0.54803		636.196	0.89553
409.667	0.98576		394.491	0.50872		468.543	0.95951		486.732	0.99662		422.752	0.06085		518.37	0.87125		518.37	0.79279		567.663	0.92328		582.295	0.56506		636.654	0.90509
410.172	0.9766		394.999	0.52046		469.036	0.96491		487.222	0.99492		423.254	0.06355		518.853	0.88036		518.853	0.80165		568.136	0.93029		582.765	0.58591		637.113	0.914
410.676	0.97796		395.506	0.53221		469.529	0.9689		487.712	0.99108		423.756	0.06664		519.337	0.88831		519.337	0.80363		568.61	0.93799		583.235	0.59838		637.572	0.9221
411.18	0.96817		396.013	0.54417		470.022	0.97388		488.201	0.99073		424.258	0.06918		519.82	0.89655		519.82	0.81768		569.083	0.93975		583.706	0.61084		638.03	0.93049
411.684	0.96341		396.52	0.55707		470.515	0.97794		488.691	0.98974		424.759	0.07185		520.303	0.9043		520.303	0.82439		569.556	0.94691		584.176	0.63527		638.489	0.93806
412.188	0.95598		397.027	0.57025		471.008	0.98235		489.18	0.98413		425.261	0.07479		520.786	0.91248		520.786	0.83061		570.029	0.95943		584.646	0.64549		638.947	0.94448
412.692	0.95306		397.533	0.58287		471.501	0.98505		489.67	0.98069		425.763	0.07822		521.269	0.92015		521.269	0.83337		570.502	0.96188		585.116	0.66126		639.405	0.95087
413.196	0.94705		398.04	0.59436		471.994	0.98798		490.159	0.97748		426.264	0.08128		521.752	0.92693		521.752	0.8402		570.975	0.96375		585.585	0.67498		639.863	0.95672
413.7	0.93681		398.546	0.60829		472.487	0.99326		490.648	0.97473		426.765	0.08482		522.235	0.93382		522.235	0.85572		571.448	0.96697		586.055	0.69141		640.321	0.96269
414.204	0.93194		399.053	0.62233		472.979	0.99667		491.137	0.97216		427.267	0.08863		522.718	0.94091		522.718	0.86116		571.921	0.97622		586.525	0.71022		640.779	0.96763
414.707	0.9204		399.559	0.6369		473.472	0.99908		491.626	0.96699		427.768	0.09246		523.201	0.94728		523.201	0.87027		572.393	0.97438		586.994	0.72792		641.237	0.97224
415.211	0.9194		400.066	0.6513		473.964	1		492.115	0.96307		428.269	0.09615		523.683	0.95407		523.683	0.87198		572.866	0.98779		587.464	0.7347		641.694	0.97623
415.714	0.91041		400.572	0.66481		474.456	0.99982		492.604	0.95767		428.77	0.10017		524.166	0.95899		524.166	0.87808		573.338	0.98215		587.933	0.75126		642.152	0.97914
416.217	0.90532		401.078	0.67995		474.948	0.99994		493.092	0.95458		429.271	0.10407		524.648	0.96428		524.648	0.8851		573.81	0.98331		588.402	0.76655		642.609	0.98197
416.721	0.89022		401.584	0.69485		475.441	0.99977		493.581	0.94859		429.771	0.10835		525.13	0.96931		525.13	0.88767		574.283	0.98931		588.871	0.78071		643.067	0.98452
417.224	0.88105		402.09	0.70947		475.933	0.99941		494.069	0.94326		430.272	0.1129		525.613	0.97301		525.613	0.90198		574.755	0.99384		589.34	0.79006		643.524	0.9867
417.727	0.88093		402.596	0.72452		476.424	0.99832		494.558	0.93736		430.773	0.11758		526.095	0.97621		526.095	0.91045		575.227	0.99955		589.809	0.80425		643.981	0.98897
418.23	0.86895		403.101	0.73898		476.916	0.99593		495.046	0.9312		431.273	0.12242		526.577	0.98007		526.577	0.91358		575.699	1		590.278	0.81389		644.438	0.99173
418.733	0.854		403.607	0.75442		477.408	0.99248		495.534	0.9257		431.774	0.12726		527.059	0.9838		527.059	0.91851		576.17	0.99357		590.747	0.83089		644.895	0.99372
419.235	0.85075		404.112	0.76955		477.9	0.99004		496.022	0.91921		432.274	0.13221		527.54	0.98644		527.54	0.923		576.642	0.99908		591.215	0.841		645.352	0.99509
419.738	0.83003		404.618	0.78332		478.391	0.98611		496.51	0.91427		432.774	0.13724		528.022	0.989		528.022	0.92515		577.114	0.9987		591.684	0.85589		645.809	0.99657
420.241	0.82022		405.123	0.79749		478.883	0.98352		496.998	0.90547		433.274	0.14233		528.504	0.99182		528.504	0.93804		577.585	0.99269		592.152	0.85431		646.266	0.99861
420.743	0.81425		405.628	0.81106		479.374	0.9795		497.486	0.8981		433.774	0.14775		528.985	0.99344		528.985	0.93642		578.056	0.99546		592.621	0.86858		646.722	0.99897
421.245	0.80446		406.134	0.82489		479.865	0.97334		497.974	0.89239		434.274	0.1529		529.467	0.99495		529.467	0.94383		578.528	0.98753		593.089	0.87744		647.179	0.99926
421.748	0.8038		406.639	0.83864		480.356	0.96855		498.461	0.88489		434.774	0.15843		529.948	0.99575		529.948	0.95006		578.999	0.9854		593.557	0.88445		647.635	1
422.25	0.78937		407.144	0.85058		480.847	0.9643		498.949	0.87621		435.274	0.16434		530.429	0.99766		530.429	0.94749		579.47	0.98783		594.025	0.90219		648.091	0.9999
422.752	0.77141		407.649	0.86262		481.338	0.9566		499.436	0.86826		435.773	0.1704		530.91	0.99934		530.91	0.95353		579.941	0.97995		594.493	0.90536		648.547	0.99939
423.254	0.76667		408.153	0.87544		481.829	0.95158		499.923	0.86288		436.273	0.17698		531.391	0.99903		531.391	0.95381		580.412	0.97782		594.961	0.91441		649.003	0.99925
423.756	0.755		408.658	0.88669		482.32	0.94646		500.411	0.85293		436.772	0.18373		531.872	0.99965		531.872	0.95625		580.883	0.97069		595.429	0.91734		649.459	0.9987
424.258	0.74582		409.163	0.89777		482.81	0.94265		500.898	0.8466		437.272	0.19123		532.353	1		532.353	0.96211		581.354	0.96518		595.896	0.93107		649.915	0.99776
424.759	0.73871		409.667	0.90902		483.301	0.93811		501.385	0.8406		437.771	0.19825		532.834	0.99947		532.834	0.96265		581.824	0.96351		596.364	0.93891		650.371	0.99695
425.261	0.73127		410.172	0.91955		483.792	0.93312		501.872	0.83505		438.27	0.20538		533.314	0.99754		533.314	0.96569		582.295	0.96265		596.831	0.93907		650.826	0.99596
425.763	0.70914		410.676	0.92962		484.282	0.92593		502.358	0.82738		438.769	0.21254		533.795	0.99584		533.795	0.96994		582.765	0.95341		597.298	0.94845		651.282	0.99545
426.264	0.70733		411.18	0.93778		484.772	0.91983		502.845	0.82048		439.268	0.22015		534.275	0.99418		534.275	0.97097		583.235	0.94378		597.766	0.95351		651.737	0.99343
426.765	0.69875		411.684	0.94644		485.262	0.91427		503.332	0.81203		439.767	0.22774		534.756	0.99192		534.756	0.96467		583.706	0.94087		598.233	0.95496		652.193	0.99127
427.267	0.68804		412.188	0.95529		485.752	0.90894		503.818	0.80442		440.266	0.23518		535.236	0.99115		535.236	0.97904		584.176	0.93401		598.7	0.95681		652.648	0.98883
427.768	0.67703		412.692	0.96215		486.242	0.90144		504.305	0.79635		440.765	0.24307		535.716	0.98883		535.716	0.9748		584.646	0.92959		599.167	0.97373		653.103	0.98531
428.269	0.6704		413.196	0.96828		486.732	0.89424		504.791	0.78667		441.263	0.2512		536.196	0.9862		536.196	0.97411		585.116	0.92051		599.634	0.97307		653.558	0.98285
428.77	0.65377		413.7	0.97336		487.222	0.88563		505.277	0.78115		441.762	0.25913		536.676	0.98302		536.676	0.98296		585.585	0.91493		600.1	0.9637		654.013	0.98009
429.271	0.6386		414.204	0.97767		487.712	0.87684		505.764	0.77367		442.26	0.26752		537.156	0.98003		537.156	0.9831		586.055	0.90772		600.567	0.97572		654.468	0.97723
429.771	0.63306		414.707	0.98417		488.201	0.86967		506.25	0.76437		442.759	0.27616		537.636	0.97751		537.636	0.98571		586.525	0.90286		601.033	0.97738		654.922	0.97439
430.272	0.61845		415.211	0.98826		488.691	0.86084		506.736	0.75586		443.257	0.28434		538.115	0.974		538.115	0.99158		586.994	0.89572		601.5	0.99033		655.377	0.9706
430.773	0.62286		415.714	0.99194		489.18	0.85233		507.221	0.74647		443.755	0.29264		538.595	0.97108		538.595	0.99073		587.464	0.89116		601.966	0.98565		655.832	0.96728
431.273	0.61011		416.217	0.99414		489.67	0.84303		507.707	0.73796		444.253	0.30135		539.074	0.96777		539.074	0.99884		587.933	0.88894		602.432	0.98153		656.286	0.96333
431.774	0.60282		416.721	0.99625		490.159	0.83292		508.193	0.73002		444.751	0.31047		539.554	0.96395		539.554	0.99698		588.402	0.87298		602.899	0.99444		656.74	0.95917
432.274	0.58552		417.224	0.99939		490.648	0.82478		508.678	0.72111		445.249	0.319		540.033	0.96011		540.033	0.99888		588.871	0.86583		603.365	0.98801		657.195	0.95544
432.774	0.5852		417.727	0.99957		491.137	0.81614		509.164	0.71303		445.747	0.32803		540.512	0.95626		540.512	0.99773		589.34	0.86384		603.83	0.99178		657.649	0.95203
433.274	0.5675		418.23	0.99987		491.626	0.80584		509.649	0.70553		446.245	0.33706		540.991	0.95086		540.991	0.99546		589.809	0.85513		604.296	0.99728		658.103	0.94807
433.774	0.5634		418.733	1		492.115	0.79693		510.135	0.69826		446.742	0.34639		541.47	0.94686		541.47	0.99677		590.278	0.84843		604.762	0.98781		658.557	0.94487
434.274	0.56411		419.235	0.99971		492.604	0.78878		510.62	0.68948		447.24	0.35551		541.949	0.94204		541.949	0.99361		590.747	0.83758		605.228	0.99805		659.01	0.9415
434.774	0.55216		419.738	0.99871		493.092	0.78043		511.105	0.68017		447.737	0.36486		542.428	0.93585		542.428	0.99861		591.215	0.8343		605.693	1		659.464	0.93703
435.274	0.53436		420.241	0.99666		493.581	0.77066		511.59	0.67234		448.234	0.37411		542.907	0.93038		542.907	0.99715		591.684	0.82213		606.159	0.99166		659.918	0.93354
435.773	0.53021		420.743	0.9945		494.069	0.76473		512.075	0.6632		448.732	0.38317		543.385	0.92503		543.385	1		592.152	0.81834		606.624	0.99361		660.371	0.92938
436.273	0.52367		421.245	0.99187		494.558	0.75678		512.56	0.65377		449.229	0.39274		543.864	0.91889		543.864	0.99356		592.621	0.81187		607.089	0.99526		660.825	0.92572
436.772	0.50853		421.748	0.9893		495.046	0.74901		513.044	0.64608		449.726	0.40272		544.342	0.91318		544.342	0.99845		593.089	0.79713		607.554	0.99515		661.278	0.92129
437.272	0.50611		422.25	0.98594		495.534	0.7404		513.529	0.64053		450.223	0.4125		544.82	0.90695		544.82	0.98662		593.557	0.79449		608.019	0.98456		661.731	0.917
437.771	0.4906		422.752	0.98354		496.022	0.73302		514.013	0.63174		450.72	0.42323		545.298	0.90106		545.298	0.99174		594.025	0.79058		608.484	0.98697		662.184	0.91254
438.27	0.48276		423.254	0.97974		496.51	0.72795		514.498	0.62443		451.216	0.43399		545.777	0.8956		545.777	0.98367		594.493	0.78071		608.949	0.97993		662.637	0.90796
438.769	0.47813		423.756	0.97627		496.998	0.72002		514.982	0.61726		451.713	0.4447		546.255	0.88862		546.255	0.97817		594.961	0.77637		609.414	0.98048		663.09	0.9039
439.268	0.463		424.258	0.97182		497.486	0.71443		515.466	0.60913		452.209	0.45581		546.732	0.8818		546.732	0.97577		595.429	0.76605		609.878	0.98478		663.543	0.90007
439.767	0.45483		424.759	0.96686		497.974	0.70825		515.95	0.60174		452.706	0.46672		547.21	0.8757		547.21	0.97164		595.896	0.75705		610.343	0.98514		663.995	0.89537
440.266	0.44732		425.261	0.96222		498.461	0.70202		516.435	0.59688		453.202	0.47729		547.688	0.8695		547.688	0.97502		596.364	0.75173		610.807	0.97453		664.448	0.89062
440.765	0.44075		425.763	0.95835		498.949	0.69684		516.918	0.58812		453.699	0.48779		548.166	0.86327		548.166	0.96523		596.831	0.74542		611.272	0.97507		664.9	0.88657
441.263	0.42639		426.264	0.95206		499.436	0.68955		517.402	0.57817		454.195	0.4985		548.643	0.85655		548.643	0.96539		597.298	0.74211		611.736	0.97144		665.353	0.88214
441.762	0.4189		426.765	0.94704		499.923	0.68318		517.886	0.57028		454.691	0.50902		549.12	0.85118		549.12	0.96036		597.766	0.73383		612.2	0.97042		665.805	0.87704
442.26	0.41321		427.267	0.94131		500.411	0.6763		518.37	0.5616		455.187	0.5191		549.598	0.84553		549.598	0.95893		598.233	0.72463		612.664	0.96739		666.257	0.87112
442.759	0.40082		427.768	0.93648		500.898	0.67053		518.853	0.55315		455.683	0.52936		550.075	0.83901		550.075	0.95484		598.7	0.71677		613.128	0.96538		666.709	0.86593
443.257	0.39728		428.269	0.93122		501.385	0.6636		519.337	0.54478		456.178	0.53981		550.552	0.83307		550.552	0.94683		599.167	0.71796		613.592	0.96577		667.161	0.86028
443.755	0.38409		428.77	0.92497		501.872	0.65714		519.82	0.53724		456.674	0.55029		551.029	0.82582		551.029	0.94123		599.634	0.70738		614.055	0.95906		667.613	0.85469
444.253	0.38055		429.271	0.91927		502.358	0.64889		520.303	0.5307		457.17	0.56136		551.506	0.81971		551.506	0.9252		600.1	0.69983		614.519	0.95976		668.065	0.84956
444.751	0.36717		429.771	0.9121		502.845	0.64065		520.786	0.52516		457.665	0.57186		551.983	0.8131		551.983	0.92748		600.567	0.68781		614.983	0.9517		668.516	0.84466
445.249	0.36388		430.272	0.90492		503.332	0.63351		521.269	0.51637		458.161	0.58262		552.46	0.8068		552.46	0.91717		601.033	0.68849		615.446	0.94498		668.968	0.8402
445.747	0.35447		430.773	0.89897		503.818	0.62653		521.752	0.50924		458.656	0.5926		552.936	0.80066		552.936	0.9122		601.5	0.67895		615.909	0.94173		669.419	0.83424
446.245	0.34708		431.273	0.89224		504.305	0.61956		522.235	0.50375		459.151	0.60268		553.413	0.79408		553.413	0.89793		601.966	0.67573		616.373	0.93703		669.871	0.82831
446.742	0.34034		431.774	0.88535		504.791	0.61191		522.718	0.49816		459.646	0.61267		553.889	0.78837		553.889	0.89514		602.432	0.66883		616.836	0.93718		670.322	0.82348
447.24	0.33382		432.274	0.87777		505.277	0.60224		523.201	0.49142		460.141	0.62271		554.366	0.78221		554.366	0.88612		602.899	0.66189		617.299	0.92812		670.773	0.8181
447.737	0.32533		432.774	0.87096		505.764	0.59384		523.683	0.48519		460.636	0.63211		554.842	0.77498		554.842	0.87761		603.365	0.656		617.762	0.92305		671.224	0.81348
448.234	0.31522		433.274	0.86406		506.25	0.58726		524.166	0.47969		461.131	0.64153		555.318	0.76965		555.318	0.86998		603.83	0.65027		618.224	0.91724		671.675	0.80898
448.732	0.30698		433.774	0.85668		506.736	0.57848		524.648	0.47569		461.626	0.65085		555.794	0.76357		555.794	0.86152		604.296	0.64176		618.687	0.91936		672.126	0.80441
449.229	0.29961		434.274	0.85007		507.221	0.57218		525.13	0.46994		462.121	0.66083		556.27	0.75713		556.27	0.85605		604.762	0.64069		619.15	0.90223		672.577	0.7988
449.726	0.29012		434.774	0.84284		507.707	0.56601		525.613	0.46427		462.615	0.67052		556.746	0.75096		556.746	0.84725		605.228	0.63238		619.612	0.90081		673.027	0.79417
450.223	0.28702		435.274	0.83583		508.193	0.55754		526.095	0.45765		463.11	0.67975		557.221	0.74392		557.221	0.84497		605.693	0.62431		620.075	0.89328		673.478	0.78881
450.72	0.2813		435.773	0.82684		508.678	0.54976		526.577	0.45027		463.604	0.68832		557.697	0.73642		557.697	0.83746		606.159	0.62615		620.537	0.88521		673.928	0.78354
451.216	0.2733		436.273	0.82045		509.164	0.54242		527.059	0.44297		464.098	0.69685		558.173	0.73072		558.173	0.83063		606.624	0.61678		620.999	0.88547		674.379	0.77828
451.713	0.26602		436.772	0.8134		509.649	0.53644		527.54	0.43712		464.592	0.70529		558.648	0.72408		558.648	0.82259		607.089	0.61407		621.461	0.88243		674.829	0.77223
452.209	0.26199		437.272	0.80504		510.135	0.52882		528.022	0.43247		465.087	0.7141		559.123	0.71677		559.123	0.81333		607.554	0.60661		621.923	0.86863		675.279	0.76749
452.706	0.25462		437.771	0.79788		510.62	0.5233		528.504	0.42661		465.581	0.72251		559.599	0.71012		559.599	0.80819		608.019	0.60292		622.385	0.86263		675.729	0.76164
453.202	0.24987		438.27	0.79007		511.105	0.51565		528.985	0.42099		466.074	0.73077		560.074	0.70286		560.074	0.79597		608.484	0.59392		622.847	0.85751		676.179	0.75569
453.699	0.24094		438.769	0.78135		511.59	0.51011		529.467	0.41408		466.568	0.73959		560.549	0.69649		560.549	0.78982		608.949	0.59281		623.309	0.86004		676.629	0.75047
454.195	0.23607		439.268	0.77214		512.075	0.5043		529.948	0.40885		467.062	0.74789		561.024	0.68933		561.024	0.78472		609.414	0.58584		623.77	0.85004		677.078	0.74541
454.691	0.22783		439.767	0.7638		512.56	0.49668		530.429	0.40264		467.556	0.75572		561.499	0.68295		561.499	0.77844		609.878	0.58383		624.232	0.8445		677.528	0.74067
455.187	0.22602		440.266	0.75454		513.044	0.49249		530.91	0.3974		468.049	0.7635		561.974	0.67692		561.974	0.7721		610.343	0.57489		624.693	0.83475		677.977	0.73574
455.683	0.22009		440.765	0.74599		513.529	0.48697		531.391	0.39232		468.543	0.77076		562.448	0.67139		562.448	0.76793		610.807	0.56994		625.155	0.83585		678.427	0.73024
456.178	0.21051		441.263	0.73732		514.013	0.48103		531.872	0.38691		469.036	0.77806		562.923	0.66609		562.923	0.75971		611.272	0.57194		625.616	0.83108		678.876	0.72534
456.674	0.20519		441.762	0.72975		514.498	0.47395		532.353	0.37948		469.529	0.78554		563.397	0.66007		563.397	0.75747		611.736	0.56977		626.077	0.82053		679.325	0.72106
457.17	0.20318		442.26	0.72019		514.982	0.46562		532.834	0.37312		470.022	0.79272		563.871	0.65308		563.871	0.74664		612.2	0.56188		626.538	0.81588		679.774	0.71538
457.665	0.1998		442.759	0.71192		515.466	0.45874		533.314	0.36988		470.515	0.80018		564.346	0.64665		564.346	0.74355		612.664	0.55435		626.999	0.80478		680.223	0.71027
458.161	0.18976		443.257	0.70312		515.95	0.45209		533.795	0.36423		471.008	0.8078		564.82	0.64027		564.82	0.73931		613.128	0.54981		627.46	0.80669		680.672	0.70534
458.656	0.18571		443.755	0.6951		516.435	0.4467		534.275	0.35863		471.501	0.81618		565.294	0.63355		565.294	0.73413		613.592	0.54673		627.92	0.79732		681.121	0.70022
459.151	0.18221		444.253	0.68648		516.918	0.44009		534.756	0.35156		471.994	0.82414		565.768	0.62725		565.768	0.73385		614.055	0.5407		628.381	0.79086		681.57	0.69412
459.646	0.17283		444.751	0.67684		517.402	0.43247		535.236	0.34684		472.487	0.83168		566.242	0.62043		566.242	0.71789		614.519	0.53369		628.841	0.78718		682.018	0.68885
460.141	0.16867		445.249	0.66787		517.886	0.42526		535.716	0.3428		472.979	0.83946		566.716	0.61348		566.716	0.7171		614.983	0.53303		629.302	0.78345		682.467	0.68345
460.636	0.16537		445.747	0.65891		518.37	0.41945		536.196	0.33753		473.472	0.84646		567.189	0.60598		567.189	0.70934		615.446	0.52545		629.762	0.76953		682.915	0.67949
461.131	0.16226		446.245	0.65008		518.853	0.41426		536.676	0.33294		473.964	0.85351		567.663	0.59902		567.663	0.70668		615.909	0.5218		630.222	0.7622		683.363	0.67406
461.626	0.15402		446.742	0.64232		519.337	0.40701		537.156	0.32869		474.456	0.86017		568.136	0.59192		568.136	0.703		616.373	0.51482		630.683	0.76078		683.811	0.66843
462.121	0.15189		447.24	0.63352		519.82	0.40031		537.636	0.32323		474.948	0.86727		568.61	0.58438		568.61	0.69992		616.836	0.51324		631.142	0.75266		684.26	0.66344
462.615	0.14757		447.737	0.62509		520.303	0.39316		538.115	0.31889		475.441	0.87268		569.083	0.57788		569.083	0.69188		617.299	0.51099		631.602	0.74731		684.707	0.65864
463.11	0.14513		448.234	0.61714		520.786	0.38592		538.595	0.3133		475.933	0.87954		569.556	0.5701		569.556	0.68313		617.762	0.49995		632.062	0.73826		685.155	0.65298
463.604	0.13856		448.732	0.60884		521.269	0.38154		539.074	0.30853		476.424	0.88548		570.029	0.56281		570.029	0.67738		618.224	0.49923		632.522	0.73345		685.603	0.64716
464.098	0.13318		449.229	0.6012		521.752	0.37463		539.554	0.30607		476.916	0.89142		570.502	0.55752		570.502	0.67242		618.687	0.49767		632.981	0.7358		686.051	0.64117
464.592	0.12917		449.726	0.5932		522.235	0.36861		540.033	0.30229		477.408	0.89736		570.975	0.54989		570.975	0.66746		619.15	0.48504		633.441	0.73071		686.498	0.6351
465.087	0.12797		450.223	0.58552		522.718	0.3636		540.512	0.29716		477.9	0.90352		571.448	0.54261		571.448	0.66345		619.612	0.48457		633.9	0.72063		686.946	0.62904
465.581	0.12193		450.72	0.57718		523.201	0.35781		540.991	0.29198		478.391	0.90872		571.921	0.5357		571.921	0.66163		620.075	0.48003		634.36	0.71617		687.393	0.62343
466.074	0.11683		451.216	0.56935		523.683	0.35116		541.47	0.28614		478.883	0.91362		572.393	0.52923		572.393	0.65111		620.537	0.47119		634.819	0.71078		687.84	0.61776
466.568	0.11504		451.713	0.56121		524.166	0.34705		541.949	0.28128		479.374	0.9179		572.866	0.5218		572.866	0.65062		620.999	0.46977		635.278	0.69679		688.287	0.61161
467.062	0.10704		452.209	0.55477		524.648	0.34178		542.428	0.27665		479.865	0.92255		573.338	0.51497		573.338	0.65039		621.461	0.46384		635.737	0.69592		688.734	0.60514
467.556	0.10274		452.706	0.54686		525.13	0.3371		542.907	0.27288		480.356	0.92664		573.81	0.50772		573.81	0.63804		621.923	0.45835		636.196	0.69476		689.181	0.59859
468.049	0.09633		453.202	0.5396		525.613	0.33322		543.385	0.26951		480.847	0.93101		574.283	0.50073		574.283	0.63829		622.385	0.45417		636.654	0.6858		689.628	0.59278
468.543	0.09852		453.699	0.53198		526.095	0.32919		543.864	0.26566		481.338	0.93509		574.755	0.49487		574.755	0.63639		622.847	0.44478		637.113	0.67906		690.075	0.58629
469.036	0.09632		454.195	0.52391		526.577	0.32414		544.342	0.2624		481.829	0.93935		575.227	0.48809		575.227	0.63092		623.309	0.44386		637.572	0.67495		690.521	0.58046
469.529	0.09098		454.691	0.51594		527.059	0.32061		544.82	0.258		482.32	0.94314		575.699	0.48295		575.699	0.62876		623.77	0.43933		638.03	0.66683		690.968	0.57502
470.022	0.08753		455.187	0.5089		527.54	0.31547		545.298	0.2544		482.81	0.94672		576.17	0.47645		576.17	0.62629		624.232	0.43636		638.489	0.65561		691.414	0.5695
470.515	0.08374		455.683	0.50146		528.022	0.31167		545.777	0.25168		483.301	0.94978		576.642	0.47161		576.642	0.62237		624.693	0.43041		638.947	0.6524		691.861	0.56393
471.008	0.0807		456.178	0.49381		528.504	0.30835		546.255	0.2481		483.792	0.95369		577.114	0.46637		577.114	0.62243		625.155	0.4281		639.405	0.64651		692.307	0.55823
471.501	0.07975		456.674	0.48646		528.985	0.30328		546.732	0.24492		484.282	0.95699		577.585	0.46093		577.585	0.61439		625.616	0.42086		639.863	0.64254		692.753	0.55261
471.994	0.07731		457.17	0.47902		529.467	0.29833		547.21	0.24165		484.772	0.9613		578.056	0.4547		578.056	0.61101		626.077	0.4196		640.321	0.63891		693.199	0.54772
472.487	0.07371		457.665	0.47251		529.948	0.29404		547.688	0.23821		485.262	0.96602		578.528	0.44832		578.528	0.608		626.538	0.41352		640.779	0.632		693.645	0.54203
472.979	0.07106		458.161	0.46485		530.429	0.28928		548.166	0.23504		485.752	0.9694		578.999	0.4424		578.999	0.60327		626.999	0.4137		641.237	0.6218		694.09	0.53588
473.472	0.06785		458.656	0.4579		530.91	0.28548		548.643	0.23331		486.242	0.97296		579.47	0.43748		579.47	0.60427		627.46	0.4031		641.694	0.61534		694.536	0.53041
473.964	0.06672		459.151	0.4516		531.391	0.28268		549.12	0.22832		486.732	0.97571		579.941	0.43259		579.941	0.601		627.92	0.39964		642.152	0.61065		694.982	0.52513
474.456	0.06176		459.646	0.44505		531.872	0.27893		549.598	0.22464		487.222	0.97891		580.412	0.42753		580.412	0.59701		628.381	0.39783		642.609	0.59949		695.427	0.51936
474.948	0.06227		460.141	0.43757		532.353	0.27342		550.075	0.22177		487.712	0.98197		580.883	0.42174		580.883	0.59116		628.841	0.39289		643.067	0.59472		695.873	0.51384
475.441	0.05796		460.636	0.43049		532.834	0.26971		550.552	0.21949		488.201	0.98408		581.354	0.41607		581.354	0.58784		629.302	0.38623		643.524	0.58502		696.318	0.50901
475.933	0.05676		461.131	0.42465		533.314	0.26688		551.029	0.21715		488.691	0.98668		581.824	0.4103		581.824	0.5901		629.762	0.38352		643.981	0.58319		696.763	0.50383
476.424	0.05697		461.626	0.41801		533.795	0.26313		551.506	0.21379		489.18	0.98871		582.295	0.40524		582.295	0.58772		630.222	0.38456		644.438	0.58304		697.208	0.49906
476.916	0.05123		462.121	0.411		534.275	0.25917		551.983	0.21028		489.67	0.99042		582.765	0.40035		582.765	0.5804		630.683	0.37867		644.895	0.57963		697.653	0.4932
477.408	0.05147		462.615	0.40538		534.756	0.25411		552.46	0.20695		490.159	0.99226		583.235	0.39553		583.235	0.58065		631.142	0.37405		645.352	0.57176		698.098	0.4878
477.9	0.04907		463.11	0.39869		535.236	0.25063		552.936	0.20341		490.648	0.99397		583.706	0.39075		583.706	0.57497		631.602	0.36725		645.809	0.56624		698.543	0.48236
478.391	0.04483		463.604	0.39295		535.716	0.24671		553.413	0.20176		491.137	0.99482		584.176	0.38611		584.176	0.5712		632.062	0.36314		646.266	0.55974		698.987	0.4767
478.883	0.04557		464.098	0.38683		536.196	0.24305		553.889	0.19779		491.626	0.99665		584.646	0.38094		584.646	0.56815		632.522	0.35921		646.722	0.55499		699.432	0.4707
479.374	0.04025		464.592	0.38082		536.676	0.23983		554.366	0.19466		492.115	0.99705		585.116	0.37664		585.116	0.56754		632.981	0.35648		647.179	0.54609		699.876	0.46508
479.865	0.04035		465.087	0.37476		537.156	0.23467		554.842	0.19273		492.604	0.998		585.585	0.37266		585.585	0.56688		633.441	0.35273		647.635	0.54274		700.32	0.46012
480.356	0.03888		465.581	0.36842		537.636	0.23221		555.318	0.1885		493.092	0.99958		586.055	0.36722		586.055	0.55958		633.9	0.34908		648.091	0.53869		700.765	0.4551
480.847	0.03674		466.074	0.36275		538.115	0.22942		555.794	0.18413		493.581	0.99989		586.525	0.36253		586.525	0.55305		634.36	0.34414		648.547	0.52837		701.209	0.44961
481.338	0.03673		466.568	0.35615		538.595	0.22577		556.27	0.18121		494.069	0.99957		586.994	0.35816		586.994	0.55225		634.819	0.3423		649.003	0.52683		701.653	0.44396
481.829	0.03341		467.062	0.35019		539.074	0.22243		556.746	0.17804		494.558	1		587.464	0.35393		587.464	0.54496		635.278	0.33799		649.459	0.52169		702.097	0.43855
482.32	0.03073		467.556	0.34453		539.554	0.21943		557.221	0.17631		495.046	0.9997		587.933	0.34957		587.933	0.54704		635.737	0.33471		649.915	0.51479		702.541	0.43259
482.81	0.03226		468.049	0.33904		540.033	0.2154		557.697	0.17334		495.534	0.99903		588.402	0.34466		588.402	0.54019		636.196	0.33276		650.371	0.51041		702.984	0.4276
483.301	0.02976		468.543	0.33365		540.512	0.2124		558.173	0.17136		496.022	0.99837		588.871	0.34002		588.871	0.54041		636.654	0.32798		650.826	0.50292		703.428	0.42246
483.792	0.0301		469.036	0.32881		540.991	0.20937		558.648	0.17017		496.51	0.99797		589.34	0.33583		589.34	0.53399		637.113	0.3259		651.282	0.50072		703.871	0.41736
484.282	0.02732		469.529	0.32316		541.47	0.20612		559.123	0.16791		496.998	0.99747		589.809	0.33196		589.809	0.53414		637.572	0.3198		651.737	0.49885		704.315	0.41264
484.772	0.02752		470.022	0.31808		541.949	0.2034		559.599	0.16511		497.486	0.99626		590.278	0.32729		590.278	0.52446		638.03	0.31901		652.193	0.48958		704.758	0.40793
485.262	0.02626		470.515	0.31339		542.428	0.2006		560.074	0.16192		497.974	0.99555		590.747	0.32413		590.747	0.5246		638.489	0.31587		652.648	0.48922		705.201	0.40326
485.752	0.02233		471.008	0.30848		542.907	0.19816		560.549	0.16024		498.461	0.99469		591.215	0.31901		591.215	0.52358		638.947	0.3118		653.103	0.47874		705.644	0.39847
486.242	0.0242		471.501	0.30345		543.385	0.19579		561.024	0.15836		498.949	0.99346		591.684	0.3153		591.684	0.51506		639.405	0.30856		653.558	0.48111		706.087	0.39355
486.732	0.02161		471.994	0.29877		543.864	0.19235		561.499	0.15616		499.436	0.99272		592.152	0.31049		592.152	0.51164		639.863	0.30139		654.013	0.47099		706.53	0.38901
487.222	0.02231		472.487	0.2937		544.342	0.19002		561.974	0.15483		499.923	0.9906		592.621	0.30548		592.621	0.50679		640.321	0.29913		654.468	0.46854		706.973	0.38447
487.712	0.02033		472.979	0.28945		544.82	0.18779		562.448	0.15281		500.411	0.98938		593.089	0.30121		593.089	0.50092		640.779	0.29378		654.922	0.46483		707.416	0.37963
488.201	0.01719		473.472	0.2853		545.298	0.18529		562.923	0.15064		500.898	0.9877		593.557	0.29705		593.557	0.49744		641.237	0.29308		655.377	0.45908		707.858	0.37506
488.691	0.01765		473.964	0.2801		545.777	0.18219		563.397	0.149		501.385	0.98434		594.025	0.29339		594.025	0.49649		641.694	0.28822		655.832	0.45154		708.301	0.37063
489.18	0.01748		474.456	0.27584		546.255	0.18008		563.871	0.14712		501.872	0.9821		594.493	0.28944		594.493	0.49253		642.152	0.28467		656.286	0.44778		708.743	0.36574
489.67	0.0161		474.948	0.27128		546.732	0.17663		564.346	0.14448		502.358	0.97881		594.961	0.28597		594.961	0.4843		642.609	0.28173		656.74	0.44298		709.185	0.36146
490.159	0.01223		475.441	0.26654		547.21	0.17405		564.82	0.14315		502.845	0.97688		595.429	0.28272		595.429	0.48263		643.067	0.28296		657.195	0.4407		709.627	0.35665
490.648	0.01655		475.933	0.26205		547.688	0.17081		565.294	0.14188		503.332	0.97436		595.896	0.27885		595.896	0.47476		643.524	0.27635		657.649	0.42805		710.069	0.35215
491.137	0.01477		476.424	0.25872		548.166	0.16894		565.768	0.14019		503.818	0.9707		596.364	0.27543		596.364	0.46886		643.981	0.27278		658.103	0.43011		710.511	0.34749
491.626	0.0132		476.916	0.25459		548.643	0.1661		566.242	0.1386		504.305	0.96738		596.831	0.27181		596.831	0.47216		644.438	0.26777		658.557	0.42325		710.953	0.343
492.115	0.01121		477.408	0.25058		549.12	0.1627		566.716	0.13676		504.791	0.96459		597.298	0.26877		597.298	0.46304		644.895	0.26724		659.01	0.41996		711.395	0.33844
492.604	0.00886		477.9	0.24676		549.598	0.16058		567.189	0.13467		505.277	0.96139		597.766	0.26558		597.766	0.46101		645.352	0.26265		659.464	0.42042		711.836	0.3341
493.092	0.0104		478.391	0.2434		550.075	0.15751		567.663	0.1332		505.764	0.95866		598.233	0.26243		598.233	0.45289		645.809	0.26035		659.918	0.41042		712.278	0.32939
493.581	0.00839		478.883	0.23959		550.552	0.15498		568.136	0.13095		506.25	0.95491		598.7	0.25941		598.7	0.44858		646.266	0.25799		660.371	0.40678		712.719	0.32499
494.069	0.00603		479.374	0.23605		551.029	0.15169		568.61	0.12899		506.736	0.95128		599.167	0.25628		599.167	0.43973		646.722	0.25241		660.825	0.40568		713.161	0.32035
494.558	0.01037		479.865	0.23275		551.506	0.14963		569.083	0.12655		507.221	0.94734		599.634	0.25314		599.634	0.439		647.179	0.25043		661.278	0.40005		713.602	0.31574
495.046	0.00821		480.356	0.22907		551.983	0.14673		569.556	0.12499		507.707	0.94345		600.1	0.24974		600.1	0.43441		647.635	0.25111		661.731	0.39872		714.043	0.31154
495.534	0.00907		480.847	0.22547		552.46	0.14437		570.029	0.12374		508.193	0.93968		600.567	0.24702		600.567	0.42838		648.091	0.24669		662.184	0.39247		714.484	0.30742
496.022	0.00571		481.338	0.22211		552.936	0.14263		570.502	0.12187		508.678	0.93616		601.033	0.24429		601.033	0.4292		648.547	0.24184		662.637	0.38717		714.925	0.30266
496.51	0.00462		481.829	0.21923		553.413	0.14001		570.975	0.12091		509.164	0.9315		601.5	0.24168		601.5	0.42097		649.003	0.23771		663.09	0.38565		715.366	0.29744
496.998	0.00421		482.32	0.21618		553.889	0.13659		571.448	0.12065		509.649	0.92694		601.966	0.23903		601.966	0.41583		649.459	0.23488		663.543	0.38151		715.806	0.29277
497.486	0.0049		482.81	0.21301		554.366	0.13467		571.921	0.12004		510.135	0.92343		602.432	0.23676		602.432	0.40928		649.915	0.23429		663.995	0.37581		716.247	0.28807
497.974	0.00191		483.301	0.21019		554.842	0.13236		572.393	0.11912		510.62	0.91852		602.899	0.23378		602.899	0.40449		650.371	0.23514		664.448	0.37323		716.688	0.28335
498.461	0.00166		483.792	0.2073		555.318	0.13032		572.866	0.11851		511.105	0.91451		603.365	0.23078		603.365	0.40665		650.826	0.22984		664.9	0.36925		717.128	0.27893
498.949	0.00353		484.282	0.20487		555.794	0.12847		573.338	0.11757		511.59	0.91027		603.83	0.2282		603.83	0.39789		651.282	0.22818		665.353	0.36348		717.568	0.27424
499.436	0		484.772	0.20234		556.27	0.12709		573.81	0.11707		512.075	0.90618		604.296	0.22572		604.296	0.39194		651.737	0.2236		665.805	0.36305		718.008	0.26994
499.923	0.00265		485.262	0.19943		556.746	0.12513		574.283	0.11598		512.56	0.90143		604.762	0.22365		604.762	0.38712		652.193	0.2254		666.257	0.35547		718.448	0.26599
500.411	0.0026		485.752	0.19642		557.221	0.12399		574.755	0.1142		513.044	0.89674		605.228	0.22156		605.228	0.38538		652.648	0.22198		666.709	0.3549		718.888	0.26192
--			486.242	0.19351		557.697	0.12196		575.227	0.11331		513.529	0.89335		605.693	0.21901		605.693	0.37765		653.103	0.21629		667.161	0.35188		719.328	0.25753
--			486.732	0.1903		558.173	0.11965		575.699	0.11249		514.013	0.88832		606.159	0.21586		606.159	0.37513		653.558	0.21667		667.613	0.34477		719.768	0.25302
--			487.222	0.18713		558.648	0.11783		576.17	0.11184		514.498	0.88326		606.624	0.21364		606.624	0.37055		654.013	0.21071		668.065	0.34103		720.208	0.24915
--			487.712	0.18395		559.123	0.1164		576.642	0.11188		514.982	0.87874		607.089	0.21093		607.089	0.36204		654.468	0.20903		668.516	0.34165		720.647	0.24522
--			488.201	0.18058		559.599	0.11536		577.114	0.11127		515.466	0.87378		607.554	0.20863		607.554	0.36006		654.922	0.20694		668.968	0.33774		721.086	0.24105
--			488.691	0.17774		560.074	0.11401		577.585	0.10921		515.95	0.86891		608.019	0.20681		608.019	0.35377		655.377	0.20153		669.419	0.32905		721.526	0.23721
--			489.18	0.1747		560.549	0.11306		578.056	0.1078		516.435	0.86482		608.484	0.2053		608.484	0.34945		655.832	0.20511		669.871	0.33066		721.965	0.23323
--			489.67	0.17146		561.024	0.11097		578.528	0.10686		516.918	0.85944		608.949	0.20341		608.949	0.34686		656.286	0.20207		670.322	0.32633		722.404	0.22905
--			490.159	0.16912		561.499	0.1094		578.999	0.10514		517.402	0.85462		609.414	0.20134		609.414	0.34162		656.74	0.1978		670.773	0.32156		722.843	0.22488
--			490.648	0.16619		561.974	0.10746		579.47	0.10384		517.886	0.85016		609.878	0.19979		609.878	0.33939		657.195	0.19563		671.224	0.31466		723.282	0.22108
--			491.137	0.1637		562.448	0.10721		579.941	0.10322		518.37	0.84597		610.343	0.19699		610.343	0.33294		657.649	0.19389		671.675	0.31875		723.721	0.21706
--			491.626	0.16133		562.923	0.10501		580.412	0.10276		518.853	0.84095		610.807	0.19467		610.807	0.33201		658.103	0.19182		672.126	0.30958		724.16	0.21284
--			492.115	0.15901		563.397	0.10324		580.883	0.10114		519.337	0.83539		611.272	0.19196		611.272	0.32635		658.557	0.1895		672.577	0.31358		724.598	0.20908
--			492.604	0.15661		563.871	0.10154		581.354	0.0994		519.82	0.83047		611.736	0.18963		611.736	0.32553		659.01	0.18995		673.027	0.30456		725.037	0.20546
--			493.092	0.15422		564.346	0.10004		581.824	0.09789		520.303	0.8254		612.2	0.18756		612.2	0.31762		659.464	0.18613		673.478	0.30712		725.475	0.20205
--			493.581	0.15218		564.82	0.0989		582.295	0.09627		520.786	0.81948		612.664	0.18538		612.664	0.3175		659.918	0.18341		673.928	0.30053		725.913	0.19886
--			494.069	0.14997		565.294	0.09726		582.765	0.09476		521.269	0.81348		613.128	0.18327		613.128	0.31488		660.371	0.18092		674.379	0.29682		726.352	0.19529
--			494.558	0.14765		565.768	0.09572		583.235	0.09302		521.752	0.80756		613.592	0.18038		613.592	0.30764		660.825	0.17941		674.829	0.294		726.79	0.19205
--			495.046	0.14577		566.242	0.09441		583.706	0.09131		522.235	0.80209		614.055	0.17761		614.055	0.30691		661.278	0.17712		675.279	0.28844		727.227	0.18843
--			495.534	0.14334		566.716	0.09357		584.176	0.09078		522.718	0.7953		614.519	0.17548		614.519	0.29992		661.731	0.17688		675.729	0.28974		727.665	0.1851
--			496.022	0.14095		567.189	0.09149		584.646	0.08973		523.201	0.78973		614.983	0.1731		614.983	0.29991		662.184	0.17295		676.179	0.28302		728.103	0.18203
--			496.51	0.13894		567.663	0.09072		585.116	0.08965		523.683	0.78443		615.446	0.17126		615.446	0.29334		662.637	0.1726		676.629	0.28407		728.541	0.17848
--			496.998	0.13664		568.136	0.08886		585.585	0.08887		524.166	0.77896		615.909	0.16893		615.909	0.29251		663.09	0.16964		677.078	0.28281		728.978	0.17449
--			497.486	0.13524		568.61	0.08722		586.055	0.08825		524.648	0.77344		616.373	0.1667		616.373	0.2887		663.543	0.16811		677.528	0.27802		729.416	0.17078
--			497.974	0.1328		569.083	0.08607		586.525	0.08758		525.13	0.76741		616.836	0.16467		616.836	0.28559		663.995	0.16395		677.977	0.27639		729.853	0.16731
--			498.461	0.13062		569.556	0.08479		586.994	0.08671		525.613	0.76181		617.299	0.16298		617.299	0.28765		664.448	0.16253		678.427	0.26782		730.29	0.16391
--			498.949	0.12885		570.029	0.08374		587.464	0.08407		526.095	0.7566		617.762	0.16104		617.762	0.28258		664.9	0.15998		678.876	0.26517		730.727	0.16065
--			499.436	0.12683		570.502	0.08258		587.933	0.08342		526.577	0.75131		618.224	0.15892		618.224	0.27468		665.353	0.16061		679.325	0.26102		731.164	0.15768
--			499.923	0.12516		570.975	0.08199		588.402	0.08174		527.059	0.74618		618.687	0.15739		618.687	0.26923		665.805	0.15544		679.774	0.25872		731.601	0.1545
--			500.411	0.12297		571.448	0.08097		588.871	0.08108		527.54	0.74098		619.15	0.15525		619.15	0.27132		666.257	0.15635		680.223	0.26101		732.038	0.15129
--			500.898	0.12093		571.921	0.07932		589.34	0.08042		528.022	0.7359		619.612	0.1535		619.612	0.26676		666.709	0.15495		680.672	0.25462		732.475	0.14787
--			501.385	0.11869		572.393	0.07778		589.809	0.07878		528.504	0.7317		620.075	0.15156		620.075	0.26612		667.161	0.15429		681.121	0.25109		732.911	0.14481
--			501.872	0.11687		572.866	0.07641		590.278	0.07796		528.985	0.72682		620.537	0.14929		620.537	0.25988		667.613	0.14961		681.57	0.24642		733.348	0.14127
--			502.358	0.11483		573.338	0.0748		590.747	0.07705		529.467	0.72147		620.999	0.1471		620.999	0.25832		668.065	0.1486		682.018	0.2459		733.784	0.13813
--			502.845	0.11297		573.81	0.07394		591.215	0.07649		529.948	0.71673		621.461	0.14517		621.461	0.25472		668.516	0.14805		682.467	0.24564		734.221	0.13517
--			503.332	0.11086		574.283	0.07252		591.684	0.07579		530.429	0.71198		621.923	0.14327		621.923	0.25373		668.968	0.14709		682.915	0.23988		734.657	0.13215
--			503.818	0.10939		574.755	0.07145		592.152	0.07413		530.91	0.70739		622.385	0.14143		622.385	0.25141		669.419	0.1454		683.363	0.23713		735.093	0.12865
--			504.305	0.10779		575.227	0.07021		592.621	0.07247		531.391	0.70235		622.847	0.13954		622.847	0.24481		669.871	0.14449		683.811	0.23752		735.529	0.12575
--			504.791	0.10605		575.699	0.06919		593.089	0.07121		531.872	0.69828		623.309	0.1378		623.309	0.24199		670.322	0.14247		684.26	0.2343		735.965	0.12236
--			505.277	0.10444		576.17	0.06702		593.557	0.07061		532.353	0.69427		623.77	0.13513		623.77	0.23903		670.773	0.14101		684.707	0.23421		736.4	0.1195
--			505.764	0.10295		576.642	0.06697		594.025	0.06986		532.834	0.6895		624.232	0.13349		624.232	0.23885		671.224	0.1368		685.155	0.23228		736.836	0.1166
--			506.25	0.1012		577.114	0.06564		594.493	0.06886		533.314	0.6848		624.693	0.13156		624.693	0.23723		671.675	0.13584		685.603	0.22645		737.272	0.11365
--			506.736	0.09967		577.585	0.06468		594.961	0.06788		533.795	0.68007		625.155	0.12959		625.155	0.23144		672.126	0.1375		686.051	0.22619		737.707	0.1106
--			507.221	0.09803		578.056	0.06305		595.429	0.067		534.275	0.67522		625.616	0.12794		625.616	0.23081		672.577	0.13434		686.498	0.21936		738.143	0.10765
--			507.707	0.09665		578.528	0.06203		595.896	0.06642		534.756	0.67024		626.077	0.12581		626.077	0.22702		673.027	0.13309		686.946	0.22247		738.578	0.10526
--			508.193	0.09517		578.999	0.06108		596.364	0.06574		535.236	0.66471		626.538	0.12427		626.538	0.22197		673.478	0.131		687.393	0.22209		739.013	0.10281
--			508.678	0.09352		579.47	0.06024		596.831	0.06511		535.716	0.65858		626.999	0.12236		626.999	0.22404		673.928	0.1295		687.84	0.2167		739.448	0.10042
--			509.164	0.09221		579.941	0.05945		597.298	0.06413		536.196	0.65271		627.46	0.1204		627.46	0.21894		674.379	0.12778		688.287	0.21317		739.883	0.09751
--			509.649	0.09059		580.412	0.05912		597.766	0.06288		536.676	0.64663		627.92	0.1183		627.92	0.22056		674.829	0.12381		688.734	0.21307		740.318	0.09467
--			510.135	0.08882		580.883	0.05842		598.233	0.06225		537.156	0.64113		628.381	0.11648		628.381	0.21444		675.279	0.1241		689.181	0.21202		740.752	0.09222
--			510.62	0.08743		581.354	0.05789		598.7	0.06143		537.636	0.63526		628.841	0.11492		628.841	0.21188		675.729	0.12286		689.628	0.20837		741.187	0.08986
--			511.105	0.08583		581.824	0.05697		599.167	0.06038		538.115	0.62915		629.302	0.11333		629.302	0.21051		676.179	0.12171		690.075	0.20344		741.621	0.08763
--			511.59	0.08454		582.295	0.05622		599.634	0.06041		538.595	0.62403		629.762	0.11126		629.762	0.21097		676.629	0.12047		690.521	0.20488		742.056	0.08528
--			512.075	0.08319		582.765	0.05655		600.1	0.06069		539.074	0.61879		630.222	0.10988		630.222	0.21163		677.078	0.11834		690.968	0.19973		742.49	0.0828
--			512.56	0.08197		583.235	0.0552		600.567	0.06005		539.554	0.61374		630.683	0.10875		630.683	0.20448		677.528	0.11766		691.414	0.20142		742.924	0.08093
--			513.044	0.08078		583.706	0.05516		601.033	0.06004		540.033	0.60818		631.142	0.10771		631.142	0.20473		677.977	0.11706		691.861	0.19673		743.358	0.07864
--			513.529	0.079		584.176	0.05486		601.5	0.05945		540.512	0.60216		631.602	0.1064		631.602	0.20198		678.427	0.11468		692.307	0.19392		743.792	0.07652
--			514.013	0.07806		584.646	0.05419		601.966	0.05939		540.991	0.597		632.062	0.10506		632.062	0.20049		678.876	0.11332		692.753	0.19291		744.226	0.07444
--			514.498	0.07664		585.116	0.05417		602.432	0.05854		541.47	0.59202		632.522	0.10358		632.522	0.19792		679.325	0.1125		693.199	0.19167		744.66	0.07222
--			514.982	0.07527		585.585	0.05382		602.899	0.05877		541.949	0.58648		632.981	0.10238		632.981	0.19809		679.774	0.10863		693.645	0.18598		745.094	0.06997
--			515.466	0.07428		586.055	0.05329		603.365	0.05818		542.428	0.58163		633.441	0.10129		633.441	0.19412		680.223	0.10722		694.09	0.18549		745.527	0.06742
--			515.95	0.07303		586.525	0.05205		603.83	0.05791		542.907	0.57618		633.9	0.09949		633.9	0.19242		680.672	0.10645		694.536	0.18481		745.961	0.06516
--			516.435	0.07208		586.994	0.05101		604.296	0.05661		543.385	0.57085		634.36	0.09818		634.36	0.19124		681.121	0.10561		694.982	0.18045		746.394	0.06281
--			516.918	0.07074		587.464	0.05038		604.762	0.05504		543.864	0.5655		634.819	0.09716		634.819	0.18844		681.57	0.10644		695.427	0.18215		746.827	0.06071
--			517.402	0.06961		587.933	0.04926		605.228	0.05395		544.342	0.56063		635.278	0.09527		635.278	0.19022		682.018	0.10403		695.873	0.17998		747.26	0.05832
--			517.886	0.06851		588.402	0.04845		605.693	0.05349		544.82	0.55586		635.737	0.09334		635.737	0.1858		682.467	0.10223		696.318	0.17554		747.693	0.056
--			518.37	0.06761		588.871	0.04745		606.159	0.05228		545.298	0.55121		636.196	0.09212		636.196	0.18298		682.915	0.10117		696.763	0.17154		748.126	0.05368
--			518.853	0.06645		589.34	0.04738		606.624	0.05189		545.777	0.54605		636.654	0.09057		636.654	0.18185		683.363	0.10209		697.208	0.17395		748.559	0.05165
--			519.337	0.0655		589.809	0.04664		607.089	0.0515		546.255	0.54163		637.113	0.08898		637.113	0.1807		683.811	0.09715		697.653	0.16678		748.992	0.0493
--			519.82	0.06419		590.278	0.0461		607.554	0.05148		546.732	0.53694		637.572	0.08758		637.572	0.17746		684.26	0.09852		698.098	0.17053		749.424	0.04708
--			520.303	0.06338		590.747	0.0456		608.019	0.05087		547.21	0.53245		638.03	0.08612		638.03	0.17913		684.707	0.09689		698.543	0.16853		749.857	0.04469
--			520.786	0.0624		591.215	0.04533		608.484	0.05122		547.688	0.52789		638.489	0.08521		638.489	0.1748		685.155	0.09678		698.987	0.16618		750.289	0.04153
--			521.269	0.06119		591.684	0.04564		608.949	0.05074		548.166	0.5222		638.947	0.08449		638.947	0.17165		685.603	0.09479		699.432	0.1655
--			521.752	0.06025		592.152	0.04452		609.414	0.04978		548.643	0.51807		639.405	0.08271		639.405	0.17043		686.051	0.09345		699.876	0.16346
--			522.235	0.05944		592.621	0.04417		609.878	0.0491		549.12	0.51355		639.863	0.08107		639.863	0.16891		686.498	0.092		700.32	0.16226
--			522.718	0.05859		593.089	0.04364		610.343	0.04843		549.598	0.50847		640.321	0.07969		640.321	0.1687		686.946	0.09012		700.765	0.15975
--			523.201	0.05755		593.557	0.04278		610.807	0.04816		550.075	0.50325		640.779	0.07844		640.779	0.1652		687.393	0.08814		701.209	0.15873
--			523.683	0.05648		594.025	0.04271		611.272	0.04718		550.552	0.49726		641.237	0.07743		641.237	0.16578		687.84	0.08907		701.653	0.15492
--			524.166	0.05541		594.493	0.04254		611.736	0.04715		551.029	0.49211		641.694	0.07597		641.694	0.16306		688.287	0.08783		702.097	0.15494
--			524.648	0.0545		594.961	0.04238		612.2	0.04708		551.506	0.48709		642.152	0.07466		642.152	0.16361		688.734	0.08612		702.541	0.154
--			525.13	0.05358		595.429	0.04224		612.664	0.04653		551.983	0.48215		642.609	0.07324		642.609	0.16169		689.181	0.08708		702.984	0.15017
--			525.613	0.05267		595.896	0.04149		613.128	0.04647		552.46	0.47761		643.067	0.07204		643.067	0.15696		689.628	0.08401		703.428	0.14803
--			526.095	0.05187		596.364	0.04098		613.592	0.04629		552.936	0.4733		643.524	0.07111		643.524	0.15475		690.075	0.0834		703.871	0.14781
--			526.577	0.05105		596.831	0.04023		614.055	0.04532		553.413	0.46835		643.981	0.07006		643.981	0.15526		690.521	0.08284		704.315	0.1475
--			527.059	0.05023		597.298	0.03967		614.519	0.04595		553.889	0.46391		644.438	0.06919		644.438	0.15299		690.968	0.08212		704.758	0.14249
--			527.54	0.04954		597.766	0.03898		614.983	0.04592		554.366	0.45998		644.895	0.06902		644.895	0.15149		691.414	0.08091		705.201	0.14339
--			528.022	0.0486		598.233	0.03755		615.446	0.04604		554.842	0.45483		645.352	0.06832		645.352	0.15031		691.861	0.08		705.644	0.14291
--			528.504	0.04758		598.7	0.03675		615.909	0.04611		555.318	0.44958		645.809	0.06766		645.809	0.14987		692.307	0.07871		706.087	0.1418
--			528.985	0.04689		599.167	0.03561		616.373	0.0463		555.794	0.4446		646.266	0.0673		646.266	0.14795		692.753	0.0775		706.53	0.1384
--			529.467	0.04634		599.634	0.03535		616.836	0.0462		556.27	0.44005		646.722	0.06658		646.722	0.14619		693.199	0.07596		706.973	0.13911
--			529.948	0.0456		600.1	0.03424		617.299	0.0462		556.746	0.43469		647.179	0.06596		647.179	0.14418		693.645	0.07692		707.416	0.13833
--			530.429	0.04491		600.567	0.03282		617.762	0.04579		557.221	0.43071		647.635	0.0657		647.635	0.14129		694.09	0.07499		707.858	0.13723
--			530.91	0.04433		601.033	0.03172		618.224	0.04492		557.697	0.42622		648.091	0.06474		648.091	0.13977		694.536	0.07313		708.301	0.13539
--			531.391	0.04357		601.5	0.03116		618.687	0.0436		558.173	0.42181		648.547	0.06446		648.547	0.13859		694.982	0.07295		708.743	0.13211
--			531.872	0.04275		601.966	0.03066		619.15	0.04261		558.648	0.4173		649.003	0.06364		649.003	0.13881		695.427	0.07001		709.185	0.12823
--			532.353	0.04208		602.432	0.02999		619.612	0.04242		559.123	0.41312		649.459	0.06281		649.459	0.13427		695.873	0.07059		709.627	0.12893
--			532.834	0.04144		602.899	0.02934		620.075	0.04242		559.599	0.40958		649.915	0.06191		649.915	0.13576		696.318	0.06962		710.069	0.13009
--			533.314	0.04095		603.365	0.02957		620.537	0.04199		560.074	0.40482		650.371	0.06144		650.371	0.13577		696.763	0.07074		710.511	0.12714
--			533.795	0.04019		603.83	0.02912		620.999	0.04174		560.549	0.40099		650.826	0.06094		650.826	0.13202		697.208	0.06827		710.953	0.12642
--			534.275	0.03967		604.296	0.02895		621.461	0.04291		561.024	0.39661		651.282	0.06042		651.282	0.13247		697.653	0.06684		711.395	0.12345
--			534.756	0.03911		604.762	0.02886		621.923	0.04281		561.499	0.39239		651.737	0.05973		651.737	0.13071		698.098	0.06656		711.836	0.12075
--			535.236	0.03865		605.228	0.02953		622.385	0.04287		561.974	0.38818		652.193	0.05915		652.193	0.12629		698.543	0.06787		712.278	0.12119
--			535.716	0.03809		605.693	0.02969		622.847	0.04223		562.448	0.3838		652.648	0.05865		652.648	0.12567		698.987	0.06531		712.719	0.12041
--			536.196	0.03751		606.159	0.03007		623.309	0.04189		562.923	0.37987		653.103	0.05863		653.103	0.12315		699.432	0.06541		713.161	0.11848
--			536.676	0.0369		606.624	0.03004		623.77	0.04111		563.397	0.37597		653.558	0.05786		653.558	0.12182		699.876	0.06236		713.602	0.11633
--			537.156	0.03653		607.089	0.02958		624.232	0.04004		563.871	0.37237		654.013	0.05709		654.013	0.11938		700.32	0.06239		714.043	0.11481
--			537.636	0.036		607.554	0.02999		624.693	0.03985		564.346	0.36778		654.468	0.05709		654.468	0.11851		700.765	0.06356		714.484	0.11456
--			538.115	0.03542		608.019	0.03025		625.155	0.03991		564.82	0.36428		654.922	0.05694		654.922	0.11706		701.209	0.06097		714.925	0.11366
--			538.595	0.03477		608.484	0.03041		625.616	0.03917		565.294	0.36033		655.377	0.05671		655.377	0.11602		701.653	0.06167		715.366	0.11303
--			539.074	0.03437		608.949	0.03102		626.077	0.0394		565.768	0.35643		655.832	0.05669		655.832	0.11525		702.097	0.05837		715.806	0.11209
--			539.554	0.0338		609.414	0.03068		626.538	0.03968		566.242	0.35298		656.286	0.05615		656.286	0.11259		702.541	0.05904		716.247	0.10887
--			540.033	0.03338		609.878	0.03079		626.999	0.03971		566.716	0.34964		656.74	0.05576		656.74	0.10937		702.984	0.05841		716.688	0.10896
--			540.512	0.0329		610.343	0.03041		627.46	0.03922		567.189	0.34625		657.195	0.05557		657.195	0.111		703.428	0.05804		717.128	0.10833
--			540.991	0.03233		610.807	0.03028		627.92	0.03897		567.663	0.34301		657.649	0.05554		657.649	0.10772		703.871	0.05584		717.568	0.10605
--			541.47	0.03202		611.272	0.03008		628.381	0.03883		568.136	0.33977		658.103	0.05603		658.103	0.10499		704.315	0.05561		718.008	0.1082
--			541.949	0.03159		611.736	0.0295		628.841	0.03888		568.61	0.33624		658.557	0.05571		658.557	0.10381		704.758	0.05519		718.448	0.10373
--			542.428	0.03138		612.2	0.02899		629.302	0.03848		569.083	0.33314		659.01	0.05561		659.01	0.10233		705.201	0.05421		718.888	0.10447
--			542.907	0.03105		612.664	0.02821		629.762	0.03813		569.556	0.32943		659.464	0.05556		659.464	0.09915		705.644	0.05448		719.328	0.10287
--			543.385	0.03065		613.128	0.02769		630.222	0.03799		570.029	0.32568		659.918	0.0554		659.918	0.10002		706.087	0.05331		719.768	0.10029
--			543.864	0.03037		613.592	0.02709		630.683	0.038		570.502	0.32223		660.371	0.05535		660.371	0.09812		706.53	0.05165		720.208	0.10024
--			544.342	0.03013		614.055	0.0268		631.142	0.03754		570.975	0.31874		660.825	0.05505		660.825	0.09517		706.973	0.05176		720.647	0.09798
--			544.82	0.0296		614.519	0.02634		631.602	0.0374		571.448	0.3156		661.278	0.05472		661.278	0.0968		707.416	0.05051		721.086	0.09715
--			545.298	0.02922		614.983	0.02528		632.062	0.0376		571.921	0.31214		661.731	0.05461		661.731	0.09397		707.858	0.05063		721.526	0.09717
--			545.777	0.02887		615.446	0.02471		632.522	0.0373		572.393	0.3095		662.184	0.05428		662.184	0.09459		708.301	0.04815		721.965	0.09741
--			546.255	0.02836		615.909	0.02418		632.981	0.03661		572.866	0.30617		662.637	0.05408		662.637	0.08808		708.743	0.04892		722.404	0.09532
--			546.732	0.02808		616.373	0.02376		633.441	0.03595		573.338	0.30275		663.09	0.05408		663.09	0.09056		709.185	0.04884		722.843	0.09391
--			547.21	0.02787		616.836	0.02336		633.9	0.03569		573.81	0.29955		663.543	0.05284		663.543	0.08931		709.627	0.04788		723.282	0.0931
--			547.688	0.02761		617.299	0.02214		634.36	0.03601		574.283	0.29607		663.995	0.05271		663.995	0.0877		710.069	0.04748		723.721	0.09304
--			548.166	0.02723		617.762	0.02142		634.819	0.03558		574.755	0.29289		664.448	0.05232		664.448	0.08606		710.511	0.04694		724.16	0.09108
--			548.643	0.02706		618.224	0.02079		635.278	0.0349		575.227	0.28914		664.9	0.05207		664.9	0.08336		710.953	0.04472		724.598	0.09015
--			549.12	0.02673		618.687	0.0202		635.737	0.03464		575.699	0.28655		665.353	0.05121		665.353	0.08385		711.395	0.04589		725.037	0.08817
--			549.598	0.02664		619.15	0.0195		636.196	0.0351		576.17	0.28325		665.805	0.05052		665.805	0.08126		711.836	0.04344		725.475	0.08858
--			550.075	0.02619		619.612	0.01947		636.654	0.0348		576.642	0.27994		666.257	0.04963		666.257	0.07804		712.278	0.04407		725.913	0.08602
--			550.552	0.02595		620.075	0.01855		637.113	0.03519		577.114	0.27699		666.709	0.04928		666.709	0.07902		712.719	0.04349		726.352	0.0874
--			551.029	0.02542		620.537	0.01837		637.572	0.03512		577.585	0.27393		667.161	0.0488		667.161	0.07551		713.161	0.04337		726.79	0.0865
--			551.506	0.02491		620.999	0.01804		638.03	0.03499		578.056	0.27137		667.613	0.048		667.613	0.07646		713.602	0.04161		727.227	0.08279
--			551.983	0.02451		621.461	0.01772		638.489	0.03489		578.528	0.26861		668.065	0.04737		668.065	0.07344		714.043	0.04101		727.665	0.08061
--			552.46	0.02431		621.923	0.01736		638.947	0.03439		578.999	0.26542		668.516	0.04691		668.516	0.07367		714.484	0.04064		728.103	0.08122
--			552.936	0.02388		622.385	0.01772		639.405	0.03545		579.47	0.26224		668.968	0.04697		668.968	0.0723		714.925	0.03974		728.541	0.08296
--			553.413	0.02356		622.847	0.01738		639.863	0.03468		579.941	0.25953		669.419	0.04611		669.419	0.07118		715.366	0.0388		728.978	0.08194
--			553.889	0.02326		623.309	0.01734		640.321	0.03518		580.412	0.25666		669.871	0.04608		669.871	0.06937		715.806	0.03866		729.416	0.08041
--			554.366	0.02281		623.77	0.01776		640.779	0.03643		580.883	0.25351		670.322	0.0457		670.322	0.06654		716.247	0.03879		729.853	0.08019
--			554.842	0.02237		624.232	0.01742		641.237	0.03592		581.354	0.25109		670.773	0.04492		670.773	0.06651		716.688	0.03761		730.29	0.0773
--			555.318	0.02194		624.693	0.01784		641.694	0.03581		581.824	0.24896		671.224	0.04476		671.224	0.06442		717.128	0.03671		730.727	0.07684
--			555.794	0.02174		625.155	0.01794		642.152	0.0358		582.295	0.24675		671.675	0.04434		671.675	0.06493		717.568	0.03719		731.164	0.07783
--			556.27	0.02155		625.616	0.01874		642.609	0.03576		582.765	0.24418		672.126	0.04416		672.126	0.06381		718.008	0.03611		731.601	0.07444
--			556.746	0.02127		626.077	0.01854		643.067	0.03566		583.235	0.24157		672.577	0.04393		672.577	0.06245		718.448	0.03562		732.038	0.0722
--			557.221	0.02075		626.538	0.019		643.524	0.03506		583.706	0.23917		673.027	0.04353		673.027	0.06075		718.888	0.03391		732.475	0.07409
--			557.697	0.02044		626.999	0.01922		643.981	0.03476		584.176	0.23658		673.478	0.04328		673.478	0.05812		719.328	0.03446		732.911	0.07281
--			558.173	0.02001		627.46	0.01949		644.438	0.03485		584.646	0.23409		673.928	0.04329		673.928	0.05647		719.768	0.03352		733.348	0.0739
--			558.648	0.01967		627.92	0.02015		644.895	0.03418		585.116	0.23177		674.379	0.04308		674.379	0.05613		720.208	0.03342		733.784	0.0724
--			559.123	0.01931		628.381	0.02013		645.352	0.03478		585.585	0.22887		674.829	0.04288		674.829	0.05479		720.647	0.03316		734.221	0.07106
--			559.599	0.01902		628.841	0.02015		645.809	0.0344		586.055	0.2263		675.279	0.0427		675.279	0.05359		721.086	0.03136		734.657	0.07192
--			560.074	0.01879		629.302	0.02022		646.266	0.03446		586.525	0.22349		675.729	0.04259		675.729	0.05214		721.526	0.03307		735.093	0.06893
--			560.549	0.0187		629.762	0.02033		646.722	0.03413		586.994	0.22096		676.179	0.04208		676.179	0.05072		721.965	0.03231		735.529	0.06972
--			561.024	0.01857		630.222	0.02074		647.179	0.03381		587.464	0.21848		676.629	0.04106		676.629	0.0516		722.404	0.03008		735.965	0.06864
--			561.499	0.01837		630.683	0.02063		647.635	0.03295		587.933	0.21608		677.078	0.04063		677.078	0.04675		722.843	0.03049		736.4	0.06602
--			561.974	0.01849		631.142	0.02073		648.091	0.03252		588.402	0.21341		677.528	0.04002		677.528	0.04795		723.282	0.03012		736.836	0.06674
--			562.448	0.01844		631.602	0.02074		648.547	0.03284		588.871	0.21098		677.977	0.0393		677.977	0.04465		723.721	0.03026		737.272	0.0662
--			562.923	0.01806		632.062	0.02036		649.003	0.03297		589.34	0.20856		678.427	0.0392		678.427	0.04532		724.16	0.02825		737.707	0.06665
--			563.397	0.01799		632.522	0.02047		649.459	0.03265		589.809	0.20618		678.876	0.03842		678.876	0.04298		724.598	0.02705		738.143	0.06483
--			563.871	0.01808		632.981	0.02068		649.915	0.03273		590.278	0.20378		679.325	0.03771		679.325	0.04146		725.037	0.02783		738.578	0.06468
--			564.346	0.01794		633.441	0.02091		650.371	0.03254		590.747	0.20149		679.774	0.03646		679.774	0.04198		725.475	0.02771		739.013	0.06621
--			564.82	0.01786		633.9	0.02074		650.826	0.03349		591.215	0.19909		680.223	0.03586		680.223	0.04067		725.913	0.02775		739.448	0.06201
--			565.294	0.01765		634.36	0.02084		651.282	0.03424		591.684	0.19701		680.672	0.03531		680.672	0.03941		726.352	0.02766		739.883	0.05956
--			565.768	0.01739		634.819	0.0209		651.737	0.03414		592.152	0.19452		681.121	0.03444		681.121	0.03711		726.79	0.02564		740.318	0.06218
--			566.242	0.01713		635.278	0.02129		652.193	0.03443		592.621	0.19243		681.57	0.0336		681.57	0.03711		727.227	0.02663		740.752	0.05898
--			566.716	0.01716		635.737	0.02142		652.648	0.03341		593.089	0.19048		682.018	0.03286		682.018	0.03568		727.665	0.02601		741.187	0.05949
--			567.189	0.01716		636.196	0.02176		653.103	0.03285		593.557	0.18816		682.467	0.03227		682.467	0.03491		728.103	0.02583		741.621	0.05882
--			567.663	0.01711		636.654	0.02205		653.558	0.03361		594.025	0.18577		682.915	0.03135		682.915	0.03277		728.541	0.02438		742.056	0.05816
--			568.136	0.0171		637.113	0.02207		654.013	0.03388		594.493	0.18338		683.363	0.03063		683.363	0.03337		728.978	0.02408		742.49	0.058
--			568.61	0.01692		637.572	0.02189		654.468	0.03307		594.961	0.18123		683.811	0.02936		683.811	0.03132		729.416	0.02426		742.924	0.05861
--			569.083	0.01692		638.03	0.02207		654.922	0.03315		595.429	0.17926		684.26	0.02883		684.26	0.03114		729.853	0.02238		743.358	0.05735
--			569.556	0.01673		638.489	0.02216		655.377	0.03174		595.896	0.17689		684.707	0.02799		684.707	0.02886		730.29	0.02273		743.792	0.05529
--			570.029	0.01662		638.947	0.02174		655.832	0.03027		596.364	0.17538		685.155	0.02726		685.155	0.02917		730.727	0.02224		744.226	0.05617
--			570.502	0.01635		639.405	0.02174		656.286	0.02985		596.831	0.17336		685.603	0.02656		685.603	0.02676		731.164	0.02319		744.66	0.05539
--			570.975	0.01641		639.863	0.02129		656.74	0.02938		597.298	0.1714		686.051	0.0261		686.051	0.02706		731.601	0.02159		745.094	0.05444
--			571.448	0.01637		640.321	0.02111		657.195	0.02787		597.766	0.169		686.498	0.02531		686.498	0.02683		732.038	0.02167		745.527	0.05429
--			571.921	0.01602		640.779	0.02058		657.649	0.02719		598.233	0.16688		686.946	0.02475		686.946	0.02577		732.475	0.02202		745.961	0.0525
--			572.393	0.01577		641.237	0.02061		658.103	0.0277		598.7	0.16503		687.393	0.0242		687.393	0.02431		732.911	0.02118		746.394	0.05247
--			572.866	0.0156		641.694	0.02036		658.557	0.02713		599.167	0.16318		687.84	0.02317		687.84	0.02342		733.348	0.02073		746.827	0.05367
--			573.338	0.01562		642.152	0.01991		659.01	0.02507		599.634	0.16145		688.287	0.02226		688.287	0.02249		733.784	0.02046		747.26	0.05249
--			573.81	0.0155		642.609	0.01957		659.464	0.02471		600.1	0.15945		688.734	0.02127		688.734	0.01995		734.221	0.01922		747.693	0.05008
--			574.283	0.01546		643.067	0.01852		659.918	0.02534		600.567	0.15699		689.181	0.02026		689.181	0.0195		734.657	0.01939		748.126	0.05072
--			574.755	0.01535		643.524	0.01795		660.371	0.0242		601.033	0.15502		689.628	0.01957		689.628	0.01864		735.093	0.01954		748.559	0.04998
--			575.227	0.01528		643.981	0.01726		660.825	0.02391		601.5	0.15316		690.075	0.01815		690.075	0.01872		735.529	0.01952		748.992	0.04804
--			575.699	0.01504		644.438	0.01697		661.278	0.02375		601.966	0.15138		690.521	0.01686		690.521	0.01709		735.965	0.01943		749.424	0.04706
--			576.17	0.015		644.895	0.01674		661.731	0.024		602.432	0.14941		690.968	0.01573		690.968	0.01777		736.4	0.01899		749.857	0.04875
--			576.642	0.01498		645.352	0.01641		662.184	0.02337		602.899	0.14748		691.414	0.01518		691.414	0.01484		736.836	0.01918		750.289	0.0489
--			577.114	0.01484		645.809	0.01585		662.637	0.02393		603.365	0.14574		691.861	0.01434		691.861	0.01452		737.272	0.01774		750.721	0.04762
--			577.585	0.01465		646.266	0.01613		663.09	0.02454		603.83	0.1442		692.307	0.01361		692.307	0.01406		737.707	0.01692		751.154	0.0478
--			578.056	0.01439		646.722	0.0161		663.543	0.02476		604.296	0.14243		692.753	0.01268		692.753	0.01323		738.143	0.01716		751.586	0.04785
--			578.528	0.01444		647.179	0.01621		663.995	0.02491		604.762	0.14028		693.199	0.01187		693.199	0.01228		738.578	0.01724		752.018	0.04693
--			578.999	0.01448		647.635	0.0165		664.448	0.02474		605.228	0.1385		693.645	0.01114		693.645	0.01158		739.013	0.0166		752.449	0.04461
--			579.47	0.0143		648.091	0.01629		664.9	0.02491		605.693	0.13692		694.09	0.01037		694.09	0.01054		739.448	0.01835		752.881	0.04525
--			579.941	0.01413		648.547	0.01631		665.353	0.02563		606.159	0.13564		694.536	0.00984		694.536	0.00906		739.883	0.01724		753.313	0.04482
--			580.412	0.01405		649.003	0.01638		665.805	0.02549		606.624	0.13427		694.982	0.00915		694.982	0.00837		740.318	0.01607		753.744	0.04451
--			580.883	0.01384		649.459	0.01676		666.257	0.0249		607.089	0.13264		695.427	0.00827		695.427	0.0083		740.752	0.0169		754.176	0.04516
--			581.354	0.01386		649.915	0.01756		666.709	0.02511		607.554	0.13123		695.873	0.00762		695.873	0.00787		741.187	0.01545		754.607	0.04444
--			581.824	0.01367		650.371	0.01818		667.161	0.02469		608.019	0.1297		696.318	0.0069		696.318	0.00817		741.621	0.01608		755.038	0.04303
--			582.295	0.01361		650.826	0.01855		667.613	0.02531		608.484	0.12823		696.763	0.00589		696.763	0.00498		742.056	0.01512		755.469	0.0435
--			582.765	0.01364		651.282	0.01857		668.065	0.02621		608.949	0.12647		697.208	0.00513		697.208	0.0064		742.49	0.01601		755.901	0.04268
--			583.235	0.01372		651.737	0.01834		668.516	0.02564		609.414	0.12488		697.653	0.00448		697.653	0.00258		742.924	0.01484		756.331	0.04293
--			583.706	0.01363		652.193	0.01857		668.968	0.02546		609.878	0.12372		698.098	0.00406		698.098	0.00271		743.358	0.01464		756.762	0.04122
--			584.176	0.01365		652.648	0.01875		669.419	0.02546		610.343	0.12222		698.543	0.00376		698.543	0.0027		743.792	0.01404		757.193	0.03999
--			584.646	0.01363		653.103	0.01854		669.871	0.02499		610.807	0.12079		698.987	0.00316		698.987	0.00085488		744.226	0.01404		757.623	0.04181
--			585.116	0.0136		653.558	0.01865		670.322	0.02504		611.272	0.11946		699.432	0.00246		699.432	0		744.66	0.01405		758.054	0.03886
--			585.585	0.01355		654.013	0.01848		670.773	0.02535		611.736	0.11795		699.876	0.00163		699.876	0.00143		745.094	0.01407		758.484	0.04051
--			586.055	0.01353		654.468	0.01859		671.224	0.02475		612.2	0.11691		700.32	0		700.32	0.000255887		745.527	0.01372		758.915	0.04021
--			586.525	0.0136		654.922	0.01887		671.675	0.02451		612.664	0.11547								745.961	0.01299		759.345	0.04031
--			586.994	0.01346		655.377	0.01874		672.126	0.02481		613.128	0.1142								746.394	0.01339		759.775	0.03915
--			587.464	0.01322		655.832	0.01855		672.577	0.02475		613.592	0.11321								746.827	0.01362		760.205	0.03817
--			587.933	0.01316		656.286	0.01858		673.027	0.02331		614.055	0.11243								747.26	0.01269		760.635	0.03707
--			588.402	0.01317		656.74	0.01823		673.478	0.02308		614.519	0.1113								747.693	0.01141		761.064	0.03704
--			588.871	0.01291		657.195	0.01803		673.928	0.02338		614.983	0.11011								748.126	0.01252		761.494	0.03682
--			589.34	0.01267		657.649	0.01786		674.379	0.02235		615.446	0.10862								748.559	0.01125		761.923	0.03436
--			589.809	0.01259		658.103	0.01782		674.829	0.02165		615.909	0.10768								748.992	0.01185		762.353	0.03569
--			590.278	0.01247		658.557	0.01746		675.279	0.02096		616.373	0.10671								749.424	0.01197		762.782	0.03587
--			590.747	0.0123		659.01	0.0174		675.729	0.01995		616.836	0.10589								749.857	0.01198		763.211	0.03756
--			591.215	0.01211		659.464	0.01713		676.179	0.01928		617.299	0.10463								750.289	0.01112		763.64	0.03585
--			591.684	0.01192		659.918	0.01693		676.629	0.01824		617.762	0.10381								750.721	0.01099		764.069	0.03576
--			592.152	0.01186		660.371	0.01681		677.078	0.0185		618.224	0.10286								751.154	0.01157		764.498	0.03462
--			592.621	0.01186		660.825	0.01699		677.528	0.01801		618.687	0.1018								751.586	0.01111		764.927	0.03436
--			593.089	0.01189		661.278	0.01684		677.977	0.01738		619.15	0.1004								752.018	0.01065		765.356	0.03413
--			593.557	0.01183		661.731	0.01639		678.427	0.01673		619.612	0.09915								752.449	0.00972		765.784	0.0326
--			594.025	0.01189		662.184	0.01625		678.876	0.01682		620.075	0.09832								752.881	0.01022		766.213	0.03368
--			594.493	0.01181		662.637	0.01608		679.325	0.01652		620.537	0.09754								753.313	0.01045		766.641	0.03478
--			594.961	0.01162		663.09	0.01608		679.774	0.01584		620.999	0.09653								753.744	0.00972		767.069	0.03189
--			595.429	0.01164		663.543	0.01562		680.223	0.01521		621.461	0.09568								754.176	0.01027		767.497	0.03059
--			595.896	0.01153		663.995	0.01579		680.672	0.01495		621.923	0.09474								754.607	0.00987		767.926	0.03116
--			596.364	0.01161		664.448	0.01581		681.121	0.01455		622.385	0.09361								755.038	0.00947		768.354	0.03268
--			596.831	0.01154		664.9	0.01501		681.57	0.01362		622.847	0.09266								755.469	0.00978		768.781	0.03044
--			597.298	0.0118		665.353	0.01478		682.018	0.01374		623.309	0.09168								755.901	0.0097		769.209	0.02924
--			597.766	0.01175		665.805	0.01443		682.467	0.01366		623.77	0.09063								756.331	0.00936		769.637	0.02994
--			598.233	0.01189		666.257	0.01387		682.915	0.01345		624.232	0.08971								756.762	0.00973		770.064	0.03086
--			598.7	0.01194		666.709	0.01342		683.363	0.01345		624.693	0.08866								757.193	0.00918		770.491	0.03103
--			599.167	0.01189		667.161	0.01332		683.811	0.01377		625.155	0.08771								757.623	0.01052		770.919	0.02926
--			599.634	0.01209		667.613	0.01316		684.26	0.0135		625.616	0.08686								758.054	0.00824		771.346	0.02982
--			600.1	0.01209		668.065	0.01318		684.707	0.01481		626.077	0.0858								758.484	0.00853		771.773	0.02862
--			600.567	0.01213		668.516	0.01259		685.155	0.01441		626.538	0.08486								758.915	0.00824		772.2	0.02941
--			601.033	0.01199		668.968	0.01237		685.603	0.01414		626.999	0.08424								759.345	0.00833		772.627	0.02846
--			601.5	0.0121		669.419	0.01236		686.051	0.01448		627.46	0.08346								759.775	0.00809		773.054	0.02709
--			601.966	0.01188		669.871	0.0123		686.498	0.01446		627.92	0.08271								760.205	0.00803		773.48	0.02881
--			602.432	0.01181		670.322	0.01237		686.946	0.01464		628.381	0.08223								760.635	0.00814		773.907	0.02696
--			602.899	0.01189		670.773	0.01246		687.393	0.01484		628.841	0.08156								761.064	0.00819		774.333	0.02765
--			603.365	0.01184		671.224	0.01238		687.84	0.01498		629.302	0.08076								761.494	0.00736		774.76	0.02812
--			603.83	0.01168		671.675	0.01185		688.287	0.01419		629.762	0.07994								761.923	0.00755		775.186	0.0273
--			604.296	0.01145		672.126	0.01172		688.734	0.0143		630.222	0.07936								762.353	0.007		775.612	0.02519
--			604.762	0.01146		672.577	0.0112		689.181	0.01445		630.683	0.07874								762.782	0.00745		776.038	0.02674
--			605.228	0.01132		673.027	0.01108		689.628	0.01431		631.142	0.07821								763.211	0.00561		776.464	0.02577
--			605.693	0.01121		673.478	0.01082		690.075	0.01432		631.602	0.07768								763.64	0.00715		776.89	0.02583
--			606.159	0.01107		673.928	0.01132		690.521	0.01499		632.062	0.07685								764.069	0.0065		777.315	0.02547
--			606.624	0.01112		674.379	0.01187		690.968	0.01583		632.522	0.07629								764.498	0.00652		777.741	0.0263
--			607.089	0.01108		674.829	0.01207		691.414	0.01674		632.981	0.07537								764.927	0.0062		778.166	0.02401
--			607.554	0.01098		675.279	0.01218		691.861	0.01707		633.441	0.07485								765.356	0.00641		778.592	0.02518
--			608.019	0.01083		675.729	0.01224		692.307	0.01722		633.9	0.07413								765.784	0.00674		779.017	0.02559
--			608.484	0.01059		676.179	0.01214		692.753	0.01749		634.36	0.07356								766.213	0.00616		779.442	0.02467
--			608.949	0.01055		676.629	0.0119		693.199	0.01733		634.819	0.07324								766.641	0.00631		779.867	0.02462
--			609.414	0.01025		677.078	0.01173		693.645	0.01659		635.278	0.0725								767.069	0.00602		780.292	0.02291
--			609.878	0.01016		677.528	0.01165		694.09	0.01694		635.737	0.07199								767.497	0.0054		780.717	0.02477
--			610.343	0.01006		677.977	0.0114		694.536	0.01673		636.196	0.07152								767.926	0.00703		781.142	0.02296
--			610.807	0.00986		678.427	0.01188		694.982	0.01674		636.654	0.07064								768.354	0.00525		781.566	0.02357
--			611.272	0.00977		678.876	0.01203		695.427	0.01624		637.113	0.06997								768.781	0.00598		781.991	0.02159
--			611.736	0.00958		679.325	0.01188		695.873	0.0161		637.572	0.06944								769.209	0.00506		782.415	0.02365
--			612.2	0.00954		679.774	0.01256		696.318	0.01527		638.03	0.06892								769.637	0.00456		782.839	0.02146
--			612.664	0.00949		680.223	0.01271		696.763	0.01453		638.489	0.06838								770.064	0.00538		783.264	0.0214
--			613.128	0.00956		680.672	0.01278		697.208	0.01368		638.947	0.06804								770.491	0.00453		783.688	0.02058
--			613.592	0.00951		681.121	0.0128		697.653	0.01315		639.405	0.06736								770.919	0.00527		784.112	0.02215
--			614.055	0.00942		681.57	0.01308		698.098	0.01269		639.863	0.06685								771.346	0.00471		784.536	0.02271
--			614.519	0.00937		682.018	0.01274		698.543	0.01235		640.321	0.06607								771.773	0.00472		784.959	0.02203
--			614.983	0.00929		682.467	0.01254		698.987	0.0122		640.779	0.06522								772.2	0.00477		785.383	0.02143
--			615.446	0.00919		682.915	0.0125		699.432	0.01155		641.237	0.06459								772.627	0.00434		785.806	0.02116
--			615.909	0.00896		683.363	0.01223		699.876	0.01123		641.694	0.06419								773.054	0.00436		786.23	0.01939
--			616.373	0.00906		683.811	0.01216		700.32	0.0112		642.152	0.06397								773.48	0.00404		786.653	0.02166
--			616.836	0.00892		684.26	0.01184		700.765	0.01031		642.609	0.06325								773.907	0.00445		787.076	0.02001
--			617.299	0.00896		684.707	0.01116		701.209	0.01025		643.067	0.0626								774.333	0.00404		787.5	0.02061
--			617.762	0.00886		685.155	0.01061		701.653	0.00904		643.524	0.06195								774.76	0.00374		787.923	0.02223
--			618.224	0.00875		685.603	0.01008		702.097	0.00933		643.981	0.06136								775.186	0.00395		788.345	0.02019
--			618.687	0.00863		686.051	0.00939		702.541	0.00865		644.438	0.06069								775.612	0.00431		788.768	0.0195
--			619.15	0.00859		686.498	0.00937		702.984	0.00874		644.895	0.06018								776.038	0.00398		789.191	0.01967
--			619.612	0.00866		686.946	0.00857		703.428	0.00795		645.352	0.05926								776.464	0.00334		789.614	0.01903
--			620.075	0.0087		687.393	0.00843		703.871	0.00825		645.809	0.0586								776.89	0.00371		790.036	0.01868
--			620.537	0.00865		687.84	0.00778		704.315	0.00772		646.266	0.05799								777.315	0.00346		790.458	0.01992
--			620.999	0.00854		688.287	0.00767		704.758	0.00818		646.722	0.05725								777.741	0.00329		790.881	0.01909
--			621.461	0.00838		688.734	0.00709		705.201	0.00806		647.179	0.05673								778.166	0.00374		791.303	0.01924
--			621.923	0.00832		689.181	0.00634		705.644	0.00803		647.635	0.05597								778.592	0.00308		791.725	0.01854
--			622.385	0.00826		689.628	0.00632		706.087	0.00707		648.091	0.05526								779.017	0.00348		792.147	0.01776
--			622.847	0.00821		690.075	0.00617		706.53	0.00657		648.547	0.05455								779.442	0.00333		792.569	0.018
--			623.309	0.0081		690.521	0.00619		706.973	0.00653		649.003	0.05385								779.867	0.00325		792.99	0.01754
--			623.77	0.00799		690.968	0.00554		707.416	0.00731		649.459	0.05303								780.292	0.00401		793.412	0.01664
--			624.232	0.00801		691.414	0.00512		707.858	0.00765		649.915	0.05238								780.717	0.00281		793.833	0.01672
--			624.693	0.00803		691.861	0.0052		708.301	0.0086		650.371	0.05202								781.142	0.00247		794.255	0.01786
--			625.155	0.00774		692.307	0.00493		708.743	0.00864		650.826	0.05141								781.566	0.00313		794.676	0.01686
--			625.616	0.00772		692.753	0.00519		709.185	0.00915		651.282	0.05105								781.991	0.00183		795.097	0.01742
--			626.077	0.00749		693.199	0.00513		709.627	0.00863		651.737	0.05083								782.415	0.00312		795.518	0.01688
--			626.538	0.00744		693.645	0.00558		710.069	0.00837		652.193	0.05054								782.839	0.00296		795.939	0.01728
--			626.999	0.00752		694.09	0.00645		710.511	0.0082		652.648	0.05007								783.264	0.00194		796.36	0.01737
--			627.46	0.00745		694.536	0.0069		710.953	0.00966		653.103	0.04963								783.688	0.00269		796.781	0.01669
--			627.92	0.00738		694.982	0.00747		711.395	0.00947		653.558	0.04931								784.112	0.00239		797.201	0.01577
--			628.381	0.00723		695.427	0.0076		711.836	0.01017		654.013	0.04857								784.536	0.00274		797.622	0.0161
--			628.841	0.00709		695.873	0.00799		712.278	0.01078		654.468	0.04822								784.959	0.00251		798.042	0.01595
--			629.302	0.0069		696.318	0.00833		712.719	0.01127		654.922	0.04794								785.383	0.00256		798.463	0.01621
--			629.762	0.00692		696.763	0.00883		713.161	0.01182		655.377	0.04753								785.806	0.00175		798.883	0.01618
--			630.222	0.00675		697.208	0.00905		713.602	0.01274		655.832	0.0474								786.23	0.00229		799.303	0.01642
--			630.683	0.00666		697.653	0.00917		714.043	0.01176		656.286	0.04723								786.653	0.00274		799.723	0.01618
--			631.142	0.00682		698.098	0.0102		714.484	0.01113		656.74	0.0469								787.076	0.00182		800.143	0.01637
--			631.602	0.00681		698.543	0.01037		714.925	0.00969		657.195	0.0463								787.5	0.00139		800.563	0.01467
--			632.062	0.00686		698.987	0.01072		715.366	0.01046		657.649	0.04591								787.923	0.00107
--			632.522	0.00679		699.432	0.01105		715.806	0.0098		658.103	0.04552								788.345	0.0017
--			632.981	0.00686		699.876	0.01121		716.247	0.01061		658.557	0.04486								788.768	0.00111
--			633.441	0.00697		700.32	0.01115		716.688	0.00955		659.01	0.0443								789.191	0.00125
--			633.9	0.00714		700.765	0.01098		717.128	0.0086		659.464	0.0437								789.614	0.000934271
--			634.36	0.00724		701.209	0.01059		717.568	0.00786		659.918	0.04308								790.036	0.00153
--			634.819	0.00726		701.653	0.01088		718.008	0.00681		660.371	0.0426								790.458	0.00146
--			635.278	0.00732		702.097	0.01039		718.448	0.00522		660.825	0.04206								790.881	0.000847274
--			635.737	0.00735		702.541	0.01031		718.888	0.005		661.278	0.04155								791.303	0.000362554
--			636.196	0.00742		702.984	0.01024		719.328	0.00387		661.731	0.04106								791.725	0.000998662
--			636.654	0.00739		703.428	0.00997		719.768	0.00282		662.184	0.04029								792.147	0.000884021
--			637.113	0.00734		703.871	0.00984		720.208	0.00147		662.637	0.03976								792.569	0.000886813
--			637.572	0.00744		704.315	0.00943		720.647	0.00119		663.09	0.03933								792.99	0.000889604
--			638.03	0.00732		704.758	0.00844		721.086	0.00124		663.543	0.0387								793.412	0.000980941
--			638.489	0.00733		705.201	0.00758		721.526	0.00124		663.995	0.03827								793.833	0.000362857
--			638.947	0.00734		705.644	0.00685		721.965	0.00084063		664.448	0.03806								794.255	0.000291002
--			639.405	0.00725		706.087	0.00701		722.404	0.00119		664.9	0.03762								794.676	0.000598936
--			639.863	0.00705		706.53	0.00662		722.843	0.00146		665.353	0.03724								795.097	0.000614139
--			640.321	0.00696		706.973	0.00638		723.282	0.00208		665.805	0.03682								795.518	0.000250371
--			640.779	0.00682		707.416	0.00655		723.721	0.00231		666.257	0.0361								795.939	0.000940583
--			641.237	0.00692		707.858	0.00697		724.16	0.00313		666.709	0.03569								796.36	0.00104
--			641.694	0.00688		708.301	0.00663		724.598	0.0035		667.161	0.03519								796.781	0.000579546
--			642.152	0.00662		708.743	0.00654		725.037	0.00428		667.613	0.03499								797.201	0.000122773
--			642.609	0.00635		709.185	0.00602		725.475	0.00393		668.065	0.03439								797.622	0.000685326
--			643.067	0.00617		709.627	0.00579		725.913	0.00407		668.516	0.03379								798.042	0.000313032
--			643.524	0.00605		710.069	0.00573		726.352	0.00458		668.968	0.03341								798.463	0.000407372
--			643.981	0.00604		710.511	0.00576		726.79	0.00487		669.419	0.033								798.883	0.000245789
--			644.438	0.00609		710.953	0.00606		727.227	0.00457		669.871	0.03235								799.303	0.000546956
--			644.895	0.00607		711.395	0.00605		727.665	0.00419		670.322	0.03191								799.723	0.00106
--			645.352	0.00608		711.836	0.00658		728.103	0.00352		670.773	0.03143								800.143	3.6049e-05
--			645.809	0.00616		712.278	0.00678		728.541	0.00348		671.224	0.03085								800.563	0
--			646.266	0.00608		712.719	0.00657		728.978	0.00491		671.675	0.03039
--			646.722	0.0061		713.161	0.00675		729.416	0.00619		672.126	0.03005
--			647.179	0.00603		713.602	0.00667		729.853	0.00619		672.577	0.02953
--			647.635	0.00626		714.043	0.00627		730.29	0.00652		673.027	0.02912
--			648.091	0.00633		714.484	0.00607		730.727	0.00651		673.478	0.02888
--			648.547	0.00644		714.925	0.00636		731.164	0.00643		673.928	0.02844
--			649.003	0.00638		715.366	0.0069		731.601	0.00602		674.379	0.02806
--			649.459	0.00629		715.806	0.00728		732.038	0.00623		674.829	0.02746
--			649.915	0.00624		716.247	0.00712		732.475	0.00582		675.279	0.02717
--			650.371	0.00606		716.688	0.00729		732.911	0.00557		675.729	0.02688
--			650.826	0.00597		717.128	0.0077		733.348	0.00533		676.179	0.02673
--			651.282	0.00582		717.568	0.0081		733.784	0.00504		676.629	0.02634
--			651.737	0.00583		718.008	0.00853		734.221	0.00393		677.078	0.02618
--			652.193	0.00574		718.448	0.00877		734.657	0.00372		677.528	0.02569
--			652.648	0.00557		718.888	0.00896		735.093	0.00305		677.977	0.02547
--			653.103	0.00543		719.328	0.00883		735.529	0.00217		678.427	0.02512
--			653.558	0.00542		719.768	0.00874		735.965	0.00194		678.876	0.02488
--			654.013	0.00549		720.208	0.00918		736.4	0.00216		679.325	0.02448
--			654.468	0.00526		720.647	0.0095		736.836	0.00244		679.774	0.0243
--			654.922	0.00521		721.086	0.01008		737.272	0.00215		680.223	0.02381
--			655.377	0.0053		721.526	0.00995		737.707	0.00228		680.672	0.0236
--			655.832	0.00521		721.965	0.0103		738.143	0.00202		681.121	0.02341
--			656.286	0.00513		722.404	0.01039		738.578	0.00114		681.57	0.02302
--			656.74	0.00491		722.843	0.01024		739.013	0.00194		682.018	0.02256
--			657.195	0.00486		723.282	0.01034		739.448	0.00123		682.467	0.02217
--			657.649	0.00499		723.721	0.01099		739.883	0.000635674		682.915	0.0219
--			658.103	0.00506		724.16	0.01077		740.318	0.00119		683.363	0.0214
--			658.557	0.00522		724.598	0.01052		740.752	0.000671426		683.811	0.02102
--			659.01	0.00508		725.037	0.00997		741.187	4.73561e-05		684.26	0.02063
--			659.464	0.00509		725.475	0.00897		741.621	0		684.707	0.02031
--			659.918	0.00497		725.913	0.0085		742.056	0.000861026		685.155	0.01993
--			660.371	0.00491		726.352	0.00797		742.49	0.00143		685.603	0.0193
--			660.825	0.00488		726.79	0.00743		742.924	0.00218		686.051	0.01892
--			661.278	0.00485		727.227	0.00683		743.358	0.00188		686.498	0.01858
--			661.731	0.00469		727.665	0.00597		743.792	0.00212		686.946	0.01814
--			662.184	0.0048		728.103	0.00537		744.226	0.00263		687.393	0.01782
--			662.637	0.00471		728.541	0.00532		744.66	0.00316		687.84	0.01749
--			663.09	0.00478		728.978	0.00537		745.094	0.00337		688.287	0.01703
--			663.543	0.00469		729.416	0.00485		745.527	0.00295		688.734	0.01667
--			663.995	0.00452		729.853	0.004		745.961	0.00345		689.181	0.01618
--			664.448	0.0045		730.29	0.00298		746.394	0.00233		689.628	0.01625
--			664.9	0.00441		730.727	0.00229		746.827	0.00234		690.075	0.01582
--			665.353	0.00436		731.164	0.0021		747.26	0.00235		690.521	0.01565
--			665.805	0.00439		731.601	0.0019		747.693	0.00135		690.968	0.01531
--			666.257	0.00434		732.038	0.00123		748.126	0.000371699		691.414	0.0151
--			666.709	0.00421		732.475	0.00107		748.559	0.000794212		691.861	0.0147
			667.161	0.00429		732.911	0.000524675		748.992	0.001		692.307	0.01443
			667.613	0.00428		733.348	0		749.424	0.00221		692.753	0.01407
			668.065	0.0044		733.784	0.000693835		749.857	0.0033		693.199	0.01383
			668.516	0.00445		734.221	0.000876569		750.289	0.00341		693.645	0.01354
			668.968	0.00434		734.657	0.0015					694.09	0.01333
			669.419	0.00448		735.093	0.00188					694.536	0.01298
			669.871	0.00455		735.529	0.00241					694.982	0.01292
			670.322	0.00448		735.965	0.00347					695.427	0.01266
			670.773	0.00439		736.4	0.00337					695.873	0.01245
			671.224	0.00432		736.836	0.00395					696.318	0.01227
			671.675	0.00446		737.272	0.0048					696.763	0.01221
			672.126	0.00437		737.707	0.00515					697.208	0.0117
			672.577	0.00419		738.143	0.00508					697.653	0.01124
			673.027	0.00401		738.578	0.00552					698.098	0.01101
			673.478	0.00383		739.013	0.00584					698.543	0.01056
			673.928	0.00379		739.448	0.00658					698.987	0.01026
			674.379	0.00359		739.883	0.00673					699.432	0.01012
			674.829	0.00361		740.318	0.00745					699.876	0.01025
			675.279	0.00356		740.752	0.00776					700.32	0.01029
			675.729	0.00351		741.187	0.00789
			676.179	0.00369		741.621	0.00782
			676.629	0.00375		742.056	0.00819
			677.078	0.00373		742.49	0.00816
			677.528	0.00378		742.924	0.00818
			677.977	0.00372		743.358	0.00787
			678.427	0.00366		743.792	0.00765
			678.876	0.00368		744.226	0.00757
			679.325	0.00359		744.66	0.00758
			679.774	0.0036		745.094	0.008
			680.223	0.0037		745.527	0.00799
			680.672	0.00351		745.961	0.00774
			681.121	0.00361		746.394	0.00785
			681.57	0.00369		746.827	0.00735
			682.018	0.00359		747.26	0.00735
			682.467	0.00375		747.693	0.00773
			682.915	0.00376		748.126	0.0076
			683.363	0.00363		748.559	0.00808
			683.811	0.0036		748.992	0.00814
			684.26	0.00339		749.424	0.00817
			684.707	0.00328		749.857	0.00864
			685.155	0.00319		750.289	0.00932
			685.603	0.00327
			686.051	0.00306
			686.498	0.00297
			686.946	0.00303
			687.393	0.00289
			687.84	0.00291
			688.287	0.00287
			688.734	0.00285
			689.181	0.0028
			689.628	0.00288
			690.075	0.00294
			690.521	0.00299
			690.968	0.00284
			691.414	0.00296
			691.861	0.00297
			692.307	0.00301
			692.753	0.00304
			693.199	0.00305
			693.645	0.00297
			694.09	0.00308
			694.536	0.00298
			694.982	0.00283
			695.427	0.00282
			695.873	0.00267
			696.318	0.00264
			696.763	0.00268
			697.208	0.00242
			697.653	0.00226
			698.098	0.00215
			698.543	0.00208
			698.987	0.00218
			699.432	0.00215
			699.876	0.00215
			700.32	0.002
			700.765	0.00218
			701.209	0.0021
			701.653	0.00212
			702.097	0.00223
			702.541	0.00214
			702.984	0.00219
			703.428	0.00227
			703.871	0.00232
			704.315	0.00235
			704.758	0.0023
			705.201	0.00242
			705.644	0.00259
			706.087	0.00255
			706.53	0.00264
			706.973	0.00262
			707.416	0.0026
			707.858	0.00255
			708.301	0.00254
			708.743	0.00239
			709.185	0.00235
			709.627	0.00227
			710.069	0.00236
			710.511	0.00227
			710.953	0.00216
			711.395	0.0021
			711.836	0.00202
			712.278	0.0021
			712.719	0.00218
			713.161	0.00215
			713.602	0.00197
			714.043	0.00205
			714.484	0.00207
			714.925	0.00205
			715.366	0.00205
			715.806	0.00207
			716.247	0.00187
			716.688	0.00168
			717.128	0.00139
			717.568	0.00131
			718.008	0.0012
			718.448	0.00107
			718.888	0.000816335
			719.328	0.000902139
			719.768	0.000888362
			720.208	0.000731896
			720.647	0.000702395
			721.086	0.000591022
			721.526	0.000649318
			721.965	0.00072056
			722.404	0.000687848
			722.843	0.000739495
			723.282	0.000865847
			723.721	0.000921867
			724.16	0.00106
			724.598	0.00111
			725.037	0.0013
			725.475	0.00137
			725.913	0.00144
			726.352	0.00162
			726.79	0.00168
			727.227	0.00168
			727.665	0.00185
			728.103	0.00195
			728.541	0.00194
			728.978	0.00202
			729.416	0.00206
			729.853	0.0021
			730.29	0.0021
			730.727	0.00184
			731.164	0.00161
			731.601	0.00183
			732.038	0.00162
			732.475	0.00135
			732.911	0.00141
			733.348	0.00146
			733.784	0.00119
			734.221	0.000996838
			734.657	0.000997521
			735.093	0.00096053
			735.529	0.000899949
			735.965	0.000822882
			736.4	0.000749662
			736.836	0.000832334
			737.272	0.000857196
			737.707	0.000792713
			738.143	0.000819522
			738.578	0.000734385
			739.013	0.000751357
			739.448	0.00070504
			739.883	0.000805957
			740.318	0.000811868
			740.752	0.000878407
			741.187	0.000915799
			741.621	0.00106
			742.056	0.00106
			742.49	0.00128
			742.924	0.00157
			743.358	0.00177
			743.792	0.0019
			744.226	0.00188
			744.66	0.00184
			745.094	0.00198
			745.527	0.00211
			745.961	0.00198
			746.394	0.00207
			746.827	0.0022
			747.26	0.00203
			747.693	0.00184
			748.126	0.00186
			748.559	0.00172
			748.992	0.00145
			749.424	0.00118
			749.857	0.000759647
			750.289	0

## Sheet: Fig.3c
p-CQDs			b-CQDs			c-CQDs			dc-CQDs			g-CQDs			yg-CQDs			y-CQDs			o-CQDs			or-CQDs			r-CQDs
	Energy level (eV)			Energy level (eV)			Energy level (eV)			Energy level (eV)			Energy level (eV)			Energy level (eV)			Energy level (eV)			Energy level (eV)			Energy level (eV)			Energy level (eV)
-6.26	-3.24		-6	-3.05		-6.52	-3.89		-6.92	-4.34		-6.36	-3.83		-6.32	-3.94		-6.26	-3.98		-6.64	-4.63		-6.38	-4.41		-6.52	-4.61
-6.26	-3.24		-6	-3.05		-6.52	-3.89		-6.92	-4.34		-6.36	-3.83		-6.32	-3.94		-6.26	-3.98		-6.64	-4.63		-6.38	-4.41		-6.52	-4.61
-6.26	-3.24		-6	-3.05		-6.52	-3.89		-6.92	-4.34		-6.36	-3.83		-6.32	-3.94		-6.26	-3.98		-6.64	-4.63		-6.38	-4.41		-6.52	-4.61
-6.26	-3.24		-6	-3.05		-6.52	-3.89		-6.92	-4.34		-6.36	-3.83		-6.32	-3.94		-6.26	-3.98		-6.64	-4.63		-6.38	-4.41		-6.52	-4.61
