# Supplementary material for: Machine learning-guided realization of full-color high-quantum-yield carbon quantum dots
Source: Nat Commun. 2024 Jun 6;15:4843. doi: 10.1038/s41467-024-49172-6 (PMC11156924; doi:10.1038/s41467-024-49172-6)
Supplement: Supplementary file 3 — Source Data [file 41467_2024_49172_MOESM3_ESM.zip › Source Data/Figs Raw Data/Fig. 4 Raw Data.xlsx]

## Sheet: Fig. 4a
PL wavelength (nm)	Lateral size (nm)			average value	SD
410	1.85	1.86	1.84	1.85	0.01
420	2	1.99	1.98	1.99	0.01
470	2	1.99	1.98	1.99	0.01
485	2.09	2.08	2.1	2.09	0.01
490	2.13	2.12	2.14	2.13	0.01
530	2.16	2.15	2.14	2.15	0.01
540	2.19	2.18	2.2	2.19	0.01
575	2.24	2.25	2.23	2.24	0.01
605	2.27	2.26	2.28	2.27	0.01
645	2.3	2.32	2.29	2.30333	0.01528

## Sheet: Fig.4d
	PL wavelength (nm)									PLQY (*100%)
y_label	x_label	mean	median	quartile1	quartile3	whisker_low	whisker_high		y_label	x_label	mean	median	quartile1	quartile3	whisker_low	whisker_high
T	395	175	180	175	200	160	220		T	0	170	190	115	220	80	220
T	420	143.333	130	85	205	80	220		T	0.1	167.5	170	135	205	100	220
T	460	164.444	160	140	220	100	220		T	0.2	184.286	210	165	220	100	220
T	490	174	180	150	200	100	220		T	0.3	204	220	220	220	220	220
T	520	169.091	220	120	220	80	220		T	0.4	175	170	160	185	160	200
T	550	211.667	220	200	220	200	220		T	0.5	170	180	160	200	160	220
T	610	210	210	205	215	200	220		T	0.6	80	80	80	80	80	80
t	395	11.375	12	10.75	12	10	12		T	0.7	200	200	190	210	180	220
t	420	8.5	8	7	11.25	4	12		T	0.8	206.667	200	200	210	200	220
t	460	9.5	12	7	12	4	12		T	0.9	220	220	220	220	220	220
t	490	6.75	5.75	2.5	11.75	1	12		t	0	9.33333	11.5	7.25	12	1	12
t	520	9.09091	10	7	12	3	12		t	0.1	7.3125	6	3.875	12	3	12
t	550	11.2917	12	12	12	12	12		t	0.2	9.07143	12	6.625	12	2	12
t	610	12	12	12	12	12	12		t	0.3	12	12	12	12	12	12
C	395	1.375	1	1	1.5	1	1.5		t	0.4	10.25	11	9.25	12	7	12
C	420	0.833333	1	0.25	1	0	2		t	0.5	9.33333	10.5	7.75	11.75	4	12
C	460	1.22222	1	1	1	1	1		t	0.6	8	8	7.5	8.5	7	9
C	490	1.6	1	1	2.75	0	3		t	0.7	12	12	12	12	12	12
C	520	1.36364	1	0.5	2.5	0	3		t	0.8	12	12	12	12	12	12
C	550	1.08333	1	1	1.25	1	1.25		t	0.9	12	12	12	12	12	12
C	610	0.5	0.5	0.25	0.75	0	1		C	0	1.58333	1	1	3	0	3
S	395	1.25	0.5	0	2.25	0	4		C	0.1	1.375	1	0.75	2.25	0	3
S	420	2	2	0.5	3.5	0	4		C	0.2	1.07143	1	1	1	1	1
S	460	2.88889	4	2	4	1	4		C	0.3	1	1	1	1	1	1
S	490	2.9	4	1.25	4	1	4		C	0.4	1.5	1.5	0.75	2.25	0	3
S	520	2.18182	2	1	3.5	1	4		C	0.5	1.33333	1	1	1.75	0	2
S	550	1.41667	1	1	2	1	2		C	0.6	1	1	0.5	1.5	0	2
S	610	1	1	1	1	1	1		C	0.7	0.666667	1	0.5	1	0	1
Vs	395	9.875	10	10	10	10	10		C	0.8	1	1	1	1	1	1
Vs	420	7	6.5	5	9.5	4	10		C	0.9	1	1	1	1	1	1
Vs	460	8.22222	10	8	10	8	10		S	0	3.33333	4	2.75	4	1	4
Vs	490	7.6	8	7	9.5	6	10		S	0.1	1.25	1	1	1.25	1	1.25
Vs	520	8.63636	10	7.5	10	4	10		S	0.2	1.78571	2	1	2	0	2
Vs	550	9.58333	10	10	10	10	10		S	0.3	1.6	1	1	2	1	3
Vs	610	10	10	10	10	10	10		S	0.4	1.25	0.5	0	1.75	0	4
Rr	395	6.75	8	6.5	8	5	8		S	0.5	2	1.5	1	3.5	0	4
Rr	420	5.33333	5	4	6.75	3	8		S	0.6	1	1	0.5	1.5	0	2
Rr	460	6.55556	8	5	8	4	8		S	0.7	1.66667	1	0.5	2.5	0	4
Rr	490	5.6	5.5	4.25	7.5	2	8		S	0.8	3	4	2.5	4	1	4
Rr	520	6.63636	8	6	8	3	8		S	0.9	4	4	4	4	4	4
Rr	550	7.16667	8	6	8	4	8		Vs	0	8.25	10	7.75	10	7	10
Rr	610	6.5	6.5	5.75	7.25	5	8		Vs	0.1	7.75	8	5.75	10	5	10
Mp	395	0.055	0.04	0.04	0.06	0.02	0.06		Vs	0.2	8.42857	10	7.25	10	4	10
Mp	420	0.0716667	0.035	0.0225	0.1225	0.02	0.17		Vs	0.3	9.8	10	10	10	10	10
Mp	460	0.0666667	0.06	0.04	0.08	0.02	0.09		Vs	0.4	8.5	9.5	8	10	5	10
Mp	490	0.064	0.06	0.0325	0.0925	0.02	0.14		Vs	0.5	8.5	10	7.75	10	7	10
Mp	520	0.0536364	0.04	0.04	0.06	0.02	0.07		Vs	0.6	9	9	8.5	9.5	8	10
Mp	550	0.055	0.04	0.035	0.06	0.02	0.08		Vs	0.7	10	10	10	10	10	10
Mp	610	0.095	0.095	0.0725	0.1175	0.05	0.14		Vs	0.8	10	10	10	10	10	10
									Vs	0.9	10	10	10	10	10	10
									Rr	0	5.91667	6	4.75	8	2	8
									Rr	0.1	6.125	6	4.75	8	4	8
									Rr	0.2	6.5	7.5	4.5	8	4	8
									Rr	0.3	7.4	8	8	8	8	8
									Rr	0.4	5.75	5.5	4.75	6.5	4	8
									Rr	0.5	6.66667	7.5	6.25	8	6	8
									Rr	0.6	5.5	5.5	4.25	6.75	3	8
									Rr	0.7	7	8	6.5	8	5	8
									Rr	0.8	7.33333	8	7	8	6	8
									Rr	0.9	8	8	8	8	8	8
									Mp	0	0.0691667	0.06	0.035	0.105	0.02	0.14
									Mp	0.1	0.0475	0.04	0.0375	0.0625	0.02	0.08
									Mp	0.2	0.06	0.04	0.0325	0.06	0.02	0.1
									Mp	0.3	0.078	0.06	0.04	0.09	0.02	0.09
									Mp	0.4	0.0725	0.06	0.05	0.0825	0.02	0.0825
									Mp	0.5	0.04	0.04	0.025	0.04	0.02	0.04
									Mp	0.6	0.115	0.115	0.0875	0.1425	0.06	0.17
									Mp	0.7	0.0433333	0.04	0.04	0.045	0.04	0.05
									Mp	0.8	0.0533333	0.06	0.05	0.06	0.04	0.06
									Mp	0.9	0.06	0.06	0.06	0.06	0.06	0.06
