# Supplementary material for: Machine learning-guided realization of full-color high-quantum-yield carbon quantum dots
Source: Nat Commun. 2024 Jun 6;15:4843. doi: 10.1038/s41467-024-49172-6 (PMC11156924; doi:10.1038/s41467-024-49172-6)
Supplement: Supplementary file 3 — Source Data [file 41467_2024_49172_MOESM3_ESM.zip › Source Data/SI Raw Data/Supplementary Fig. 10 Raw Data.xlsx]

## Sheet: Supplementary Fig. 10a 
p-CQDs
Binding energy (eV)	Intensity (a.u.)		Binding energy (eV)	Intensity (a.u.)
21.36	1517.32		11	8820.47
21.34	1517.76		10.98	8844.15
21.32	1518.29		10.96	8864.45
21.3	1518.93		10.94	8873.88
21.28	1519.65		10.92	8896.02
21.26	1520.47		10.9	8909.94
21.24	1521.39		10.88	8905.56
21.22	1522.4		10.86	8906.03
21.2	1523.5		10.84	8896.06
21.18	1524.7		10.82	8888.39
21.16	1525.99		10.8	8900.66
21.14	1527.38		10.78	8905.08
21.12	1528.87		10.76	8893.39
21.1	1530.44		10.74	8889.65
21.08	1532.12		10.72	8888.66
21.06	1533.88		10.7	8885.17
21.04	1535.75		10.68	8894.37
21.02	1537.7		10.66	8904.21
21	1539.75		10.64	8898.29
20.98	1541.9		10.62	8900.33
20.96	1544.14		10.6	8916.9
20.94	1546.48		10.58	8926.3
20.92	1548.91		10.56	8943.74
20.9	1551.43		10.54	8980.93
20.88	1554.05		10.52	9009.67
20.86	1556.76		10.5	9005.73
20.84	1556.65		10.48	9012.07
20.82	1559.71		10.46	9039.17
20.8	1563.1		10.44	9053.19
20.78	1557.97		10.42	9070.58
20.76	1562.59		10.4	9087.01
20.74	1558.66		10.38	9090.07
20.72	1557.25		10.36	9076.1
20.7	1561.86		10.34	9060.55
20.68	1574.84		10.32	9061.25
20.66	1569.81		10.3	9070.32
20.64	1581.44		10.28	9088.55
20.62	1581.64		10.26	9095.12
20.6	1587.74		10.24	9084.67
20.58	1597.22		10.22	9088.45
20.56	1605.62		10.2	9094.84
20.54	1604.49		10.18	9091.77
20.52	1608.51		10.16	9074.89
20.5	1622.59		10.14	9061.39
20.48	1626.83		10.12	9051.41
20.46	1626.59		10.1	9040.44
20.44	1632.16		10.08	9049.4
20.42	1639.4		10.06	9059.94
20.4	1656.44		10.04	9065.58
20.38	1671.16		10.02	9072.03
20.36	1685.48		10	9080.67
20.34	1684.98		9.98	9086.95
20.32	1694.23		9.96	9098.13
20.3	1696.42		9.94	9118.89
20.28	1704.78		9.92	9138.79
20.26	1705.64		9.9	9147.9
20.24	1707.1		9.88	9148.32
20.22	1718.42		9.86	9147.19
20.2	1728.54		9.84	9150.67
20.18	1731.03		9.82	9163.08
20.16	1737.33		9.8	9177.32
20.14	1762.04		9.78	9180.31
20.12	1776.69		9.76	9179.81
20.1	1786.97		9.74	9193.66
20.08	1789.24		9.72	9207.47
20.06	1805.16		9.7	9229.68
20.04	1811.7		9.68	9253.3
20.02	1825.14		9.66	9253.67
20	1824.96		9.64	9235.11
19.98	1846.89		9.62	9227.51
19.96	1846.96		9.6	9237.17
19.94	1859.38		9.58	9233.78
19.92	1883.57		9.56	9230.06
19.9	1906.48		9.54	9220.91
19.88	1933.1		9.52	9204.03
19.86	1947.07		9.5	9191.64
19.84	1958.72		9.48	9185.81
19.82	1977.78		9.46	9173.08
19.8	1978.56		9.44	9149.81
19.78	1996.05		9.42	9141.68
19.76	2011.88		9.4	9136.46
19.74	2029.5		9.38	9113.07
19.72	2055.7		9.36	9071.36
19.7	2089.1		9.34	9039.16
19.68	2103.62		9.32	9025.74
19.66	2120.52		9.3	9001.72
19.64	2151.56		9.28	8970.09
19.62	2165.68		9.26	8936.97
19.6	2180.34		9.24	8916.93
19.58	2201.25		9.22	8909.78
19.56	2227.3		9.2	8882.79
19.54	2248.11		9.18	8847.77
19.52	2282.08		9.16	8818.16
19.5	2311.08		9.14	8794.09
19.48	2337.93		9.12	8774.1
19.46	2369.43		9.1	8760.81
19.44	2412.93		9.08	8753.06
19.42	2446.11		9.06	8752.33
19.4	2474.28		9.04	8755.84
19.38	2502.58		9.02	8770.16
19.36	2531.56		9	8785.96
19.34	2565.11		8.98	8788.37
19.32	2589.49		8.96	8800.14
19.3	2617.72		8.94	8816.87
19.28	2653.65		8.92	8826.56
19.26	2682.62		8.9	8833.11
19.24	2727.77		8.88	8829.06
19.22	2761.78		8.86	8809.44
19.2	2787.11		8.84	8796.32
19.18	2814.05		8.82	8774.5
19.16	2847.2		8.8	8738.73
19.14	2884.99		8.78	8703.13
19.12	2907.96		8.76	8675.7
19.1	2930.25		8.74	8653.1
19.08	2956.69		8.72	8632.43
19.06	2995.46		8.7	8628.67
19.04	3024.9		8.68	8608.87
19.02	3059.13		8.66	8570.58
19	3089.31		8.64	8532.46
18.98	3131.13		8.62	8498.41
18.96	3164.72		8.6	8457.1
18.94	3202.56		8.58	8399.98
18.92	3246.74		8.56	8346.38
18.9	3292.44		8.54	8301.74
18.88	3326.53		8.52	8266.4
18.86	3351.73		8.5	8228.25
18.84	3384.21		8.48	8178.29
18.82	3421.77		8.46	8128.09
18.8	3440.15		8.44	8088.84
18.78	3486.88		8.42	8056.41
18.76	3510.66		8.4	8022.3
18.74	3544.23		8.38	7980.43
18.72	3578.99		8.36	7935.19
18.7	3616.55		8.34	7907.96
18.68	3638.38		8.32	7888.63
18.66	3681.45		8.3	7855.38
18.64	3723.7		8.28	7828.12
18.62	3755.22		8.26	7813.68
18.6	3801.14		8.24	7794.97
18.58	3854.9		8.22	7767.2
18.56	3906.07		8.2	7743.99
18.54	3950.72		8.18	7721.44
18.52	4002.26		8.16	7684.88
18.5	4032.7		8.14	7647.71
18.48	4077.03		8.12	7613.91
18.46	4111.11		8.1	7582.34
18.44	4143.54		8.08	7569.05
18.42	4179.05		8.06	7566.29
18.4	4210.82		8.04	7547.12
18.38	4239.56		8.02	7521.45
18.36	4271.09		8	7486.07
18.34	4311.66		7.98	7448.86
18.32	4352.89		7.96	7427.36
18.3	4400.99		7.94	7416.42
18.28	4460.93		7.92	7400.65
18.26	4517.03		7.9	7366.88
18.24	4596.1		7.88	7324.97
18.22	4678.49		7.86	7275.22
18.2	4759.9		7.84	7223.95
18.18	4863.13		7.82	7169.2
18.16	4983.67		7.8	7120.13
18.14	5101.95		7.78	7072.52
18.12	5230.29		7.76	7022.97
18.1	5371.37		7.74	6987.48
18.08	5556.05		7.72	6962.4
18.06	5718.85		7.7	6933.91
18.04	5904.7		7.68	6897.95
18.02	6098.29		7.66	6861.33
18	6298.72		7.64	6817.83
17.98	6535.31		7.62	6774.63
17.96	6775.14		7.6	6728.6
17.94	7058.31		7.58	6686.24
17.92	7359.09		7.56	6664.3
17.9	7655.93		7.54	6649.68
17.88	7940.77		7.52	6626.75
17.86	8266.45		7.5	6599.54
17.84	8593.62		7.48	6569.34
17.82	8919.37		7.46	6542.38
17.8	9240.75		7.44	6526.43
17.78	9585.77		7.42	6507.69
17.76	9962.48		7.4	6469.38
17.74	10341		7.38	6425.05
17.72	10712.2		7.36	6387.96
17.7	11057.4		7.34	6353.8
17.68	11420.8		7.32	6319.29
17.66	11782.1		7.3	6279.8
17.64	12131.1		7.28	6245.8
17.62	12464.5		7.26	6202.48
17.6	12815.3		7.24	6136.6
17.58	13161.2		7.22	6075.81
17.56	13459.2		7.2	6024.86
17.54	13762.7		7.18	5959.6
17.52	14050		7.16	5875.78
17.5	14322.4		7.14	5804.54
17.48	14548.7		7.12	5744.48
17.46	14764.1		7.1	5687.24
17.44	14968.5		7.08	5636.33
17.42	15162.1		7.06	5571.04
17.4	15344.8		7.04	5504.57
17.38	15516.6		7.02	5449.92
17.36	15677.5		7	5398.13
17.34	15827.5		6.98	5351.51
17.32	15966.6		6.96	5312.31
17.3	16094.8		6.94	5274.52
17.28	16212.1		6.92	5227.22
17.26	16318.5		6.9	5175.71
17.24	16414.1		6.88	5128.34
17.22	16498.7		6.86	5082.29
17.2	16572.5		6.84	5044.05
17.18	16635.3		6.82	5016.52
17.16	16687.3		6.8	4990.97
17.14	16728.3		6.78	4960.92
17.12	16758.5		6.76	4932.4
17.1	16777.8		6.74	4911.02
17.08	16786.2		6.72	4883.18
17.06	16783.7		6.7	4842.9
17.04	16770.3		6.68	4799.23
17.02	16746		6.66	4754.39
17	16710.8		6.64	4708.16
			6.62	4661.05
			6.6	4618.44
			6.58	4587.42
			6.56	4557.84
			6.54	4514.21
			6.52	4457.95
			6.5	4416.25
			6.48	4376.72
			6.46	4322.8
			6.44	4276.18
			6.42	4224.39
			6.4	4159.51
			6.38	4100.37
			6.36	4058.17
			6.34	4019.95
			6.32	3977.39
			6.3	3933.42
			6.28	3884
			6.26	3822.05
			6.24	3757.47
			6.22	3707.3
			6.2	3662.14
			6.18	3610.62
			6.16	3552.91
			6.14	3502.04
			6.12	3452.61
			6.1	3397.07
			6.08	3337.01
			6.06	3283.97
			6.04	3245.6
			6.02	3205.2
			6	3152.13
			5.98	3099.91
			5.96	3058.89
			5.94	3014.73
			5.92	2963.84
			5.9	2916.48
			5.88	2873.93
			5.86	2832.54
			5.84	2798.42
			5.82	2764.82
			5.8	2726.75
			5.78	2690.89
			5.76	2654.89
			5.74	2612.74
			5.72	2565.59
			5.7	2520.63
			5.68	2475.78
			5.66	2432.79
			5.64	2393.36
			5.62	2356.31
			5.6	2324.91
			5.58	2292.66
			5.56	2254.87
			5.54	2222.04
			5.52	2190.49
			5.5	2163.68
			5.48	2136.87
			5.46	2101.77
			5.44	2073.13
			5.42	2043.8
			5.4	2015.03
			5.38	1988.83
			5.36	1965.52
			5.34	1939.69
			5.32	1907.7
			5.3	1877.26
			5.28	1846.09
			5.26	1812.99
			5.24	1781.01
			5.22	1754.13
			5.2	1728.77
			5.18	1699.15
			5.16	1668.18
			5.14	1637.98
			5.12	1609.93
			5.1	1583.3
			5.08	1557.45
			5.06	1535.15
			5.04	1507.7
			5.02	1477.31
			5	1449.21
			4.98	1432.15
			4.96	1416.31
			4.94	1393.95
			4.92	1373.61
			4.9	1355.27
			4.88	1338.03
			4.86	1319.98
			4.84	1299.94
			4.82	1274.64
			4.8	1252.29
			4.78	1232.66
			4.76	1213.04
			4.74	1189.42
			4.72	1164.33
			4.7	1140.25
			4.68	1113.52
			4.66	1085.83
			4.64	1055.49
			4.62	1028.62
			4.6	1003.08
			4.58	977.895
			4.56	952.252
			4.54	922.524
			4.52	890.756
			4.5	858.798
			4.48	834.442
			4.46	809.94
			4.44	782.445
			4.42	757.59
			4.4	733.09
			4.38	711.625
			4.36	693.57
			4.34	676.533
			4.32	659.147
			4.3	641.323
			4.28	622.987
			4.26	605.223
			4.24	591.919
			4.22	580.217
			4.2	567.55
			4.18	554.22
			4.16	539.009
			4.14	523.486
			4.12	508.001
			4.1	493.037
			4.08	475.055
			4.06	456.579
			4.04	442.33
			4.02	433.092
			4	426.395
			3.98	419.117
			3.96	408.277
			3.94	398.41
			3.92	392.982
			3.9	384.738
			3.88	376.349
			3.86	369.992
			3.84	360.815
			3.82	350.967
			3.8	346.987
			3.78	346.416
			3.76	346.058
			3.74	342.874
			3.72	337.423
			3.7	332.835
			3.68	328.468
			3.66	326.75
			3.64	325.566
			3.62	323.601
			3.6	320.516
			3.58	316.525
			3.56	309.58
			3.54	300.559
			3.52	295.144
			3.5	290.678
			3.48	286.597
			3.46	279.454
			3.44	270.329
			3.42	262.896
			3.4	257.577
			3.38	253.528
			3.36	248.298
			3.34	242.99
			3.32	238.334
			3.3	232.875
			3.28	227.251
			3.26	224.393
			3.24	222.898
			3.22	219.937
			3.2	216.765
			3.18	215.708
			3.16	212.425
			3.14	209.374
			3.12	207.684
			3.1	207.327
			3.08	207.264
			3.06	206.503
			3.04	207.222
			3.02	206.993
			3	206.776
			2.98	205.577
			2.96	202.125
			2.94	198.022
			2.92	194.034
			2.9	189.393
			2.88	185.33
			2.86	180.635
			2.84	171.953
			2.82	164.255
			2.8	160.011
			2.78	154.349
			2.76	148.405
			2.74	142.306
			2.72	136.334
			2.7	133.421
			2.68	130.625
			2.66	127.457
			2.64	123.196
			2.62	117.953
			2.6	114.425
			2.58	112.334
			2.56	110.195
			2.54	108.912
			2.52	107.093
			2.5	103.776
			2.48	101.3
			2.46	99.8846
			2.44	100.503
			2.42	101.183
			2.4	100.823
			2.38	98.7354
			2.36	94.6943
			2.34	92.5396
			2.32	91.7318
			2.3	90.435
			2.28	88.1265
			2.26	84.8817
			2.24	82.2967
			2.22	79.922
			2.2	76.3032
			2.18	73.3071
			2.16	71.5592
			2.14	70.9239
			2.12	70.2814
			2.1	69.3061
			2.08	68.2245
			2.06	67.0207
			2.04	65.4052
			2.02	64.5508
			2	65.7365
			1.98	65.129
			1.96	62.2794
			1.94	59.5497
			1.92	58.0115
			1.9	58.1421
			1.88	58.2081
			1.86	55.6399
			1.84	52.7615
			1.82	52.4818
			1.8	51.8999
			1.78	49.3125
			1.76	47.3135
			1.74	45.7226
			1.72	45.8101
			1.7	46.9111
			1.68	45.797
			1.66	43.2379
			1.64	42.3334
			1.62	42.6713
			1.6	41.6858
			1.58	39.9592
			1.56	38.7333
			1.54	37.9556
			1.52	37.4316
			1.5	38.441
			1.48	40.436
			1.46	41.7488
			1.44	42.2083
			1.42	41.8698
			1.4	41.6421
			1.38	40.9082
			1.36	40.3076
			1.34	41.2793
			1.32	41.1432
			1.3	40.1626
			1.28	39.3684
			1.26	37.9537
			1.24	37.0004
			1.22	36.7858
			1.2	36.0027
			1.18	35.0704
			1.16	34.8934
			1.14	34.4205
			1.12	33.4112
			1.1	32.413
			1.08	31.4347
			1.06	29.9013
			1.04	27.8588
			1.02	26.5384
			1	26.1498
			0.98	25.2225
			0.96	23.112
			0.94	20.9903
			0.92	20.0333
			0.9	19.8773
			0.88	20.5906
			0.86	21.3532
			0.84	21.1366
			0.82	21.5894
			0.8	21.9377
			0.78	21.2868
			0.76	21.3016
			0.74	22.2485
			0.72	24.1897
			0.7	25.6883
			0.68	25.517
			0.66	25.3647
			0.64	25.6579
			0.62	25.7861
			0.6	25.5716
			0.58	25.6357
			0.56	25.8281
			0.54	25.9403
			0.52	26.6858
			0.5	27.0658
			0.48	26.6566
			0.46	26.1135
			0.44	26.0003
			0.42	26.1791
			0.4	26.7125
			0.38	27.4631
			0.36	27.6751
			0.34	27.9844
			0.32	28.0874
			0.3	28.3589
			0.28	29.0732
			0.26	29.3639
			0.24	29.9422
			0.22	31.676
			0.2	33.2548
			0.18	33.9426
			0.16	34.3186
			0.14	35.3137
			0.12	36.8928
			0.1	37.7404
			0.08	38.1723
			0.06	38.0287
			0.04	38.465
			0.02	39.3461
			0	39.4887
			-0.02	38.6136
			-0.04	36.4983
			-0.06	34.5277
			-0.08	33.0539
			-0.1	32.0051
			-0.12	31.6338
			-0.14	30.5245
			-0.16	28.7495
			-0.18	28.3343
			-0.2	27.9868
			-0.22	26.6481
			-0.24	25.7477
			-0.26	25.8583
			-0.28	26.0318
			-0.3	25.2874
			-0.32	24.4254
			-0.34	24.2218
			-0.36	24.1857
			-0.38	25.1587
			-0.4	26.7767
			-0.42	27.7046
			-0.44	27.8169
			-0.46	27.9021
			-0.48	28.2726
			-0.5	28.0553
			-0.52	28.3553
			-0.54	29.3591
			-0.56	29.7208
			-0.58	29.4512
			-0.6	29.5668
			-0.62	29.6095
			-0.64	29.076
			-0.66	28.7667
			-0.68	28.18
			-0.7	28.1691
			-0.72	28.1718
			-0.74	26.768
			-0.76	25.616
			-0.78	25.2347
			-0.8	24.9904
			-0.82	24.5227
			-0.84	24.2694
			-0.86	24.7948
			-0.88	25.4687
			-0.9	26.016
			-0.92	26.8643
			-0.94	27.5471
			-0.96	28.0469
			-0.98	27.7521
			-1	26.7998
			-1.02	26.0832
			-1.04	25.2592
			-1.06	25.0629
			-1.08	24.8974
			-1.1	24.9749
			-1.12	25.1812
			-1.14	25.0345
			-1.16	25.1083
			-1.18	24.9016
			-1.2	24.7924
			-1.22	24.2874
			-1.24	23.2544
			-1.26	23.0193
			-1.28	22.4706
			-1.3	21.9304
			-1.32	22.4876
			-1.34	22.8148
			-1.36	22.75
			-1.38	23.1364
			-1.4	23.657
			-1.42	23.2587
			-1.44	22.4794
			-1.46	22.0849
			-1.48	22.261
			-1.5	23.037
			-1.52	23.7282
			-1.54	23.892
			-1.56	24.201
			-1.58	24.9403
			-1.6	26.0852
			-1.62	26.6868
			-1.64	26.6147
			-1.66	26.5706
			-1.68	26.6865
			-1.7	26.7931
			-1.72	26.0802
			-1.74	25.0402
			-1.76	24.4989
			-1.78	24.0977
			-1.8	23.8048
			-1.82	23.7642
			-1.84	24.0259
			-1.86	24.087
			-1.88	23.5276
			-1.9	22.864
			-1.92	22.0299
			-1.94	21.3446
			-1.96	20.7101
			-1.98	19.1029
			-2	17.1436

## Sheet: Supplementary Fig. 10b
b-CQDs
Binding energy (eV)	Intensity (a.u.)		Binding energy (eV)	Intensity (a.u.)
21.36	1166.63		11	12277.4
21.34	1166.17		10.98	12298.6
21.32	1165.76		10.96	12319.8
21.3	1165.41		10.94	12341.3
21.28	1165.12		10.92	12363
21.26	1164.89		10.9	12385.3
21.24	1164.72		10.88	12408.2
21.22	1164.6		10.86	12430.9
21.2	1164.53		10.84	12453.9
21.18	1164.53		10.82	12476.7
21.16	1164.58		10.8	12498.4
21.14	1164.69		10.78	12518.8
21.12	1164.86		10.76	12537.3
21.1	1165.08		10.74	12554.1
21.08	1165.36		10.72	12570.5
21.06	1165.7		10.7	12587
21.04	1166.1		10.68	12602.8
21.02	1166.55		10.66	12617.5
21	1167.06		10.64	12631.4
20.98	1167.62		10.62	12644.2
20.96	1168.25		10.6	12655.9
20.94	1168.93		10.58	12665.5
20.92	1169.67		10.56	12673.8
20.9	1170.46		10.54	12682.4
20.88	1171.31		10.52	12691.5
20.86	1172.22		10.5	12699.9
20.84	1169.39		10.48	12707.2
20.82	1178.02		10.46	12714.4
20.8	1176.42		10.44	12722.2
20.78	1178.68		10.42	12730.6
20.76	1180.81		10.4	12739.3
20.74	1185.92		10.38	12748.7
20.72	1183.92		10.36	12759
20.7	1171.46		10.34	12769.9
20.68	1174.45		10.32	12781.7
20.66	1177.3		10.3	12794.1
20.64	1181.77		10.28	12806.4
20.62	1184.67		10.26	12819
20.6	1193.68		10.24	12831.8
20.58	1193.8		10.22	12844.4
20.56	1192.22		10.2	12857.4
20.54	1201.62		10.18	12872
20.52	1206.56		10.16	12887.4
20.5	1213.77		10.14	12902.7
20.48	1213		10.12	12917
20.46	1218.73		10.1	12930.3
20.44	1231.24		10.08	12942.1
20.42	1235.22		10.06	12952.2
20.4	1241.28		10.04	12960.8
20.38	1246.5		10.02	12968.2
20.36	1242.97		10	12974.8
20.34	1251.26		9.98	12980.7
20.32	1260.18		9.96	12985.9
20.3	1265.58		9.94	12990.3
20.28	1272.58		9.92	12993.4
20.26	1280.1		9.9	12994.4
20.24	1286.01		9.88	12993
20.22	1293.63		9.86	12989.8
20.2	1300.25		9.84	12985.4
20.18	1317.28		9.82	12978.8
20.16	1332.89		9.8	12969.7
20.14	1328.83		9.78	12958.7
20.12	1340.81		9.76	12946.9
20.1	1352.11		9.74	12935.2
20.08	1351.93		9.72	12922.6
20.06	1359.8		9.7	12908.3
20.04	1368.94		9.68	12892.7
20.02	1375.85		9.66	12875.6
20	1396.15		9.64	12857.1
19.98	1400.66		9.62	12837.2
19.96	1398.01		9.6	12815.7
19.94	1410.03		9.58	12792.2
19.92	1413.58		9.56	12767.6
19.9	1428.41		9.54	12742.8
19.88	1442.41		9.52	12716.9
19.86	1450.31		9.5	12689.4
19.84	1445.35		9.48	12660.7
19.82	1459.34		9.46	12632.4
19.8	1458.32		9.44	12604.4
19.78	1467.18		9.42	12575.5
19.76	1477.16		9.4	12546
19.74	1486.96		9.38	12515.9
19.72	1500.7		9.36	12484.9
19.7	1503.75		9.34	12453.5
19.68	1521.75		9.32	12421.3
19.66	1534.43		9.3	12388.1
19.64	1554.49		9.28	12354.9
19.62	1570.79		9.26	12322.1
19.6	1578.66		9.24	12289.5
19.58	1585.18		9.22	12257.1
19.56	1594.77		9.2	12225.9
19.54	1611.33		9.18	12195.7
19.52	1617.72		9.16	12165.2
19.5	1636.15		9.14	12135.2
19.48	1654.05		9.12	12105.4
19.46	1673.2		9.1	12076.2
19.44	1684.87		9.08	12048.3
19.42	1681.31		9.06	12021.2
19.4	1690.5		9.04	11995.1
19.38	1700.47		9.02	11970.1
19.36	1711.07		9	11946.3
19.34	1732.14		8.98	11922.8
19.32	1752.83		8.96	11898.8
19.3	1775.92		8.94	11873.7
19.28	1791.97		8.92	11847
19.26	1815.94		8.9	11818.7
19.24	1843.63		8.88	11789.8
19.22	1859.33		8.86	11760.6
19.2	1878.75		8.84	11730.1
19.18	1897.52		8.82	11698.4
19.16	1902.58		8.8	11665.9
19.14	1910.38		8.78	11633.2
19.12	1931.92		8.76	11600.7
19.1	1943.81		8.74	11566.8
19.08	1967.82		8.72	11530.7
19.06	1983.7		8.7	11493
19.04	2004.53		8.68	11453.8
19.02	2020.63		8.66	11412.8
19	2023.74		8.64	11370.3
18.98	2024.26		8.62	11326.6
18.96	2038.5		8.6	11281.7
18.94	2059.92		8.58	11235.5
18.92	2069.63		8.56	11188.8
18.9	2086.49		8.54	11141.8
18.88	2107.8		8.52	11094.4
18.86	2120.41		8.5	11046.5
18.84	2128.06		8.48	10999.1
18.82	2150.18		8.46	10952.4
18.8	2154.31		8.44	10905.5
18.78	2173.57		8.42	10858.4
18.76	2194.89		8.4	10811.1
18.74	2219.79		8.38	10763.4
18.72	2239.63		8.36	10715.8
18.7	2252.11		8.34	10668.1
18.68	2265.02		8.32	10620
18.66	2280.82		8.3	10572
18.64	2320.63		8.28	10524.3
18.62	2353.18		8.26	10477
18.6	2389.9		8.24	10429.8
18.58	2439.94		8.22	10382.3
18.56	2479.57		8.2	10335
18.54	2538.03		8.18	10287.6
18.52	2593.07		8.16	10240.3
18.5	2659.17		8.14	10194.1
18.48	2734.88		8.12	10148.3
18.46	2797.64		8.1	10102.7
18.44	2881.43		8.08	10057.4
18.42	2981.11		8.06	10010.6
18.4	3064.21		8.04	9962.28
18.38	3176.27		8.02	9913.34
18.36	3281.38		8	9863.45
18.34	3398.28		7.98	9812.22
18.32	3523.87		7.96	9759.54
18.3	3626.77		7.94	9705.38
18.28	3756.67		7.92	9649.85
18.26	3879.77		7.9	9593.13
18.24	4004.97		7.88	9535.36
18.22	4122.07		7.86	9476.81
18.2	4269.05		7.84	9417.68
18.18	4400.38		7.82	9358.6
18.16	4527.24		7.8	9300.07
18.14	4673.83		7.78	9242.08
18.12	4831.68		7.76	9183.96
18.1	4961		7.74	9124.86
18.08	5083.69		7.72	9065.74
18.06	5206.22		7.7	9006.66
18.04	5358.51		7.68	8947.68
18.02	5487.12		7.66	8889.55
18	5624.88		7.64	8832.07
17.98	5782.26		7.62	8774.95
17.96	5932.75		7.6	8718.72
17.94	6059.45		7.58	8663.56
17.92	6182.67		7.56	8609.43
17.9	6313.52		7.54	8556.24
17.88	6446.1		7.52	8504.23
17.86	6559.86		7.5	8453.2
17.84	6679.48		7.48	8402.66
17.82	6808.98		7.46	8352.36
17.8	6923.83		7.44	8301.64
17.78	7055.91		7.42	8250.65
17.76	7189.53		7.4	8198.77
17.74	7295.26		7.38	8146.2
17.72	7407.21		7.36	8093.29
17.7	7507.71		7.34	8038.99
17.68	7612.71		7.32	7983.6
17.66	7739.05		7.3	7927.4
17.64	7874.89		7.28	7870.66
17.62	7981.37		7.26	7813.39
17.6	8108.54		7.24	7754.52
17.58	8222.61		7.22	7694.48
17.56	8321.51		7.2	7634.43
17.54	8467.41		7.18	7574.37
17.52	8588.24		7.16	7514.16
17.5	8728.55		7.14	7453.65
17.48	8854.28		7.12	7391.75
17.46	8999.44		7.1	7328.21
17.44	9157.37		7.08	7263.21
17.42	9290.69		7.06	7196.31
17.4	9442.13		7.04	7128.75
17.38	9582.21		7.02	7061.36
17.36	9721.87		7	6993.2
17.34	9865.18		6.98	6924.69
17.32	10002.5		6.96	6855.87
17.3	10129.4		6.94	6786.49
17.28	10272		6.92	6716.83
17.26	10424.7		6.9	6647.08
17.24	10575		6.88	6577.82
17.22	10732.1		6.86	6509.63
17.2	10887.1		6.84	6442.19
17.18	11010.5		6.82	6375.78
17.16	11147.5		6.8	6311.05
17.14	11305		6.78	6246.91
17.12	11455.7		6.76	6182.53
17.1	11580		6.74	6118.22
17.08	11726.4		6.72	6054.42
17.06	11909.3		6.7	5991.11
17.04	12066.7		6.68	5928.73
17.02	12196.5		6.66	5867.31
17	12361.2		6.64	5806.02
16.98	12541.4		6.62	5745.33
16.96	12678.2		6.6	5685.76
16.94	12826.4		6.58	5626.44
16.92	12966.1		6.56	5567.22
16.9	13114.4		6.54	5508.17
16.88	13258		6.52	5449.24
16.86	13384.8		6.5	5389.88
16.84	13520.7		6.48	5329.73
16.82	13677.8		6.46	5269.09
16.8	13825.9		6.44	5207.88
16.78	13983.7		6.42	5146.29
16.76	14088.4		6.4	5083.93
16.74	14230.5		6.38	5021.06
16.72	14356.1		6.36	4958.01
16.7	14462.2		6.34	4894.42
16.68	14600.7		6.32	4830.48
16.66	14750.6		6.3	4766.12
16.64	14881.4		6.28	4701.66
16.62	15019.8		6.26	4637.23
16.6	15152.5		6.24	4572.48
16.58	15246.2		6.22	4508.23
16.56	15388.3		6.2	4444.61
16.54	15564.7		6.18	4380.77
16.52	15677.1		6.16	4316.81
16.5	15839.5		6.14	4252.83
16.48	16000.6		6.12	4188.59
16.46	16172.5		6.1	4124.51
16.44	16329.4		6.08	4061.21
16.42	16527.4		6.06	3998.79
16.4	16716.6		6.04	3937.6
16.38	16876.1		6.02	3877.36
16.36	17084.3		6	3817.73
16.34	17244.5		5.98	3759.36
16.32	17423		5.96	3701.84
16.3	17604.5		5.94	3644.89
16.28	17831.3		5.92	3588.87
16.26	18067.8		5.9	3534.1
16.24	18302.9		5.88	3480.94
16.22	18511.3		5.86	3429.08
16.2	18776.9		5.84	3378.23
16.18	19075.7		5.82	3328.74
16.16	19375.6		5.8	3280.25
16.14	19698		5.78	3231.75
16.12	20020.3		5.76	3183.23
16.1	20351.9		5.74	3135.11
16.08	20703.7		5.72	3087.76
16.06	21081.2		5.7	3041.42
16.04	21416.6		5.68	2995.75
16.02	21796.1		5.66	2950.35
16	22190.7		5.64	2905.11
15.98	22578.4		5.62	2860.29
15.96	22932.1		5.6	2815.43
15.94	23334		5.58	2770.09
15.92	23688.2		5.56	2724.93
15.9	24082.9		5.54	2679.73
15.88	24507.5		5.52	2634.26
15.86	24945.1		5.5	2588.47
15.84	25355.9		5.48	2542.33
15.82	25795.1		5.46	2496
15.8	26174.5		5.44	2449.52
15.78	26551.4		5.42	2403.08
15.76	26951.1		5.4	2356.49
15.74	27327.5		5.38	2310.05
15.72	27679.3		5.36	2264.21
15.7	28028.2		5.34	2218.53
15.68	28388.3		5.32	2172.69
15.66	28743.2		5.3	2127.08
15.64	29058.2		5.28	2082.29
15.62	29340.4		5.26	2038.12
15.6	29646.1		5.24	1994.28
15.58	29918.6		5.22	1950.91
15.56	30256		5.2	1907.86
15.54	30508.1		5.18	1865.22
15.52	30738		5.16	1823.26
15.5	31017.9		5.14	1781.81
15.48	31261.6		5.12	1741.14
15.46	31461.1		5.1	1701.75
15.44	31668.7		5.08	1663.66
15.42	31882.1		5.06	1626.68
15.4	32012.4		5.04	1590.72
15.38	32154		5.02	1555.78
15.36	32292.7		5	1521.87
15.34	32406.6		4.98	1488.87
15.32	32553.5		4.96	1456.43
15.3	32673.3		4.94	1424.78
15.28	32797.9		4.92	1394.07
15.26	32877		4.9	1364.43
15.24	32945.8		4.88	1335.81
15.22	33009.3		4.86	1307.8
15.2	33086.6		4.84	1280.6
15.18	33116.9		4.82	1254.32
15.16	33191.9		4.8	1228.81
15.14	33223.5		4.78	1203.99
15.12	33255.8		4.76	1179.78
15.1	33253.3		4.74	1156.41
15.08	33248.7		4.72	1134.06
15.06	33245.9		4.7	1112.41
15.04	33185.4		4.68	1091.16
15.02	33185.5		4.66	1070.33
15	33165.6		4.64	1049.89
14.98	33127.8		4.62	1030
14.96	33076		4.6	1010.57
14.94	33043.2		4.58	991.825
14.92	32977.9		4.56	973.869
14.9	32936.5		4.54	956.129
14.88	32902.1		4.52	938.638
14.86	32823		4.5	921.475
14.84	32723.3		4.48	904.685
14.82	32646.7		4.46	888.336
14.8	32550.9		4.44	872.447
14.78	32458.6		4.42	857.06
14.76	32337.6		4.4	841.986
14.74	32212.3		4.38	827.424
14.72	32105.7		4.36	813.367
14.7	31945.9		4.34	799.354
14.68	31829		4.32	785.352
14.66	31670.1		4.3	771.751
14.64	31510.2		4.28	758.615
14.62	31359.5		4.26	745.575
14.6	31263.2		4.24	732.703
14.58	31085.7		4.22	720.064
14.56	30949.5		4.2	707.496
14.54	30744.7		4.18	695.075
14.52	30615.3		4.16	682.79
14.5	30479.7		4.14	670.771
14.48	30309.1		4.12	659.328
14.46	30159.6		4.1	648.232
14.44	30027		4.08	637.2
14.42	29914.6		4.06	626.324
14.4	29763.9		4.04	615.649
14.38	29632.1		4.02	605.072
14.36	29469		4	594.493
14.34	29289.5		3.98	583.755
14.32	29121.6		3.96	572.902
14.3	28935.7		3.94	562.108
14.28	28791		3.92	551.308
14.26	28638.8		3.9	540.727
14.24	28502.1		3.88	530.35
14.22	28381		3.86	520.08
14.2	28210.9		3.84	510.132
14.18	28116.4		3.82	500.443
14.16	28014.4		3.8	490.803
14.14	27830.4		3.78	481.098
14.12	27706.4		3.76	471.407
14.1	27574		3.74	461.912
14.08	27436.6		3.72	452.529
14.06	27320.6		3.7	443.106
14.04	27187.7		3.68	433.884
14.02	27093.9		3.66	424.941
14	26970.7		3.64	416.218
13.98	26842.6		3.62	407.861
13.96	26750.1		3.6	399.684
13.94	26648.8		3.58	391.562
13.92	26546.8		3.56	383.437
13.9	26427.1		3.54	375.311
13.88	26298.8		3.52	367.473
13.86	26178.4		3.5	359.925
13.84	26066		3.48	352.557
13.82	25926.8		3.46	345.4
13.8	25786		3.44	338.592
13.78	25643.4		3.42	332.014
13.76	25504.3		3.4	325.508
13.74	25397.8		3.38	319.18
13.72	25223.5		3.36	312.862
13.7	25068.7		3.34	306.473
13.68	24945.3		3.32	300.124
13.66	24791.6		3.3	293.906
13.64	24693.3		3.28	287.82
13.62	24541		3.26	281.76
13.6	24422.1		3.24	275.844
13.58	24300.7		3.22	270.055
13.56	24154.3		3.2	264.356
13.54	24036.7		3.18	258.846
13.52	23966.9		3.16	253.564
13.5	23848.1		3.14	248.56
13.48	23748		3.12	243.708
13.46	23650.7		3.1	238.824
13.44	23556		3.08	233.959
13.42	23464		3.06	229.166
13.4	23374.7		3.04	224.36
13.38	23288.2		3.02	219.488
13.36	23204.2		3	214.582
13.34	23123		2.98	209.671
13.32	23044.5		2.96	204.874
13.3	22968.7		2.94	200.234
13.28	22895.5		2.92	195.819
13.26	22825.1		2.9	191.695
13.24	22757.3		2.88	187.69
13.22	22692.3		2.86	183.791
13.2	22629.9		2.84	180.018
13.18	22570.2		2.82	176.286
13.16	22513.2		2.8	172.613
13.14	22458.9		2.78	169.202
13.12	22407.3		2.76	166.07
13.1	22358.4		2.74	163.111
13.08	22312.1		2.72	160.336
13.06	22268.6		2.7	157.758
13.04	22227.7		2.68	155.418
13.02	22189.6		2.66	153.208
13	22154.1		2.64	151.051
			2.62	148.944
			2.6	146.764
			2.58	144.523
			2.56	142.366
			2.54	140.369
			2.52	138.538
			2.5	136.743
			2.48	134.847
			2.46	132.897
			2.44	130.981
			2.42	128.987
			2.4	126.975
			2.38	125.021
			2.36	122.995
			2.34	120.927
			2.32	118.839
			2.3	116.778
			2.28	114.792
			2.26	112.851
			2.24	111.06
			2.22	109.427
			2.2	107.877
			2.18	106.41
			2.16	105.036
			2.14	103.705
			2.12	102.309
			2.1	100.844
			2.08	99.3585
			2.06	97.823
			2.04	96.1936
			2.02	94.4841
			2	92.6983
			1.98	90.8433
			1.96	88.8944
			1.94	86.9455
			1.92	85.0205
			1.9	82.9764
			1.88	80.8398
			1.86	78.6595
			1.84	76.4422
			1.82	74.2636
			1.8	72.2121
			1.78	70.3224
			1.76	68.5126
			1.74	66.7959
			1.72	65.253
			1.7	63.8269
			1.68	62.4995
			1.66	61.2998
			1.64	60.2435
			1.62	59.3024
			1.6	58.4557
			1.58	57.781
			1.56	57.3203
			1.54	56.9749
			1.52	56.7026
			1.5	56.4661
			1.48	56.2421
			1.46	56.1234
			1.44	56.1417
			1.42	56.1947
			1.4	56.2272
			1.38	56.2114
			1.36	56.1661
			1.34	56.1485
			1.32	56.1277
			1.3	56.1038
			1.28	56.1186
			1.26	56.1916
			1.24	56.2908
			1.22	56.388
			1.2	56.477
			1.18	56.5694
			1.16	56.6662
			1.14	56.7221
			1.12	56.7244
			1.1	56.7301
			1.08	56.7481
			1.06	56.7505
			1.04	56.7504
			1.02	56.7478
			1	56.7351
			0.98	56.7388
			0.96	56.7088
			0.94	56.6777
			0.92	56.5963
			0.9	56.4894
			0.88	56.49
			0.86	56.5558
			0.84	56.6885
			0.82	56.8587
			0.8	57.0551
			0.78	57.3094
			0.76	57.6547
			0.74	58.0937
			0.72	58.6101
			0.7	59.1635
			0.68	59.7265
			0.66	60.3214
			0.64	60.9406
			0.62	61.5718
			0.6	62.242
			0.58	62.9442
			0.56	63.5805
			0.54	64.0795
			0.52	64.4741
			0.5	64.7446
			0.48	64.8995
			0.46	64.9347
			0.44	64.8279
			0.42	64.5613
			0.4	64.1673
			0.38	63.7433
			0.36	63.2537
			0.34	62.6618
			0.32	62.0052
			0.3	61.3074
			0.28	60.5827
			0.26	59.8306
			0.24	59.0452
			0.22	58.2578
			0.2	57.4804
			0.18	56.7398
			0.16	56.0819
			0.14	55.5207
			0.12	55.0838
			0.1	54.7853
			0.08	54.5683
			0.06	54.3869
			0.04	54.2524
			0.02	54.1682
			0	54.129
			-0.02	54.1367
			-0.04	54.1849
			-0.06	54.3375
			-0.08	54.5962
			-0.1	54.9802
			-0.12	55.4596
			-0.14	55.9476
			-0.16	56.4235
			-0.18	56.8434
			-0.2	57.3037
			-0.22	57.8544
			-0.24	58.4539
			-0.26	59.0588
			-0.28	59.6408
			-0.3	60.1953
			-0.32	60.706
			-0.34	61.2274
			-0.36	61.7586
			-0.38	62.271
			-0.4	62.7498
			-0.42	63.1289
			-0.44	63.3606
			-0.46	63.4785
			-0.48	63.5048
			-0.5	63.4721
			-0.52	63.4125
			-0.54	63.2805
			-0.56	63.0885
			-0.58	62.8186
			-0.6	62.4638
			-0.62	62.0428
			-0.64	61.4967
			-0.66	60.8624
			-0.68	60.203
			-0.7	59.455
			-0.72	58.6351
			-0.74	57.8367
			-0.76	57.0314
			-0.78	56.2162
			-0.8	55.4658
			-0.82	54.7865
			-0.84	54.185
			-0.86	53.6555
			-0.88	53.1643
			-0.9	52.672
			-0.92	52.1392
			-0.94	51.5815
			-0.96	51.0658
			-0.98	50.6066
			-1	50.1842
			-1.02	49.8173
			-1.04	49.5142
			-1.06	49.2612
			-1.08	49.0495
			-1.1	48.8685
			-1.12	48.6467
			-1.14	48.3871
			-1.16	48.1114
			-1.18	47.8183
			-1.2	47.6157
			-1.22	47.4847
			-1.24	47.34
			-1.26	47.1978
			-1.28	47.0751
			-1.3	47.0068
			-1.32	46.9684
			-1.34	46.9584
			-1.36	46.9628
			-1.38	46.956
			-1.4	46.9136
			-1.42	46.8171
			-1.44	46.7112
			-1.46	46.6069
			-1.48	46.5419
			-1.5	46.5595
			-1.52	46.555
			-1.54	46.4641
			-1.56	46.3111
			-1.58	46.0961
			-1.6	45.8417
			-1.62	45.5641
			-1.64	45.2626
			-1.66	44.9346
			-1.68	44.6095
			-1.7	44.2829
			-1.72	43.9902
			-1.74	43.7492
			-1.76	43.4885
			-1.78	43.2229
			-1.8	42.9826
			-1.82	42.7544
			-1.84	42.5611
			-1.86	42.3698
			-1.88	42.1405
			-1.9	41.8767
			-1.92	41.6148
			-1.94	41.386
			-1.96	41.2126
			-1.98	41.1231
			-2	41.1155

## Sheet: Supplementary Fig. 10c
c-CQDs
Binding energy (eV)	Intensity (a.u.)		Binding energy (eV)	Intensity (a.u.)
21.36	8238.95		11	37526.4
21.34	8217.53		10.98	37640.3
21.32	8197.03		10.96	37756.1
21.3	8177.45		10.94	37873.3
21.28	8158.78		10.92	37989.6
21.26	8141.03		10.9	38103.3
21.24	8124.21		10.88	38215.4
21.22	8108.3		10.86	38326
21.2	8093.31		10.84	38433.9
21.18	8079.24		10.82	38540.2
21.16	8066.09		10.8	38643.6
21.14	8053.85		10.78	38744.2
21.12	8042.54		10.76	38843.3
21.1	8032.15		10.74	38940.4
21.08	8022.67		10.72	39034
21.06	8014.11		10.7	39125.1
21.04	8006.47		10.68	39214.9
21.02	7999.76		10.66	39302.4
21	7993.95		10.64	39388.7
20.98	7989.07		10.62	39472.8
20.96	7985.11		10.6	39554.7
20.94	7982.07		10.58	39635.4
20.92	7979.94		10.56	39716.1
20.9	7978.74		10.54	39798.1
20.88	7978.45		10.52	39880.2
20.86	7979.08		10.5	39961.1
20.84	7984.63		10.48	40041.3
20.82	7990.16		10.46	40122.9
20.8	7982.93		10.44	40206.9
20.78	7972.26		10.42	40292.7
20.76	7961.58		10.4	40380.2
20.74	7980.42		10.38	40471.2
20.72	7969.35		10.36	40567
20.7	7988.76		10.34	40667
20.68	8009.42		10.32	40770.5
20.66	8006.75		10.3	40876.3
20.64	8041.19		10.28	40984.1
20.62	8054.92		10.26	41094.8
20.6	8073.56		10.24	41208.1
20.58	8089.9		10.22	41322.7
20.56	8094.31		10.2	41439.6
20.54	8107.2		10.18	41558.5
20.52	8113.93		10.16	41678.6
20.5	8137.12		10.14	41802.6
20.48	8152.45		10.12	41931.5
20.46	8169.25		10.1	42064
20.44	8171.17		10.08	42199.8
20.42	8193.46		10.06	42338.9
20.4	8215.28		10.04	42479.2
20.38	8213.75		10.02	42618.6
20.36	8219.6		10	42756.7
20.34	8236.21		9.98	42893.4
20.32	8264.28		9.96	43027.1
20.3	8281.54		9.94	43155.1
20.28	8286.71		9.92	43279.3
20.26	8305.02		9.9	43400.5
20.24	8308.94		9.88	43518.5
20.22	8309.19		9.86	43631.6
20.2	8341.38		9.84	43739.3
20.18	8373.83		9.82	43843.2
20.16	8397.78		9.8	43941.4
20.14	8417.5		9.78	44035.7
20.12	8429.13		9.76	44126
20.1	8471.05		9.74	44209.3
20.08	8492.23		9.72	44286.9
20.06	8507.55		9.7	44359.7
20.04	8553.9		9.68	44428
20.02	8586.83		9.66	44491.4
20	8632.21		9.64	44550.3
19.98	8666.29		9.62	44604.1
19.96	8717.71		9.6	44654
19.94	8764.56		9.58	44700.4
19.92	8814.33		9.56	44742.4
19.9	8883.03		9.54	44780.2
19.88	8930.78		9.52	44813.7
19.86	9000.17		9.5	44843.8
19.84	9036.4		9.48	44872.2
19.82	9095.33		9.46	44900
19.8	9161.82		9.44	44927.3
19.78	9251.86		9.42	44954.3
19.76	9345.33		9.4	44980.5
19.74	9423.49		9.38	45007.3
19.72	9524.99		9.36	45035.3
19.7	9632.39		9.34	45063.7
19.68	9725.73		9.32	45091.3
19.66	9794.17		9.3	45118.2
19.64	9881.32		9.28	45146.1
19.62	9957.99		9.26	45176.2
19.6	10064.1		9.24	45208
19.58	10154.1		9.22	45241.6
19.56	10218.5		9.2	45278.3
19.54	10321.5		9.18	45318.2
19.52	10440.2		9.16	45363
19.5	10566.6		9.14	45414.2
19.48	10652		9.12	45470.2
19.46	10758.8		9.1	45529.3
19.44	10869.5		9.08	45591.3
19.42	10995.1		9.06	45657.6
19.4	11118.4		9.04	45726.8
19.38	11226.6		9.02	45796.7
19.36	11367.8		9	45867.1
19.34	11507.7		8.98	45936.9
19.32	11649		8.96	46005.6
19.3	11803.7		8.94	46074.3
19.28	11942.8		8.92	46144.4
19.26	12107.5		8.9	46213.9
19.24	12247.9		8.88	46280.3
19.22	12401.6		8.86	46342.5
19.2	12577.9		8.84	46402.2
19.18	12738		8.82	46459.6
19.16	12896.2		8.8	46512.2
19.14	13052.5		8.78	46561.2
19.12	13208.7		8.76	46604.5
19.1	13377.4		8.74	46640.4
19.08	13549.3		8.72	46671.1
19.06	13705.9		8.7	46696.2
19.04	13907		8.68	46715.3
19.02	14081.9		8.66	46727.3
19	14276.9		8.64	46731.8
18.98	14463.7		8.62	46730.3
18.96	14649.1		8.6	46723.1
18.94	14848.7		8.58	46707.5
18.92	15043.1		8.56	46684.5
18.9	15218.8		8.54	46655.4
18.88	15407.8		8.52	46619.9
18.86	15609.9		8.5	46579.4
18.84	15794.4		8.48	46534.6
18.82	16047.6		8.46	46485
18.8	16274.8		8.44	46430.8
18.78	16516.6		8.42	46371.9
18.76	16716.5		8.4	46306.9
18.74	16934.8		8.38	46236.7
18.72	17134.1		8.36	46161.8
18.7	17312.4		8.34	46081.1
18.68	17513.7		8.32	45994.4
18.66	17730.3		8.3	45903.9
18.64	17986.6		8.28	45810.7
18.62	18235.8		8.26	45714.1
18.6	18475.6		8.24	45613.2
18.58	18693.7		8.22	45508.5
18.56	18916.1		8.2	45402.1
18.54	19170.2		8.18	45294
18.52	19382.4		8.16	45184.2
18.5	19561.1		8.14	45073.5
18.48	19804.2		8.12	44962.2
18.46	20031.4		8.1	44851.1
18.44	20251.2		8.08	44741.3
18.42	20443.7		8.06	44632.6
18.4	20668.9		8.04	44522.5
18.38	20862.4		8.02	44409.5
18.36	21093.1		8	44295
18.34	21297.4		7.98	44180.3
18.32	21455.5		7.96	44067
18.3	21612.5		7.94	43954.2
18.28	21763.8		7.92	43842.9
18.26	21931.9		7.9	43732.6
18.24	22115.9		7.88	43621.8
18.22	22239.9		7.86	43511.8
18.2	22403.8		7.84	43405
18.18	22580.8		7.82	43299.1
18.16	22753.8		7.8	43192.7
18.14	22939.1		7.78	43086.5
18.12	23142.2		7.76	42979.1
18.1	23360.9		7.74	42871.1
18.08	23602.2		7.72	42763.2
18.06	23834		7.7	42655
18.04	24142.1		7.68	42546.3
18.02	24440.8		7.66	42436.5
18	24753.8		7.64	42325.8
17.98	25138.7		7.62	42214.4
17.96	25537.4		7.6	42099.9
17.94	25975.1		7.58	41981.7
17.92	26461.1		7.56	41861.6
17.9	26980.8		7.54	41739.8
17.88	27577		7.52	41616.9
17.86	28226.2		7.5	41493.9
17.84	28871.3		7.48	41368.9
17.82	29596.5		7.46	41240.8
17.8	30336.8		7.44	41109.7
17.78	31108.2		7.42	40974.9
17.76	31896		7.4	40835.8
17.74	32745.6		7.38	40692.8
17.72	33623.9		7.36	40546.3
17.7	34618.3		7.34	40395.2
17.68	35629.6		7.32	40240.1
17.66	36705.6		7.3	40081.9
17.64	37814.2		7.28	39919.5
17.62	38879.8		7.26	39752.5
17.6	40010		7.24	39579.9
17.58	41135		7.22	39403.7
17.56	42244.7		7.2	39226.3
17.54	43416.6		7.18	39046.6
17.52	44591.6		7.16	38865.8
17.5	45748.5		7.14	38685.3
17.48	46931.5		7.12	38503.7
17.46	48057.3		7.1	38321.4
17.44	49223.4		7.08	38139
17.42	50365.9		7.06	37955.2
17.4	51589.6		7.04	37768.6
17.38	52831.9		7.02	37579.8
17.36	54119.7		7	37390.3
17.34	55389.1		6.98	37200.7
17.32	56709.7		6.96	37011.2
17.3	58098.5		6.94	36821
17.28	59527.4		6.92	36631.6
17.26	60949.3		6.9	36440.4
17.24	62373.8		6.88	36246.2
17.22	63794.5		6.86	36052.3
17.2	65291.6		6.84	35858.7
17.18	66718.7		6.82	35661.8
17.16	68193.8		6.8	35461.7
17.14	69627.2		6.78	35259.5
17.12	71105.2		6.76	35054.9
17.1	72507.5		6.74	34848.3
17.08	73976.9		6.72	34639.2
17.06	75435.7		6.7	34427.6
17.04	76879.1		6.68	34213.3
17.02	78261.6		6.66	33996.3
17	79681.4		6.64	33776.4
16.98	81144.8		6.62	33553
16.96	82582		6.6	33326.9
16.94	84091.6		6.58	33099.3
16.92	85786.7		6.56	32870.5
16.9	87367.6		6.54	32642
16.88	89091.7		6.52	32413.8
16.86	90809.4		6.5	32184.3
16.84	92562.9		6.48	31951.9
16.82	94577.1		6.46	31717.3
16.8	96524.6		6.44	31481.6
16.78	98448.4		6.42	31245.1
16.76	100485		6.4	31007
16.74	102574		6.38	30767
16.72	104611		6.36	30525.6
16.7	106630		6.34	30281.1
16.68	108692		6.32	30033.8
16.66	110739		6.3	29784.4
16.64	112824		6.28	29531.4
16.62	114710		6.26	29274.1
16.6	116634		6.24	29013.6
16.58	118403		6.22	28752.2
16.56	120229		6.2	28489.2
16.54	121998		6.18	28223.4
16.52	123662		6.16	27955
16.5	125208		6.14	27682.9
16.48	126735		6.12	27406.9
16.46	128190		6.1	27128.5
16.44	129612		6.08	26847.5
16.42	130972		6.06	26562.6
16.4	132277		6.04	26273.9
16.38	133421		6.02	25983.3
16.36	134535		6	25691.6
16.34	135498		5.98	25398.7
16.32	136427		5.96	25104.2
16.3	137255		5.94	24808.5
16.28	137884		5.92	24511.4
16.26	138416		5.9	24212.9
16.24	138890		5.88	23915.2
16.22	139191		5.86	23619.7
16.2	139381		5.84	23324.7
16.18	139405		5.82	23028.7
16.16	139416		5.8	22734
16.14	139191		5.78	22442
16.12	138952		5.76	22152.8
16.1	138661		5.74	21865.9
16.08	138302		5.72	21581.7
16.06	137838		5.7	21301.6
16.04	137243		5.68	21025.1
16.02	136691		5.66	20752.3
16	136144		5.64	20483.2
15.98	135532		5.62	20218.3
15.96	134930		5.6	19958.6
15.94	134408		5.58	19703.4
15.92	133851		5.56	19451.9
15.9	133130		5.54	19204.7
15.88	132612		5.52	18960.4
15.86	132059		5.5	18718
15.84	131518		5.48	18478.1
15.82	131069		5.46	18241.3
15.8	130381		5.44	18008.1
15.78	129707		5.42	17777.8
15.76	129111		5.4	17549
15.74	128476		5.38	17321.9
15.72	127793		5.36	17097.2
15.7	127189		5.34	16873.9
15.68	126565		5.32	16652.2
15.66	125874		5.3	16432.1
15.64	125266		5.28	16212
15.62	124509		5.26	15993
15.6	123884		5.24	15776.7
15.58	123178		5.22	15562.9
15.56	122636		5.2	15351
15.54	121937		5.18	15140
15.52	121254		5.16	14929.9
15.5	120500		5.14	14720.3
15.48	119779		5.12	14512.2
15.46	119074		5.1	14305.9
15.44	118355		5.08	14100.8
15.42	117636		5.06	13897.2
15.4	116791		5.04	13695.5
15.38	116013		5.02	13496.4
15.36	115349		5	13299.9
15.34	114568		4.98	13105.7
15.32	113855		4.96	12913.4
15.3	113157		4.94	12723.3
15.28	112388		4.92	12535.4
15.26	111725		4.9	12350.3
15.24	111028		4.88	12167.6
15.22	110265		4.86	11985.8
15.2	109566		4.84	11804
15.18	108920		4.82	11623
15.16	108324		4.8	11443.6
15.14	107638		4.78	11265.8
15.12	106978		4.76	11089.7
15.1	106247		4.74	10915.4
15.08	105540		4.72	10743.7
15.06	104840		4.7	10574.5
15.04	104151		4.68	10406.6
15.02	103442		4.66	10240.1
15	102732		4.64	10076.1
14.98	101999		4.62	9914.6
14.96	101281		4.6	9754.8
14.94	100590		4.58	9596.43
14.92	99852.7		4.56	9439.61
14.9	99108.9		4.54	9284.67
14.88	98461.9		4.52	9131.4
14.86	97779		4.5	8979.82
14.84	97085.6		4.48	8830.82
14.82	96417.2		4.46	8684.66
14.8	95641.5		4.44	8541.41
14.78	94911.3		4.42	8400.62
14.76	94263.4		4.4	8262.15
14.74	93607.8		4.38	8127.27
14.72	92966.8		4.36	7996.18
14.7	92305		4.34	7867.62
14.68	91629.2		4.32	7741.53
14.66	91021.6		4.3	7618.1
14.64	90448.8		4.28	7497.49
14.62	89806.5		4.26	7380.32
14.6	89181.5		4.24	7266.66
14.58	88576.9		4.22	7155.72
14.56	88028.1		4.2	7046.94
14.54	87315.2		4.18	6939.76
14.52	86693.4		4.16	6834.43
14.5	86067.6		4.14	6731.03
14.48	85480.5		4.12	6629.7
14.46	84899.5		4.1	6530.47
14.44	84324.6		4.08	6432.98
14.42	83755.9		4.06	6337.72
14.4	83193.3		4.04	6244.62
14.38	82636.8		4.02	6153.68
14.36	82086.5		4	6065.03
14.34	81542.2		3.98	5977.77
14.32	81004.2		3.96	5891.52
14.3	80472.2		3.94	5806.76
14.28	79946.4		3.92	5723.32
14.26	79426.8		3.9	5641.54
14.24	78913.2		3.88	5561.09
14.22	78405.8		3.86	5480.95
14.2	77904.5		3.84	5401.9
14.18	77409.4		3.82	5325.09
14.16	76920.4		3.8	5250.43
14.14	76437.5		3.78	5177.82
14.12	75960.8		3.76	5107.63
14.1	75490.2		3.74	5039.55
14.08	75025.7		3.72	4973.07
14.06	74567.3		3.7	4908.13
14.04	74115.1		3.68	4844.38
14.02	73669.1		3.66	4782.28
14	73229.1		3.64	4722.32
			3.62	4663.65
			3.6	4605.69
			3.58	4548.53
			3.56	4491.55
			3.54	4434.59
			3.52	4377.85
			3.5	4321.69
			3.48	4266.58
			3.46	4212.26
			3.44	4158.68
			3.42	4105.74
			3.4	4053.71
			3.38	4002.81
			3.36	3952.32
			3.34	3901.77
			3.32	3851.44
			3.3	3801.74
			3.28	3752.34
			3.26	3703.09
			3.24	3653.97
			3.22	3604.53
			3.2	3555.05
			3.18	3505.51
			3.16	3455.96
			3.14	3406.46
			3.12	3357.1
			3.1	3308.45
			3.08	3260.57
			3.06	3213.64
			3.04	3167.24
			3.02	3120.96
			3	3074.98
			2.98	3028.87
			2.96	2982.61
			2.94	2936.3
			2.92	2890.1
			2.9	2844.44
			2.88	2798.57
			2.86	2752.38
			2.84	2707
			2.82	2662.59
			2.8	2618.6
			2.78	2574.77
			2.76	2531.2
			2.74	2487.9
			2.72	2444.61
			2.7	2401.75
			2.68	2359.21
			2.66	2316.9
			2.64	2274.82
			2.62	2232.3
			2.6	2189.25
			2.58	2145.72
			2.56	2101.71
			2.54	2057.72
			2.52	2014
			2.5	1970.62
			2.48	1927.49
			2.46	1884.34
			2.44	1841.44
			2.42	1798.87
			2.4	1756.76
			2.38	1715.13
			2.36	1673.8
			2.34	1632.81
			2.32	1592.3
			2.3	1552.32
			2.28	1512.49
			2.26	1472.89
			2.24	1433.69
			2.22	1394.84
			2.2	1356.43
			2.18	1318.26
			2.16	1280.37
			2.14	1242.8
			2.12	1205.72
			2.1	1169.47
			2.08	1133.69
			2.06	1098.08
			2.04	1062.7
			2.02	1027.81
			2	993.801
			1.98	960.435
			1.96	927.625
			1.94	895.472
			1.92	864.1
			1.9	833.65
			1.88	803.873
			1.86	775.067
			1.84	747.538
			1.82	721.008
			1.8	695.368
			1.78	670.612
			1.76	646.922
			1.74	624.444
			1.72	603.111
			1.7	583.042
			1.68	563.922
			1.66	545.488
			1.64	527.682
			1.62	510.526
			1.6	494.078
			1.58	478.231
			1.56	463.064
			1.54	448.467
			1.52	434.277
			1.5	420.408
			1.48	406.8
			1.46	393.441
			1.44	380.476
			1.42	367.91
			1.4	355.671
			1.38	343.709
			1.36	331.978
			1.34	320.583
			1.32	309.548
			1.3	298.866
			1.28	288.474
			1.26	278.421
			1.24	268.705
			1.22	259.224
			1.2	249.967
			1.18	240.934
			1.16	232.205
			1.14	223.824
			1.12	215.842
			1.1	208.254
			1.08	200.874
			1.06	193.805
			1.04	187.209
			1.02	181.049
			1	175.258
			0.98	169.685
			0.96	164.314
			0.94	159.12
			0.92	154.149
			0.9	149.543
			0.88	145.167
			0.86	141.04
			0.84	137.207
			0.82	133.497
			0.8	129.825
			0.78	126.22
			0.76	122.775
			0.74	119.547
			0.72	116.539
			0.7	113.769
			0.68	111.122
			0.66	108.467
			0.64	105.821
			0.62	103.247
			0.6	100.643
			0.58	98.0261
			0.56	95.4643
			0.54	92.8978
			0.52	90.3875
			0.5	87.8924
			0.48	85.4873
			0.46	83.2374
			0.44	81.1001
			0.42	79.0326
			0.4	76.9731
			0.38	74.9513
			0.36	73.0709
			0.34	71.4051
			0.32	69.911
			0.3	68.5324
			0.28	67.1924
			0.26	65.7952
			0.24	64.3342
			0.22	62.8617
			0.2	61.4277
			0.18	60.0643
			0.16	58.8216
			0.14	57.7174
			0.12	56.6996
			0.1	55.7408
			0.08	54.8478
			0.06	54.0068
			0.04	53.1876
			0.02	52.4444
			0	51.8448
			-0.02	51.2951
			-0.04	50.7495
			-0.06	50.218
			-0.08	49.7536
			-0.1	49.3906
			-0.12	49.0468
			-0.14	48.6818
			-0.16	48.2595
			-0.18	47.7487
			-0.2	47.1898
			-0.22	46.6433
			-0.24	46.0966
			-0.26	45.5814
			-0.28	45.0796
			-0.3	44.5572
			-0.32	43.9557
			-0.34	43.2043
			-0.36	42.3699
			-0.38	41.5345
			-0.4	40.6757
			-0.42	39.7942
			-0.44	38.9345
			-0.46	38.1111
			-0.48	37.3188
			-0.5	36.546
			-0.52	35.8434
			-0.54	35.1436
			-0.56	34.3763
			-0.58	33.5869
			-0.6	32.8306
			-0.62	32.124
			-0.64	31.468
			-0.66	30.8991
			-0.68	30.3829
			-0.7	29.8576
			-0.72	29.3228
			-0.74	28.8255
			-0.76	28.4179
			-0.78	28.0649
			-0.8	27.7472
			-0.82	27.4936
			-0.84	27.282
			-0.86	27.1082
			-0.88	27.0204
			-0.9	27.0072
			-0.92	27.0393
			-0.94	27.1007
			-0.96	27.2184
			-0.98	27.4388
			-1	27.6998
			-1.02	27.9081
			-1.04	28.0832
			-1.06	28.2718
			-1.08	28.5165
			-1.1	28.7842
			-1.12	28.9754
			-1.14	29.0644
			-1.16	29.1051
			-1.18	29.1343
			-1.2	29.1288
			-1.22	29.0634
			-1.24	28.9249
			-1.26	28.7256
			-1.28	28.4368
			-1.3	28.0799
			-1.32	27.6663
			-1.34	27.2042
			-1.36	26.7533
			-1.38	26.3237
			-1.4	25.8829
			-1.42	25.4632
			-1.44	25.1242
			-1.46	24.8614
			-1.48	24.6624
			-1.5	24.5297
			-1.52	24.4329
			-1.54	24.3182
			-1.56	24.2177
			-1.58	24.1762
			-1.6	24.1695
			-1.62	24.1734
			-1.64	24.2095
			-1.66	24.302
			-1.68	24.4097
			-1.7	24.4921
			-1.72	24.5724
			-1.74	24.6731
			-1.76	24.7904
			-1.78	24.8916
			-1.8	25.0044
			-1.82	25.1395
			-1.84	25.221
			-1.86	25.2982
			-1.88	25.3895
			-1.9	25.3945
			-1.92	25.3575
			-1.94	25.3169
			-1.96	25.2677
			-1.98	25.2264
			-2	25.153

## Sheet: Supplementary Fig. 10d
dc-CQDs
Binding energy (eV)	Intensity (a.u.)		Binding energy (eV)	Intensity (a.u.)
21.36	7660.98		11	34162.7
21.34	7658.86		10.98	34197.9
21.32	7656.86		10.96	34261.4
21.3	7654.96		10.94	34319.9
21.28	7653.16		10.92	34408.9
21.26	7651.48		10.9	34483.9
21.24	7649.9		10.88	34510.1
21.22	7648.43		10.86	34556.5
21.2	7647.07		10.84	34617.1
21.18	7645.81		10.82	34675.7
21.16	7644.66		10.8	34740.5
21.14	7643.62		10.78	34784.5
21.12	7642.68		10.76	34816.7
21.1	7641.85		10.74	34851
21.08	7641.13		10.72	34897.7
21.06	7640.52		10.7	34940.1
21.04	7640.01		10.68	34999.9
21.02	7639.61		10.66	35089
21	7639.32		10.64	35181
20.98	7639.13		10.62	35287.3
20.96	7639.05		10.6	35356
20.94	7639.08		10.58	35407.6
20.92	7639.22		10.56	35485.8
20.9	7639.46		10.54	35571
20.88	7639.81		10.52	35660
20.86	7640.27		10.5	35758.5
20.84	7641.45		10.48	35850.1
20.82	7642.46		10.46	35929.7
20.8	7643.32		10.44	36007.4
20.78	7644.09		10.42	36113.2
20.76	7644.68		10.4	36227.8
20.74	7644.34		10.38	36299.1
20.72	7643.52		10.36	36357
20.7	7642.31		10.34	36417.4
20.68	7642.3		10.32	36450.7
20.66	7642.28		10.3	36452.7
20.64	7641.16		10.28	36439.9
20.62	7639.25		10.26	36426.6
20.6	7637.09		10.24	36414.8
20.58	7635.84		10.22	36397.4
20.56	7634.88		10.2	36360.3
20.54	7633.39		10.18	36323
20.52	7632.67		10.16	36326.1
20.5	7631.25		10.14	36357.1
20.48	7630.33		10.12	36408.2
20.46	7629.11		10.1	36462.6
20.44	7629.11		10.08	36523.7
20.42	7630.37		10.06	36554.1
20.4	7633.39		10.04	36540.4
20.38	7636.71		10.02	36566.8
20.36	7641.32		10	36631.1
20.34	7647.62		9.98	36687.4
20.32	7656.41		9.96	36730.3
20.3	7666.64		9.94	36765
20.28	7679.78		9.92	36798.2
20.26	7695.01		9.9	36818.1
20.24	7713.07		9.88	36825.9
20.22	7734.7		9.86	36845.9
20.2	7759.39		9.84	36866.1
20.18	7787.68		9.82	36856.4
20.16	7820.53		9.8	36833
20.14	7856.67		9.78	36798.3
20.12	7896.53		9.76	36759.8
20.1	7938.45		9.74	36704
20.08	7983.01		9.72	36649.5
20.06	8030.64		9.7	36610.8
20.04	8083.15		9.68	36574.8
20.02	8137.95		9.66	36520.2
20	8195.68		9.64	36443.8
19.98	8254.33		9.62	36374.8
19.96	8314.66		9.6	36271.8
19.94	8377.67		9.58	36193.8
19.92	8441.1		9.56	36150.1
19.9	8504.8		9.54	36087.3
19.88	8569.14		9.52	36031.5
19.86	8633.65		9.5	36009.7
19.84	8698.88		9.48	35996.8
19.82	8763		9.46	35998.8
19.8	8826.72		9.44	36001.9
19.78	8890.19		9.42	36005
19.76	8953.5		9.4	36037.1
19.74	9016.79		9.38	36054.2
19.72	9080		9.36	36089.7
19.7	9142.88		9.34	36126.9
19.68	9207.14		9.32	36117.3
19.66	9271.25		9.3	36071.5
19.64	9335.92		9.28	36046.4
19.62	9401.53		9.26	36056.1
19.6	9468.73		9.24	36037.7
19.58	9537.36		9.22	35989.2
19.56	9607.73		9.2	35910.6
19.54	9680.27		9.18	35824.3
19.52	9756.84		9.16	35768.3
19.5	9834.76		9.14	35703.4
19.48	9917.18		9.12	35618.3
19.46	10003.4		9.1	35534.7
19.44	10093.5		9.08	35450.2
19.42	10187.6		9.06	35343.7
19.4	10284.3		9.04	35250.3
19.38	10384.6		9.02	35167.7
19.36	10490.6		9	35065.5
19.34	10601		8.98	34965.5
19.32	10716.5		8.96	34855.8
19.3	10837.8		8.94	34733
19.28	10964.1		8.92	34586.6
19.26	11094.3		8.9	34453.1
19.24	11229.8		8.88	34363.5
19.22	11369.9		8.86	34296.1
19.2	11514.4		8.84	34191.2
19.18	11663.2		8.82	34074.3
19.16	11817		8.8	33989.1
19.14	11975.1		8.78	33902.7
19.12	12137.5		8.76	33811.4
19.1	12302.7		8.74	33719.4
19.08	12473.2		8.72	33632.9
19.06	12647.9		8.7	33537.8
19.04	12826.1		8.68	33414.6
19.02	13006.4		8.66	33284.8
19	13190.2		8.64	33194.8
18.98	13375.3		8.62	33097.9
18.96	13565.4		8.6	32973.3
18.94	13757.7		8.58	32876.8
18.92	13951		8.56	32793.7
18.9	14147.5		8.54	32677.1
18.88	14347.4		8.52	32567.9
18.86	14549.2		8.5	32476.9
18.84	14754.6		8.48	32346.4
18.82	14962		8.46	32228.9
18.8	15174		8.44	32123.4
18.78	15390.6		8.42	32015.6
18.76	15612		8.4	31928.6
18.74	15838.6		8.38	31814.2
18.72	16067.6		8.36	31684.4
18.7	16302.8		8.34	31529
18.68	16544.5		8.32	31332.3
18.66	16791		8.3	31140.2
18.64	17042.3		8.28	30975.1
18.62	17297.6		8.26	30797.7
18.6	17556.8		8.24	30603.9
18.58	17822.3		8.22	30411.9
18.56	18093.9		8.2	30198.8
18.54	18370.8		8.18	29989.7
18.52	18651.3		8.16	29802.5
18.5	18933.4		8.14	29598.8
18.48	19219.3		8.12	29376.5
18.46	19506.8		8.1	29159.3
18.44	19795.1		8.08	28947.3
18.42	20084.6		8.06	28735.8
18.4	20373.5		8.04	28539.9
18.38	20663.6		8.02	28339
18.36	20954.5		8	28135.5
18.34	21245.1		7.98	27937.1
18.32	21535		7.96	27723.3
18.3	21825.1		7.94	27496
18.28	22114.7		7.92	27260.7
18.26	22404.4		7.9	27061.9
18.24	22694.6		7.88	26877.5
18.22	22986.3		7.86	26697.2
18.2	23281.3		7.84	26512.8
18.18	23579		7.82	26331.8
18.16	23880.9		7.8	26160
18.14	24183.2		7.78	25961.1
18.12	24486.9		7.76	25747.9
18.1	24790.2		7.74	25543.7
18.08	25096.1		7.72	25341.3
18.06	25401.9		7.7	25143.1
18.04	25711.2		7.68	24942.9
18.02	26025		7.66	24747.4
18	26343.9		7.64	24557.4
17.98	26666.8		7.62	24334.7
17.96	26995.7		7.6	24119.8
17.94	27329.1		7.58	23909.4
17.92	27670		7.56	23679.8
17.9	28021.8		7.54	23440.2
17.88	28382.1		7.52	23202.5
17.86	28751.3		7.5	22965.9
17.84	29133.6		7.48	22722.4
17.82	29528.6		7.46	22485.2
17.8	29943.9		7.44	22227.2
17.78	30381.3		7.42	21949.7
17.76	30841.4		7.4	21683
17.74	31330.8		7.38	21423.7
17.72	31852.4		7.36	21178.9
17.7	32414.9		7.34	20931.1
17.68	33018		7.32	20662.1
17.66	33669.4		7.3	20416.7
17.64	34373.5		7.28	20175.5
17.62	35139.9		7.26	19921.9
17.6	35975.8		7.24	19685.3
17.58	36885.5		7.22	19437.1
17.56	37868.9		7.2	19194.4
17.54	38930		7.18	18985.8
17.52	40072.4		7.16	18784.7
17.5	41297.5		7.14	18580.2
17.48	42607.2		7.12	18359.2
17.46	44001.7		7.1	18133.7
17.44	45477.2		7.08	17915.5
17.42	47033.2		7.06	17723.9
17.4	48664.5		7.04	17556.3
17.38	50369.3		7.02	17381
17.36	52142.7		7	17210.7
17.34	53976		6.98	17026.6
17.32	55865.1		6.96	16840.5
17.3	57803.1		6.94	16646.2
17.28	59780.4		6.92	16451.8
17.26	61791.3		6.9	16272.3
17.24	63828.3		6.88	16090.5
17.22	65885.1		6.86	15935.8
17.2	67948.7		6.84	15771.4
17.18	70011.5		6.82	15565.5
17.16	72063.6		6.8	15355.2
17.14	74093.6		6.78	15144.1
17.12	76098.6		6.76	14937
17.1	78068.2		6.74	14754.9
17.08	79999.3		6.72	14581.4
17.06	81884		6.7	14399.2
17.04	83721.4		6.68	14209.3
17.02	85504		6.66	14016.9
17	87225.5		6.64	13836
16.98	88880.5		6.62	13658.2
16.96	90469.5		6.6	13478.8
16.94	91991.2		6.58	13308.6
16.92	93444.6		6.56	13147.1
16.9	94825.6		6.54	12990.7
16.88	96128.4		6.52	12842.7
16.86	97360.8		6.5	12705.4
16.84	98522.3		6.48	12561.2
16.82	99611.9		6.46	12391.4
16.8	100637		6.44	12201.5
16.78	101593		6.42	12014.7
16.76	102483		6.4	11854.3
16.74	103316		6.38	11709.8
16.72	104090		6.36	11565.8
16.7	104809		6.34	11420.7
16.68	105481		6.32	11275.1
16.66	106113		6.3	11137.6
16.64	106708		6.28	10990.6
16.62	107272		6.26	10837.8
16.6	107803		6.24	10681.1
16.58	108299		6.22	10507.2
16.56	108768		6.2	10347.8
16.54	109211		6.18	10218.3
16.52	109631		6.16	10085.1
16.5	110026		6.14	9930.36
16.48	110399		6.12	9753.37
16.46	110747		6.1	9576.3
16.44	111065		6.08	9402.67
16.42	111361		6.06	9251
16.4	111631		6.04	9098.52
16.38	111877		6.02	8939.45
16.36	112093		6	8794.48
16.34	112280		5.98	8636.66
16.32	112439		5.96	8483.01
16.3	112566		5.94	8342.06
16.28	112663		5.92	8221.83
16.26	112733		5.9	8112.29
16.24	112771		5.88	8003.18
16.22	112779		5.86	7894.26
16.2	112753		5.84	7762.43
16.18	112700		5.82	7623.08
16.16	112617		5.8	7497.51
16.14	112506		5.78	7377.52
16.12	112371		5.76	7267.84
16.1	112210		5.74	7174.13
16.08	112031		5.72	7088.6
16.06	111832		5.7	7003.31
16.04	111620		5.68	6905.5
16.02	111390		5.66	6791.6
16	111142		5.64	6680.75
15.98	110880		5.62	6577.91
15.96	110611		5.6	6482.21
15.94	110331		5.58	6393.63
15.92	110039		5.56	6303.22
15.9	109733		5.54	6213.37
15.88	109413		5.52	6124.56
15.86	109085		5.5	6041.04
15.84	108739		5.48	5959.59
15.82	108376		5.46	5875.89
15.8	107998		5.44	5780.61
15.78	107603		5.42	5693.73
15.76	107192		5.4	5625.23
15.74	106767		5.38	5552.86
15.72	106323		5.36	5484.5
15.7	105869		5.34	5407.28
15.68	105406		5.32	5322.89
15.66	104927		5.3	5249.73
15.64	104436		5.28	5179.38
15.62	103934		5.26	5104.04
15.6	103419		5.24	5025.22
15.58	102897		5.22	4944.33
15.56	102370		5.2	4873.01
15.54	101835		5.18	4814.93
15.52	101295		5.16	4750.52
15.5	100750		5.14	4681.58
15.48	100202		5.12	4610.63
15.46	99647.1		5.1	4538.22
15.44	99090.2		5.08	4468.82
15.42	98538		5.06	4392.96
15.4	97986.5		5.04	4311.14
15.38	97432.3		5.02	4230.42
15.36	96877.7		5	4157.56
15.34	96326.7		4.98	4083.94
15.32	95775.7		4.96	4012.37
15.3	95227.8		4.94	3958.89
15.28	94684.6		4.92	3905.21
15.26	94146.1		4.9	3849.49
15.24	93608.8		4.88	3802.04
15.22	93077.4		4.86	3748.28
15.2	92550.4		4.84	3683.79
15.18	92032.2		4.82	3621.46
15.16	91516.8		4.8	3564.06
15.14	91009.2		4.78	3509.22
15.12	90504.7		4.76	3453.99
15.1	90004.2		4.74	3407.56
15.08	89510.1		4.72	3370.53
15.06	89020.5		4.7	3322.37
15.04	88536.6		4.68	3265.02
15.02	88057.6		4.66	3203.33
15	87583.5		4.64	3145.47
14.98	87121.4		4.62	3096.67
14.96	86668.5		4.6	3044.07
14.94	86222.6		4.58	2985.84
14.92	85781.3		4.56	2923.92
14.9	85347.2		4.54	2860.6
14.88	84916.8		4.52	2792.96
14.86	84494		4.5	2728.56
14.84	84073.2		4.48	2659.69
14.82	83659.4		4.46	2586.66
14.8	83252		4.44	2516.51
14.78	82851		4.42	2451.71
14.76	82455.1		4.4	2393.86
14.74	82065.1		4.38	2336.53
14.72	81682.1		4.36	2276.74
14.7	81305.4		4.34	2211
14.68	80932.5		4.32	2151.18
14.66	80563.5		4.3	2099.75
14.64	80204.3		4.28	2048.28
14.62	79851.5		4.26	1996.07
14.6	79505.8		4.24	1949.97
14.58	79162.6		4.22	1908.42
14.56	78824.7		4.2	1867.94
14.54	78489.1		4.18	1823.72
14.52	78156.9		4.16	1784.84
14.5	77830		4.14	1754.52
14.48	77504.4		4.12	1723.28
14.46	77183.5		4.1	1692.31
14.44	76867.3		4.08	1664.56
14.42	76555.9		4.06	1631.99
14.4	76249.2		4.04	1591.67
14.38	75947.2		4.02	1551.52
14.36	75649.9		4	1515.38
14.34	75357.4		3.98	1480.25
14.32	75069.5		3.96	1445.58
14.3	74786.4		3.94	1412.31
14.28	74508.1		3.92	1377.89
14.26	74234.4		3.9	1342.82
14.24	73965.5		3.88	1309.33
14.22	73701.2		3.86	1274.46
14.2	73441.7		3.84	1236
14.18	73187		3.82	1202.07
14.16	72936.9		3.8	1177.84
14.14	72691.6		3.78	1150.14
14.12	72451		3.76	1117.49
14.1	72215.1		3.74	1090.53
14.08	71983.9		3.72	1064.56
14.06	71757.5		3.7	1034.86
14.04	71535.8		3.68	1011.49
14.02	71318.8		3.66	992.207
14	71106.5		3.64	977.043
			3.62	968.571
			3.6	957.989
			3.58	948.345
			3.56	940.721
			3.54	930.124
			3.52	914.278
			3.5	899.087
			3.48	881.552
			3.46	863.173
			3.44	845.284
			3.42	821.551
			3.4	797.907
			3.38	777.596
			3.36	752.254
			3.34	725.235
			3.32	699.511
			3.3	676.593
			3.28	656.851
			3.26	635.154
			3.24	617.449
			3.22	603.249
			3.2	585.33
			3.18	562.687
			3.16	543.45
			3.14	529.256
			3.12	516.06
			3.1	504.728
			3.08	494.109
			3.06	480.898
			3.04	465.166
			3.02	448.818
			3	435.988
			2.98	427.912
			2.96	419.539
			2.94	413.944
			2.92	405.353
			2.9	391.16
			2.88	381.228
			2.86	371.595
			2.84	361.842
			2.82	354.928
			2.8	346.136
			2.78	333.981
			2.76	321.881
			2.74	312.633
			2.72	302.857
			2.7	291.658
			2.68	284.541
			2.66	278.5
			2.64	272.046
			2.62	267.988
			2.6	264.039
			2.58	258.855
			2.56	253.639
			2.54	247.093
			2.52	240.583
			2.5	237.19
			2.48	234.348
			2.46	232.444
			2.44	229.191
			2.42	222.707
			2.4	216.181
			2.38	211.487
			2.36	203.811
			2.34	193.121
			2.32	187.212
			2.3	184.455
			2.28	180.136
			2.26	172.541
			2.24	165.929
			2.22	161.384
			2.2	155.458
			2.18	149.24
			2.16	142.687
			2.14	138.413
			2.12	135.911
			2.1	132.591
			2.08	129.344
			2.06	126.238
			2.04	121.333
			2.02	114.867
			2	111.209
			1.98	109.603
			1.96	107.298
			1.94	105.835
			1.92	103.499
			1.9	101.724
			1.88	101.729
			1.86	100.002
			1.84	97.2153
			1.82	94.4297
			1.8	91.2823
			1.78	86.9387
			1.76	83.9803
			1.74	82.3457
			1.72	80.6002
			1.7	79.1563
			1.68	78.1393
			1.66	78.0494
			1.64	78.6034
			1.62	79.2265
			1.6	78.9487
			1.58	77.4877
			1.56	75.4618
			1.54	74.2087
			1.52	74.0931
			1.5	73.5704
			1.48	73.0152
			1.46	72.3353
			1.44	69.671
			1.42	67.6447
			1.4	66.7817
			1.38	65.8928
			1.36	63.6335
			1.34	60.9621
			1.32	60.064
			1.3	57.5584
			1.28	54.0566
			1.26	50.7587
			1.24	47.5864
			1.22	45.4589
			1.2	43.6648
			1.18	42.8438
			1.16	41.6355
			1.14	41.2107
			1.12	41.453
			1.1	40.8202
			1.08	40.2245
			1.06	38.1388
			1.04	35.505
			1.02	34.2829
			1	33.6178
			0.98	33.7321
			0.96	34.4125
			0.94	35.6637
			0.92	36.7248
			0.9	37.774
			0.88	39.6188
			0.86	41.3254
			0.84	43.1746
			0.82	44.9968
			0.8	46.082
			0.78	46.3011
			0.76	46.3534
			0.74	46.8171
			0.72	47.6143
			0.7	46.0973
			0.68	44.0136
			0.66	43.8457
			0.64	43.1371
			0.62	40.92
			0.6	39.0928
			0.58	38.1874
			0.56	37.7871
			0.54	37.2518
			0.52	36.8686
			0.5	36.2973
			0.48	35.0262
			0.46	33.9859
			0.44	33.6965
			0.42	32.9428
			0.4	31.2482
			0.38	30.0203
			0.36	29.5518
			0.34	28.73
			0.32	27.5646
			0.3	27.0238
			0.28	25.9764
			0.26	24.5136
			0.24	23.9496
			0.22	23.7113
			0.2	23.5522
			0.18	24.4093
			0.16	25.2531
			0.14	25.3312
			0.12	25.6759
			0.1	26.2505
			0.08	26.2221
			0.06	26.6068
			0.04	27.8065
			0.02	28.3282
			0	28.1443
			-0.02	27.558
			-0.04	26.7793
			-0.06	26.4403
			-0.08	26.5244
			-0.1	26.7083
			-0.12	26.7219
			-0.14	26.6172
			-0.16	26.2424
			-0.18	26.247
			-0.2	26.4079
			-0.22	26.6643
			-0.24	27.934
			-0.26	29.3849
			-0.28	29.2801
			-0.3	28.3268
			-0.32	28.3064
			-0.34	28.4735
			-0.36	27.7416
			-0.38	26.7929
			-0.4	26.7775
			-0.42	27.4129
			-0.44	27.9213
			-0.46	28.4219
			-0.48	29.2103
			-0.5	29.2075
			-0.52	28.777
			-0.54	29.5081
			-0.56	30.2333
			-0.58	29.3705
			-0.6	28.7512
			-0.62	29.6357
			-0.64	30.8654
			-0.66	31.4134
			-0.68	31.4968
			-0.7	31.0901
			-0.72	29.603
			-0.74	28.5505
			-0.76	28.4477
			-0.78	27.9434
			-0.8	27.8567
			-0.82	27.9212
			-0.84	26.8787
			-0.86	26.4804
			-0.88	26.887
			-0.9	26.7762
			-0.92	27.122
			-0.94	28.4434
			-0.96	29.7891
			-0.98	30.5871
			-1	30.9066
			-1.02	30.9947
			-1.04	31.2869
			-1.06	32.0778
			-1.08	33.5172
			-1.1	34.2157
			-1.12	34.404
			-1.14	34.8843
			-1.16	35.5241
			-1.18	35.6709
			-1.2	34.9082
			-1.22	35.3738
			-1.24	36.496
			-1.26	35.8828
			-1.28	34.2002
			-1.3	33.2276
			-1.32	32.3158
			-1.34	31.1842
			-1.36	30.3472
			-1.38	29.7726
			-1.4	29.2547
			-1.42	28.1121
			-1.44	26.5688
			-1.46	25.7016
			-1.48	24.7268
			-1.5	23.1314
			-1.52	22.8178
			-1.54	23.2499
			-1.56	22.5855
			-1.58	22.6981
			-1.6	23.7253
			-1.62	24.5986
			-1.64	25.5643
			-1.66	26.2239
			-1.68	26.2991
			-1.7	26.691
			-1.72	27.3549
			-1.74	27.9337
			-1.76	28.7277
			-1.78	28.9479
			-1.8	29.3315
			-1.82	30.1677
			-1.84	30.4987
			-1.86	30.3166
			-1.88	30.0425
			-1.9	29.1279
			-1.92	28.2863
			-1.94	28.4197
			-1.96	28.4324
			-1.98	27.8713
			-2	27.2053
			-2.02	26.586
			-2.04	25.9022
			-2.06	25.6705
			-2.08	25.9207
			-2.1	25.7338
			-2.12	26.0875
			-2.14	25.9716
			-2.16	24.9534
			-2.18	23.7739
			-2.2	22.834
			-2.22	23.0274
			-2.24	22.7164
			-2.26	22.0925
			-2.28	22.2446
			-2.3	22.7369
			-2.32	22.6148
			-2.34	22.2054
			-2.36	22.5208
			-2.38	23.3969
			-2.4	23.346
			-2.42	22.3235
			-2.44	22.0536
			-2.46	21.977
			-2.48	21.9862
			-2.5	22.5468
			-2.52	23.4124
			-2.54	23.4383
			-2.56	23.2407
			-2.58	24.2066
			-2.6	24.841
			-2.62	25.3347
			-2.64	26.4439
			-2.66	27.7225
			-2.68	28.8703
			-2.7	30.0182
			-2.72	30.6008
			-2.74	31.0891
			-2.76	32.077
			-2.78	32.204
			-2.8	32.0253
			-2.82	31.7576
			-2.84	31.3542
			-2.86	31.281
			-2.88	31.2916
			-2.9	30.6193
			-2.92	29.1769
			-2.94	27.604
			-2.96	26.5853
			-2.98	25.6388
			-3	24.3363
			-3.02	24.1377
			-3.04	24.4236
			-3.06	23.8868
			-3.08	23.6173
			-3.1	23.934
			-3.12	23.8212
			-3.14	23.2361
			-3.16	22.5375
			-3.18	22.2248
			-3.2	22.7231
			-3.22	23.6896
			-3.24	24.5911
			-3.26	25.5936
			-3.28	26.6503
			-3.3	27.3332
			-3.32	27.758
			-3.34	28.4911
			-3.36	29.5584
			-3.38	30.6174
			-3.4	31.0246
			-3.42	31.1349
			-3.44	31.5989
			-3.46	31.6829
			-3.48	32.1718
			-3.5	32.9715
			-3.52	32.9593
			-3.54	32.7481
			-3.56	32.684
			-3.58	32.5373
			-3.6	32.2889
			-3.62	32.1428
			-3.64	31.9743
			-3.66	31.6074
			-3.68	30.9427
			-3.7	29.8769

## Sheet: Supplementary Fig. 10e
g-CQDs
Binding energy (eV)	Intensity (a.u.)		Binding energy (eV)	Intensity (a.u.)
21.36	7114.47		11	33868.3
21.34	7112.13		10.98	33973.2
21.32	7110.02		10.96	34068.9
21.3	7108.15		10.94	34162.8
21.28	7106.51		10.92	34261.1
21.26	7105.11		10.9	34350.2
21.24	7103.94		10.88	34417.7
21.22	7103		10.86	34520
21.2	7102.3		10.84	34655
21.18	7101.83		10.82	34795.9
21.16	7101.6		10.8	34937.1
21.14	7101.6		10.78	35075.8
21.12	7101.83		10.76	35193.6
21.1	7102.3		10.74	35271.5
21.08	7103		10.72	35370.2
21.06	7103.93		10.7	35471.5
21.04	7105.1		10.68	35565.6
21.02	7106.5		10.66	35661.4
21	7108.14		10.64	35729.5
20.98	7110.01		10.62	35759.7
20.96	7112.12		10.6	35791.9
20.94	7114.46		10.58	35858.4
20.92	7117.03		10.56	35963.4
20.9	7119.84		10.54	36061.2
20.88	7122.88		10.52	36111.8
20.86	7126.15		10.5	36178.5
20.84	7125.6		10.48	36250.3
20.82	7125.27		10.46	36297.3
20.8	7125.36		10.44	36348.5
20.78	7125.54		10.42	36416.6
20.76	7127.33		10.4	36464
20.74	7130.22		10.38	36510.8
20.72	7133.66		10.36	36581.3
20.7	7137.47		10.34	36643.8
20.68	7142.19		10.32	36682.6
20.66	7147.7		10.3	36718.2
20.64	7154.45		10.28	36788
20.62	7161.43		10.26	36841.6
20.6	7167.93		10.24	36890.5
20.58	7175.83		10.22	36947.2
20.56	7185.18		10.2	36991.6
20.54	7195		10.18	37019.8
20.52	7205.09		10.16	37050.7
20.5	7217.12		10.14	37118.6
20.48	7230.6		10.12	37163.4
20.46	7245.19		10.1	37189.8
20.44	7261.03		10.08	37242.8
20.42	7277.68		10.06	37319.4
20.4	7295.5		10.04	37393
20.38	7313.94		10.02	37454.8
20.36	7334.53		10	37478.9
20.34	7356.17		9.98	37458.3
20.32	7378.8		9.96	37436.4
20.3	7404.18		9.94	37446.9
20.28	7430.38		9.92	37482.8
20.26	7458.87		9.9	37523.5
20.24	7488.74		9.88	37561.4
20.22	7520.91		9.86	37612.6
20.2	7553.42		9.84	37662.5
20.18	7587.58		9.82	37719.7
20.16	7621.78		9.8	37787.1
20.14	7657.37		9.78	37823.6
20.12	7693.58		9.76	37832.9
20.1	7732.37		9.74	37866.1
20.08	7771.59		9.72	37919.9
20.06	7813.43		9.7	37958.7
20.04	7855.69		9.68	37996.7
20.02	7898.76		9.66	38027
20	7942.64		9.64	38033.8
19.98	7986.83		9.62	38014.1
19.96	8032.4		9.6	38039.6
19.94	8079.1		9.58	38093.6
19.92	8128.63		9.56	38127.6
19.9	8180.33		9.54	38123.9
19.88	8234.42		9.52	38066.8
19.86	8290.01		9.5	38003.5
19.84	8346.79		9.48	37950.5
19.82	8405.35		9.46	37906.3
19.8	8466.12		9.44	37924.7
19.78	8528.61		9.42	37953
19.76	8593.63		9.4	37958.4
19.74	8660.67		9.38	38007.1
19.72	8729.44		9.36	38052.5
19.7	8800.73		9.34	38090.2
19.68	8874.24		9.32	38113.2
19.66	8950.76		9.3	38132.5
19.64	9029.62		9.28	38155.6
19.62	9110.05		9.26	38143.8
19.6	9192.12		9.24	38129
19.58	9277.19		9.22	38119.3
19.56	9364.07		9.2	38082.5
19.54	9452.25		9.18	38021.2
19.52	9543.2		9.16	38002.2
19.5	9637.42		9.14	38002.1
19.48	9733.37		9.12	37956.6
19.46	9831.48		9.1	37915.1
19.44	9932.65		9.08	37893.7
19.42	10037.2		9.06	37843.7
19.4	10143.8		9.04	37780
19.38	10252.5		9.02	37718.4
19.36	10364.1		9	37614.2
19.34	10476.9		8.98	37510.7
19.32	10592.7		8.96	37430.5
19.3	10712.2		8.94	37359
19.28	10834		8.92	37293.3
19.26	10960.4		8.9	37205.8
19.24	11088.8		8.88	37091.5
19.22	11221.4		8.86	36994
19.2	11356.8		8.84	36916.1
19.18	11495.5		8.82	36852.2
19.16	11637		8.8	36783.2
19.14	11783.8		8.78	36691.9
19.12	11933.6		8.76	36612.7
19.1	12088.2		8.74	36559.7
19.08	12246.1		8.72	36525.3
19.06	12408.6		8.7	36520.4
19.04	12573.6		8.68	36555.1
19.02	12743.1		8.66	36571.8
19	12914.7		8.64	36565.4
18.98	13091		8.62	36553.9
18.96	13272.7		8.6	36553.8
18.94	13458.4		8.58	36533.1
18.92	13647.9		8.56	36478.2
18.9	13841.4		8.54	36426.2
18.88	14038.4		8.52	36326.1
18.86	14237.5		8.5	36208
18.84	14439.2		8.48	36102.5
18.82	14643.8		8.46	36002
18.8	14851.1		8.44	35943
18.78	15061.5		8.42	35840.2
18.76	15276		8.4	35731.1
18.74	15495		8.38	35673.1
18.72	15715.7		8.36	35580.8
18.7	15939		8.34	35438.8
18.68	16163.8		8.32	35276.5
18.66	16391.6		8.3	35129.3
18.64	16619.5		8.28	34991.8
18.62	16846.5		8.26	34857.1
18.6	17073		8.24	34753.6
18.58	17300.1		8.22	34658.9
18.56	17527.5		8.2	34537.7
18.54	17754		8.18	34420.9
18.52	17980.4		8.16	34356.2
18.5	18204.2		8.14	34265.4
18.48	18426.4		8.12	34147.7
18.46	18647		8.1	34041.7
18.44	18865.8		8.08	33890.3
18.42	19081.8		8.06	33729
18.4	19293.8		8.04	33594
18.38	19503		8.02	33462.4
18.36	19710.4		8	33310
18.34	19917		7.98	33170.1
18.32	20123.7		7.96	33037.2
18.3	20330.2		7.94	32901.9
18.28	20535.3		7.92	32775
18.26	20742.1		7.9	32640.7
18.24	20948.4		7.88	32503.7
18.22	21157.7		7.86	32364
18.2	21367.4		7.84	32221.1
18.18	21579		7.82	32083.7
18.16	21793.3		7.8	31927.9
18.14	22011.3		7.78	31792.3
18.12	22230.6		7.76	31680
18.1	22453.8		7.74	31552.6
18.08	22679		7.72	31427.8
18.06	22907.4		7.7	31308
18.04	23138.2		7.68	31180.7
18.02	23375.5		7.66	31037.9
18	23617.5		7.64	30919.5
17.98	23867		7.62	30800.5
17.96	24125.4		7.6	30657.4
17.94	24389.9		7.58	30535.7
17.92	24664.4		7.56	30423.6
17.9	24949.8		7.54	30313
17.88	25246.1		7.52	30179.2
17.86	25554.9		7.5	30017.7
17.84	25880.1		7.48	29866.5
17.82	26221.9		7.46	29721.3
17.8	26583.8		7.44	29544.8
17.78	26968.6		7.42	29327.8
17.76	27383.2		7.4	29139.1
17.74	27827.4		7.38	28945.7
17.72	28302.8		7.36	28715.1
17.7	28816.4		7.34	28486.5
17.68	29370.9		7.32	28267.5
17.66	29975.8		7.3	28070.5
17.64	30631.3		7.28	27875.1
17.62	31347		7.26	27689.4
17.6	32131.7		7.24	27516.7
17.58	32992.7		7.22	27325.8
17.56	33934		7.2	27124.3
17.54	34960.1		7.18	26949.1
17.52	36078.9		7.16	26807.1
17.5	37292.3		7.14	26667.3
17.48	38608.2		7.12	26529.7
17.46	40030.9		7.1	26371.9
17.44	41562.1		7.08	26180.8
17.42	43204.1		7.06	25987.1
17.4	44958.6		7.04	25788
17.38	46820.2		7.02	25599.5
17.36	48787.7		7	25398.3
17.34	50853.6		6.98	25185.7
17.32	53010		6.96	25001.3
17.3	55249.4		6.94	24814.1
17.28	57561.3		6.92	24598.8
17.26	59934.8		6.9	24365.8
17.24	62356.1		6.88	24128
17.22	64809.3		6.86	23874.1
17.2	67276.8		6.84	23647
17.18	69745.9		6.82	23448.4
17.16	72200.3		6.8	23239.3
17.14	74620.9		6.78	23032.9
17.12	76989.3		6.76	22823.4
17.1	79291.7		6.74	22597.6
17.08	81510.4		6.72	22364.7
17.06	83634		6.7	22142.1
17.04	85646.8		6.68	21928.1
17.02	87539.6		6.66	21718.7
17	89300		6.64	21511.4
16.98	90918		6.62	21295.1
16.96	92386.3		6.6	21090.9
16.94	93693.9		6.58	20912.1
16.92	94840.4		6.56	20721.4
16.9	95819.2		6.54	20518.2
16.88	96630.9		6.52	20307.8
16.86	97275.7		6.5	20070.9
16.84	97756		6.48	19853.9
16.82	98073.9		6.46	19643
16.8	98238.2		6.44	19407.5
16.78	98255.7		6.42	19185.1
16.76	98134.5		6.4	18982.2
16.74	97876.5		6.38	18783.1
16.72	97495.3		6.36	18585.1
16.7	97002.8		6.34	18403.2
16.68	96408.9		6.32	18211.6
16.66	95729.8		6.3	18001.9
16.64	94972.4		6.28	17784.8
16.62	94154.9		6.26	17565.9
16.6	93289		6.24	17347.5
16.58	92386.1		6.22	17116.2
16.56	91454.7		6.2	16875.9
16.54	90507.4		6.18	16652.2
16.52	89555.5		6.16	16454.9
16.5	88609.8		6.14	16266.6
16.48	87684.2		6.12	16065.5
16.46	86786.8		6.1	15844.1
16.44	85922.7		6.08	15605.8
16.42	85095		6.06	15365.5
16.4	84305.6		6.04	15136.7
16.38	83553.1		6.02	14905
16.36	82844.4		6	14649.5
16.34	82177.4		5.98	14411.7
16.32	81554.9		5.96	14196
16.3	80975.4		5.94	13963.3
16.28	80435.2		5.92	13726.8
16.26	79928.7		5.9	13501
16.24	79455.2		5.88	13287.2
16.22	79004.6		5.86	13066.7
16.2	78578.8		5.84	12863.2
16.18	78172.3		5.82	12684.7
16.16	77780.8		5.8	12489.6
16.14	77397.1		5.78	12280.7
16.12	77025.7		5.76	12098.7
16.1	76662.1		5.74	11930.7
16.08	76305.5		5.72	11765.8
16.06	75955		5.7	11606.5
16.04	75608.3		5.68	11445.7
16.02	75267.7		5.66	11279.8
16	74933.8		5.64	11117.3
15.98	74602.9		5.62	10957.2
15.96	74276.5		5.6	10786.8
15.94	73954.6		5.58	10619.6
15.92	73640.6		5.56	10441.6
15.9	73333.5		5.54	10250.8
15.88	73036.4		5.52	10061.9
15.86	72748.3		5.5	9858.99
15.84	72470.9		5.48	9659.98
15.82	72201.6		5.46	9466.2
15.8	71941.9		5.44	9273.92
15.78	71688.7		5.42	9087.9
15.76	71439.8		5.4	8895.27
15.74	71193		5.38	8704.52
15.72	70949.9		5.36	8506.47
15.7	70706.8		5.34	8310.1
15.68	70461.8		5.32	8113
15.66	70216.9		5.3	7925.16
15.64	69968		5.28	7754.84
15.62	69716.2		5.26	7589.27
15.6	69460.5		5.24	7430.76
15.58	69198.4		5.22	7258.16
15.56	68930.3		5.2	7089.02
15.54	68658.2		5.18	6943.74
15.52	68384.6		5.16	6811.57
15.5	68111.7		5.14	6679.42
15.48	67838.8		5.12	6547.96
15.46	67563		5.1	6415.95
15.44	67284.9		5.08	6285.79
15.42	66997.7		5.06	6169.42
15.4	66706		5.04	6047.82
15.38	66413.4		5.02	5915.23
15.36	66118.7		5	5784.24
15.34	65824.1		4.98	5663.61
15.32	65528.7		4.96	5544.07
15.3	65231.9		4.94	5425.26
15.28	64932.6		4.92	5316.77
15.26	64629.1		4.9	5207.82
15.24	64325.6		4.88	5090.53
15.22	64018.3		4.86	4970.12
15.2	63712.4		4.84	4869.6
15.18	63400.6		4.82	4782.05
15.16	63089.8		4.8	4678.85
15.14	62777.5		4.78	4566.09
15.12	62469		4.76	4453.58
15.1	62155.6		4.74	4343.66
15.08	61841		4.72	4242.21
15.06	61524.2		4.7	4143.02
15.04	61206.8		4.68	4040.58
15.02	60890.1		4.66	3938.22
15	60575		4.64	3841.76
14.98	60256.8		4.62	3750.52
14.96	59938.2		4.6	3662.99
14.94	59621.1		4.58	3587.31
14.92	59306.5		4.56	3512.17
14.9	58992.9		4.54	3422.85
14.88	58681.9		4.52	3338.79
14.86	58372.9		4.5	3261.67
14.84	58064		4.48	3179.41
14.82	57755.2		4.46	3105.86
14.8	57448.3		4.44	3044.17
14.78	57143.4		4.42	2973.81
14.76	56840.1		4.4	2893.59
14.74	56535.6		4.38	2813.49
14.72	56232.8		4.36	2736.84
14.7	55931.3		4.34	2667.73
14.68	55631.3		4.32	2611.4
14.66	55334.3		4.3	2561.9
14.64	55039.2		4.28	2502.83
14.62	54744.8		4.26	2449.84
14.6	54453.4		4.24	2399.09
14.58	54162.7		4.22	2340.76
14.56	53877.1		4.2	2288.99
14.54	53594.9		4.18	2244.24
14.52	53319		4.16	2205.01
14.5	53045.7		4.14	2161.12
14.48	52775.7		4.12	2115.34
14.46	52508.5		4.1	2071.98
14.44	52243.9		4.08	2033.23
14.42	51982		4.06	2000.78
14.4	51722.8		4.04	1967.81
14.38	51466.3		4.02	1941.61
14.36	51212.5		4	1906.77
14.34	50961.3		3.98	1860.57
14.32	50712.9		3.96	1825.47
14.3	50467.1		3.94	1796.22
14.28	50224.1		3.92	1761.75
14.26	49983.7		3.9	1726.65
14.24	49746		3.88	1695.99
14.22	49511.1		3.86	1670.68
14.2	49278.8		3.84	1647.38
14.18	49049.2		3.82	1620.78
14.16	48822.2		3.8	1593.78
14.14	48598		3.78	1563.29
14.12	48376.5		3.76	1530
14.1	48157.6		3.74	1504.49
14.08	47941.5		3.72	1482.12
14.06	47728		3.7	1461.11
14.04	47517.2		3.68	1442.07
14.02	47309.2		3.66	1424.02
14	47103.8		3.64	1405.06
			3.62	1384.24
			3.6	1366.28
			3.58	1349.43
			3.56	1333.77
			3.54	1316.05
			3.52	1302.92
			3.5	1287.98
			3.48	1267.63
			3.46	1252.35
			3.44	1236.6
			3.42	1216.04
			3.4	1194.72
			3.38	1171.66
			3.36	1152.02
			3.34	1136
			3.32	1117.5
			3.3	1097.41
			3.28	1073.68
			3.26	1050.53
			3.24	1026.46
			3.22	999.203
			3.2	975.958
			3.18	957.188
			3.16	934.874
			3.14	907.41
			3.12	880.599
			3.1	857.472
			3.08	836.234
			3.06	817.987
			3.04	801.715
			3.02	782.484
			3	758.039
			2.98	731.914
			2.96	713.413
			2.94	697.952
			2.92	675.153
			2.9	652.466
			2.88	632.825
			2.86	612.393
			2.84	591.064
			2.82	572.185
			2.8	554.532
			2.78	536.876
			2.76	523.033
			2.74	514.114
			2.72	505.949
			2.7	497.104
			2.68	486.249
			2.66	476.431
			2.64	466.945
			2.62	454.246
			2.6	443.091
			2.58	432.595
			2.56	426.637
			2.54	421.826
			2.52	411.687
			2.5	400.276
			2.48	393.63
			2.46	389.953
			2.44	383.569
			2.42	375.267
			2.4	366.292
			2.38	359.345
			2.36	357.393
			2.34	351.461
			2.32	342.696
			2.3	334.572
			2.28	325.694
			2.26	318.066
			2.24	310.345
			2.22	301.219
			2.2	290.794
			2.18	281.28
			2.16	271.812
			2.14	261.602
			2.12	251.779
			2.1	242.326
			2.08	232.028
			2.06	220.808
			2.04	210.112
			2.02	200.405
			2	191.811
			1.98	183.936
			1.96	178.351
			1.94	173.561
			1.92	167.838
			1.9	163.894
			1.88	160.493
			1.86	157.22
			1.84	153.814
			1.82	150.4
			1.8	147.29
			1.78	146.531
			1.76	148.32
			1.74	149.327
			1.72	149.275
			1.7	149.028
			1.68	148.601
			1.66	148.215
			1.64	146.151
			1.62	143.257
			1.6	140.709
			1.58	139.598
			1.56	139.047
			1.54	135.668
			1.52	131.418
			1.5	129.186
			1.48	128.673
			1.46	126.028
			1.44	122.18
			1.42	119.227
			1.4	116.672
			1.38	114.782
			1.36	112.147
			1.34	107.421
			1.32	102.452
			1.3	99.9011
			1.28	99.3377
			1.26	97.9143
			1.24	95.3986
			1.22	92.0767
			1.2	89.6909
			1.18	88.3552
			1.16	85.5933
			1.14	81.6187
			1.12	78.7868
			1.1	78.3636
			1.08	76.3653
			1.06	72.0958
			1.04	67.9623
			1.02	64.6713
			1	61.9396
			0.98	58.5966
			0.96	56.6324
			0.94	56.27
			0.92	55.7243
			0.9	54.6331
			0.88	52.8518
			0.86	52.3546
			0.84	53.237
			0.82	55.2232
			0.8	56.641
			0.78	57.043
			0.76	57.7331
			0.74	59.0719
			0.72	61.0866
			0.7	62.2675
			0.68	62.1522
			0.66	62.1539
			0.64	61.6138
			0.62	60.6042
			0.6	60.4703
			0.58	59.9688
			0.56	59.5393
			0.54	59.5168
			0.52	59.511
			0.5	59.7886
			0.48	59.7761
			0.46	59.6538
			0.44	59.3537
			0.42	57.2131
			0.4	55.3788
			0.38	53.9943
			0.36	52.9922
			0.34	51.2178
			0.32	49.1224
			0.3	49.7673
			0.28	49.4409
			0.26	47.1256
			0.24	45.8258
			0.22	45.0992
			0.2	43.3793
			0.18	41.5017
			0.16	40.5182
			0.14	40.6958
			0.12	42.0093
			0.1	44.0084
			0.08	45.1994
			0.06	46.4026
			0.04	48.3946
			0.02	50.6014
			0	51.535
			-0.02	50.8582
			-0.04	51.4317
			-0.06	52.2836
			-0.08	52.0228
			-0.1	52.5026
			-0.12	52.643
			-0.14	51.6885
			-0.16	51.3067
			-0.18	50.6484
			-0.2	49.9818
			-0.22	49.6058
			-0.24	48.4074
			-0.26	46.6842
			-0.28	45.6156
			-0.3	45.4594
			-0.32	44.5776
			-0.34	43.914
			-0.36	43.2531
			-0.38	42.2611
			-0.4	41.814
			-0.42	40.8852
			-0.44	40.7273
			-0.46	40.8071
			-0.48	40.0529
			-0.5	39.8129
			-0.52	39.4188
			-0.54	39.6299
			-0.56	39.2548
			-0.58	37.6647
			-0.6	37.7018
			-0.62	39.314
			-0.64	42.1793
			-0.66	44.1398
			-0.68	44.7634
			-0.7	45.6085
			-0.72	45.877
			-0.74	46.1316
			-0.76	47.0163
			-0.78	48.3424
			-0.8	47.756
			-0.82	46.4858
			-0.84	46.6842
			-0.86	46.243
			-0.88	45.7896
			-0.9	45.8675
			-0.92	45.2103
			-0.94	45.399
			-0.96	46.4364
			-0.98	46.8544
			-1	45.988
			-1.02	45.1824
			-1.04	44.3238
			-1.06	41.7469
			-1.08	40.1928
			-1.1	39.7186
			-1.12	38.3976
			-1.14	36.9168
			-1.16	36.1624
			-1.18	35.5337
			-1.2	35.6863
			-1.22	35.4244
			-1.24	33.9497
			-1.26	33.1887
			-1.28	33.1326
			-1.3	33.3163
			-1.32	33.2271
			-1.34	34.034
			-1.36	35.1121
			-1.38	35.8064
			-1.4	37.2761
			-1.42	38.4182
			-1.44	39.8679
			-1.46	42.0622
			-1.48	43.8625
			-1.5	45.1534
			-1.52	46.3126
			-1.54	47.2731
			-1.56	47.7382
			-1.58	48.0642
			-1.6	49.0113
			-1.62	49.8548
			-1.64	49.5723
			-1.66	48.6029
			-1.68	46.9865
			-1.7	46.2255
			-1.72	45.5414
			-1.74	44.0886
			-1.76	43.7038
			-1.78	44.1881
			-1.8	43.529
			-1.82	42.4172
			-1.84	42.9216
			-1.86	42.76
			-1.88	41.0538
			-1.9	39.5815
			-1.92	38.7837
			-1.94	38.5965
			-1.96	38.5167
			-1.98	38.9499
			-2	39.7801

## Sheet: Supplementary Fig. 10f
yg-CQDs
Binding energy (eV)	Intensity (a.u.)		Binding energy (eV)	Intensity (a.u.)
21.36	1344.09		11	11260.9
21.34	1337.16		10.98	11323.2
21.32	1330.49		10.96	11384.1
21.3	1324.08		10.94	11421.6
21.28	1317.92		10.92	11436.4
21.26	1312.01		10.9	11452.7
21.24	1306.37		10.88	11474.9
21.22	1300.97		10.86	11481.6
21.2	1295.84		10.84	11466.2
21.18	1290.96		10.82	11459.8
21.16	1286.34		10.8	11473.4
21.14	1281.97		10.78	11477.3
21.12	1277.86		10.76	11474.2
21.1	1274		10.74	11482.2
21.08	1270.4		10.72	11492.8
21.06	1267.06		10.7	11487.6
21.04	1263.97		10.68	11484.1
21.02	1261.14		10.66	11486.8
21	1258.56		10.64	11479
20.98	1256.24		10.62	11470.8
20.96	1254.18		10.6	11464.9
20.94	1252.37		10.58	11472.6
20.92	1250.82		10.56	11495.9
20.9	1249.52		10.54	11495.3
20.88	1248.48		10.52	11486.8
20.86	1247.7		10.5	11504.8
20.84	1246.96		10.48	11519.8
20.82	1246.67		10.46	11507.4
20.8	1246.36		10.44	11484.3
20.78	1246.5		10.42	11484.7
20.76	1247.2		10.4	11495.9
20.74	1248.06		10.38	11504
20.72	1249.68		10.36	11521.1
20.7	1251.7		10.34	11534.1
20.68	1254.06		10.32	11525.2
20.66	1257.12		10.3	11519
20.64	1260.25		10.28	11506.5
20.62	1262.97		10.26	11480.4
20.6	1265.52		10.24	11465.8
20.58	1267.75		10.22	11458.3
20.56	1269.95		10.2	11464.1
20.54	1272.3		10.18	11487.5
20.52	1275.05		10.16	11506.3
20.5	1277.89		10.14	11498.3
20.48	1280.4		10.12	11496.9
20.46	1282.79		10.1	11504.4
20.44	1284.76		10.08	11512.4
20.42	1286.6		10.06	11534.3
20.4	1288.48		10.04	11548.1
20.38	1290.36		10.02	11560.2
20.36	1292.4		10	11601.5
20.34	1294.77		9.98	11652.3
20.32	1297.39		9.96	11693.5
20.3	1300.41		9.94	11723.2
20.28	1303.99		9.92	11734
20.26	1307.49		9.9	11741.7
20.24	1311.41		9.88	11746.3
20.22	1315.71		9.86	11751.5
20.2	1320.22		9.84	11754.6
20.18	1325.3		9.82	11771.2
20.16	1330.72		9.8	11800.3
20.14	1336.51		9.78	11816.5
20.12	1342.15		9.76	11834.2
20.1	1348.13		9.74	11862.2
20.08	1355.03		9.72	11877.1
20.06	1362.75		9.7	11880.5
20.04	1370.31		9.68	11887.6
20.02	1378.39		9.66	11877.1
20	1387.37		9.64	11864.4
19.98	1396.65		9.62	11855.2
19.96	1406.01		9.6	11848.8
19.94	1415.74		9.58	11850.1
19.92	1426.03		9.56	11844.4
19.9	1436.59		9.54	11838.2
19.88	1446.84		9.52	11838.6
19.86	1457.31		9.5	11847
19.84	1467.7		9.48	11849.2
19.82	1478.31		9.46	11829
19.8	1488.86		9.44	11805.3
19.78	1499.86		9.42	11794.8
19.76	1511.75		9.4	11787.5
19.74	1523.82		9.38	11789.5
19.72	1536.45		9.36	11792.4
19.7	1549.29		9.34	11786.8
19.68	1562.34		9.32	11783.8
19.66	1575.59		9.3	11766.6
19.64	1588.98		9.28	11724.1
19.62	1602.06		9.26	11683.2
19.6	1615.39		9.24	11652.2
19.58	1628.89		9.22	11614.8
19.56	1643.04		9.2	11601.6
19.54	1657.63		9.18	11596.9
19.52	1672.28		9.16	11574.7
19.5	1686.68		9.14	11538.7
19.48	1701.19		9.12	11511.6
19.46	1715.95		9.1	11497.5
19.44	1730.9		9.08	11481.3
19.42	1746.28		9.06	11464.9
19.4	1761.73		9.04	11435.1
19.38	1777.11		9.02	11430.5
19.36	1792.61		9	11435.4
19.34	1808.35		8.98	11428.5
19.32	1824.02		8.96	11411.2
19.3	1839.82		8.94	11379.6
19.28	1855.65		8.92	11342.6
19.26	1871.28		8.9	11309
19.24	1886.74		8.88	11284.5
19.22	1901.81		8.86	11262.5
19.2	1916.54		8.84	11233.5
19.18	1931.74		8.82	11198.1
19.16	1947.32		8.8	11168.5
19.14	1962.59		8.78	11155.5
19.12	1977.71		8.76	11161.8
19.1	1993.58		8.74	11164.4
19.08	2010.19		8.72	11154.9
19.06	2027.29		8.7	11149.4
19.04	2044.81		8.68	11138.4
19.02	2063.12		8.66	11107.5
19	2081.43		8.64	11085.4
18.98	2099.59		8.62	11060.9
18.96	2118.68		8.6	11027.5
18.94	2138.88		8.58	11003.3
18.92	2159.57		8.56	11004.1
18.9	2180.64		8.54	11021.7
18.88	2201.96		8.52	11018
18.86	2224.2		8.5	11009.3
18.84	2247.2		8.48	10994.5
18.82	2271.82		8.46	10960.4
18.8	2297.35		8.44	10929
18.78	2324.48		8.42	10901.3
18.76	2352.75		8.4	10873.7
18.74	2381.49		8.38	10854.7
18.72	2411.21		8.36	10828.3
18.7	2441.63		8.34	10795.2
18.68	2472.51		8.32	10771.6
18.66	2504.15		8.3	10735.3
18.64	2536.64		8.28	10684.1
18.62	2569.38		8.26	10633.9
18.6	2602.42		8.24	10583.5
18.58	2635.66		8.22	10537
18.56	2668.6		8.2	10498.9
18.54	2701.52		8.18	10450.2
18.52	2733.98		8.16	10393.9
18.5	2766.15		8.14	10352.7
18.48	2797.62		8.12	10332.4
18.46	2828.05		8.1	10311.5
18.44	2857.8		8.08	10282.4
18.42	2886.07		8.06	10247.3
18.4	2913.1		8.04	10224.4
18.38	2939.02		8.02	10221.1
18.36	2963.61		8	10201.9
18.34	2987.52		7.98	10181.3
18.32	3010.8		7.96	10172
18.3	3033.85		7.94	10154.9
18.28	3057.93		7.92	10126.2
18.26	3082.48		7.9	10102.3
18.24	3107.4		7.88	10075.6
18.22	3134.3		7.86	10032.1
18.2	3164.83		7.84	9989.8
18.18	3198.97		7.82	9956.79
18.16	3236.66		7.8	9920.51
18.14	3278.37		7.78	9889.13
18.12	3325.21		7.76	9863.12
18.1	3378.1		7.74	9824.05
18.08	3436.85		7.72	9776.93
18.06	3502.62		7.7	9724.75
18.04	3574.96		7.68	9680.88
18.02	3654.28		7.66	9636.36
18	3740.41		7.64	9585.7
17.98	3834.95		7.62	9538.38
17.96	3937.63		7.6	9503.61
17.94	4048.84		7.58	9488.57
17.92	4167.07		7.56	9470.37
17.9	4293.38		7.54	9436.84
17.88	4427.17		7.52	9399.22
17.86	4569.02		7.5	9375.46
17.84	4718.35		7.48	9343.1
17.82	4875.09		7.46	9291.13
17.8	5037.78		7.44	9245.64
17.78	5206.93		7.42	9198.53
17.76	5380.43		7.4	9150.64
17.74	5559.19		7.38	9109.2
17.72	5741.75		7.36	9058.46
17.7	5927.6		7.34	9011.91
17.68	6116.97		7.32	8989.96
17.66	6309.84		7.3	8952.83
17.64	6505.79		7.28	8900.04
17.62	6703.76		7.26	8856.89
17.6	6902.64		7.24	8814.54
17.58	7102.22		7.22	8761.3
17.56	7302.13		7.2	8699.23
17.54	7502.79		7.18	8631.06
17.52	7702.08		7.16	8567.04
17.5	7899.86		7.14	8519.18
17.48	8096.15		7.12	8470.11
17.46	8289.92		7.1	8408.17
17.44	8481.99		7.08	8333.54
17.42	8671.08		7.06	8266.64
17.4	8857.66		7.04	8212.38
17.38	9040.68		7.02	8150.21
17.36	9220.81		7	8090.7
17.34	9398.23		6.98	8042.79
17.32	9572.32		6.96	7991.19
17.3	9742.68		6.94	7936.76
17.28	9909.21		6.92	7891.32
17.26	10071.4		6.9	7853.31
17.24	10229.8		6.88	7810.82
17.22	10385.6		6.86	7766.13
17.2	10538.1		6.84	7733.54
17.18	10685.3		6.82	7701.49
17.16	10828.2		6.8	7661.05
17.14	10966.3		6.78	7628.84
17.12	11100		6.76	7589.91
17.1	11228.7		6.74	7536.46
17.08	11351.5		6.72	7486.68
17.06	11470		6.7	7442.94
17.04	11581.4		6.68	7409.67
17.02	11686.9		6.66	7361.34
17	11785.8		6.64	7300.62
16.98	11879.3		6.62	7258.75
16.96	11966.5		6.6	7226.98
16.94	12048.8		6.58	7184.02
16.92	12123.8		6.56	7128.44
16.9	12193.1		6.54	7087
16.88	12255.7		6.52	7054.08
16.86	12312.8		6.5	7017.26
16.84	12363.5		6.48	6968.72
16.82	12408.9		6.46	6925.92
16.8	12449		6.44	6897.3
16.78	12484.8		6.42	6859.54
16.76	12515.6		6.4	6823.31
16.74	12544.4		6.38	6791.54
16.72	12569.3		6.36	6764.7
16.7	12594		6.34	6738.72
16.68	12619.6		6.32	6702.88
16.66	12646.3		6.3	6665.37
16.64	12674.6		6.28	6636.41
16.62	12704.5		6.26	6606.21
16.6	12734.9		6.24	6565.36
16.58	12768.4		6.22	6517.4
16.56	12805.7		6.2	6466.17
16.54	12847.5		6.18	6407.48
16.52	12894.1		6.16	6345.58
16.5	12947.3		6.14	6280.4
16.48	13007.4		6.12	6216.66
16.46	13074		6.1	6157.7
16.44	13150.2		6.08	6086.76
16.42	13235.6		6.06	6006.6
16.4	13329.7		6.04	5914.32
16.38	13432.6		6.02	5819.15
16.36	13547.3		6	5739.62
16.34	13672.6		5.98	5667.34
16.32	13808.7		5.96	5597.77
16.3	13956		5.94	5538.07
16.28	14115.4		5.92	5482.14
16.26	14289.2		5.9	5429.13
16.24	14476.5		5.88	5386.88
16.22	14677.6		5.86	5342.67
16.2	14891.3		5.84	5297.33
16.18	15117.4		5.82	5259.94
16.16	15356		5.8	5224.93
16.14	15605.8		5.78	5186.09
16.12	15867.5		5.76	5143.41
16.1	16139.3		5.74	5103.55
16.08	16421.1		5.72	5060.83
16.06	16713.2		5.7	5012.2
16.04	17012.3		5.68	4962.22
16.02	17320.1		5.66	4901
16	17635		5.64	4833.88
15.98	17956.7		5.62	4770.81
15.96	18284.5		5.6	4696.17
15.94	18615.7		5.58	4608.66
15.92	18948.1		5.56	4527.69
15.9	19282.2		5.54	4461.57
15.88	19616.4		5.52	4386.17
15.86	19950.4		5.5	4308.81
15.84	20282.1		5.48	4244.5
15.82	20612.3		5.46	4182.1
15.8	20938.9		5.44	4113.01
15.78	21260.7		5.42	4040.3
15.76	21577.8		5.4	3976.68
15.74	21890		5.38	3916.49
15.72	22194.6		5.36	3861.06
15.7	22493.6		5.34	3807.24
15.68	22784		5.32	3747.1
15.66	23064.6		5.3	3698.5
15.64	23335.3		5.28	3660.97
15.62	23594.1		5.26	3617.58
15.6	23839.8		5.24	3574.76
15.58	24075.8		5.22	3532.32
15.56	24301.2		5.2	3483.48
15.54	24515.4		5.18	3437.95
15.52	24719.6		5.16	3399.36
15.5	24913.1		5.14	3364.97
15.48	25095.7		5.12	3335.54
15.46	25267.1		5.1	3304.32
15.44	25428.2		5.08	3256.09
15.42	25578.4		5.06	3192.23
15.4	25717		5.04	3132.7
15.38	25846.7		5.02	3083.88
15.36	25968.2		5	3042.33
15.34	26078.1		4.98	2992.52
15.32	26177.9		4.96	2933.82
15.3	26268.5		4.94	2877.31
15.28	26351.3		4.92	2823.51
15.26	26426		4.9	2776.94
15.24	26492.3		4.88	2729.65
15.22	26550.4		4.86	2673.02
15.2	26598		4.84	2615.42
15.18	26637		4.82	2563.33
15.16	26665.5		4.8	2507.43
15.14	26685.9		4.78	2447.35
15.12	26698.6		4.76	2394.25
15.1	26703.2		4.74	2343.6
15.08	26700.6		4.72	2284.53
15.06	26689.4		4.7	2219.83
15.04	26670.2		4.68	2158.15
15.02	26645.1		4.66	2097.22
15	26612.9		4.64	2038.35
14.98	26573.5		4.62	1985.3
14.96	26527		4.6	1929.47
14.94	26473.3		4.58	1876.99
14.92	26413.8		4.56	1834.35
14.9	26349.1		4.54	1794.12
14.88	26278.9		4.52	1749.81
14.86	26205.2		4.5	1703.26
14.84	26127.3		4.48	1658.78
14.82	26047.1		4.46	1617.27
14.8	25961.8		4.44	1581.14
14.78	25873.6		4.42	1542.69
14.76	25784.1		4.4	1503.82
14.74	25690.7		4.38	1472.63
14.72	25593.5		4.36	1445.82
14.7	25494.2		4.34	1417.04
14.68	25390.8		4.32	1381.64
14.66	25284		4.3	1351.48
14.64	25175.1		4.28	1329.48
14.62	25062.8		4.26	1294.87
14.6	24947.3		4.24	1254.39
14.58	24831.4		4.22	1217.55
14.56	24713.4		4.2	1182.73
14.54	24593		4.18	1154.32
14.52	24472.3		4.16	1130.37
14.5	24348.9		4.14	1109.35
14.48	24229.9		4.12	1082.22
14.46	24109.2		4.1	1052.59
14.44	23986.5		4.08	1025.35
14.42	23862.1		4.06	999.434
14.4	23735.8		4.04	980.408
14.38	23607.6		4.02	961.974
14.36	23477.6		4	943.374
14.34	23345.7		3.98	922.965
14.32	23212		3.96	902.096
14.3	23076.5		3.94	886.836
14.28	22939.1		3.92	873.848
14.26	22799.9		3.9	859.31
14.24	22658.8		3.88	840.41
14.22	22515.9		3.86	825.116
14.2	22371.1		3.84	815.547
14.18	22224.5		3.82	806.162
14.16	22076		3.8	789.778
14.14	21925.7		3.78	768.887
14.12	21773.6		3.76	755.431
14.1	21619.6		3.74	743.956
14.08	21463.7		3.72	726.186
14.06	21306		3.7	707.67
14.04	21146.5		3.68	692.635
14.02	20985.1		3.66	681.669
14	20821.9		3.64	671.294
			3.62	659.992
			3.6	647.553
			3.58	633.765
			3.56	623.539
			3.54	613.14
			3.52	600.289
			3.5	589.164
			3.48	579.388
			3.46	575.173
			3.44	571.122
			3.42	564.92
			3.4	560.915
			3.38	556.714
			3.36	556.136
			3.34	555.081
			3.32	550.077
			3.3	546.316
			3.28	540.253
			3.26	526.309
			3.24	512.06
			3.22	503.585
			3.2	496.826
			3.18	488.717
			3.16	480.323
			3.14	471.783
			3.12	462.336
			3.1	454.497
			3.08	446.559
			3.06	436.375
			3.04	427.821
			3.02	421.007
			3	413.152
			2.98	402.639
			2.96	393.132
			2.94	385.627
			2.92	377.056
			2.9	364.387
			2.88	352.726
			2.86	347.368
			2.84	344.128
			2.82	338.46
			2.8	327.315
			2.78	316.874
			2.76	311.104
			2.74	306.671
			2.72	301.808
			2.7	296.83
			2.68	291.726
			2.66	289.06
			2.64	284.068
			2.62	278.051
			2.6	274.014
			2.58	270.322
			2.56	268.703
			2.54	261.84
			2.52	253.871
			2.5	250.076
			2.48	245.359
			2.46	240.307
			2.44	236.17
			2.42	234.166
			2.4	231.765
			2.38	228.549
			2.36	226.741
			2.34	223.313
			2.32	217.428
			2.3	211.022
			2.28	204.206
			2.26	197.626
			2.24	191.946
			2.22	187.361
			2.2	183.629
			2.18	179.067
			2.16	175.327
			2.14	173.383
			2.12	171.339
			2.1	166.447
			2.08	159.852
			2.06	157.114
			2.04	155.951
			2.02	151.596
			2	145.547
			1.98	141.696
			1.96	141.442
			1.94	139.446
			1.92	132.859
			1.9	126.274
			1.88	121.07
			1.86	117.225
			1.84	115.144
			1.82	112.831
			1.8	109.99
			1.78	108.406
			1.76	107.283
			1.74	105.357
			1.72	103.348
			1.7	102.289
			1.68	102.69
			1.66	102.284
			1.64	100.398
			1.62	100.223
			1.6	101.326
			1.58	101.185
			1.56	99.8142
			1.54	96.4856
			1.52	94.5366
			1.5	93.0041
			1.48	89.7624
			1.46	87.0718
			1.44	86.2255
			1.42	85.2122
			1.4	81.7988
			1.38	79.0878
			1.36	77.3101
			1.34	74.7771
			1.32	70.9765
			1.3	68.0149
			1.28	65.5501
			1.26	64.3569
			1.24	63.4989
			1.22	60.7928
			1.2	58.8743
			1.18	57.7587
			1.16	55.6201
			1.14	54.4976
			1.12	54.6553
			1.1	52.8796
			1.08	51.2882
			1.06	52.2707
			1.04	52.9441
			1.02	51.8495
			1	51.8549
			0.98	53.3661
			0.96	55.3475
			0.94	56.0537
			0.92	55.8007
			0.9	56.1533
			0.88	55.7748
			0.86	55.6881
			0.84	55.6637
			0.82	54.8268
			0.8	53.5768
			0.78	52.4449
			0.76	50.9999
			0.74	49.1855
			0.72	48.0521
			0.7	46.9328
			0.68	46.1531
			0.66	45.3267
			0.64	44.0855
			0.62	43.1843
			0.6	42.0172
			0.58	40.9256
			0.56	40.265
			0.54	38.7157
			0.52	36.6832
			0.5	34.2695
			0.48	32.1013
			0.46	30.1497
			0.44	28.3184
			0.42	26.4928
			0.4	25.0708
			0.38	25.3798
			0.36	26.1835
			0.34	26.6556
			0.32	26.5519
			0.3	26.6651
			0.28	27.679
			0.26	29.101
			0.24	28.8778
			0.22	29.1567
			0.2	31.3705
			0.18	34.0111
			0.16	36.1078
			0.14	38.1498
			0.12	40.1049
			0.1	41.2054
			0.08	43.4616
			0.06	45.0873
			0.04	45.2647
			0.02	45.48
			0	45.7807
			-0.02	45.7295
			-0.04	46.0698
			-0.06	46.8911
			-0.08	46.7391
			-0.1	45.5633
			-0.12	44.4222
			-0.14	43.9384
			-0.16	43.2907
			-0.18	42.357
			-0.2	41.589
			-0.22	40.7771
			-0.24	39.9975
			-0.26	40.096
			-0.28	41.165
			-0.3	41.315
			-0.32	40.6765
			-0.34	41.4905
			-0.36	42.0633
			-0.38	41.8356
			-0.4	41.4774
			-0.42	42.088
			-0.44	43.5934
			-0.46	44.5217
			-0.48	45.3826
			-0.5	46.2941
			-0.52	47.0428
			-0.54	47.4903
			-0.56	48.2314
			-0.58	48.8635
			-0.6	49.4707
			-0.62	50.5576
			-0.64	51.5419
			-0.66	51.1128
			-0.68	49.9889
			-0.7	49.8302
			-0.72	49.7537
			-0.74	49.0564
			-0.76	47.855
			-0.78	46.944
			-0.8	45.7026
			-0.82	44.7029
			-0.84	42.8987
			-0.86	40.4863
			-0.88	39.9139
			-0.9	40.2143
			-0.92	40.2414
			-0.94	39.1406
			-0.96	38.0876
			-0.98	37.4867
			-1	37.3221
			-1.02	37.2585
			-1.04	37.9665
			-1.06	38.2155
			-1.08	37.5855
			-1.1	37.5589
			-1.12	37.4434
			-1.14	36.7484
			-1.16	36.273
			-1.18	36.8085
			-1.2	37.1816
			-1.22	37.4873
			-1.24	37.7971
			-1.26	38.6237
			-1.28	39.886
			-1.3	41.3165
			-1.32	41.8665
			-1.34	42.1645
			-1.36	41.8533
			-1.38	40.6542
			-1.4	40.1524
			-1.42	40.0498
			-1.44	40.0504
			-1.46	40.058
			-1.48	39.7837
			-1.5	39.0621
			-1.52	38.2347
			-1.54	37.9328
			-1.56	38.9254
			-1.58	38.927
			-1.6	38.686
			-1.62	39.523
			-1.64	39.402
			-1.66	38.568
			-1.68	38.6747
			-1.7	39.8993
			-1.72	40.2498
			-1.74	40.7647
			-1.76	41.9285
			-1.78	42.7114
			-1.8	42.5905
			-1.82	41.8859
			-1.84	41.1686
			-1.86	41.1301
			-1.88	42.5947
			-1.9	44.1285
			-1.92	44.9933
			-1.94	45.2316
			-1.96	44.5341
			-1.98	43.7801
			-2	45.3505

## Sheet: Supplementary Fig. 10g
y-CQDs
Binding energy (eV)	Intensity (a.u.)		Binding energy (eV)	Intensity (a.u.)
21.36	7120.05		11	47084.3
21.34	7133.72		10.98	47154.1
21.32	7147.13		10.96	47213.6
21.3	7160.29		10.94	47225.4
21.28	7173.19		10.92	47218.8
21.26	7185.84		10.9	47224.9
21.24	7198.24		10.88	47233.9
21.22	7210.38		10.86	47240
21.2	7222.26		10.84	47280.1
21.18	7233.89		10.82	47347.2
21.16	7245.27		10.8	47374.2
21.14	7256.4		10.78	47396.6
21.12	7267.27		10.76	47444.3
21.1	7277.88		10.74	47425.3
21.08	7288.24		10.72	47413.1
21.06	7298.35		10.7	47409.4
21.04	7308.2		10.68	47371.2
21.02	7317.8		10.66	47336.7
21	7327.14		10.64	47268.1
20.98	7336.23		10.62	47211.7
20.96	7345.06		10.6	47182.1
20.94	7353.64		10.58	47131.5
20.92	7361.97		10.56	47079.4
20.9	7370.04		10.54	47050.6
20.88	7377.86		10.52	46988.3
20.86	7385.42		10.5	46920.7
20.84	7390.68		10.48	46892.1
20.82	7394.14		10.46	46856.1
20.8	7370.95		10.44	46786.4
20.78	7367.98		10.42	46708.9
20.76	7391.06		10.4	46647.7
20.74	7406.36		10.38	46598.2
20.72	7423		10.36	46537.7
20.7	7422.7		10.34	46468.9
20.68	7418.33		10.32	46418.9
20.66	7423.54		10.3	46383.1
20.64	7427.65		10.28	46341.5
20.62	7444.62		10.26	46289.9
20.6	7452.15		10.24	46198.8
20.58	7449.9		10.22	46088.6
20.56	7451.38		10.2	46008.3
20.54	7469.8		10.18	45942.3
20.52	7465.2		10.16	45853.6
20.5	7474.11		10.14	45764.3
20.48	7496.54		10.12	45681.7
20.46	7500.27		10.1	45595
20.44	7520.6		10.08	45496.7
20.42	7531.63		10.06	45374.4
20.4	7537.15		10.04	45265.1
20.38	7560.96		10.02	45182.5
20.36	7570.84		10	45093.1
20.34	7581.98		9.98	45003.5
20.32	7608		9.96	44894
20.3	7629.66		9.94	44766
20.28	7626.55		9.92	44660.4
20.26	7652.31		9.9	44547.5
20.24	7667.69		9.88	44456.5
20.22	7687.24		9.86	44388.3
20.2	7719.16		9.84	44296.1
20.18	7736.14		9.82	44182.8
20.16	7774.89		9.8	44049.4
20.14	7798.97		9.78	43922.1
20.12	7840.94		9.76	43791
20.1	7906.8		9.74	43620.9
20.08	7942.3		9.72	43456.5
20.06	7976.03		9.7	43288.5
20.04	8025.05		9.68	43138
20.02	8088.1		9.66	42998.1
20	8144.84		9.64	42822.4
19.98	8196.51		9.62	42625.6
19.96	8247.02		9.6	42413.4
19.94	8287.59		9.58	42207.5
19.92	8336.1		9.56	42034.9
19.9	8379.16		9.54	41872.2
19.88	8421.97		9.52	41688.5
19.86	8459.5		9.5	41489.8
19.84	8528.77		9.48	41308.6
19.82	8576.63		9.46	41122.1
19.8	8634.71		9.44	40896.7
19.78	8688.64		9.42	40690.3
19.76	8758.38		9.4	40522.6
19.74	8815.84		9.38	40351.5
19.72	8871.92		9.36	40166.1
19.7	8897.77		9.34	40010
19.68	8966.26		9.32	39878.3
19.66	9032.64		9.3	39722.7
19.64	9102.83		9.28	39567.3
19.62	9177.68		9.26	39418.3
19.6	9268.59		9.24	39252.7
19.58	9352.72		9.22	39096.3
19.56	9447.97		9.2	38958.5
19.54	9519.42		9.18	38804.1
19.52	9572.87		9.16	38622.2
19.5	9663.84		9.14	38443.5
19.48	9771.02		9.12	38253
19.46	9851.78		9.1	38045.9
19.44	9925.97		9.08	37818.8
19.42	10013		9.06	37594
19.4	10107.1		9.04	37400.2
19.38	10200.6		9.02	37199
19.36	10281.6		9	36980.5
19.34	10367.8		8.98	36774.4
19.32	10462.2		8.96	36576.6
19.3	10567.2		8.94	36380.8
19.28	10671.9		8.92	36187
19.26	10806.4		8.9	35975.2
19.24	10931.8		8.88	35774.2
19.22	11056.4		8.86	35577
19.2	11168		8.84	35340.5
19.18	11290.5		8.82	35077.2
19.16	11434.9		8.8	34828.5
19.14	11561.9		8.78	34585.1
19.12	11696.5		8.76	34304.3
19.1	11853.3		8.74	34025
19.08	11993.5		8.72	33796.7
19.06	12172.7		8.7	33595.8
19.04	12341.6		8.68	33371.4
19.02	12502.5		8.66	33110
19	12667.8		8.64	32828.7
18.98	12831.1		8.62	32556.3
18.96	12989.5		8.6	32282.9
18.94	13159.8		8.58	32023.9
18.92	13311		8.56	31789.5
18.9	13480.3		8.54	31541.2
18.88	13651		8.52	31294.7
18.86	13840		8.5	31045.5
18.84	14043.9		8.48	30804.9
18.82	14215.9		8.46	30555.2
18.8	14385.9		8.44	30318.1
18.78	14558		8.42	30124.3
18.76	14787.7		8.4	29915.8
18.74	14989.7		8.38	29693.6
18.72	15172.4		8.36	29490.6
18.7	15379.2		8.34	29306.9
18.68	15626.9		8.32	29106.4
18.66	15825.7		8.3	28889.4
18.64	16040.1		8.28	28676.1
18.62	16259.2		8.26	28456.3
18.6	16492.3		8.24	28238.4
18.58	16704.2		8.22	28037.8
18.56	16875.2		8.2	27832
18.54	17076.5		8.18	27575.6
18.52	17273.7		8.16	27313.9
18.5	17522		8.14	27068.8
18.48	17721		8.12	26805.8
18.46	17930.7		8.1	26521
18.44	18157.9		8.08	26234.6
18.42	18373.6		8.06	25960.6
18.4	18592.5		8.04	25664.7
18.38	18796.3		8.02	25340.1
18.36	19002.9		8	25034.3
18.34	19258.1		7.98	24755.7
18.32	19421.9		7.96	24481.6
18.3	19652.1		7.94	24199.8
18.28	19865.5		7.92	23894.6
18.26	20097		7.9	23598.3
18.24	20291.4		7.88	23353.9
18.22	20491.5		7.86	23111.7
18.2	20688.1		7.84	22819.9
18.18	20920		7.82	22538.1
18.16	21152.2		7.8	22294.5
18.14	21340.9		7.78	22038.1
18.12	21602.3		7.76	21770
18.1	21885.4		7.74	21545.1
18.08	22125		7.72	21342.4
18.06	22376.5		7.7	21122.6
18.04	22624.2		7.68	20906.7
18.02	22875.5		7.66	20696.3
18	23145.1		7.64	20481
17.98	23414.9		7.62	20272.5
17.96	23677.6		7.6	20061.3
17.94	23939.8		7.58	19845
17.92	24184.7		7.56	19612.4
17.9	24478.8		7.54	19372.5
17.88	24773.7		7.52	19153.3
17.86	25012.5		7.5	18935.2
17.84	25235.3		7.48	18709.1
17.82	25496.9		7.46	18473.3
17.8	25770		7.44	18235.5
17.78	26039.7		7.42	17990.8
17.76	26363.1		7.4	17732
17.74	26727.1		7.38	17484.8
17.72	27146.3		7.36	17258
17.7	27688.8		7.34	17048.5
17.68	28267.9		7.32	16825.1
17.66	28931.5		7.3	16572.6
17.64	29744.5		7.28	16321.8
17.62	30656.7		7.26	16098.1
17.6	31605.6		7.24	15897.3
17.58	32679.9		7.22	15695
17.56	33829.1		7.2	15474.6
17.54	35094.1		7.18	15263.3
17.52	36395		7.16	15072.6
17.5	37766.7		7.14	14883.6
17.48	39230.8		7.12	14709.1
17.46	40722.5		7.1	14514.3
17.44	42255.9		7.08	14296.7
17.42	43865.6		7.06	14083.7
17.4	45507.4		7.04	13861.2
17.38	47131.3		7.02	13656.5
17.36	48795.6		7	13476
17.34	50434.2		6.98	13296.2
17.32	52018.1		6.96	13114.3
17.3	53720.9		6.94	12911.8
17.28	55369.6		6.92	12695.7
17.26	57016.3		6.9	12508.2
17.24	58633.5		6.88	12352
17.22	60258.3		6.86	12173
17.2	61826.4		6.84	11970.5
17.18	63421.1		6.82	11794.7
17.16	64909		6.8	11634.7
17.14	66413.5		6.78	11454
17.12	67864.6		6.76	11260.1
17.1	69250.6		6.74	11064.1
17.08	70574.8		6.72	10865
17.06	71819.1		6.7	10692.9
17.04	73024.4		6.68	10529.1
17.02	74140.1		6.66	10343.9
17	75169.6		6.64	10167
16.98	76085.3		6.62	9997.11
16.96	76915.4		6.6	9827.85
16.94	77633.7		6.58	9647.43
16.92	78275.2		6.56	9461.05
16.9	78824.5		6.54	9298.83
16.88	79277.5		6.52	9147.32
16.86	79670.7		6.5	9009.55
16.84	80070.1		6.48	8875.09
16.82	80407.6		6.46	8710.41
16.8	80719.5		6.44	8534.37
16.78	81065.3		6.42	8373.68
16.76	81414.5		6.4	8219.5
16.74	81774.7		6.38	8067.26
16.72	82139.6		6.36	7936.15
16.7	82500.8		6.34	7812.89
16.68	82837.8		6.32	7666.35
16.66	83259.4		6.3	7524.96
16.64	83676.1		6.28	7401.72
16.62	84035.3		6.26	7277.34
16.6	84345.6		6.24	7157.5
16.58	84755.9		6.22	7036.64
16.56	85126.3		6.2	6909.39
16.54	85510		6.18	6792.43
16.52	85869		6.16	6669.67
16.5	86252.4		6.14	6561.17
16.48	86634.7		6.12	6461.91
16.46	86937.7		6.1	6337.7
16.44	87265.5		6.08	6208.62
16.42	87643.1		6.06	6096.15
16.4	87875.3		6.04	5991.32
16.38	88164.4		6.02	5885.77
16.36	88463.4		6	5777.47
16.34	88701.9		5.98	5655.5
16.32	89016.1		5.96	5527.89
16.3	89287.5		5.94	5400.96
16.28	89538		5.92	5286.58
16.26	89789.1		5.9	5180.37
16.24	90000		5.88	5076.16
16.22	90167.2		5.86	4972.82
16.2	90311.1		5.84	4862.86
16.18	90490.2		5.82	4766.58
16.16	90637		5.8	4677.14
16.14	90819.1		5.78	4571.53
16.12	90916.1		5.76	4470.16
16.1	90985.4		5.74	4370.39
16.08	91013		5.72	4270.84
16.06	91005.7		5.7	4183.79
16.04	91018.9		5.68	4096.69
16.02	90959.2		5.66	4018.68
16	90868.7		5.64	3946.16
15.98	90739.2		5.62	3871.26
15.96	90559.7		5.6	3804.53
15.94	90357.7		5.58	3729.98
15.92	90149		5.56	3656.5
15.9	89884.7		5.54	3591.96
15.88	89665.6		5.52	3527.97
15.86	89408		5.5	3470.64
15.84	89098.5		5.48	3404.84
15.82	88771.6		5.46	3327.74
15.8	88479.4		5.44	3260.68
15.78	88115.4		5.42	3198.52
15.76	87755.7		5.4	3141.23
15.74	87329.3		5.38	3092.37
15.72	86949.2		5.36	3043.11
15.7	86578.8		5.34	2987.88
15.68	86197.4		5.32	2926.15
15.66	85827.4		5.3	2872.38
15.64	85417		5.28	2816.71
15.62	85008.4		5.26	2758.53
15.6	84595.7		5.24	2708.01
15.58	84240.6		5.22	2645.17
15.56	83837.5		5.2	2578.21
15.54	83475.4		5.18	2521.72
15.52	83083.6		5.16	2469.34
15.5	82692.8		5.14	2422.67
15.48	82347.7		5.12	2367.74
15.46	82024.6		5.1	2310.18
15.44	81686.6		5.08	2258.17
15.42	81370.5		5.06	2213.01
15.4	80968.5		5.04	2163.68
15.38	80648		5.02	2104.64
15.36	80232.3		5	2057.59
15.34	79848.6		4.98	2006.57
15.32	79488.8		4.96	1956.01
15.3	79110.1		4.94	1919.62
15.28	78773.8		4.92	1884.66
15.26	78457.8		4.9	1846.9
15.24	78104.4		4.88	1815.08
15.22	77734.5		4.86	1780.65
15.2	77398.4		4.84	1742.27
15.18	77109.3		4.82	1708
15.16	76822		4.8	1669.01
15.14	76515.6		4.78	1636.51
15.12	76188.9		4.76	1612.05
15.1	75893.5		4.74	1575.19
15.08	75638.9		4.72	1535.19
15.06	75380		4.7	1507.45
15.04	75144.9		4.68	1482.18
15.02	74847.7		4.66	1457.64
15	74535.9		4.64	1432.41
14.98	74236.6		4.62	1402.78
14.96	73930		4.6	1371.48
14.94	73667.4		4.58	1338.55
14.92	73417.7		4.56	1305.78
14.9	73164		4.54	1274.5
14.88	72942.3		4.52	1244.09
14.86	72703.9		4.5	1212.85
14.84	72487.4		4.48	1182.89
14.82	72288.7		4.46	1153.13
14.8	72063		4.44	1116.57
14.78	71852.3		4.42	1078.72
14.76	71649.5		4.4	1052.5
14.74	71405.7		4.38	1032.02
14.72	71252.1		4.36	1005.82
14.7	70997		4.34	973.012
14.68	70774.7		4.32	941.263
14.66	70523.6		4.3	915.903
14.64	70379.7		4.28	890.622
14.62	70197.5		4.26	864.082
14.6	69962.5		4.24	836.593
14.58	69819.5		4.22	810.29
14.56	69693.5		4.2	789.395
14.54	69572		4.18	769.42
14.52	69395.4		4.16	746.284
14.5	69268.1		4.14	723.217
14.48	69102.2		4.12	703.726
14.46	68938.1		4.1	690.252
14.44	68775.8		4.08	673.423
14.42	68615.3		4.06	656.672
14.4	68456.7		4.04	644.62
14.38	68299.8		4.02	632.578
14.36	68144.9		4	624.761
14.34	67991.7		3.98	615.779
14.32	67840.4		3.96	609.747
14.3	67690.9		3.94	607.335
14.28	67543.2		3.92	602.234
14.26	67397.3		3.9	597.094
14.24	67253.3		3.88	593.423
14.22	67111.1		3.86	586.054
14.2	66970.7		3.84	580.035
14.18	66832.1		3.82	576.649
14.16	66695.4		3.8	568.346
14.14	66560.5		3.78	559.085
14.12	66427.4		3.76	544.76
14.1	66296.2		3.74	527.027
14.08	66166.7		3.72	516.07
14.06	66039.1		3.7	503.815
14.04	65913.4		3.68	489.526
14.02	65789.4		3.66	478.049
14	65667.3		3.64	463.201
			3.62	447.497
			3.6	434.568
			3.58	420.94
			3.56	407.107
			3.54	396.275
			3.52	386.316
			3.5	375.578
			3.48	367.604
			3.46	359.098
			3.44	348.694
			3.42	343.866
			3.4	341.722
			3.38	338.344
			3.36	331.227
			3.34	322.72
			3.32	317.328
			3.3	314.228
			3.28	311.083
			3.26	307.495
			3.24	303.243
			3.22	300.016
			3.2	297.817
			3.18	293.885
			3.16	284.661
			3.14	276.498
			3.12	274.066
			3.1	267.222
			3.08	254.811
			3.06	242.3
			3.04	231.62
			3.02	221.653
			3	213.606
			2.98	207.008
			2.96	201.553
			2.94	195.186
			2.92	188.214
			2.9	181.811
			2.88	180.117
			2.86	182.602
			2.84	185.135
			2.82	187.589
			2.8	186.451
			2.78	183.569
			2.76	181.446
			2.74	181.199
			2.72	182.198
			2.7	180.086
			2.68	177.984
			2.66	176.492
			2.64	173.131
			2.62	170.546
			2.6	168.12
			2.58	163.889
			2.56	160.249
			2.54	158.154
			2.52	155.56
			2.5	151.556
			2.48	148.634
			2.46	146.138
			2.44	142.305
			2.42	138.32
			2.4	132.541
			2.38	127.544
			2.36	123.055
			2.34	118.121
			2.32	114.091
			2.3	109.291
			2.28	104.754
			2.26	101.086
			2.24	98.7324
			2.22	98.526
			2.2	100.059
			2.18	100.123
			2.16	98.6822
			2.14	100.571
			2.12	103.728
			2.1	103.39
			2.08	101.107
			2.06	99.5787
			2.04	98.5718
			2.02	99.0009
			2	99.4326
			1.98	99.0009
			1.96	98.4884
			1.94	97.0434
			1.92	96.0324
			1.9	95.0779
			1.88	95.1371
			1.86	94.9431
			1.84	94.0511
			1.82	94.3287
			1.8	92.7503
			1.78	88.8868
			1.76	86.0347
			1.74	83.5584
			1.72	82.818
			1.7	84.5055
			1.68	84.3778
			1.66	82.8084
			1.64	81.7064
			1.62	80.3968
			1.6	79.5872
			1.58	78.3477
			1.56	76.2157
			1.54	75.6373
			1.52	74.7779
			1.5	72.3367
			1.48	70.8461
			1.46	70.8059
			1.44	70.3185
			1.42	68.0908
			1.4	65.3398
			1.38	63.5308
			1.36	62.1336
			1.34	60.8092
			1.32	58.6591
			1.3	55.0585
			1.28	52.157
			1.26	50.5769
			1.24	48.8526
			1.22	48.1194
			1.2	48.2193
			1.18	47.4042
			1.16	47.1156
			1.14	48.514
			1.12	49.2793
			1.1	48.7657
			1.08	47.5463
			1.06	47.4815
			1.04	48.2626
			1.02	49.3349
			1	49.948
			0.98	49.5619
			0.96	50.4539
			0.94	51.3693
			0.92	52.5276
			0.9	54.2667
			0.88	54.39
			0.86	52.8704
			0.84	52.0034
			0.82	51.8722
			0.8	50.7665
			0.78	50.1018
			0.76	50.2444
			0.74	50.2899
			0.72	52.342
			0.7	53.2474
			0.68	51.1204
			0.66	49.4423
			0.64	48.8845
			0.62	48.6584
			0.6	49.0556
			0.58	49.087
			0.56	48.6123
			0.54	49.2439
			0.52	49.3796
			0.5	48.7661
			0.48	49.5622
			0.46	50.823
			0.44	51.391
			0.42	51.851
			0.4	52.9325
			0.38	53.6665
			0.36	53.7575
			0.34	54.294
			0.32	53.6413
			0.3	52.7865
			0.28	53.1322
			0.26	53.1635
			0.24	52.5687
			0.22	52.3473
			0.2	52.1802
			0.18	50.8729
			0.16	49.3137
			0.14	48.4381
			0.12	47.6163
			0.1	47.1224
			0.08	46.8314
			0.06	46.6399
			0.04	45.6336
			0.02	44.845
			0	45.2396
			-0.02	45.5576
			-0.04	45.8182
			-0.06	45.1393
			-0.08	44.6219
			-0.1	44.8031
			-0.12	44.2253
			-0.14	44.2658
			-0.16	46.5405
			-0.18	48.5773
			-0.2	49.3282
			-0.22	50.3306
			-0.24	51.512
			-0.26	52.8235
			-0.28	54.0791
			-0.3	54.4407
			-0.32	54.1537
			-0.34	53.3565
			-0.36	52.9729
			-0.38	52.6318
			-0.4	52.2934
			-0.42	52.6191
			-0.44	53.3378
			-0.46	54.9626
			-0.48	56.5579
			-0.5	57.3578
			-0.52	58.2489
			-0.54	59.1795
			-0.56	60.6203
			-0.58	61.5033
			-0.6	60.8929
			-0.62	59.8164
			-0.64	58.5875
			-0.66	58.177
			-0.68	57.7893
			-0.7	57.0443
			-0.72	55.858
			-0.74	55.0494
			-0.76	54.0833
			-0.78	52.6127
			-0.8	52.0319
			-0.82	51.7518
			-0.84	51.9176
			-0.86	52.2692
			-0.88	51.6839
			-0.9	51.6328
			-0.92	52.0779
			-0.94	51.2072
			-0.96	49.3342
			-0.98	48.3659
			-1	48.2482
			-1.02	47.8796
			-1.04	47.3434
			-1.06	47.2366
			-1.08	47.3929
			-1.1	48.4395
			-1.12	50.5537
			-1.14	52.241
			-1.16	53.8464
			-1.18	54.7167
			-1.2	55.5725
			-1.22	57.7044
			-1.24	59.1515
			-1.26	59.2463
			-1.28	59.0998
			-1.3	58.7482
			-1.32	57.7431
			-1.34	56.5676
			-1.36	56.2632
			-1.38	55.6242
			-1.4	54.3275
			-1.42	53.4361
			-1.44	52.0928
			-1.46	49.7025
			-1.48	47.8473
			-1.5	46.1607
			-1.52	44.7392
			-1.54	44.1359
			-1.56	43.918
			-1.58	43.7768
			-1.6	43.6098
			-1.62	43.9307
			-1.64	43.4634
			-1.66	43.3534
			-1.68	44.679
			-1.7	45.0685
			-1.72	45.4608
			-1.74	47.4782
			-1.76	47.9982
			-1.78	48.2267
			-1.8	50.5315
			-1.82	53.8874
			-1.84	56.5176
			-1.86	58.3284
			-1.88	60.4324
			-1.9	61.8847
			-1.92	62.3691
			-1.94	62.3774
			-1.96	62.4007
			-1.98	61.6896
			-2	61.2725

## Sheet: Supplementary Fig. 10h
o-CQDs
Binding energy (eV)	Intensity (a.u.)		Binding energy (eV)	Intensity (a.u.)
21.36	1584.32		11	11605.5
21.34	1579.81		10.98	11615.6
21.32	1575.58		10.96	11632.6
21.3	1571.6		10.94	11661.6
21.28	1567.89		10.92	11689.8
21.26	1564.44		10.9	11717
21.24	1561.26		10.88	11742.2
21.22	1558.34		10.86	11762
21.2	1555.68		10.84	11778.6
21.18	1553.29		10.82	11789.1
21.16	1551.16		10.8	11805
21.14	1549.29		10.78	11832.6
21.12	1547.69		10.76	11864.7
21.1	1546.35		10.74	11899.4
21.08	1545.28		10.72	11932.8
21.06	1544.47		10.7	11962.7
21.04	1543.92		10.68	11984
21.02	1543.63		10.66	12008.1
21	1543.61		10.64	12051.2
20.98	1543.85		10.62	12091.6
20.96	1544.36		10.6	12125.2
20.94	1545.13		10.58	12157.5
20.92	1546.16		10.56	12187.2
20.9	1547.46		10.54	12229.9
20.88	1549.02		10.52	12260.2
20.86	1550.84		10.5	12275.3
20.84	1552.47		10.48	12285
20.82	1554.09		10.46	12282.3
20.8	1556.64		10.44	12300.8
20.78	1559.31		10.42	12340.5
20.76	1562.04		10.4	12379.9
20.74	1565.49		10.38	12386.5
20.72	1568.96		10.36	12371.3
20.7	1572.86		10.34	12358.1
20.68	1577.44		10.32	12344.1
20.66	1582.84		10.3	12364.5
20.64	1589.04		10.28	12394.3
20.62	1595.7		10.26	12398.9
20.6	1602.42		10.24	12400.6
20.58	1609.33		10.22	12411.9
20.56	1616.67		10.2	12425.7
20.54	1623.99		10.18	12435.6
20.52	1631.27		10.16	12435.8
20.5	1638.74		10.14	12431.3
20.48	1645.83		10.12	12435.3
20.46	1653.26		10.1	12433.1
20.44	1660.69		10.08	12430.4
20.42	1669.07		10.06	12431.2
20.4	1677.81		10.04	12443.2
20.38	1686.21		10.02	12449.5
20.36	1695.24		10	12452.6
20.34	1704.42		9.98	12469.6
20.32	1713.99		9.96	12487.3
20.3	1723.52		9.94	12512.3
20.28	1733.57		9.92	12543.5
20.26	1743.3		9.9	12569.5
20.24	1752.64		9.88	12583.7
20.22	1763.1		9.86	12598.8
20.2	1773.42		9.84	12594.7
20.18	1783.35		9.82	12595.7
20.16	1793.15		9.8	12622.8
20.14	1803.14		9.78	12658.7
20.12	1812.91		9.76	12692.8
20.1	1822.09		9.74	12709.6
20.08	1831.37		9.72	12713
20.06	1841.07		9.7	12704.5
20.04	1851.23		9.68	12690.9
20.02	1861.89		9.66	12680.6
20	1873.47		9.64	12670.1
19.98	1884.92		9.62	12664.4
19.96	1896.76		9.6	12644.4
19.94	1909.36		9.58	12602.2
19.92	1923.08		9.56	12574.6
19.9	1937.76		9.54	12552.3
19.88	1952.63		9.52	12515.8
19.86	1968.45		9.5	12479.4
19.84	1985.76		9.48	12443.6
19.82	2004.07		9.46	12433.9
19.8	2023.79		9.44	12444
19.78	2044.22		9.42	12439.5
19.76	2066.07		9.4	12433.6
19.74	2089.67		9.38	12413.4
19.72	2114.25		9.36	12373.2
19.7	2139.92		9.34	12342.8
19.68	2166.4		9.32	12331.3
19.66	2193.38		9.3	12346.7
19.64	2220.61		9.28	12346.6
19.62	2248.14		9.26	12324.4
19.6	2275.26		9.24	12318.5
19.58	2302.63		9.22	12320.5
19.56	2329.97		9.2	12333.8
19.54	2357.14		9.18	12356.3
19.52	2383.84		9.16	12368.7
19.5	2410.43		9.14	12376.7
19.48	2436.82		9.12	12376.5
19.46	2463.38		9.1	12364.8
19.44	2489.26		9.08	12353.9
19.42	2515.27		9.06	12342.6
19.4	2540.43		9.04	12332.1
19.38	2564.9		9.02	12310.7
19.36	2589.32		9	12282.3
19.34	2613.5		8.98	12248.5
19.32	2637.79		8.96	12205.4
19.3	2661.94		8.94	12166.5
19.28	2686.52		8.92	12140.6
19.26	2710.95		8.9	12091.7
19.24	2736.58		8.88	12033.2
19.22	2762.62		8.86	11985
19.2	2787.76		8.84	11935.7
19.18	2812.76		8.82	11918.4
19.16	2838.65		8.8	11917
19.14	2865.14		8.78	11891.7
19.12	2890.99		8.76	11853.3
19.1	2917.01		8.74	11817
19.08	2944.2		8.72	11776.1
19.06	2972.57		8.7	11723.1
19.04	3001.61		8.68	11670.9
19.02	3030.75		8.66	11610.5
19	3059.86		8.64	11542.9
18.98	3088.9		8.62	11493.1
18.96	3119.54		8.6	11432.5
18.94	3150.91		8.58	11368.2
18.92	3182.65		8.56	11334.3
18.9	3214.79		8.54	11293.2
18.88	3247.87		8.52	11234.8
18.86	3282.78		8.5	11185.4
18.84	3318.63		8.48	11136.3
18.82	3355.16		8.46	11090.2
18.8	3392.69		8.44	11048.4
18.78	3431.17		8.42	11012.7
18.76	3470.03		8.4	10972
18.74	3508.67		8.38	10919.1
18.72	3546.84		8.36	10861.6
18.7	3584.69		8.34	10809.1
18.68	3622.21		8.32	10768.7
18.66	3659.85		8.3	10730.8
18.64	3698.03		8.28	10676.8
18.62	3736.09		8.26	10611.6
18.6	3774.57		8.24	10548.7
18.58	3813.99		8.22	10494.5
18.56	3854.01		8.2	10451.3
18.54	3895.19		8.18	10399.4
18.52	3938.06		8.16	10345.4
18.5	3982.6		8.14	10297.1
18.48	4028.73		8.12	10245
18.46	4076.97		8.1	10200
18.44	4128.35		8.08	10161.7
18.42	4183.57		8.06	10115.8
18.4	4243.72		8.04	10070.1
18.38	4308.72		8.02	10025.2
18.36	4379.41		8	9968.58
18.34	4457.32		7.98	9900.15
18.32	4543.06		7.96	9829.86
18.3	4636.24		7.94	9760.38
18.28	4737.59		7.92	9698.87
18.26	4848.62		7.9	9637.08
18.24	4969.43		7.88	9581.46
18.22	5099.55		7.86	9548.73
18.2	5239.99		7.84	9522.9
18.18	5392.32		7.82	9496.08
18.16	5556.52		7.8	9472.07
18.14	5731.5		7.78	9430.49
18.12	5916.22		7.76	9370.55
18.1	6112.91		7.74	9308.89
18.08	6320.62		7.72	9255.52
18.06	6538.39		7.7	9209.58
18.04	6763.94		7.68	9156.68
18.02	6996.42		7.66	9085.64
18	7236.27		7.64	9010.37
17.98	7483.87		7.62	8943.86
17.96	7738.16		7.6	8881.96
17.94	7997.9		7.58	8821.16
17.92	8262.64		7.56	8761.73
17.9	8532.15		7.54	8694.97
17.88	8805.06		7.52	8625.11
17.86	9079.04		7.5	8558.74
17.84	9353.08		7.48	8479.78
17.82	9626.16		7.46	8404.97
17.8	9897.56		7.44	8338.3
17.78	10165.9		7.42	8278.87
17.76	10429.3		7.4	8212.37
17.74	10688.1		7.38	8138.27
17.72	10941.3		7.36	8062.35
17.7	11188.5		7.34	7989.71
17.68	11428.9		7.32	7921.85
17.66	11662.2		7.3	7844.96
17.64	11888		7.28	7769.34
17.62	12105.1		7.26	7689.73
17.6	12314.1		7.24	7605.66
17.58	12513.5		7.22	7532.03
17.56	12703.1		7.2	7455.72
17.54	12883.6		7.18	7378.09
17.52	13054.1		7.16	7323.1
17.5	13214.6		7.14	7275.26
17.48	13366.2		7.12	7220.29
17.46	13509.5		7.1	7163.28
17.44	13645.2		7.08	7104.08
17.42	13772.7		7.06	7041.71
17.4	13893.9		7.04	6988.45
17.38	14007.3		7.02	6940.32
17.36	14114.2		7	6880.8
17.34	14215.1		6.98	6812.55
17.32	14310.7		6.96	6738.51
17.3	14400.9		6.94	6658.15
17.28	14487.3		6.92	6592.17
17.26	14570.8		6.9	6535.07
17.24	14650.4		6.88	6477.94
17.22	14727.6		6.86	6438.32
17.2	14803.3		6.84	6401.73
17.18	14877.5		6.82	6357.33
17.16	14949		6.8	6322.15
17.14	15016.7		6.78	6273.12
17.12	15080.9		6.76	6220.15
17.1	15143		6.74	6178.2
17.08	15201.5		6.72	6126.19
17.06	15255.9		6.7	6066.53
17.04	15304.4		6.68	6000.06
17.02	15348.8		6.66	5932.84
17	15390.5		6.64	5874.68
16.98	15429.6		6.62	5825.86
16.96	15463.5		6.6	5774.71
16.94	15492.9		6.58	5713.83
16.92	15520		6.56	5655.73
16.9	15542.7		6.54	5604.9
16.88	15559.4		6.52	5549.56
16.86	15571		6.5	5487.6
16.84	15581.1		6.48	5422.94
16.82	15588.6		6.46	5366.06
16.8	15594.6		6.44	5316.9
16.78	15599.4		6.42	5276.51
16.76	15604.5		6.4	5226.96
16.74	15611		6.38	5175.14
16.72	15620.1		6.36	5124.42
16.7	15633.2		6.34	5068.41
16.68	15652.1		6.32	5011.14
16.66	15677.6		6.3	4952.7
16.64	15711.8		6.28	4894.31
16.62	15754.6		6.26	4824.83
16.6	15808.8		6.24	4752.86
16.58	15875.7		6.22	4686.56
16.56	15956.7		6.2	4617.98
16.54	16053.7		6.18	4546.4
16.52	16167.8		6.16	4485.74
16.5	16301.3		6.14	4427.54
16.48	16456.1		6.12	4357.25
16.46	16630.3		6.1	4284.18
16.44	16824.9		6.08	4216.84
16.42	17041.5		6.06	4153.17
16.4	17282.6		6.04	4094.37
16.38	17545.9		6.02	4037.73
16.36	17832.1		6	3973.79
16.34	18142.8		5.98	3906.69
16.32	18476.9		5.96	3846.2
16.3	18833.9		5.94	3789.53
16.28	19214.8		5.92	3732.36
16.26	19617.3		5.9	3669.93
16.24	20042.3		5.88	3609.09
16.22	20488.2		5.86	3559.58
16.2	20954.6		5.84	3515.25
16.18	21439.1		5.82	3468.01
16.16	21938.4		5.8	3427.11
16.14	22450.7		5.78	3384.18
16.12	22975.5		5.76	3339.91
16.1	23511.1		5.74	3288.46
16.08	24054.2		5.72	3226.11
16.06	24603.3		5.7	3175.18
16.04	25155.8		5.68	3138.16
16.02	25713.4		5.66	3108.48
16	26271.4		5.64	3082.6
15.98	26827.8		5.62	3054.48
15.96	27378.6		5.6	3016.53
15.94	27924.1		5.58	2980.15
15.92	28465.1		5.56	2943.93
15.9	28993.9		5.54	2896.28
15.88	29512		5.52	2842
15.86	30019.4		5.5	2785.93
15.84	30515.2		5.48	2728.56
15.82	30994.5		5.46	2679.07
15.8	31457.4		5.44	2634.26
15.78	31903.1		5.42	2592.19
15.76	32329.3		5.4	2555.84
15.74	32735.2		5.38	2523.25
15.72	33122.1		5.36	2488.45
15.7	33487.9		5.34	2456.92
15.68	33832.7		5.32	2428.55
15.66	34155.2		5.3	2391.94
15.64	34456.2		5.28	2350
15.62	34734.8		5.26	2311.32
15.6	34993.4		5.24	2278.39
15.58	35230.6		5.22	2246.65
15.56	35445.9		5.2	2214.62
15.54	35639.2		5.18	2178.18
15.52	35811.3		5.16	2148.98
15.5	35962		5.14	2121.45
15.48	36091.1		5.12	2083.66
15.46	36196.6		5.1	2041.99
15.44	36282.9		5.08	2002.82
15.42	36350.2		5.06	1972.74
15.4	36400		5.04	1948.68
15.38	36429.5		5.02	1925.12
15.36	36441.8		5	1897.8
15.34	36434.8		4.98	1871.21
15.32	36407.9		4.96	1851.28
15.3	36365.8		4.94	1826.78
15.28	36308.9		4.92	1790.7
15.26	36236.6		4.9	1752.84
15.24	36151.8		4.88	1716.53
15.22	36053.4		4.86	1683.08
15.2	35941.8		4.84	1654.52
15.18	35817.6		4.82	1624.88
15.16	35678.2		4.8	1591.86
15.14	35526.7		4.78	1554.68
15.12	35364.1		4.76	1516.73
15.1	35189.8		4.74	1483.79
15.08	35006.3		4.72	1449.98
15.06	34814.6		4.7	1409.86
15.04	34615.7		4.68	1372.96
15.02	34411.2		4.66	1338.2
15	34197.4		4.64	1305.8
14.98	33978.6		4.62	1276.3
14.96	33752.1		4.6	1245.21
14.94	33521.3		4.58	1219.23
14.92	33287.4		4.56	1189.08
14.9	33046.9		4.54	1150.66
14.88	32803.9		4.52	1116.94
14.86	32556.8		4.5	1084.73
14.84	32306.5		4.48	1049.32
14.82	32051.7		4.46	1017.05
14.8	31793.7		4.44	991.157
14.78	31532.5		4.42	970.476
14.76	31266.8		4.4	947.196
14.74	31000.8		4.38	920.878
14.72	30734.6		4.36	896.372
14.7	30466.6		4.34	873.338
14.68	30197.5		4.32	846.455
14.66	29928.6		4.3	818.482
14.64	29660		4.28	796.599
14.62	29392.9		4.26	779.058
14.6	29127.2		4.24	763.698
14.58	28861.5		4.22	747.676
14.56	28596.5		4.2	728.727
14.54	28332		4.18	709.228
14.52	28070.6		4.16	691.28
14.5	27811.5		4.14	672.203
14.48	27573.2		4.12	651.579
14.46	27337.2		4.1	627.793
14.44	27103.4		4.08	605.884
14.42	26871.9		4.06	591.689
14.4	26642.7		4.04	579.583
14.38	26415.8		4.02	567.744
14.36	26191.2		4	553.678
14.34	25968.8		3.98	539.921
14.32	25748.7		3.96	529.49
14.3	25530.9		3.94	517.862
14.28	25315.4		3.92	503.986
14.26	25102.2		3.9	491.403
14.24	24891.2		3.88	482.031
14.22	24682.5		3.86	473.436
14.2	24476.1		3.84	467.018
14.18	24272		3.82	463.083
14.16	24070.2		3.8	455.897
14.14	23870.6		3.78	447.478
14.12	23673.4		3.76	439.995
14.1	23478.4		3.74	432.821
14.08	23285.6		3.72	425.667
14.06	23095.2		3.7	416.295
14.04	22907		3.68	406.307
14.02	22721.2		3.66	397.239
14	22537.6		3.64	389.576
			3.62	381.872
			3.6	375.97
			3.58	369.475
			3.56	358.158
			3.54	347.35
			3.52	340.505
			3.5	332.409
			3.48	323.613
			3.46	318.828
			3.44	312.874
			3.42	306.67
			3.4	300.866
			3.38	294.829
			3.36	291.118
			3.34	284.75
			3.32	274.707
			3.3	267.29
			3.28	261.349
			3.26	255.854
			3.24	252.918
			3.22	251.44
			3.2	250.059
			3.18	247.506
			3.16	245.17
			3.14	244.209
			3.12	240.315
			3.1	234.653
			3.08	232.246
			3.06	229.48
			3.04	226.024
			3.02	223.751
			3	221.301
			2.98	217.39
			2.96	215.21
			2.94	212.765
			2.92	207.575
			2.9	200.47
			2.88	193.11
			2.86	186.738
			2.84	180.423
			2.82	174.779
			2.8	169
			2.78	162.163
			2.76	155.36
			2.74	149.436
			2.72	145.003
			2.7	140.716
			2.68	137.218
			2.66	136.688
			2.64	136.638
			2.62	137.488
			2.6	137.07
			2.58	135.257
			2.56	133.679
			2.54	132.581
			2.52	133.213
			2.5	132.27
			2.48	130.769
			2.46	129.671
			2.44	129.52
			2.42	130.6
			2.4	129.239
			2.38	126.548
			2.36	122.948
			2.34	117.118
			2.32	112.259
			2.3	109.074
			2.28	103.956
			2.26	99.4105
			2.24	97.1356
			2.22	94.7456
			2.2	90.6285
			2.18	86.8185
			2.16	84.8518
			2.14	83.0633
			2.12	81.3331
			2.1	79.5616
			2.08	78.1464
			2.06	75.9488
			2.04	74.4935
			2.02	74.7329
			2	74.9114
			1.98	75.148
			1.96	76.4088
			1.94	77.0713
			1.92	75.6761
			1.9	74.3194
			1.88	74.0802
			1.86	73.4905
			1.84	72.2382
			1.82	71.8463
			1.8	71.4841
			1.78	69.9516
			1.76	68.3899
			1.74	66.5499
			1.72	63.6724
			1.7	61.6358
			1.68	61.3244
			1.66	61.2083
			1.64	60.7012
			1.62	60.2809
			1.6	58.9216
			1.58	57.847
			1.56	57.6585
			1.54	57.8189
			1.52	58.5353
			1.5	59.0258
			1.48	59.1727
			1.46	58.3397
			1.44	57.4967
			1.42	57.7506
			1.4	56.3647
			1.38	53.5212
			1.36	51.7021
			1.34	50.0304
			1.32	48.8516
			1.3	48.2015
			1.28	45.885
			1.26	43.7454
			1.24	43.4547
			1.22	42.3628
			1.2	42.1769
			1.18	42.5966
			1.16	41.8262
			1.14	41.9509
			1.12	43.0432
			1.1	42.9468
			1.08	41.7651
			1.06	41.8917
			1.04	42.0661
			1.02	42.494
			1	43.7681
			0.98	44.8118
			0.96	44.5632
			0.94	44.5208
			0.92	45.6546
			0.9	46.8625
			0.88	48.4468
			0.86	49.3341
			0.84	49.1764
			0.82	48.8708
			0.8	47.7293
			0.78	46.4748
			0.76	45.9728
			0.74	45.5406
			0.72	45.057
			0.7	44.38
			0.68	43.2399
			0.66	41.9748
			0.64	41.6563
			0.62	41.578
			0.6	41.0071
			0.58	40.4498
			0.56	40.2146
			0.54	40.0892
			0.52	39.9928
			0.5	40.2009
			0.48	40.3513
			0.46	40.4495
			0.44	41.4816
			0.42	42.8763
			0.4	42.4293
			0.38	41.7397
			0.36	42.1546
			0.34	42.1952
			0.32	42.026
			0.3	41.9319
			0.28	42.022
			0.26	41.9375
			0.24	42.063
			0.22	41.9844
			0.2	41.5928
			0.18	40.5078
			0.16	39.3436
			0.14	38.5843
			0.12	37.8957
			0.1	36.8364
			0.08	35.4399
			0.06	35.1844
			0.04	34.7356
			0.02	33.9033
			0	33.9066
			-0.02	34.5435
			-0.04	34.9357
			-0.06	35.9462
			-0.08	36.9615
			-0.1	37.6065
			-0.12	37.793
			-0.14	37.2712
			-0.16	37.3417
			-0.18	38.0366
			-0.2	38.9787
			-0.22	39.9884
			-0.24	40.1621
			-0.26	40.5701
			-0.28	40.6783
			-0.3	39.8716
			-0.32	39.6308
			-0.34	39.8823
			-0.36	41.4347
			-0.38	42.6596
			-0.4	42.5215
			-0.42	42.2523
			-0.44	42.0647
			-0.46	42.0695
			-0.48	42.6597
			-0.5	43.5083
			-0.52	43.6196
			-0.54	42.9686
			-0.56	42.3271
			-0.58	42.5094
			-0.6	42.5386
			-0.62	41.2817
			-0.64	40.6971
			-0.66	40.0087
			-0.68	38.2841
			-0.7	37.5495
			-0.72	37.5218
			-0.74	37.0924
			-0.76	36.7913
			-0.78	36.042
			-0.8	34.6647
			-0.82	33.9515
			-0.84	34.0159
			-0.86	33.7496
			-0.88	33.1218
			-0.9	32.5749
			-0.92	32.7562
			-0.94	33.4048
			-0.96	33.1916
			-0.98	33.0172
			-1	33.6924
			-1.02	33.7294
			-1.04	33.0349
			-1.06	32.009
			-1.08	31.0717
			-1.1	30.5854
			-1.12	29.7449
			-1.14	30.0967
			-1.16	31.7817
			-1.18	33.3415
			-1.2	34.165
			-1.22	34.0039
			-1.24	33.5463
			-1.26	34.5413
			-1.28	35.4147
			-1.3	36.3235
			-1.32	38.1629
			-1.34	39.9299
			-1.36	41.6144
			-1.38	42.3084
			-1.4	42.0808
			-1.42	42.4908
			-1.44	43.2127
			-1.46	43.893
			-1.48	44.6991
			-1.5	45.3444
			-1.52	46.0963
			-1.54	47.5288
			-1.56	48.6111
			-1.58	49.1775
			-1.6	48.8047
			-1.62	47.2275
			-1.64	45.7293
			-1.66	42.953
			-1.68	40.8919
			-1.7	39.6463
			-1.72	38.2786
			-1.74	37.7976
			-1.76	36.275
			-1.78	34.0729
			-1.8	33.0566
			-1.82	32.5231
			-1.84	31.9739
			-1.86	31.4766
			-1.88	31.8687
			-1.9	32.8995
			-1.92	34.2793
			-1.94	35.5423
			-1.96	36.0542
			-1.98	36.5891
			-2	36.51

## Sheet: Supplementary Fig. 10i
or-CQDs
Binding energy (eV)	Intensity (a.u.)		Binding energy (eV)	Intensity (a.u.)
21.36	1120.82		11	9985.63
21.34	1124.5		10.98	10019.9
21.32	1128.07		10.96	10047.2
21.3	1131.53		10.94	10072.2
21.28	1134.87		10.92	10107.8
21.26	1138.1		10.9	10143.3
21.24	1141.21		10.88	10167.4
21.22	1144.21		10.86	10179.1
21.2	1147.1		10.84	10181.3
21.18	1149.86		10.82	10188.5
21.16	1152.52		10.8	10201
21.14	1155.06		10.78	10204.3
21.12	1157.49		10.76	10209.5
21.1	1159.8		10.74	10227.6
21.08	1162		10.72	10248.8
21.06	1164.08		10.7	10272.7
21.04	1166.05		10.68	10282.7
21.02	1167.91		10.66	10297.2
21	1169.65		10.64	10332.2
20.98	1171.27		10.62	10356.5
20.96	1172.78		10.6	10391.9
20.94	1174.18		10.58	10429.7
20.92	1175.46		10.56	10448.9
20.9	1176.63		10.54	10460.1
20.88	1177.69		10.52	10455.2
20.86	1178.63		10.5	10468.7
20.84	1183.83		10.48	10517.6
20.82	1184.69		10.46	10565.6
20.8	1180.48		10.44	10590.4
20.78	1183.79		10.42	10608.5
20.76	1189.99		10.4	10622.4
20.74	1186.24		10.38	10630.7
20.72	1184.16		10.36	10661.6
20.7	1182.94		10.34	10693.9
20.68	1175.01		10.32	10715.5
20.66	1176.3		10.3	10734
20.64	1171.04		10.28	10759.2
20.62	1170.96		10.26	10802.4
20.6	1174.36		10.24	10852.3
20.58	1174.74		10.22	10898.8
20.56	1179.4		10.2	10944.1
20.54	1179.76		10.18	10979.8
20.52	1178.35		10.16	10999.4
20.5	1174.76		10.14	11018.9
20.48	1169.7		10.12	11046
20.46	1167.3		10.1	11075.8
20.44	1170.69		10.08	11105.9
20.42	1177.89		10.06	11133.9
20.4	1179.72		10.04	11152.8
20.38	1185.22		10.02	11187.6
20.36	1180.51		10	11224.3
20.34	1187.46		9.98	11233.5
20.32	1186.27		9.96	11243.9
20.3	1191.09		9.94	11263
20.28	1195.12		9.92	11283.2
20.26	1202.89		9.9	11313.1
20.24	1212.65		9.88	11330.7
20.22	1217.93		9.86	11325
20.2	1220.39		9.84	11321.3
20.18	1229.07		9.82	11317.7
20.16	1236.79		9.8	11309.8
20.14	1243.44		9.78	11302.7
20.12	1245.94		9.76	11293.3
20.1	1246.05		9.74	11277.4
20.08	1257.62		9.72	11263.5
20.06	1274.96		9.7	11265.8
20.04	1292.95		9.68	11280.9
20.02	1302.81		9.66	11312.2
20	1315.48		9.64	11333.8
19.98	1336.38		9.62	11328.4
19.96	1346.52		9.6	11333.8
19.94	1366.55		9.58	11341.3
19.92	1374.36		9.56	11330.2
19.9	1389.88		9.54	11329.5
19.88	1405.42		9.52	11342.8
19.86	1416.7		9.5	11359.6
19.84	1427.95		9.48	11377.2
19.82	1437.41		9.46	11392.8
19.8	1451.53		9.44	11407.1
19.78	1471.97		9.42	11414.9
19.76	1484.8		9.4	11408.2
19.74	1493.01		9.38	11410.9
19.72	1516.31		9.36	11438.7
19.7	1537.1		9.34	11452.2
19.68	1554.38		9.32	11444.9
19.66	1578.5		9.3	11446.2
19.64	1593.14		9.28	11460.9
19.62	1616.89		9.26	11471.9
19.6	1631.88		9.24	11477.3
19.58	1647.54		9.22	11471.4
19.56	1663.03		9.2	11464.9
19.54	1681.37		9.18	11458.5
19.52	1712.72		9.16	11444.9
19.5	1729.47		9.14	11429.8
19.48	1746.41		9.12	11415.3
19.46	1773.49		9.1	11395.1
19.44	1793.26		9.08	11369.3
19.42	1803.1		9.06	11337.8
19.4	1815.67		9.04	11301.5
19.38	1835.29		9.02	11287.3
19.36	1853.27		9	11268.2
19.34	1874.38		8.98	11234.1
19.32	1885.96		8.96	11211.8
19.3	1904.35		8.94	11186.2
19.28	1914.31		8.92	11160.8
19.26	1939.84		8.9	11152.9
19.24	1958.47		8.88	11130.7
19.22	1973.68		8.86	11108.1
19.2	1983.55		8.84	11102.8
19.18	2004.78		8.82	11092.8
19.16	2021.06		8.8	11083.1
19.14	2036.56		8.78	11076.3
19.12	2053.24		8.76	11064.7
19.1	2077.69		8.74	11050.1
19.08	2114.44		8.72	11049.6
19.06	2137.67		8.7	11064.1
19.04	2167.93		8.68	11091.2
19.02	2187.38		8.66	11118.7
19	2204.58		8.64	11127.1
18.98	2218.31		8.62	11115.8
18.96	2231.94		8.6	11108
18.94	2259.98		8.58	11097.9
18.92	2279.38		8.56	11074.4
18.9	2305.26		8.54	11063.9
18.88	2327.5		8.52	11046.5
18.86	2341.81		8.5	11010.9
18.84	2363.72		8.48	10976.5
18.82	2377.98		8.46	10944.9
18.8	2398.31		8.44	10905.3
18.78	2421.38		8.42	10863.3
18.76	2437.78		8.4	10823.3
18.74	2478.78		8.38	10788.9
18.72	2507.91		8.36	10750.7
18.7	2527.9		8.34	10701.3
18.68	2549.27		8.32	10653.6
18.66	2575.37		8.3	10622.8
18.64	2587.03		8.28	10599.5
18.62	2607.23		8.26	10574.3
18.6	2634.88		8.24	10541.9
18.58	2667.29		8.22	10500.5
18.56	2693.53		8.2	10471.8
18.54	2733.63		8.18	10434.3
18.52	2755.66		8.16	10397.4
18.5	2754.24		8.14	10369.7
18.48	2774.25		8.12	10340.7
18.46	2794.51		8.1	10316.1
18.44	2818.55		8.08	10290
18.42	2840.89		8.06	10274.3
18.4	2869.51		8.04	10268.3
18.38	2895.2		8.02	10269.4
18.36	2924.83		8	10271.3
18.34	2940.95		7.98	10248.7
18.32	2954.08		7.96	10213.2
18.3	2976.5		7.94	10183.7
18.28	2990.05		7.92	10155.7
18.26	3023.42		7.9	10120.5
18.24	3049.28		7.88	10075.5
18.22	3067.92		7.86	10037
18.2	3085.28		7.84	10007.3
18.18	3111.5		7.82	9973.06
18.16	3127.96		7.8	9933.8
18.14	3152.68		7.78	9895.05
18.12	3177.89		7.76	9848.91
18.1	3219.79		7.74	9803.51
18.08	3265.69		7.72	9769.88
18.06	3303.65		7.7	9734.52
18.04	3340.67		7.68	9712.04
18.02	3385.34		7.66	9693.15
18	3465.2		7.64	9651.5
17.98	3554.64		7.62	9606.12
17.96	3656.69		7.6	9566.98
17.94	3768.08		7.58	9526.46
17.92	3897.39		7.56	9492.35
17.9	4028.13		7.54	9460.3
17.88	4176.26		7.52	9412.01
17.86	4347.64		7.5	9358.06
17.84	4514.63		7.48	9310.98
17.82	4707.09		7.46	9262.1
17.8	4905.81		7.44	9219.91
17.78	5123.94		7.42	9185
17.76	5356.98		7.4	9139.13
17.74	5602.97		7.38	9093.45
17.72	5843.61		7.36	9054.5
17.7	6087.64		7.34	9020.02
17.68	6350.99		7.32	8995.66
17.66	6617.45		7.3	8976.93
17.64	6885.37		7.28	8952.99
17.62	7155.83		7.26	8910.84
17.6	7438.55		7.24	8859.52
17.58	7725.19		7.22	8818.21
17.56	8016.35		7.2	8766.97
17.54	8304.27		7.18	8697.74
17.52	8547.25		7.16	8639.97
17.5	8823.44		7.14	8586.03
17.48	9119.94		7.12	8526.27
17.46	9398.07		7.1	8476.31
17.44	9674.25		7.08	8428.98
17.42	9944.72		7.06	8392.6
17.4	10188.6		7.04	8361.8
17.38	10440.7		7.02	8324.29
17.36	10663.3		7	8283.87
17.34	10892		6.98	8230.76
17.32	11109.9		6.96	8182.96
17.3	11321.6		6.94	8142.81
17.28	11513.5		6.92	8096.9
17.26	11708.1		6.9	8044.84
17.24	11875.2		6.88	7989.38
17.22	12027.6		6.86	7943.08
17.2	12157.6		6.84	7899.1
17.18	12294.2		6.82	7843.65
17.16	12446.8		6.8	7794.97
17.14	12597.3		6.78	7757.27
17.12	12718.6		6.76	7715.38
17.1	12832.8		6.74	7672.26
17.08	12934.8		6.72	7624.6
17.06	13020.5		6.7	7573.9
17.04	13120.9		6.68	7541.09
17.02	13245.3		6.66	7508.07
17	13350.4		6.64	7462.57
16.98	13436.1		6.62	7412.8
16.96	13534.9		6.6	7355.11
16.94	13650.1		6.58	7308.47
16.92	13770.2		6.56	7262.44
16.9	13848.6		6.54	7204.01
16.88	13930.3		6.52	7142.78
16.86	13999.2		6.5	7088.7
16.84	14031.4		6.48	7035.75
16.82	14095.5		6.46	6975.15
16.8	14146.6		6.44	6919.22
16.78	14211.9		6.42	6859.71
16.76	14255.4		6.4	6800.57
16.74	14288.9		6.38	6750.86
16.72	14321		6.36	6703.51
16.7	14351.3		6.34	6660.44
16.68	14379.5		6.32	6625.55
16.66	14380.5		6.3	6582.8
16.64	14388.2		6.28	6530.74
16.62	14407.9		6.26	6471.96
16.6	14416.1		6.24	6428.28
16.58	14440		6.22	6399.67
16.56	14434.7		6.2	6341.08
16.54	14419.2		6.18	6275.63
16.52	14404.4		6.16	6226.27
16.5	14451.6		6.14	6178.33
16.48	14459.9		6.12	6129.37
16.46	14463.6		6.1	6081.18
16.44	14501.1		6.08	6025.43
16.42	14519.3		6.06	5969.64
16.4	14518.7		6.04	5918.65
16.38	14560.2		6.02	5860.27
16.36	14579.6		6	5796.52
16.34	14612		5.98	5736.18
16.32	14638		5.96	5670.34
16.3	14654.1		5.94	5599.73
16.28	14683.6		5.92	5534.96
16.26	14744.8		5.9	5470.52
16.24	14788.3		5.88	5405.62
16.22	14847.2		5.86	5342.46
16.2	14899.2		5.84	5275.15
16.18	14978.4		5.82	5207.3
16.16	15073.2		5.8	5150
16.14	15125.1		5.78	5101.07
16.12	15195		5.76	5043.76
16.1	15262.4		5.74	4979.12
16.08	15371.8		5.72	4917.86
16.06	15492.5		5.7	4862.82
16.04	15600.8		5.68	4822.77
16.02	15731.1		5.66	4776.44
16	15869.4		5.64	4719.25
15.98	16018.4		5.62	4658.85
15.96	16175.3		5.6	4602.83
15.94	16342.1		5.58	4556.05
15.92	16491.8		5.56	4504.42
15.9	16643.5		5.54	4454.76
15.88	16797.6		5.52	4402.68
15.86	16974.3		5.5	4350.64
15.84	17158.7		5.48	4299.03
15.82	17358.9		5.46	4241.68
15.8	17552		5.44	4192.79
15.78	17753.1		5.42	4133.67
15.76	17949.6		5.4	4066.73
15.74	18166.6		5.38	4001.86
15.72	18368.6		5.36	3939.88
15.7	18578.1		5.34	3883.22
15.68	18791.6		5.32	3828.54
15.66	18985.3		5.3	3768.26
15.64	19189.6		5.28	3706.06
15.62	19386.8		5.26	3647.39
15.6	19570.7		5.24	3586.98
15.58	19779.5		5.22	3527.27
15.56	19987.5		5.2	3459.57
15.54	20197.5		5.18	3402.16
15.52	20410.3		5.16	3356.89
15.5	20607.9		5.14	3311.75
15.48	20805.7		5.12	3266.67
15.46	21006.9		5.1	3220.68
15.44	21215.9		5.08	3173.67
15.42	21381.8		5.06	3130.38
15.4	21567.3		5.04	3092.45
15.38	21747.2		5.02	3050.27
15.36	21952.4		5	2997.88
15.34	22126.8		4.98	2946.56
15.32	22297.8		4.96	2896.3
15.3	22443.3		4.94	2842.74
15.28	22616.4		4.92	2793.29
15.26	22789.3		4.9	2746.08
15.24	22898.2		4.88	2697.69
15.22	23072.7		4.86	2648.13
15.2	23199.2		4.84	2593.54
15.18	23320.9		4.82	2534.93
15.16	23437.1		4.8	2481.06
15.14	23544.1		4.78	2432.53
15.12	23675.3		4.76	2378.36
15.1	23754.2		4.74	2323.24
15.08	23853.2		4.72	2270.71
15.06	23931.6		4.7	2222.81
15.04	24010.6		4.68	2180.42
15.02	24142.6		4.66	2128.76
15	24212		4.64	2079.76
14.98	24262.4		4.62	2038.26
14.96	24341.8		4.6	1995.7
14.94	24420.1		4.58	1953.16
14.92	24446.6		4.56	1916.73
14.9	24485.6		4.54	1883.58
14.88	24530.8		4.52	1845.82
14.86	24590.4		4.5	1809.31
14.84	24629.3		4.48	1776.11
14.82	24646.1		4.46	1742.44
14.8	24704.7		4.44	1711.14
14.78	24722.8		4.42	1676.69
14.76	24743.1		4.4	1640.43
14.74	24746.7		4.38	1603.8
14.72	24708		4.36	1566.55
14.7	24705.8		4.34	1533.43
14.68	24681		4.32	1502.78
14.66	24627.7		4.3	1467.24
14.64	24617.6		4.28	1431.42
14.62	24577.1		4.26	1395.35
14.6	24527		4.24	1355.41
14.58	24495.8		4.22	1315.17
14.56	24463.4		4.2	1274.53
14.54	24400.9		4.18	1242.45
14.52	24337.7		4.16	1212.46
14.5	24293		4.14	1180.29
14.48	24255.1		4.12	1149.98
14.46	24215.4		4.1	1125.91
14.44	24173.9		4.08	1102.95
14.42	24130.7		4.06	1078.53
14.4	24085.6		4.04	1056.6
14.38	24038.8		4.02	1030.34
14.36	23990.1		4	1004.9
14.34	23939.7		3.98	986.893
14.32	23887.5		3.96	970.706
14.3	23833.5		3.94	953.047
14.28	23777.7		3.92	936.305
14.26	23720.1		3.9	918.594
14.24	23660.7		3.88	900.732
14.22	23599.5		3.86	886.211
14.2	23536.5		3.84	869.463
14.18	23471.8		3.82	851.32
14.16	23405.2		3.8	838.915
14.14	23336.9		3.78	824.694
14.12	23266.7		3.76	804.019
14.1	23194.8		3.74	788.647
14.08	23121.1		3.72	778.468
14.06	23045.6		3.7	766.561
14.04	22968.3		3.68	750.309
14.02	22889.2		3.66	733.447
14	22808.3		3.64	721.721
			3.62	709.188
			3.6	696.284
			3.58	685.272
			3.56	672.079
			3.54	658.696
			3.52	649.296
			3.5	638.343
			3.48	628.675
			3.46	624.377
			3.44	619.931
			3.42	614.902
			3.4	606.64
			3.38	596.847
			3.36	587.993
			3.34	579.232
			3.32	569.584
			3.3	560.115
			3.28	550.796
			3.26	542.381
			3.24	536.389
			3.22	526.515
			3.2	513.719
			3.18	503.804
			3.16	494.364
			3.14	481.787
			3.12	467.419
			3.1	457.781
			3.08	449.756
			3.06	439.378
			3.04	430.678
			3.02	420.494
			3	410.627
			2.98	402.225
			2.96	393.237
			2.94	382.667
			2.92	370.846
			2.9	360.987
			2.88	354.649
			2.86	352.067
			2.84	347.939
			2.82	340.363
			2.8	334.134
			2.78	328.695
			2.76	322.212
			2.74	319.246
			2.72	315.532
			2.7	307.667
			2.68	301.842
			2.66	298.339
			2.64	293.244
			2.62	288.026
			2.6	283.019
			2.58	274.979
			2.56	266.778
			2.54	261.2
			2.52	256.735
			2.5	249.734
			2.48	241.973
			2.46	234.665
			2.44	227.671
			2.42	222.098
			2.4	216.599
			2.38	210.934
			2.36	204.696
			2.34	196.343
			2.32	187.943
			2.3	181.991
			2.28	177.627
			2.26	174.673
			2.24	170.56
			2.22	165.929
			2.2	161.093
			2.18	157.544
			2.16	154.956
			2.14	149.737
			2.12	143.856
			2.1	140.535
			2.08	137.962
			2.06	135.016
			2.04	131.35
			2.02	126.782
			2	122.682
			1.98	119.011
			1.96	116.334
			1.94	114.142
			1.92	112.351
			1.9	111.071
			1.88	109.525
			1.86	108.52
			1.84	105.825
			1.82	102.759
			1.8	102.68
			1.78	102.536
			1.76	100.257
			1.74	98.4558
			1.72	96.9289
			1.7	96.5806
			1.68	96.5474
			1.66	93.7671
			1.64	90.5934
			1.62	88.7218
			1.6	86.3967
			1.58	83.6782
			1.56	81.7471
			1.54	79.1966
			1.52	76.8431
			1.5	74.0119
			1.48	70.5067
			1.46	66.621
			1.44	63.7254
			1.42	62.0874
			1.4	59.5984
			1.38	57.4035
			1.36	56.0586
			1.34	54.3735
			1.32	53.2153
			1.3	53.1597
			1.28	53.1378
			1.26	53.0401
			1.24	52.3877
			1.22	51.3648
			1.2	51.0189
			1.18	51.5207
			1.16	50.7869
			1.14	49.4442
			1.12	48.8045
			1.1	47.7694
			1.08	46.7986
			1.06	46.1581
			1.04	44.6373
			1.02	43.5229
			1	42.6037
			0.98	41.9062
			0.96	41.4684
			0.94	40.5164
			0.92	39.5564
			0.9	38.2779
			0.88	36.6352
			0.86	35.1197
			0.84	33.7584
			0.82	32.1962
			0.8	31.1251
			0.78	30.3103
			0.76	29.5863
			0.74	28.9294
			0.72	28.3588
			0.7	27.9848
			0.68	26.6361
			0.66	25.4439
			0.64	25.6789
			0.62	25.9761
			0.6	25.6684
			0.58	25.9332
			0.56	27.0857
			0.54	27.7507
			0.52	28.4444
			0.5	28.4374
			0.48	27.6679
			0.46	26.993
			0.44	26.6192
			0.42	26.7469
			0.4	26.707
			0.38	26.3875
			0.36	26.2236
			0.34	26.0852
			0.32	26.5062
			0.3	26.8701
			0.28	27.1809
			0.26	27.039
			0.24	25.2301
			0.22	24.1276
			0.2	24.221
			0.18	24.1166
			0.16	24.2616
			0.14	24.4534
			0.12	23.9761
			0.1	23.2803
			0.08	23.0593
			0.06	22.9048
			0.04	22.5911
			0.02	23.0108
			0	23.3724
			-0.02	23.8001
			-0.04	24.042
			-0.06	23.7762
			-0.08	24.1231
			-0.1	24.4721
			-0.12	24.0773
			-0.14	23.3952
			-0.16	23.1859
			-0.18	22.957
			-0.2	23.0906
			-0.22	23.9722
			-0.24	24.351
			-0.26	24.2893
			-0.28	24.4872
			-0.3	24.5139
			-0.32	23.8755
			-0.34	23.2218
			-0.36	22.4055
			-0.38	21.4347
			-0.4	21.0954
			-0.42	21.3902
			-0.44	21.306
			-0.46	20.8852
			-0.48	20.6567
			-0.5	20.1475
			-0.52	19.804
			-0.54	19.8904
			-0.56	20.1833
			-0.58	20.4243
			-0.6	20.4317
			-0.62	20.2757
			-0.64	20.7029
			-0.66	21.3686
			-0.68	21.9075
			-0.7	22.4588
			-0.72	22.3075
			-0.74	21.4065
			-0.76	20.9006
			-0.78	21.2161
			-0.8	21.7251
			-0.82	21.6324
			-0.84	21.4248
			-0.86	21.2116
			-0.88	20.6865
			-0.9	20.6243
			-0.92	20.6426
			-0.94	20.4217
			-0.96	20.4669
			-0.98	20.5558
			-1	20.5149
			-1.02	20.7143
			-1.04	20.4529
			-1.06	20.4072
			-1.08	20.5735
			-1.1	19.7613
			-1.12	18.6347
			-1.14	17.8888
			-1.16	17.6328
			-1.18	18.0644
			-1.2	19.1157
			-1.22	19.7891
			-1.24	20.0351
			-1.26	20.5256
			-1.28	21.6716
			-1.3	22.8826
			-1.32	23.3013
			-1.34	23.3204
			-1.36	23.8069
			-1.38	24.5115
			-1.4	24.8552
			-1.42	25.5328
			-1.44	25.6132
			-1.46	25.0784
			-1.48	24.6396
			-1.5	24.3457
			-1.52	24.2069
			-1.54	24.0601
			-1.56	24.0768
			-1.58	23.7489
			-1.6	23.5436
			-1.62	23.6233
			-1.64	23.6074
			-1.66	23.4495
			-1.68	23.1515
			-1.7	22.6953
			-1.72	21.8085
			-1.74	21.4289
			-1.76	21.8258
			-1.78	21.5789
			-1.8	21.3106
			-1.82	20.9259
			-1.84	20.5045
			-1.86	20.8485
			-1.88	21.0403
			-1.9	20.7633
			-1.92	20.406
			-1.94	20.5984
			-1.96	20.9457
			-1.98	21.1114
			-2	21.6562

## Sheet: Supplementary Fig. 10j
r-CQDs
Binding energy (eV)	Intensity (a.u.)		Binding energy (eV)	Intensity (a.u.)
21.36	4579.32		11	23506.2
21.34	4569.65		10.98	23554.5
21.32	4560.03		10.96	23570.9
21.3	4550.45		10.94	23595.1
21.28	4540.92		10.92	23599.1
21.26	4531.42		10.9	23596.2
21.24	4521.97		10.88	23628.3
21.22	4512.56		10.86	23656.6
21.2	4503.19		10.84	23695.7
21.18	4493.87		10.82	23751.4
21.16	4484.58		10.8	23792.3
21.14	4475.34		10.78	23799.4
21.12	4466.14		10.76	23818.7
21.1	4456.98		10.74	23841.2
21.08	4447.87		10.72	23871.7
21.06	4438.8		10.7	23907.4
21.04	4429.76		10.68	23934.6
21.02	4420.77		10.66	23967.9
21	4411.83		10.64	24004.5
20.98	4402.92		10.62	24065.4
20.96	4394.06		10.6	24105
20.94	4385.24		10.58	24136.9
20.92	4376.46		10.56	24175.3
20.9	4367.72		10.54	24213.7
20.88	4359.03		10.52	24273.3
20.86	4350.38		10.5	24342.3
20.84	4330.35		10.48	24400.4
20.82	4342.79		10.46	24426.5
20.8	4335.6		10.44	24460.4
20.78	4330.02		10.42	24517.8
20.76	4321.52		10.4	24550.5
20.74	4302.21		10.38	24595
20.72	4292.17		10.36	24646.4
20.7	4267.63		10.34	24664.6
20.68	4254.7		10.32	24699.7
20.66	4235.14		10.3	24730
20.64	4237.79		10.28	24731.4
20.62	4228.73		10.26	24769.6
20.6	4226.12		10.24	24809
20.58	4220.07		10.22	24799.8
20.56	4214.67		10.2	24802.6
20.54	4210.69		10.18	24832.3
20.52	4198.79		10.16	24851.2
20.5	4193.41		10.14	24874.2
20.48	4195.84		10.12	24912.4
20.46	4190.61		10.1	24933.5
20.44	4186.35		10.08	24929.3
20.42	4174.06		10.06	24946.8
20.4	4163.12		10.04	24961.5
20.38	4159.95		10.02	24955.8
20.36	4145.91		10	24955.1
20.34	4151.37		9.98	24913.5
20.32	4152.58		9.96	24854.5
20.3	4168.2		9.94	24822
20.28	4165.86		9.92	24779.5
20.26	4173.71		9.9	24743.4
20.24	4165.94		9.88	24723.9
20.22	4167.24		9.86	24699.8
20.2	4178.76		9.84	24700.3
20.18	4185.56		9.82	24706.6
20.16	4189.6		9.8	24682.8
20.14	4184.29		9.78	24644.9
20.12	4183.16		9.76	24620.9
20.1	4187.4		9.74	24616.2
20.08	4193.72		9.72	24631.6
20.06	4194		9.7	24643
20.04	4204.03		9.68	24613.2
20.02	4203.12		9.66	24580.8
20	4201.61		9.64	24565
19.98	4211.65		9.62	24550.6
19.96	4216.8		9.6	24544.2
19.94	4229.79		9.58	24542.6
19.92	4238.62		9.56	24529.1
19.9	4257.86		9.54	24499.8
19.88	4277.09		9.52	24506
19.86	4287.08		9.5	24527.7
19.84	4295.4		9.48	24551.1
19.82	4319.17		9.46	24576.7
19.8	4329.91		9.44	24593
19.78	4335.84		9.42	24633.9
19.76	4347.6		9.4	24674.3
19.74	4367.36		9.38	24675.2
19.72	4371.85		9.36	24661.1
19.7	4376.97		9.34	24631.8
19.68	4413.57		9.32	24609.9
19.66	4433.32		9.3	24583.9
19.64	4445.12		9.28	24534.4
19.62	4457.06		9.26	24513.5
19.6	4461.72		9.24	24481.3
19.58	4467.05		9.22	24403.3
19.56	4473.87		9.2	24368.2
19.54	4474.79		9.18	24375
19.52	4484.4		9.16	24351.1
19.5	4507.59		9.14	24328.9
19.48	4526.14		9.12	24298.6
19.46	4534.82		9.1	24255.7
19.44	4540.15		9.08	24243.1
19.42	4555.23		9.06	24249.2
19.4	4573.13		9.04	24236.6
19.38	4605.85		9.02	24202
19.36	4638.72		9	24166.4
19.34	4670.24		8.98	24128.4
19.32	4679.84		8.96	24096.6
19.3	4696.75		8.94	24096
19.28	4724.33		8.92	24090.4
19.26	4761.98		8.9	24072.7
19.24	4774.16		8.88	24049.3
19.22	4784.51		8.86	24017
19.2	4814.54		8.84	23997.9
19.18	4824.37		8.82	23989.6
19.16	4845.47		8.8	23975.6
19.14	4866.79		8.78	23950.6
19.12	4879.76		8.76	23946.6
19.1	4908.25		8.74	23941.1
19.08	4932.43		8.72	23890.9
19.06	4947.99		8.7	23825.9
19.04	4943.07		8.68	23750.7
19.02	4991.41		8.66	23680.5
19	5022.77		8.64	23616.4
18.98	5061.73		8.62	23542.1
18.96	5083.19		8.6	23466.1
18.94	5120.1		8.58	23370.7
18.92	5135.97		8.56	23281
18.9	5181.59		8.54	23216.3
18.88	5211.6		8.52	23171.7
18.86	5238.72		8.5	23130.5
18.84	5261.57		8.48	23078.9
18.82	5292.85		8.46	23018.5
18.8	5318.62		8.44	22950.5
18.78	5333.47		8.42	22890.1
18.76	5374.8		8.4	22814.4
18.74	5405.76		8.38	22715.4
18.72	5423.15		8.36	22628.7
18.7	5452.93		8.34	22550.3
18.68	5478.44		8.32	22459.7
18.66	5497.14		8.3	22354
18.64	5516.92		8.28	22255.9
18.62	5547.47		8.26	22184
18.6	5556.82		8.24	22122.9
18.58	5585.66		8.22	22045.2
18.56	5613.49		8.2	21970.5
18.54	5640.97		8.18	21901
18.52	5679.17		8.16	21803.5
18.5	5720.59		8.14	21698.1
18.48	5762.8		8.12	21614.3
18.46	5784.52		8.1	21547
18.44	5823.31		8.08	21460.6
18.42	5856.33		8.06	21350.3
18.4	5895.3		8.04	21239.9
18.38	5944.4		8.02	21139.3
18.36	5974.12		8	21056.1
18.34	5994.69		7.98	20981.3
18.32	6023.72		7.96	20901.1
18.3	6061.73		7.94	20839.4
18.28	6087.74		7.92	20783.5
18.26	6093.48		7.9	20724.9
18.24	6126		7.88	20666.3
18.22	6132.66		7.86	20586.5
18.2	6164.59		7.84	20497.6
18.18	6177.13		7.82	20403.8
18.16	6234.41		7.8	20294
18.14	6257.01		7.78	20173.4
18.12	6291.27		7.76	20084.1
18.1	6361.56		7.74	19991.9
18.08	6423.57		7.72	19871.3
18.06	6485.03		7.7	19740.9
18.04	6558.44		7.68	19587.9
18.02	6676.73		7.66	19451.2
18	6773.5		7.64	19321.4
17.98	6869.03		7.62	19169.9
17.96	6996.38		7.6	19019.9
17.94	7190.4		7.58	18890.2
17.92	7378.3		7.56	18783
17.9	7602.91		7.54	18678.7
17.88	7797.55		7.52	18561.9
17.86	8064.69		7.5	18454.8
17.84	8342.66		7.48	18346.4
17.82	8630.23		7.46	18234.2
17.8	8954.74		7.44	18111.1
17.78	9299.64		7.42	17966.6
17.76	9662.23		7.4	17842
17.74	10029.1		7.38	17741.1
17.72	10451.1		7.36	17638.8
17.7	10894.2		7.34	17531.5
17.68	11376.8		7.32	17401.5
17.66	11875.1		7.3	17265.9
17.64	12430.3		7.28	17163.2
17.62	12976.2		7.26	17076.7
17.6	13584.4		7.24	17003.7
17.58	14279.9		7.22	16911.1
17.56	14987.2		7.2	16790
17.54	15717.5		7.18	16687.6
17.52	16525.3		7.16	16589.8
17.5	17300.5		7.14	16484.7
17.48	18132.3		7.12	16362.4
17.46	18980.7		7.1	16219.6
17.44	19873.9		7.08	16079.9
17.42	20765.6		7.06	15944.3
17.4	21707.9		7.04	15793.5
17.38	22687.5		7.02	15637.2
17.36	23652.9		7	15498.5
17.34	24647.5		6.98	15348.4
17.32	25663.3		6.96	15197.5
17.3	26660.7		6.94	15060.2
17.28	27711.4		6.92	14910
17.26	28736.2		6.9	14761.9
17.24	29770.4		6.88	14604.3
17.22	30786.1		6.86	14427.1
17.2	31832.4		6.84	14253.1
17.18	32862.3		6.82	14082.7
17.16	33869.4		6.8	13914.8
17.14	34823.8		6.78	13750.4
17.12	35753.9		6.76	13614
17.1	36686.9		6.74	13479.3
17.08	37566.1		6.72	13317
17.06	38430.1		6.7	13157.8
17.04	39285.7		6.68	13021.9
17.02	40102.6		6.66	12916.2
17	40873.9		6.64	12801.3
16.98	41610.2		6.62	12668.1
16.96	42391		6.6	12546.1
16.94	43115.5		6.58	12447.8
16.92	43807.8		6.56	12349.9
16.9	44502		6.54	12230.2
16.88	45088.9		6.52	12116.3
16.86	45707		6.5	12003.9
16.84	46234.2		6.48	11885.5
16.82	46750		6.46	11768.4
16.8	47240.8		6.44	11626.2
16.78	47717.7		6.42	11483.8
16.76	48106.5		6.4	11367.4
16.74	48550.6		6.38	11243.4
16.72	48996.4		6.36	11100.4
16.7	49414.4		6.34	10943.2
16.68	49842.5		6.32	10780.9
16.66	50265		6.3	10614.6
16.64	50707.4		6.28	10451.4
16.62	51148.5		6.26	10293.8
16.6	51675.7		6.24	10148.4
16.58	52200.2		6.22	9998.81
16.56	52732.1		6.2	9842.37
16.54	53258.3		6.18	9711.11
16.52	53825.9		6.16	9582.54
16.5	54418.7		6.14	9433.53
16.48	55078		6.12	9277.85
16.46	55658.1		6.1	9138.1
16.44	56336.5		6.08	9001.92
16.42	57032.5		6.06	8853.54
16.4	57793.7		6.04	8702.42
16.38	58521.6		6.02	8563.87
16.36	59199.5		6	8428.6
16.34	59969		5.98	8283.15
16.32	60756.5		5.96	8151.1
16.3	61577.3		5.94	8015.3
16.28	62455.4		5.92	7877.09
16.26	63281.3		5.9	7766.74
16.24	64134.4		5.88	7656.96
16.22	64989		5.86	7539.62
16.2	65845.5		5.84	7421.32
16.18	66672.8		5.82	7301.43
16.16	67518.3		5.8	7181.56
16.14	68380		5.78	7061.06
16.12	69225.6		5.76	6954.1
16.1	70043.9		5.74	6846.44
16.08	70842.6		5.72	6732.97
16.06	71676.5		5.7	6629.18
16.04	72445.7		5.68	6521.43
16.02	73194.2		5.66	6410.02
16	73903.2		5.64	6305.3
15.98	74665.6		5.62	6204.96
15.96	75348.2		5.6	6117.52
15.94	76021.5		5.58	6038.2
15.92	76631.5		5.56	5942.3
15.9	77146.7		5.54	5832.54
15.88	77579.9		5.52	5727.71
15.86	78085.8		5.5	5621.89
15.84	78509.3		5.48	5522.79
15.82	78880		5.46	5426.31
15.8	79220.9		5.44	5317.95
15.78	79553.6		5.42	5213.2
15.76	79743.7		5.4	5103.86
15.74	80036		5.38	4998.51
15.72	80267.5		5.36	4901.77
15.7	80424.8		5.34	4801.67
15.68	80572.8		5.32	4699.42
15.66	80675.8		5.3	4593.57
15.64	80793.2		5.28	4495.71
15.62	80900.1		5.26	4406.09
15.6	80954.1		5.24	4318.73
15.58	80943.7		5.22	4238.05
15.56	80983.5		5.2	4165.1
15.54	80910.1		5.18	4097.12
15.52	80852		5.16	4023.45
15.5	80795.8		5.14	3945.75
15.48	80676.7		5.12	3878.49
15.46	80511.7		5.1	3811.11
15.44	80385.7		5.08	3743.48
15.42	80238.1		5.06	3685.11
15.4	80092.6		5.04	3627.25
15.38	79868.6		5.02	3557.42
15.36	79659.3		5	3477.54
15.34	79490		4.98	3401.04
15.32	79321.5		4.96	3327.87
15.3	79181.3		4.94	3248.91
15.28	78991.5		4.92	3176.2
15.26	78819		4.9	3110.61
15.24	78602.4		4.88	3039.09
15.22	78430.4		4.86	2964.81
15.2	78273.8		4.84	2896.18
15.18	78046.8		4.82	2828.83
15.16	77837		4.8	2756.92
15.14	77586.5		4.78	2689.88
15.12	77359.9		4.76	2629.21
15.1	77092.3		4.74	2567.39
15.08	76863.3		4.72	2506.57
15.06	76674.8		4.7	2453.25
15.04	76434.6		4.68	2400.2
15.02	76150.6		4.66	2351.86
15	75863		4.64	2309.58
14.98	75631.4		4.62	2270.99
14.96	75288.1		4.6	2235.1
14.94	75011.4		4.58	2192.48
14.92	74626.7		4.56	2145.78
14.9	74318		4.54	2103.12
14.88	74011.5		4.52	2062.45
14.86	73676.5		4.5	2018.3
14.84	73325.6		4.48	1979.29
14.82	72926.2		4.46	1943.68
14.8	72586		4.44	1903.43
14.78	72186.7		4.42	1864.23
14.76	71784.7		4.4	1830.05
14.74	71478.4		4.38	1801.12
14.72	71132.2		4.36	1769.06
14.7	70747.6		4.34	1728.09
14.68	70398.4		4.32	1693.69
14.66	70030.3		4.3	1662.46
14.64	69671.4		4.28	1622.61
14.62	69253		4.26	1584.61
14.6	68830.3		4.24	1551.6
14.58	68424.9		4.22	1521.15
14.56	68065.5		4.2	1489.79
14.54	67663.3		4.18	1458
14.52	67258.8		4.16	1426.31
14.5	66890.5		4.14	1393.72
14.48	66536.2		4.12	1366.29
14.46	66183.9		4.1	1339.77
14.44	65833.4		4.08	1314.89
14.42	65484.7		4.06	1295.59
14.4	65137.9		4.04	1274.19
14.38	64793		4.02	1251.69
14.36	64450		4	1229.03
14.34	64108.8		3.98	1207.96
14.32	63769.5		3.96	1187.7
14.3	63432.1		3.94	1165.44
14.28	63096.5		3.92	1145.83
14.26	62762.8		3.9	1122
14.24	62431		3.88	1095.62
14.22	62101		3.86	1074.39
14.2	61772.9		3.84	1055.1
14.18	61446.7		3.82	1038.43
14.16	61122.3		3.8	1021.58
14.14	60799.8		3.78	1003.11
14.12	60479.2		3.76	984.612
14.1	60160.4		3.74	968.586
14.08	59843.5		3.72	953.093
14.06	59528.5		3.7	941.135
14.04	59215.3		3.68	928.5
14.02	58904		3.66	906.801
14	58594.6		3.64	885.333
			3.62	870.181
			3.6	851.553
			3.58	827.55
			3.56	807.864
			3.54	788.825
			3.52	763.742
			3.5	741.732
			3.48	724.307
			3.46	706.687
			3.44	684.539
			3.42	660.344
			3.4	642.59
			3.38	625.194
			3.36	609.421
			3.34	596.825
			3.32	585.934
			3.3	572.478
			3.28	556.695
			3.26	547.402
			3.24	541.23
			3.22	534.569
			3.2	523.378
			3.18	513.043
			3.16	506.483
			3.14	496.113
			3.12	485.238
			3.1	475.77
			3.08	467.25
			3.06	457.234
			3.04	444.363
			3.02	434.891
			3	424.066
			2.98	410.557
			2.96	396.553
			2.94	381.738
			2.92	369.291
			2.9	354.865
			2.88	342.054
			2.86	333.907
			2.84	325.994
			2.82	318.045
			2.8	309.324
			2.78	299.253
			2.76	287.735
			2.74	278.962
			2.72	273.271
			2.7	264.261
			2.68	253.929
			2.66	245.368
			2.64	239.118
			2.62	234.055
			2.6	228.237
			2.58	225.552
			2.56	224.848
			2.54	220.043
			2.52	216.025
			2.5	216.311
			2.48	215.249
			2.46	210.991
			2.44	207.283
			2.42	204.355
			2.4	200.748
			2.38	195.519
			2.36	190.934
			2.34	188.445
			2.32	182.604
			2.3	174.797
			2.28	167.952
			2.26	160.544
			2.24	153.106
			2.22	147.508
			2.2	140.003
			2.18	134.23
			2.16	130.399
			2.14	124.154
			2.12	119.97
			2.1	117.106
			2.08	113.473
			2.06	108.33
			2.04	104.404
			2.02	103.015
			2	98.8003
			1.98	93.0856
			1.96	90.7645
			1.94	88.9934
			1.92	86.0531
			1.9	84.235
			1.88	84.3775
			1.86	85.809
			1.84	85.7547
			1.82	86.3555
			1.8	87.0141
			1.78	86.1195
			1.76	85.2875
			1.74	85.871
			1.72	86.9361
			1.7	84.7087
			1.68	84.4386
			1.66	85.3543
			1.64	83.9775
			1.62	82.9653
			1.6	81.9837
			1.58	80.1634
			1.56	78.6996
			1.54	77.9117
			1.52	77.2653
			1.5	77.0361
			1.48	76.6961
			1.46	77.0287
			1.44	79.329
			1.42	79.6604
			1.4	77.7162
			1.38	76.6794
			1.36	75.1874
			1.34	73.2327
			1.32	70.5045
			1.3	68.2084
			1.28	65.9004
			1.26	61.726
			1.24	56.7908
			1.22	52.8263
			1.2	49.5514
			1.18	47.4421
			1.16	45.9048
			1.14	43.9023
			1.12	42.2869
			1.1	40.1501
			1.08	38.3224
			1.06	37.02
			1.04	36.3709
			1.02	36.5596
			1	37.3046
			0.98	38.6312
			0.96	39.8078
			0.94	40.1718
			0.92	40.014
			0.9	41.5038
			0.88	42.983
			0.86	42.5905
			0.84	42.7169
			0.82	43.766
			0.8	43.2188
			0.78	42.8504
			0.76	43.7273
			0.74	43.7894
			0.72	44.3757
			0.7	45.1921
			0.68	45.3268
			0.66	44.872
			0.64	44.4967
			0.62	43.4905
			0.6	41.5258
			0.58	40.2422
			0.56	40.2109
			0.54	39.7628
			0.52	38.7448
			0.5	38.1047
			0.48	38.7022
			0.46	40.9146
			0.44	42.795
			0.42	42.1747
			0.4	40.7083
			0.38	40.2693
			0.36	39.8856
			0.34	39.8047
			0.32	40.2969
			0.3	40.2809
			0.28	39.6183
			0.26	38.614
			0.24	36.9125
			0.22	35.8331
			0.2	36.3348
			0.18	36.5696
			0.16	35.7549
			0.14	34.612
			0.12	33.8835
			0.1	32.9644
			0.08	31.1563
			0.06	29.5996
			0.04	28.8991
			0.02	29.0557
			0	29.8329
			-0.02	30.5971
			-0.04	31.1422
			-0.06	32.0399
			-0.08	33.2135
			-0.1	33.9605
			-0.12	32.7718
			-0.14	31.6721
			-0.16	32.8401
			-0.18	33.7621
			-0.2	33.3897
			-0.22	33.8071
			-0.24	34.2792
			-0.26	33.9602
			-0.28	33.9558
			-0.3	34.4338
			-0.32	34.5191
			-0.34	33.8659
			-0.36	33.1059
			-0.38	31.449
			-0.4	30.4032
			-0.42	30.5489
			-0.44	29.7159
			-0.46	28.194
			-0.48	27.7753
			-0.5	28.3909
			-0.52	29.6444
			-0.54	31.0405
			-0.56	31.9753
			-0.58	31.5557
			-0.6	31.5642
			-0.62	32.6653
			-0.64	33.1606
			-0.66	33.7955
			-0.68	34.2211
			-0.7	34.09
			-0.72	34.2433
			-0.74	34.0449
			-0.76	33.8487
			-0.78	34.7207
			-0.8	35.9847
			-0.82	37.1073
			-0.84	37.953
			-0.86	39.1151
			-0.88	40.3896
			-0.9	40.4304
			-0.92	39.4544
			-0.94	39.1735
			-0.96	39.2333
			-0.98	38.2905
			-1	36.8649
			-1.02	35.4263
			-1.04	34.6023
			-1.06	34.7347
			-1.08	34.9476
			-1.1	34.9582
			-1.12	34.6174
			-1.14	34.5565
			-1.16	34.8835
			-1.18	34.9364
			-1.2	34.531
			-1.22	34.9915
			-1.24	36.4584
			-1.26	37.5978
			-1.28	38.3975
			-1.3	39.5632
			-1.32	39.8819
			-1.34	38.8572
			-1.36	38.8002
			-1.38	38.9579
			-1.4	38.2711
			-1.42	37.3502
			-1.44	36.6012
			-1.46	36.9691
			-1.48	37.227
			-1.5	35.5458
			-1.52	33.3221
			-1.54	32.1689
			-1.56	31.3867
			-1.58	30.3322
			-1.6	30.3956
			-1.62	30.1599
			-1.64	28.9093
			-1.66	28.106
			-1.68	27.4306
			-1.7	27.2434
			-1.72	26.8498
			-1.74	26.2356
			-1.76	26.8268
			-1.78	27.1022
			-1.8	27.0028
			-1.82	27.9296
			-1.84	28.5729
			-1.86	30.1647
			-1.88	31.8595
			-1.9	32.4935
			-1.92	33.4131
			-1.94	34.279
			-1.96	34.3952
			-1.98	33.6479
			-2	33.5062
