# Supplementary material for: Machine learning-guided realization of full-color high-quantum-yield carbon quantum dots
Source: Nat Commun. 2024 Jun 6;15:4843. doi: 10.1038/s41467-024-49172-6 (PMC11156924; doi:10.1038/s41467-024-49172-6)
Supplement: Supplementary file 3 — Source Data [file 41467_2024_49172_MOESM3_ESM.zip › Source Data/SI Raw Data/Supplementary Fig. 11 Raw Data.xlsx]

## Sheet: Supplementary Fig. 11a -j
p-CQDs			b-CQDs			c-CQDs			dc-CQDs			g-CQDs			yg-CQDs			y-CQDs			o-CQDs			or-CQDs			r-CQDs
2 Theta (degree)	Intensity (a.u.)		2 Theta (degree)	Intensity (a.u.)		2 Theta (degree)	Intensity (a.u.)		2 Theta (degree)	Intensity (a.u.)		2 Theta (degree)	Intensity (a.u.)		2 Theta (degree)	Intensity (a.u.)		2 Theta (degree)	Intensity (a.u.)		2 Theta (degree)	Intensity (a.u.)		2 Theta (degree)	Intensity (a.u.)		2 Theta (degree)	Intensity (a.u.)
									10	1131.71
10	1118		10	932		10	1118		10.02	1155.54		10	858		10	968		10	1257		10	998		10	1340		10	1205
10.02	1051		10.02	902		10.02	1103		10.04	1171.09		10.02	840		10.02	1023		10.02	1196		10.02	1016		10.02	1242		10.02	1218
10.04	1086		10.04	911		10.04	1114		10.06	1161.97		10.04	890		10.04	999		10.04	1181		10.04	1019		10.04	1223		10.04	1255
10.06	1087		10.06	967		10.06	1119		10.08	1186.51		10.06	891		10.06	999		10.06	1151		10.06	1014		10.06	1262		10.06	1244
10.08	1112		10.08	929		10.08	1190		10.1	1187.23		10.08	862		10.08	984		10.08	1198		10.08	1012		10.08	1269		10.08	1210
10.1	1080		10.1	960		10.1	1041		10.12	1154.97		10.1	860		10.1	969		10.1	1256		10.1	1016		10.1	1287		10.1	1190
10.12	1103		10.12	953		10.12	1090		10.14	1133.8		10.12	918		10.12	969		10.12	1199		10.12	991		10.12	1275		10.12	1234
10.14	1061		10.14	923		10.14	1075		10.16	1168		10.14	890		10.14	968		10.14	1183		10.14	1037		10.14	1213		10.14	1233
10.16	1048		10.16	909		10.16	1119		10.18	1151.8		10.16	889		10.16	996		10.16	1248		10.16	1024		10.16	1249		10.16	1174
10.18	1053		10.18	954		10.18	1142		10.2	1150		10.18	876		10.18	1018		10.18	1250		10.18	1032		10.18	1240		10.18	1270
10.2	1040		10.2	971		10.2	1146		10.22	1124.77		10.2	881		10.2	1024		10.2	1185		10.2	1052		10.2	1236		10.2	1244
10.22	1078		10.22	898		10.22	1157		10.24	1130.71		10.22	901		10.22	1048		10.22	1235		10.22	1052		10.22	1315		10.22	1138
10.24	1070		10.24	899		10.24	1079		10.26	1125.74		10.24	914		10.24	966		10.24	1274		10.24	984		10.24	1292		10.24	1223
10.26	1010		10.26	948		10.26	1107		10.28	1131.8		10.26	870		10.26	940		10.26	1208		10.26	1096		10.26	1235		10.26	1158
10.28	1036		10.28	930		10.28	1084		10.3	1123.69		10.28	839		10.28	977		10.28	1153		10.28	1026		10.28	1219		10.28	1218
10.3	1139		10.3	883		10.3	1051		10.32	1109.91		10.3	911		10.3	1008		10.3	1268		10.3	1060		10.3	1227		10.3	1184
10.32	1143		10.32	949		10.32	1122		10.34	1127.66		10.32	862		10.32	983		10.32	1196		10.32	1055		10.32	1297		10.32	1175
10.34	1128		10.34	937		10.34	1078		10.36	1112.29		10.34	860		10.34	1004		10.34	1228		10.34	1022		10.34	1202		10.34	1141
10.36	1077		10.36	908		10.36	1084		10.38	1114.63		10.36	852		10.36	976		10.36	1217		10.36	1050		10.36	1242		10.36	1205
10.38	1109		10.38	918		10.38	1106		10.4	1122.31		10.38	869		10.38	995		10.38	1233		10.38	1031		10.38	1290		10.38	1241
10.4	1081		10.4	914		10.4	1048		10.42	1154.23		10.4	885		10.4	953		10.4	1181		10.4	999		10.4	1250		10.4	1143
10.42	1107		10.42	889		10.42	1125		10.44	1150.31		10.42	876		10.42	978		10.42	1149		10.42	1005		10.42	1318		10.42	1231
10.44	1087		10.44	928		10.44	1076		10.46	1131.17		10.44	847		10.44	913		10.44	1162		10.44	1031		10.44	1320		10.44	1236
10.46	1041		10.46	867		10.46	1063		10.48	1140.4		10.46	886		10.46	988		10.46	1190		10.46	1036		10.46	1317		10.46	1184
10.48	1072		10.48	922		10.48	1108		10.5	1184.89		10.48	847		10.48	954		10.48	1232		10.48	1057		10.48	1238		10.48	1217
10.5	1038		10.5	884		10.5	1039		10.52	1206.94		10.5	895		10.5	959		10.5	1212		10.5	1016		10.5	1306		10.5	1153
10.52	1090		10.52	974		10.52	1021		10.54	1204.86		10.52	850		10.52	963		10.52	1320		10.52	990		10.52	1309		10.52	1181
10.54	1083		10.54	900		10.54	1080		10.56	1197.03		10.54	880		10.54	1010		10.54	1253		10.54	1015		10.54	1318		10.54	1175
10.56	1103		10.56	897		10.56	1055		10.58	1218.94		10.56	881		10.56	944		10.56	1276		10.56	969		10.56	1303		10.56	1256
10.58	1051		10.58	903		10.58	1049		10.6	1208.14		10.58	800		10.58	967		10.58	1262		10.58	1084		10.58	1272		10.58	1170
10.6	1063		10.6	983		10.6	1127		10.62	1183		10.6	831		10.6	922		10.6	1305		10.6	1043		10.6	1297		10.6	1224
10.62	1077		10.62	951		10.62	1047		10.64	1165.8		10.62	909		10.62	953		10.62	1232		10.62	1018		10.62	1245		10.62	1210
10.64	1095		10.64	889		10.64	1049		10.66	1165.17		10.64	879		10.64	975		10.64	1284		10.64	1008		10.64	1222		10.64	1181
10.66	1099		10.66	928		10.66	1089		10.68	1162.89		10.66	871		10.66	1000		10.66	1316		10.66	1030		10.66	1301		10.66	1219
10.68	1085		10.68	931		10.68	1054		10.7	1174.03		10.68	853		10.68	928		10.68	1286		10.68	1044		10.68	1239		10.68	1185
10.7	1031		10.7	961		10.7	1101		10.72	1183.03		10.7	862		10.7	965		10.7	1216		10.7	1013		10.7	1342		10.7	1247
10.72	1024		10.72	913		10.72	1126		10.74	1148.49		10.72	851		10.72	949		10.72	1253		10.72	1057		10.72	1259		10.72	1195
10.74	1110		10.74	981		10.74	1031		10.76	1128.91		10.74	831		10.74	946		10.74	1277		10.74	1026		10.74	1287		10.74	1169
10.76	1112		10.76	984		10.76	1114		10.78	1150.91		10.76	884		10.76	1016		10.8591	1276.82		10.76	940		10.76	1247		10.76	1218
10.78	1075		10.78	954		10.78	1090		10.8	1172.29		10.78	833		10.78	973		10.78	1276		10.78	983		10.78	1231		10.78	1250
10.8	1119		10.8	962		10.8	1052		10.82	1171.77		10.8	900		10.8	990		10.8	1251		10.8	1012		10.8	1281		10.8	1262
10.82	1106		10.82	920		10.82	1071		10.84	1135.51		10.82	828		10.82	971		10.82	1218		10.82	1017		10.82	1235		10.82	1193
10.84	1074		10.84	974		10.84	1116		10.86	1126.29		10.84	865		10.84	978		10.84	1178		10.84	1025		10.84	1275		10.84	1245
10.86	1050		10.86	986		10.86	1083		10.88	1101.54		10.86	897		10.86	901		10.86	1255		10.86	1050		10.86	1232		10.86	1144
10.88	1084		10.88	937		10.88	1062		10.9	1111		10.88	838		10.88	1025		10.88	1208		10.88	988		10.88	1264		10.88	1245
10.9	1117		10.9	925		10.9	1068		10.92	1101.77		10.9	870		10.9	943		10.9	1215		10.9	1023		10.9	1234		10.9	1212
10.92	1091		10.92	915		10.92	1069		10.94	1135.57		10.92	845		10.92	920		10.92	1243		10.92	1026		10.92	1273		10.92	1228
10.94	1096		10.94	954		10.94	1013		10.96	1139.97		10.94	856		10.94	927		10.94	1231		10.94	1066		10.94	1217		10.94	1123
10.96	1155		10.96	957		10.96	1016		10.98	1136.57		10.96	865		10.96	975		10.96	1293		10.96	1051		10.96	1278		10.96	1225
10.98	1073		10.98	892		10.98	1054		11	1144.94		10.98	888		10.98	1002		10.9981	1259.75		10.98	1063		10.98	1304		10.98	1215
11	1056		11	955		11	1032		11.02	1126.2		11	861		11	982		11	1230		11	1013		11	1227		11	1199
11.02	1117		11.02	925		11.02	1031		11.04	1101.57		11.02	824		11.02	1031		11.02	1243		11.02	1038		11.02	1292		11.02	1210
11.04	1109		11.04	895		11.04	1045		11.06	1109.66		11.04	847		11.04	911		11.04	1258		11.04	1050		11.04	1287		11.04	1210
11.06	1098		11.06	961		11.06	1085		11.08	1157.14		11.06	852		11.06	903		11.06	1258		11.06	1091		11.06	1258		11.06	1181
11.08	1060		11.08	948		11.08	1091		11.1	1197.37		11.08	820		11.08	931		11.08	1230		11.08	1060		11.08	1206		11.08	1195
11.1	1107		11.1	965		11.1	1050		11.12	1180.71		11.1	859		11.1	878		11.1	1272		11.1	1018		11.1	1289		11.1	1189
11.12	1126		11.12	987		11.12	1104		11.14	1177.94		11.12	818		11.12	874		11.12	1266		11.12	964		11.12	1285		11.12	1193
11.14	1092		11.14	909		11.14	1128		11.16	1170.11		11.14	814		11.14	919		11.14	1271		11.14	999		11.14	1279		11.14	1247
11.16	1081		11.16	881		11.16	989		11.18	1182.2		11.16	865		11.16	954		11.16	1316		11.16	956		11.16	1223		11.16	1168
11.18	1143		11.18	926		11.18	1014		11.2	1178.26		11.18	839		11.18	909		11.18	1293		11.18	1058		11.18	1274		11.18	1148
11.2	1108		11.2	913		11.2	1001		11.22	1212.83		11.2	839		11.2	862		11.2	1237		11.2	1047		11.2	1254		11.2	1175
11.22	1078		11.22	933		11.22	1019		11.24	1222.31		11.22	820		11.22	900		11.22	1295		11.22	1030		11.22	1296		11.22	1226
11.24	1034		11.24	950		11.24	1006		11.26	1214.17		11.24	820		11.24	920		11.24	1301		11.24	1060		11.24	1267		11.24	1232
11.26	1094		11.26	936		11.26	1001		11.28	1217		11.26	849		11.26	944		11.1891	1252.64		11.26	1076		11.26	1284		11.26	1124
11.28	1134		11.28	969		11.28	1081		11.3	1219.69		11.28	839		11.28	894		11.28	1282		11.28	1063		11.28	1264		11.28	1200
11.3	1077		11.3	919		11.3	1072		11.32	1151.71		11.3	839		11.3	903		11.3	1206		11.3	1039		11.3	1238		11.3	1203
11.32	1119		11.32	924		11.32	1078		11.34	1126.09		11.32	825		11.32	909		11.32	1325		11.32	1055		11.32	1307		11.32	1209
11.34	1129		11.34	964		11.34	1057		11.36	1168.46		11.34	834		11.34	884		11.34	1266		11.34	1033		11.34	1252		11.34	1191
11.36	1110		11.36	925		11.36	952		11.38	1224.2		11.36	869		11.36	891		11.36	1282		11.36	1008		11.36	1238		11.36	1200
11.38	1111		11.38	943		11.38	1009		11.4	1211.8		11.38	828		11.38	916		11.38	1288		11.38	1000		11.38	1343		11.38	1137
11.4	1137		11.4	947		11.4	1042		11.42	1152.8		11.4	850		11.4	923		11.4	1253		11.4	1034		11.4	1282		11.4	1159
11.42	1107		11.42	1020		11.42	1016		11.44	1108.51		11.42	875		11.42	951		11.42	1274		11.42	1043		11.42	1331		11.42	1203
11.44	1064		11.44	925		11.44	1022		11.46	1125.23		11.44	870		11.44	981		11.44	1222		11.44	1056		11.44	1213		11.44	1147
11.46	1052		11.46	928		11.46	973		11.48	1137.17		11.46	835		11.46	934		11.46	1274		11.46	1096		11.46	1270		11.46	1245
11.48	1057		11.48	950		11.48	1036		11.5	1134.89		11.48	823		11.48	952		11.48	1281		11.48	1075		11.48	1287		11.48	1192
11.5	1098		11.5	933		11.5	995		11.52	1100.8		11.5	851		11.5	947		11.5	1234		11.5	1042		11.5	1304		11.5	1134
11.52	1130		11.52	964		11.52	999		11.54	1124.49		11.52	843		11.52	929		11.52	1238		11.52	1069		11.52	1252		11.52	1266
11.54	1116		11.54	942		11.54	1054		11.56	1107.69		11.54	859		11.54	956		11.54	1233		11.54	1011		11.54	1266		11.54	1194
11.56	1084		11.56	968		11.56	1052		11.58	1113.6		11.56	859		11.56	922		11.56	1216		11.56	1016		11.56	1206		11.56	1198
11.58	1080		11.58	918		11.58	977		11.6	1109.74		11.58	861		11.58	916		11.58	1208		11.58	1070		11.58	1273		11.58	1206
11.6	1102		11.6	903		11.6	1043		11.62	1156.97		11.6	847		11.6	935		11.6	1236		11.6	1092		11.6	1274		11.6	1180
11.62	1135		11.62	934		11.62	1027		11.64	1135.37		11.62	880		11.62	981		11.62	1173		11.62	1033		11.62	1300		11.62	1170
11.64	1139		11.64	903		11.64	985		11.66	1114.74		11.64	862		11.64	914		11.64	1133		11.64	996		11.64	1252		11.64	1199
11.66	1095		11.66	964		11.66	1038		11.68	1084.06		11.66	803		11.66	948		11.66	1151		11.66	1051		11.66	1268		11.66	1116
11.68	1140		11.68	919		11.68	1055		11.7	1073.94		11.68	866		11.68	869		11.68	1205		11.68	969		11.68	1303		11.68	1163
11.7	1112		11.7	941		11.7	1000		11.72	1087.29		11.7	843		11.7	977		11.7	1155		11.7	1044		11.7	1226		11.7	1225
11.72	1077		11.72	964		11.72	1046		11.74	1124.14		11.72	823		11.72	958		11.72	1182		11.72	1089		11.72	1235		11.72	1213
11.74	1108		11.74	933		11.74	1064		11.76	1140.66		11.74	839		11.74	891		11.74	1195		11.74	1119		11.74	1218		11.74	1170
11.76	1127		11.76	947		11.76	1053		11.78	1149.51		11.76	820		11.76	895		11.76	1262		11.76	1059		11.76	1285		11.76	1277
11.78	1117		11.78	914		11.78	1006		11.8	1164.29		11.78	832		11.78	898		11.78	1237		11.78	1013		11.78	1259		11.78	1235
11.8	1137		11.8	932		11.8	1072		11.82	1140.49		11.8	890		11.8	953		11.8	1214		11.8	1082		11.8	1320		11.8	1219
11.82	1071		11.82	942		11.82	989		11.84	1118.54		11.82	864		11.82	882		11.82	1225		11.82	1032		11.82	1334		11.82	1136
11.84	1098		11.84	915		11.84	960		11.86	1100.54		11.84	813		11.84	967		11.84	1177		11.84	1041		11.84	1282		11.84	1111
11.86	1056		11.86	943		11.86	1072		11.88	1120.71		11.86	754		11.86	980		11.86	1172		11.86	1092		11.86	1253		11.86	1258
11.88	1073		11.88	974		11.88	958		11.9	1135.03		11.88	797		11.88	940		11.88	1225		11.88	1086		11.88	1270		11.88	1232
11.9	1119		11.9	940		11.9	1020		11.92	1148.23		11.9	815		11.9	899		11.9	1204		11.9	1038		11.9	1207		11.9	1163
11.92	1118		11.92	900		11.92	997		11.94	1091.89		11.92	872		11.92	897		11.92	1221		11.92	1036		11.92	1256		11.92	1215
11.94	1107		11.94	972		11.94	1041		11.96	1088.71		11.94	855		11.94	903		11.94	1152		11.94	1031		11.94	1290		11.94	1192
11.96	1160		11.96	953		11.96	1008		11.98	1070.17		11.96	790		11.96	917		11.96	1276		11.96	1056		11.96	1225		11.96	1170
11.98	1056		11.98	947		11.98	1009		12	1094.26		11.98	839		11.98	952		11.98	1188		11.98	1078		11.98	1222		11.98	1159
12	1110		12	941		12	1027		12.02	1101.51		12	802		12	930		12	1204		12	1056		12	1237		12	1176
12.02	1092		12.02	957		12.02	988		12.04	1128.29		12.02	798		12.02	891		12.02	1199		12.02	1053		12.02	1281		12.02	1177
12.04	1124		12.04	926		12.04	929		12.06	1129.46		12.04	818		12.04	895		12.04	1288		12.04	1098		12.04	1227		12.04	1183
12.06	1062		12.06	967		12.06	960		12.08	1150.49		12.06	827		12.06	926		12.06	1236		12.06	1080		12.06	1235		12.06	1195
12.08	1088		12.08	935		12.08	1019		12.1	1170.34		12.08	790		12.08	887		12.08	1257		12.08	1097		12.08	1298		12.08	1230
12.1	1113		12.1	952		12.1	991		12.12	1169.8		12.1	831		12.1	924		12.1	1225		12.1	1112		12.1	1303		12.1	1227
12.12	1189		12.12	942		12.12	1015		12.14	1136.03		12.12	866		12.12	884		12.12	1222		12.12	1054		12.12	1244		12.12	1227
12.14	1110		12.14	888		12.14	1066		12.16	1097.09		12.14	802		12.14	924		12.14	1199		12.14	1073		12.14	1269		12.14	1210
12.16	1102		12.16	911		12.16	1001		12.18	1079.66		12.16	826		12.16	892		12.16	1224		12.16	1018		12.16	1275		12.16	1205
12.18	1093		12.18	927		12.18	1014		12.2	1091.69		12.18	829		12.18	915		12.18	1253		12.18	1046		12.18	1257		12.18	1141
12.2	1106		12.2	923		12.2	992		12.22	1110.83		12.2	774		12.2	935		12.2	1178		12.2	1085		12.2	1255		12.2	1151
12.22	1119		12.22	935		12.22	963		12.24	1123.91		12.22	807		12.22	918		12.22	1298		12.22	1084		12.22	1251		12.22	1165
12.24	1064		12.24	1021		12.24	1001		12.26	1118.54		12.24	857		12.24	928		12.24	1245		12.24	1059		12.24	1303		12.24	1237
12.26	1065		12.26	978		12.26	973		12.28	1116.6		12.26	820		12.26	920		12.26	1219		12.26	1055		12.26	1221		12.26	1153
12.28	1113		12.28	945		12.28	979		12.3	1118.86		12.28	852		12.28	932		12.28	1190		12.28	1048		12.28	1312		12.28	1161
12.3	1103		12.3	952		12.3	953		12.32	1113.57		12.3	807		12.3	898		12.3	1210		12.3	1078		12.3	1242		12.3	1170
12.32	1080		12.32	987		12.32	977		12.34	1107.4		12.32	810		12.32	900		12.32	1173		12.32	1062		12.32	1230		12.32	1185
12.34	1108		12.34	991		12.34	1004		12.36	1136.77		12.34	828		12.34	909		12.34	1233		12.34	1098		12.34	1265		12.34	1222
12.36	1180		12.36	949		12.36	1026		12.38	1144.4		12.36	836		12.36	913		12.36	1190		12.36	1033		12.36	1222		12.36	1184
12.38	1095		12.38	955		12.38	982		12.4	1119.86		12.38	825		12.38	890		12.38	1255		12.38	1085		12.38	1227		12.38	1134
12.4	1125		12.4	992		12.4	1039		12.42	1111.51		12.4	803		12.4	899		12.4	1198		12.4	978		12.4	1274		12.4	1215
12.42	1128		12.42	915		12.42	983		12.44	1124.34		12.42	819		12.42	947		12.42	1207		12.42	1060		12.42	1267		12.42	1219
12.44	1155		12.44	972		12.44	975		12.46	1123.14		12.44	774		12.44	914		12.44	1189		12.44	1026		12.44	1190		12.44	1232
12.46	1122		12.46	975		12.46	1024		12.48	1119.89		12.46	772		12.46	917		12.46	1205		12.46	1038		12.46	1178		12.46	1153
12.48	1133		12.48	950		12.48	997		12.5	1124.43		12.48	824		12.48	915		12.48	1190		12.48	1055		12.48	1209		12.48	1216
12.5	1146		12.5	921		12.5	987		12.52	1107.23		12.5	844		12.5	876		12.5	1185		12.5	1032		12.5	1271		12.5	1153
12.52	1181		12.52	902		12.52	992		12.54	1111.91		12.52	804		12.52	849		12.52	1205		12.52	1043		12.52	1222		12.52	1247
12.54	1168		12.54	928		12.54	1077		12.56	1125.2		12.54	804		12.54	905		12.54	1176		12.54	1056		12.54	1240		12.54	1199
12.56	1058		12.56	985		12.56	952		12.58	1159.4		12.56	852		12.56	898		12.56	1192		12.56	1043		12.56	1210		12.56	1232
12.58	1082		12.58	933		12.58	1052		12.6	1151.89		12.58	767		12.58	947		12.58	1170		12.58	1096		12.58	1280		12.58	1198
12.6	1147		12.6	975		12.6	985		12.62	1142.66		12.6	810		12.6	887		12.6	1216		12.6	1047		12.6	1238		12.6	1260
12.62	1124		12.62	976		12.62	1025		12.64	1095.51		12.62	826		12.62	908		12.62	1208		12.62	1102		12.62	1236		12.62	1201
12.64	1118		12.64	960		12.64	1014		12.66	1043.34		12.64	792		12.64	914		12.64	1168		12.64	1065		12.64	1202		12.64	1178
12.66	1171		12.66	974		12.66	1090		12.68	1060.66		12.66	821		12.66	902		12.66	1194		12.66	1040		12.66	1259		12.66	1156
12.68	1126		12.68	925		12.68	977		12.7	1076.89		12.68	819		12.68	915		12.68	1247		12.68	1051		12.68	1246		12.68	1159
12.7	1137		12.7	949		12.7	1027		12.72	1109.74		12.7	778		12.7	913		12.7	1212		12.7	1080		12.7	1209		12.7	1133
12.72	1128		12.72	971		12.72	1022		12.74	1085.8		12.72	810		12.72	934		12.72	1201		12.72	1034		12.72	1263		12.72	1118
12.74	1090		12.74	912		12.74	1033		12.76	1124.83		12.74	842		12.74	917		12.74	1138		12.74	1098		12.74	1256		12.74	1209
12.76	1108		12.76	939		12.76	986		12.78	1097.26		12.76	804		12.76	903		12.76	1185		12.76	1054		12.76	1237		12.76	1136
12.78	1062		12.78	926		12.78	942		12.8	1129		12.78	819		12.78	897		12.78	1152		12.78	1088		12.78	1262		12.78	1239
12.8	1134		12.8	932		12.8	968		12.82	1146.11		12.8	780		12.8	860		12.8	1183		12.8	1068		12.8	1304		12.8	1238
12.82	1159		12.82	991		12.82	1015		12.84	1136.66		12.82	828		12.82	922		12.82	1198		12.82	1088		12.82	1263		12.82	1262
12.84	1114		12.84	1004		12.84	1053		12.86	1121.26		12.84	845		12.84	909		12.84	1239		12.84	1069		12.84	1262		12.84	1191
12.86	1111		12.86	901		12.86	1022		12.88	1111.43		12.86	839		12.86	905		12.86	1230		12.86	1061		12.86	1257		12.86	1182
12.88	1120		12.88	949		12.88	985		12.9	1102.6		12.88	743		12.88	907		12.88	1189		12.88	1059		12.88	1220		12.88	1166
12.9	1133		12.9	945		12.9	956		12.92	1097.14		12.9	740		12.9	911		12.9	1246		12.9	1075		12.9	1325		12.9	1170
12.92	1110		12.92	912		12.92	998		12.94	1127.8		12.92	798		12.92	943		12.92	1227		12.92	1140		12.92	1283		12.92	1208
12.94	1234		12.94	969		12.94	946		12.96	1110		12.94	794		12.94	895		12.94	1181		12.94	1085		12.94	1314		12.94	1215
12.96	1148		12.96	936		12.96	975		12.98	1086.51		12.96	783		12.96	950		12.96	1168		12.96	1120		12.96	1307		12.96	1251
12.98	1163		12.98	980		12.98	1008		13	1084.69		12.98	799		12.98	930		12.98	1235		12.98	1048		12.98	1303		12.98	1165
13	1124		13	984		13	965		13.02	1109.83		13	773		13	883		13	1208		13	1074		13	1319		13	1194
13.02	1130		13.02	923		13.02	974		13.04	1139.63		13.02	815		13.02	919		13.02	1193		13.02	1064		13.02	1322		13.02	1206
13.04	1215		13.04	961		13.04	985		13.06	1169.43		13.04	799		13.04	895		13.04	1200		13.04	1079		13.04	1263		13.04	1204
13.06	1181		13.06	948		13.06	1026		13.08	1152.14		13.06	818		13.06	892		13.06	1179		13.06	1091		13.06	1250		13.06	1186
13.08	1142		13.08	963		13.08	1001		13.1	1102.17		13.08	804		13.08	920		13.08	1225		13.08	1070		13.08	1255		13.08	1115
13.1	1114		13.1	953		13.1	999		13.12	1092.89		13.1	772		13.1	937		13.1	1193		13.1	1084		13.1	1222		13.1	1142
13.12	1082		13.12	941		13.12	1065		13.14	1132.91		13.12	830		13.12	908		13.12	1194		13.12	1058		13.12	1283		13.12	1193
13.14	1130		13.14	973		13.14	1001		13.16	1164.83		13.14	758		13.14	888		13.14	1285		13.14	1024		13.14	1306		13.14	1222
13.16	1137		13.16	932		13.16	1024		13.18	1140.26		13.16	772		13.16	860		13.16	1249		13.16	1052		13.16	1260		13.16	1179
13.18	1190		13.18	956		13.18	1042		13.2	1132.46		13.18	821		13.18	850		13.18	1219		13.18	1033		13.18	1241		13.18	1180
13.2	1157		13.2	976		13.2	1008		13.22	1121.29		13.2	799		13.2	860		13.2	1227		13.2	1077		13.2	1260		13.2	1234
13.22	1152		13.22	965		13.22	957		13.24	1107.83		13.22	836		13.22	872		13.22	1207		13.22	1103		13.22	1226		13.22	1184
13.24	1127		13.24	948		13.24	999		13.26	1095.2		13.24	788		13.24	891		13.24	1250		13.24	1079		13.24	1271		13.24	1204
13.26	1148		13.26	932		13.26	990		13.28	1095.77		13.26	868		13.26	914		13.26	1273		13.26	1081		13.26	1244		13.26	1230
13.28	1133		13.28	983		13.28	1006		13.3	1090.94		13.28	789		13.28	925		13.28	1246		13.28	1121		13.28	1191		13.28	1137
13.3	1141		13.3	917		13.3	991		13.32	1097.06		13.3	824		13.3	879		13.3	1224		13.3	1053		13.3	1286		13.3	1210
13.32	1141		13.32	929		13.32	1063		13.34	1118		13.32	780		13.32	929		13.32	1203		13.32	1106		13.32	1290		13.32	1211
13.34	1114		13.34	929		13.34	995		13.36	1144.03		13.34	815		13.34	952		13.34	1185		13.34	1088		13.34	1250		13.34	1188
13.36	1110		13.36	994		13.36	1015		13.38	1162.03		13.36	777		13.36	897		13.36	1182		13.36	1112		13.36	1276		13.36	1165
13.38	1114		13.38	1026		13.38	1009		13.4	1143.86		13.38	855		13.38	892		13.38	1269		13.38	1049		13.38	1266		13.38	1219
13.4	1148		13.4	1016		13.4	979		13.42	1134.49		13.4	775		13.4	922		13.4	1216		13.4	1102		13.4	1281		13.4	1262
13.42	1198		13.42	926		13.42	1018		13.44	1144.6		13.42	801		13.42	941		13.42	1176		13.42	1105		13.42	1282		13.42	1192
13.44	1174		13.44	972		13.44	1034		13.46	1158.03		13.44	787		13.44	929		13.44	1239		13.44	1080		13.44	1217		13.44	1193
13.46	1145		13.46	939		13.46	1015		13.48	1138.06		13.46	804		13.46	902		13.46	1280		13.46	1138		13.46	1223		13.46	1209
13.48	1152		13.48	989		13.48	971		13.5	1110.74		13.48	794		13.48	890		13.48	1279		13.48	1126		13.48	1231		13.48	1246
13.5	1130		13.5	948		13.5	990		13.52	1109.14		13.5	794		13.5	940		13.5	1217		13.5	1051		13.5	1282		13.5	1208
13.52	1151		13.52	989		13.52	1011		13.54	1121		13.52	728		13.52	893		13.52	1260		13.52	1075		13.52	1309		13.52	1232
13.54	1163		13.54	995		13.54	910		13.56	1121.17		13.54	770		13.54	902		13.54	1213		13.54	1106		13.54	1247		13.54	1150
13.56	1187		13.56	998		13.56	1040		13.58	1109.89		13.56	763		13.56	891		13.56	1242		13.56	1169		13.56	1242		13.56	1214
13.58	1128		13.58	957		13.58	1005		13.6	1126.31		13.58	794		13.58	838		13.58	1244		13.58	1127		13.58	1257		13.58	1204
13.6	1146		13.6	1001		13.6	984		13.62	1115.91		13.6	791		13.6	932		13.6	1171		13.6	1110		13.6	1250		13.6	1165
13.62	1241		13.62	999		13.62	963		13.64	1119.57		13.62	815		13.62	885		13.62	1274		13.62	1143		13.62	1253		13.62	1200
13.64	1146		13.64	963		13.64	985		13.66	1140.89		13.64	832		13.64	899		13.64	1243		13.64	1128		13.64	1228		13.64	1249
13.66	1218		13.66	995		13.66	1021		13.68	1173.97		13.66	860		13.66	925		13.66	1200		13.66	1180		13.66	1232		13.66	1287
13.68	1128		13.68	949		13.68	1011		13.7	1157.26		13.68	791		13.68	888		13.68	1239		13.68	1140		13.68	1183		13.68	1263
13.7	1167		13.7	978		13.7	967		13.72	1124.66		13.7	844		13.7	903		13.7	1201		13.7	1094		13.7	1246		13.7	1208
13.72	1214		13.72	968		13.72	983		13.74	1117.66		13.72	799		13.72	878		13.72	1192		13.72	1093		13.72	1254		13.72	1173
13.74	1121		13.74	1027		13.74	989		13.76	1102.51		13.74	846		13.74	952		13.74	1285		13.74	1110		13.74	1273		13.74	1237
13.76	1223		13.76	927		13.76	1008		13.78	1106.77		13.76	796		13.76	928		13.76	1235		13.76	1154		13.76	1244		13.76	1190
13.78	1269		13.78	968		13.78	1026		13.8	1128.91		13.78	812		13.78	896		13.78	1268		13.78	1146		13.78	1339		13.78	1258
13.8	1171		13.8	972		13.8	1038		13.82	1172.37		13.8	813		13.8	836		13.8	1240		13.8	1129		13.8	1286		13.8	1172
13.82	1194		13.82	997		13.82	994		13.84	1163.89		13.82	767		13.82	879		13.82	1209		13.82	1192		13.82	1269		13.82	1215
13.84	1142		13.84	988		13.84	1036		13.86	1115.46		13.84	837		13.84	936		13.84	1274		13.84	1205		13.84	1209		13.84	1267
13.86	1090		13.86	990		13.86	1007		13.88	1121.71		13.86	774		13.86	971		13.86	1245		13.86	1128		13.86	1241		13.86	1189
13.88	1217		13.88	989		13.88	980		13.9	1149.57		13.88	833		13.88	932		13.88	1227		13.88	1088		13.88	1238		13.88	1205
13.9	1187		13.9	989		13.9	964		13.92	1161.43		13.9	784		13.9	904		13.9	1212		13.9	1089		13.9	1269		13.9	1210
13.92	1160		13.92	991		13.92	1056		13.94	1135.77		13.92	797		13.92	902		13.92	1265		13.92	1166		13.92	1277		13.92	1167
13.94	1188		13.94	1032		13.94	992		13.96	1139.29		13.94	829		13.94	926		13.94	1228		13.94	1139		13.94	1199		13.94	1191
13.96	1154		13.96	974		13.96	980		13.98	1145.26		13.96	811		13.96	942		13.96	1184		13.96	1089		13.96	1300		13.96	1268
13.98	1130		13.98	967		13.98	974		14	1146.8		13.98	844		13.98	881		13.98	1188		13.98	1181		13.98	1245		13.98	1205
14	1136		14	976		14	1015		14.02	1147.97		14	780		14	930		14	1219		14	1083		14	1182		14	1223
14.02	1242		14.02	975		14.02	1001		14.04	1143.09		14.02	778		14.02	926		14.02	1246		14.02	1154		14.02	1236		14.02	1246
14.04	1232		14.04	995		14.04	1012		14.06	1129.06		14.04	796		14.04	897		14.04	1278		14.04	1124		14.04	1267		14.04	1203
14.06	1176		14.06	940		14.06	1028		14.08	1123.43		14.06	825		14.06	895		14.06	1206		14.06	1104		14.06	1245		14.06	1221
14.08	1203		14.08	1039		14.08	1025		14.1	1106		14.08	836		14.08	960		14.08	1248		14.08	1097		14.08	1258		14.08	1248
14.1	1156		14.1	1006		14.1	1021		14.12	1121.09		14.1	858		14.1	908		14.1	1233		14.1	1109		14.1	1205		14.1	1214
14.12	1185		14.12	992		14.12	1018		14.14	1152.8		14.12	802		14.12	917		14.12	1274		14.12	1140		14.12	1251		14.12	1237
14.14	1203		14.14	1029		14.14	1021		14.16	1211.74		14.14	778		14.14	868		14.14	1265		14.14	1126		14.14	1264		14.14	1159
14.16	1206		14.16	1001		14.16	988		14.18	1214.34		14.16	767		14.16	898		14.16	1299		14.16	1172		14.16	1274		14.16	1219
14.18	1147		14.18	982		14.18	979		14.2	1192.17		14.18	780		14.18	852		14.18	1263		14.18	1189		14.18	1287		14.18	1131
14.2	1220		14.2	1009		14.2	988		14.22	1129.31		14.2	800		14.2	932		14.2	1279		14.2	1148		14.2	1231		14.2	1201
14.22	1180		14.22	1061		14.22	967		14.24	1115.31		14.22	748		14.22	926		14.22	1214		14.22	1190		14.22	1210		14.22	1209
14.24	1212		14.24	960		14.24	1013		14.26	1152.31		14.24	784		14.24	937		14.24	1258		14.24	1188		14.24	1234		14.24	1233
14.26	1220		14.26	992		14.26	946		14.28	1176.49		14.26	777		14.26	916		14.26	1290		14.26	1155		14.26	1267		14.26	1236
14.28	1192		14.28	1009		14.28	1006		14.3	1152.31		14.28	846		14.28	895		14.28	1244		14.28	1157		14.28	1320		14.28	1165
14.3	1122		14.3	972		14.3	992		14.32	1107.31		14.3	814		14.3	919		14.3	1177		14.3	1116		14.3	1258		14.3	1266
14.32	1214		14.32	1030		14.32	1019		14.34	1106.66		14.32	826		14.32	902		14.32	1245		14.32	1208		14.32	1313		14.32	1236
14.34	1180		14.34	958		14.34	969		14.36	1125.03		14.34	835		14.34	917		14.34	1303		14.34	1149		14.34	1254		14.34	1223
14.36	1207		14.36	1013		14.36	997		14.38	1168.77		14.36	824		14.36	866		14.36	1311		14.36	1158		14.36	1238		14.36	1220
14.38	1228		14.38	966		14.38	1025		14.4	1173.69		14.38	787		14.38	916		14.38	1207		14.38	1130		14.38	1245		14.38	1241
14.4	1224		14.4	1029		14.4	997		14.42	1165.66		14.4	809		14.4	877		14.4	1244		14.4	1169		14.4	1278		14.4	1246
14.42	1224		14.42	1037		14.42	1066		14.44	1141.69		14.42	832		14.42	903		14.42	1220		14.42	1160		14.42	1251		14.42	1208
14.44	1193		14.44	1043		14.44	978		14.46	1134.54		14.44	756		14.44	948		14.44	1237		14.44	1163		14.44	1298		14.44	1213
14.46	1254		14.46	985		14.46	1036		14.48	1146.94		14.46	802		14.46	899		14.46	1281		14.46	1201		14.46	1303		14.46	1264
14.48	1210		14.48	1076		14.48	981		14.5	1185.51		14.48	843		14.48	951		14.48	1307		14.48	1199		14.48	1298		14.48	1223
14.5	1184		14.5	1018		14.5	987		14.52	1191.89		14.5	781		14.5	894		14.5	1304		14.5	1168		14.5	1244		14.5	1146
14.52	1159		14.52	1017		14.52	1011		14.54	1179.43		14.52	734		14.52	927		14.52	1267		14.52	1207		14.52	1243		14.52	1244
14.54	1217		14.54	1058		14.54	1010		14.56	1183.09		14.54	798		14.54	936		14.54	1255		14.54	1207		14.54	1224		14.54	1253
14.56	1230		14.56	986		14.56	1013		14.58	1171.6		14.56	782		14.56	912		14.56	1296		14.56	1141		14.56	1301		14.56	1279
14.58	1209		14.58	1014		14.58	963		14.6	1165.23		14.58	783		14.58	900		14.58	1289		14.58	1126		14.58	1276		14.58	1173
14.6	1232		14.6	1033		14.6	979		14.62	1174.4		14.6	861		14.6	931		14.6	1279		14.6	1176		14.6	1232		14.6	1227
14.62	1243		14.62	1050		14.62	1012		14.64	1173.83		14.62	813		14.62	930		14.62	1356		14.62	1161		14.62	1267		14.62	1258
14.64	1204		14.64	1032		14.64	1033		14.66	1133.17		14.64	795		14.64	888		14.64	1255		14.64	1158		14.64	1256		14.64	1187
14.66	1182		14.66	955		14.66	1039		14.68	1149.34		14.66	811		14.66	887		14.66	1243		14.66	1185		14.66	1274		14.66	1289
14.68	1203		14.68	1065		14.68	983		14.7	1195.4		14.68	825		14.68	912		14.68	1304		14.68	1152		14.68	1301		14.68	1288
14.7	1245		14.7	984		14.7	1042		14.72	1200.91		14.7	854		14.7	943		14.7	1263		14.7	1232		14.7	1295		14.7	1212
14.72	1178		14.72	1111		14.72	983		14.74	1172.91		14.72	842		14.72	918		14.72	1323		14.72	1149		14.72	1305		14.72	1248
14.74	1214		14.74	1030		14.74	988		14.76	1152.11		14.74	807		14.74	988		14.74	1240		14.74	1191		14.74	1234		14.74	1307
14.76	1148		14.76	1016		14.76	1013		14.78	1152.74		14.76	813		14.76	928		14.76	1246		14.76	1179		14.76	1224		14.76	1171
14.78	1183		14.78	1101		14.78	980		14.8	1178.91		14.78	798		14.78	915		14.78	1269		14.78	1256		14.78	1270		14.78	1188
14.8	1235		14.8	1072		14.8	1009		14.82	1192.66		14.8	788		14.8	918		14.8	1260		14.8	1186		14.8	1290		14.8	1337
14.82	1258		14.82	1021		14.82	1026		14.84	1193.34		14.82	777		14.82	925		14.82	1262		14.82	1172		14.82	1304		14.82	1239
14.84	1204		14.84	1049		14.84	1031		14.86	1185.11		14.84	765		14.84	893		14.84	1297		14.84	1196		14.84	1225		14.84	1248
14.86	1273		14.86	1130		14.86	975		14.88	1188.17		14.86	856		14.86	901		14.86	1309		14.86	1230		14.86	1238		14.86	1256
14.88	1217		14.88	1038		14.88	985		14.9	1194.94		14.88	836		14.88	942		14.88	1302		14.88	1176		14.88	1270		14.88	1252
14.9	1257		14.9	1069		14.9	1018		14.92	1195.03		14.9	816		14.9	904		14.9	1272		14.9	1169		14.9	1248		14.9	1213
14.92	1249		14.92	1070		14.92	1028		14.94	1190.94		14.92	819		14.92	883		14.92	1321		14.92	1174		14.92	1217		14.92	1246
14.94	1208		14.94	998		14.94	998		14.96	1170.63		14.94	774		14.94	966		14.94	1250		14.94	1124		14.94	1242		14.94	1232
14.96	1191		14.96	1116		14.96	1054		14.98	1163.57		14.96	749		14.96	890		14.96	1265		14.96	1177		14.96	1284		14.96	1235
14.98	1286		14.98	1076		14.98	975		15	1165.77		14.98	836		14.98	937		14.98	1306		14.98	1171		14.98	1337		14.98	1351
15	1278		15	1091		15	996		15.02	1172		15	799		15	932		15	1268		15	1283		15	1298		15	1237
15.02	1282		15.02	1048		15.02	1031		15.04	1211.29		15.02	816		15.02	895		15.02	1327		15.02	1213		15.02	1258		15.02	1249
15.04	1239		15.04	1026		15.04	1007		15.06	1207.74		15.04	827		15.04	930		15.04	1287		15.04	1205		15.04	1269		15.04	1245
15.06	1246		15.06	1116		15.06	959		15.08	1199.31		15.06	830		15.06	937		15.06	1325		15.06	1223		15.06	1269		15.06	1227
15.08	1246		15.08	1103		15.08	975		15.1	1163.63		15.08	839		15.08	908		15.08	1269		15.08	1184		15.08	1260		15.08	1263
15.1	1291		15.1	1049		15.1	1017		15.12	1196.83		15.1	814		15.1	930		15.1	1295		15.1	1256		15.1	1273		15.1	1289
15.12	1276		15.12	1024		15.12	1041		15.14	1225.09		15.12	823		15.12	926		15.12	1291		15.12	1259		15.12	1300		15.12	1220
15.14	1244		15.14	1078		15.14	1020		15.16	1226.03		15.14	781		15.14	907		15.14	1291		15.14	1213		15.14	1327		15.14	1253
15.16	1241		15.16	1049		15.16	981		15.18	1181.89		15.16	790		15.16	933		15.16	1259		15.16	1222		15.16	1364		15.16	1298
15.18	1302		15.18	1075		15.18	1022		15.2	1167.31		15.18	832		15.18	941		15.18	1297		15.18	1263		15.18	1267		15.18	1267
15.2	1290		15.2	1096		15.2	1027		15.22	1191.97		15.2	784		15.2	919		15.2	1246		15.2	1222		15.2	1247		15.2	1216
15.22	1295		15.22	1041		15.22	958		15.24	1196.17		15.22	794		15.22	930		15.22	1283		15.22	1141		15.22	1368		15.22	1291
15.24	1270		15.24	1108		15.24	981		15.26	1181.57		15.24	767		15.24	903		15.24	1338		15.24	1251		15.24	1278		15.24	1200
15.26	1297		15.26	1046		15.26	998		15.28	1156.29		15.26	791		15.26	917		15.26	1344		15.26	1237		15.26	1295		15.26	1312
15.28	1240		15.28	1071		15.28	1011		15.3	1187.63		15.28	790		15.28	936		15.28	1322		15.28	1332		15.28	1314		15.28	1224
15.3	1313		15.3	1063		15.3	1066		15.32	1220.91		15.3	857		15.3	891		15.3	1322		15.3	1167		15.3	1295		15.3	1236
15.32	1230		15.32	1062		15.32	1008		15.34	1219.51		15.32	844		15.32	874		15.32	1347		15.32	1195		15.32	1289		15.32	1318
15.34	1242		15.34	1084		15.34	1004		15.36	1195.26		15.34	832		15.34	883		15.34	1356		15.34	1257		15.34	1251		15.34	1268
15.36	1275		15.36	1072		15.36	1054		15.38	1217.86		15.36	818		15.36	924		15.36	1332		15.36	1220		15.36	1217		15.36	1274
15.38	1215		15.38	1138		15.38	971		15.4	1250.83		15.38	804		15.38	890		15.38	1282		15.38	1230		15.38	1210		15.38	1258
15.4	1289		15.4	1059		15.4	1016		15.42	1258.29		15.4	834		15.4	967		15.4	1262		15.4	1286		15.4	1241		15.4	1269
15.42	1325		15.42	1160		15.42	1059		15.44	1246.03		15.42	752		15.42	919		15.42	1240		15.42	1167		15.42	1215		15.42	1246
15.44	1267		15.44	1058		15.44	976		15.46	1222.17		15.44	805		15.44	919		15.44	1378		15.44	1192		15.44	1304		15.44	1252
15.46	1341		15.46	1026		15.46	1017		15.48	1224.57		15.46	802		15.46	849		15.46	1400		15.46	1240		15.46	1275		15.46	1245
15.48	1260		15.48	1108		15.48	1038		15.5	1214.03		15.48	832		15.48	966		15.48	1386		15.48	1140		15.48	1280		15.48	1296
15.5	1246		15.5	1055		15.5	1008		15.52	1233.6		15.5	802		15.5	925		15.5	1256		15.5	1202		15.5	1267		15.5	1263
15.52	1321		15.52	1026		15.52	1012		15.54	1218.23		15.52	851		15.52	1020		15.52	1401		15.52	1239		15.52	1283		15.52	1279
15.54	1234		15.54	1089		15.54	1020		15.56	1252.94		15.54	827		15.54	960		15.54	1388		15.54	1276		15.54	1295		15.54	1329
15.56	1337		15.56	1074		15.56	1053		15.58	1265.94		15.56	802		15.56	911		15.56	1363		15.56	1257		15.56	1278		15.56	1263
15.58	1385		15.58	1150		15.58	1027		15.6	1296.34		15.58	774		15.58	912		15.58	1434		15.58	1286		15.58	1289		15.58	1259
15.6	1336		15.6	1140		15.6	989		15.62	1286.8		15.6	802		15.6	926		15.6	1376		15.6	1333		15.6	1280		15.6	1279
15.62	1348		15.62	1148		15.62	1066		15.64	1278.77		15.62	793		15.62	945		15.62	1348		15.62	1307		15.62	1293		15.62	1291
15.64	1257		15.64	1130		15.64	1017		15.66	1278.4		15.64	807		15.64	960		15.64	1379		15.64	1238		15.64	1252		15.64	1300
15.66	1286		15.66	1073		15.66	1088		15.68	1307.83		15.66	842		15.66	949		15.66	1404		15.66	1260		15.66	1293		15.66	1331
15.68	1291		15.68	1138		15.68	1007		15.7	1326.2		15.68	798		15.68	936		15.68	1394		15.68	1276		15.68	1278		15.68	1278
15.7	1333		15.7	1096		15.7	1015		15.72	1302.89		15.7	811		15.7	917		15.7	1432		15.7	1210		15.7	1295		15.7	1288
15.72	1258		15.72	1111		15.72	980		15.74	1256.97		15.72	835		15.72	941		15.72	1422		15.72	1295		15.72	1277		15.72	1226
15.74	1380		15.74	1133		15.74	1027		15.76	1270		15.74	790		15.74	930		15.74	1394		15.74	1253		15.74	1243		15.74	1291
15.76	1291		15.76	1119		15.76	991		15.78	1299.83		15.76	793		15.76	925		15.76	1330		15.76	1230		15.76	1289		15.76	1321
15.78	1346		15.78	1109		15.78	1046		15.8	1307.6		15.78	864		15.78	956		15.78	1418		15.78	1260		15.78	1321		15.78	1265
15.8	1311		15.8	1118		15.8	1032		15.82	1291.51		15.8	809		15.8	937		15.8	1404		15.8	1241		15.8	1232		15.8	1268
15.82	1329		15.82	1130		15.82	1014		15.84	1258.69		15.82	777		15.82	942		15.82	1360		15.82	1267		15.82	1277		15.82	1337
15.84	1280		15.84	1148		15.84	1024		15.86	1232.86		15.84	820		15.84	925		15.84	1355		15.84	1235		15.84	1308		15.84	1299
15.86	1341		15.86	1070		15.86	1070		15.88	1220.11		15.86	854		15.86	891		15.86	1320		15.86	1262		15.86	1264		15.86	1320
15.88	1354		15.88	1134		15.88	1038		15.9	1244.54		15.88	811		15.88	959		15.88	1329		15.88	1220		15.88	1317		15.88	1254
15.9	1329		15.9	1098		15.9	1051		15.92	1236.34		15.9	799		15.9	969		15.9	1383		15.9	1290		15.9	1311		15.9	1315
15.92	1356		15.92	1125		15.92	1082		15.94	1240.94		15.92	821		15.92	946		15.92	1364		15.92	1215		15.92	1392		15.92	1282
15.94	1333		15.94	1158		15.94	1029		15.96	1266.09		15.94	822		15.94	935		15.94	1352		15.94	1250		15.94	1375		15.94	1270
15.96	1306		15.96	1108		15.96	1073		15.98	1313.03		15.96	815		15.96	926		15.96	1393		15.96	1361		15.96	1283		15.96	1304
15.98	1361		15.98	1213		15.98	1014		16	1282.51		15.98	850		15.98	966		15.98	1394		15.98	1305		15.98	1302		15.98	1293
16	1296		16	1111		16	1060		16.02	1281.83		16	794		16	940		16	1330		16	1304		16	1282		16	1259
16.02	1331		16.02	1091		16.02	1020		16.04	1308.31		16.02	804		16.02	981		16.02	1425		16.02	1242		16.02	1236		16.02	1264
16.04	1296		16.04	1146		16.04	1044		16.06	1316.57		16.04	760		16.04	972		16.04	1448		16.04	1324		16.04	1217		16.04	1256
16.06	1309		16.06	1171		16.06	1087		16.08	1274.09		16.06	823		16.06	882		16.06	1413		16.06	1383		16.06	1315		16.06	1351
16.08	1376		16.08	1184		16.08	1037		16.1	1283.17		16.08	807		16.08	915		16.08	1447		16.08	1298		16.08	1277		16.08	1302
16.1	1376		16.1	1142		16.1	993		16.12	1310.77		16.1	888		16.1	999		16.1	1402		16.1	1278		16.1	1285		16.1	1314
16.12	1323		16.12	1178		16.12	1068		16.14	1310.23		16.12	833		16.12	963		16.12	1442		16.12	1249		16.12	1323		16.12	1279
16.14	1378		16.14	1167		16.14	1034		16.16	1291.31		16.14	856		16.14	925		16.14	1451		16.14	1280		16.14	1318		16.14	1295
16.16	1351		16.16	1200		16.16	1048		16.18	1291.03		16.16	794		16.16	950		16.16	1377		16.16	1283		16.16	1295		16.16	1280
16.18	1388		16.18	1175		16.18	998		16.2	1276.8		16.18	737		16.18	957		16.18	1501		16.18	1331		16.18	1335		16.18	1297
16.2	1335		16.2	1202		16.2	1005		16.22	1264.46		16.2	813		16.2	1000		16.2	1459		16.2	1367		16.2	1329		16.2	1350
16.22	1385		16.22	1158		16.22	1057		16.24	1287.83		16.22	810		16.22	950		16.22	1395		16.22	1308		16.22	1286		16.22	1324
16.24	1329		16.24	1185		16.24	1019		16.26	1311.91		16.24	829		16.24	903		16.24	1484		16.24	1245		16.24	1260		16.24	1244
16.26	1385		16.26	1126		16.26	1053		16.28	1307.83		16.26	825		16.26	947		16.26	1384		16.26	1300		16.26	1335		16.26	1275
16.28	1378		16.28	1138		16.28	993		16.3	1285.89		16.28	878		16.28	956		16.28	1472		16.28	1308		16.28	1291		16.28	1272
16.3	1321		16.3	1198		16.3	1064		16.32	1284.51		16.3	865		16.3	901		16.3	1464		16.3	1272		16.3	1269		16.3	1309
16.32	1435		16.32	1159		16.32	1030		16.34	1269.77		16.32	831		16.32	932		16.32	1412		16.32	1298		16.32	1339		16.32	1319
16.34	1310		16.34	1212		16.34	1039		16.36	1270.63		16.34	845		16.34	921		16.34	1463		16.34	1297		16.34	1301		16.34	1257
16.36	1345		16.36	1144		16.36	1064		16.38	1314.74		16.36	788		16.36	983		16.36	1372		16.36	1327		16.36	1265		16.36	1282
16.38	1384		16.38	1179		16.38	1052		16.4	1331.37		16.38	806		16.38	986		16.38	1402		16.38	1336		16.38	1355		16.38	1332
16.4	1430		16.4	1209		16.4	1022		16.42	1338.43		16.4	774		16.4	931		16.4	1417		16.4	1350		16.4	1318		16.4	1314
16.42	1395		16.42	1155		16.42	1072		16.44	1314.77		16.42	789		16.42	952		16.42	1370		16.42	1324		16.42	1337		16.42	1244
16.44	1377		16.44	1198		16.44	1063		16.46	1308.6		16.44	804		16.44	999		16.44	1352		16.44	1331		16.44	1339		16.44	1316
16.46	1387		16.46	1220		16.46	1096		16.48	1303.46		16.46	803		16.46	936		16.46	1409		16.46	1307		16.46	1361		16.46	1363
16.48	1405		16.48	1186		16.48	1080		16.5	1317.69		16.48	868		16.48	936		16.48	1416		16.48	1361		16.48	1258		16.48	1325
16.5	1412		16.5	1178		16.5	1064		16.52	1311.6		16.5	882		16.5	920		16.5	1450		16.5	1327		16.5	1283		16.5	1305
16.52	1337		16.52	1220		16.52	1040		16.54	1320.26		16.52	847		16.52	931		16.52	1424		16.52	1305		16.52	1299		16.52	1327
16.54	1438		16.54	1158		16.54	1051		16.56	1329.66		16.54	901		16.54	1014		16.54	1447		16.54	1334		16.54	1342		16.54	1340
16.56	1409		16.56	1196		16.56	1040		16.58	1319.29		16.56	855		16.56	999		16.56	1455		16.56	1301		16.56	1364		16.56	1401
16.58	1439		16.58	1201		16.58	1062		16.6	1306.31		16.58	792		16.58	917		16.58	1414		16.58	1358		16.58	1317		16.58	1360
16.6	1388		16.6	1181		16.6	1007		16.62	1292.06		16.6	806		16.6	947		16.6	1404		16.6	1345		16.6	1300		16.6	1349
16.62	1369		16.62	1170		16.62	1090		16.64	1287.31		16.62	839		16.62	946		16.62	1463		16.62	1346		16.62	1382		16.62	1293
16.64	1431		16.64	1239		16.64	1059		16.66	1290.31		16.64	867		16.64	948		16.64	1420		16.64	1331		16.64	1287		16.64	1301
16.66	1481		16.66	1136		16.66	1142		16.68	1323.94		16.66	861		16.66	974		16.66	1422		16.66	1345		16.66	1316		16.66	1382
16.68	1411		16.68	1189		16.68	1080		16.7	1316.63		16.68	839		16.68	1040		16.68	1483		16.68	1355		16.68	1350		16.68	1384
16.7	1392		16.7	1231		16.7	1105		16.72	1303.37		16.7	844		16.7	990		16.7	1421		16.7	1309		16.7	1275		16.7	1306
16.72	1376		16.72	1165		16.72	1041		16.74	1291.71		16.72	881		16.72	910		16.72	1475		16.72	1319		16.72	1277		16.72	1313
16.74	1457		16.74	1204		16.74	1118		16.76	1299.54		16.74	819		16.74	923		16.74	1433		16.74	1351		16.74	1331		16.74	1322
16.76	1382		16.76	1271		16.76	1139		16.78	1313.06		16.76	799		16.76	1034		16.76	1528		16.76	1399		16.76	1291		16.76	1304
16.78	1414		16.78	1143		16.78	1057		16.8	1317.23		16.78	847		16.78	952		16.78	1430		16.78	1299		16.78	1324		16.78	1335
16.8	1449		16.8	1163		16.8	1069		16.82	1321.29		16.8	905		16.8	995		16.8	1466		16.8	1405		16.8	1345		16.8	1410
16.82	1421		16.82	1192		16.82	1027		16.84	1340.51		16.82	859		16.82	925		16.82	1484		16.82	1298		16.82	1310		16.82	1330
16.84	1426		16.84	1219		16.84	1064		16.86	1358.91		16.84	860		16.84	992		16.84	1439		16.84	1344		16.84	1314		16.84	1315
16.86	1433		16.86	1256		16.86	1070		16.88	1376.37		16.86	837		16.86	954		16.86	1497		16.86	1346		16.86	1291		16.86	1282
16.88	1308		16.88	1297		16.88	1097		16.9	1379.49		16.88	854		16.88	951		16.88	1425		16.88	1392		16.88	1319		16.88	1419
16.9	1385		16.9	1206		16.9	1119		16.92	1352.94		16.9	837		16.9	1008		16.9	1504		16.9	1315		16.9	1284		16.9	1354
16.92	1384		16.92	1198		16.92	1086		16.94	1319.97		16.92	842		16.92	960		16.92	1462		16.92	1324		16.92	1280		16.92	1336
16.94	1431		16.94	1228		16.94	1145		16.96	1307.66		16.94	854		16.94	993		16.94	1477		16.94	1349		16.94	1282		16.94	1413
16.96	1432		16.96	1264		16.96	1060		16.98	1374.51		16.96	866		16.96	997		16.96	1507		16.96	1350		16.96	1374		16.96	1342
16.98	1484		16.98	1268		16.98	1103		17	1376.17		16.98	835		16.98	948		16.98	1473		16.98	1357		16.98	1303		16.98	1370
17	1449		17	1274		17	1082		17.02	1383.4		17	815		17	977		17	1401		17	1392		17	1319		17	1406
17.02	1464		17.02	1232		17.02	1156		17.04	1357.17		17.02	853		17.02	952		17.02	1511		17.02	1325		17.02	1369		17.02	1321
17.04	1504		17.04	1269		17.04	1155		17.06	1365.17		17.04	829		17.04	944		17.04	1492		17.04	1352		17.04	1392		17.04	1320
17.06	1449		17.06	1234		17.06	1152		17.08	1367.46		17.06	822		17.06	1059		17.06	1463		17.06	1363		17.06	1336		17.06	1382
17.08	1530		17.08	1249		17.08	1126		17.1	1372.54		17.08	877		17.08	1004		17.08	1466		17.08	1388		17.08	1352		17.08	1356
17.1	1466		17.1	1280		17.1	1130		17.12	1386.83		17.1	840		17.1	995		17.1	1474		17.1	1375		17.1	1313		17.1	1376
17.12	1451		17.12	1284		17.12	1083		17.14	1365.46		17.12	918		17.12	961		17.12	1490		17.12	1402		17.12	1405		17.12	1413
17.14	1468		17.14	1255		17.14	1120		17.16	1379.34		17.14	881		17.14	989		17.14	1535		17.14	1354		17.14	1278		17.14	1373
17.16	1440		17.16	1255		17.16	1167		17.18	1356.69		17.16	868		17.16	1001		17.16	1449		17.16	1394		17.16	1368		17.16	1414
17.18	1495		17.18	1306		17.18	1140		17.2	1360.97		17.18	801		17.18	988		17.18	1444		17.18	1349		17.18	1356		17.18	1425
17.2	1474		17.2	1304		17.2	1154		17.22	1372.11		17.2	882		17.2	986		17.2	1466		17.2	1385		17.2	1397		17.2	1408
17.22	1471		17.22	1309		17.22	1182		17.24	1390.6		17.22	821		17.22	1041		17.22	1469		17.22	1409		17.22	1243		17.22	1367
17.24	1475		17.24	1280		17.24	1131		17.26	1361.49		17.24	818		17.24	1071		17.24	1461		17.24	1389		17.24	1321		17.24	1305
17.26	1425		17.26	1267		17.26	1104		17.28	1357.91		17.26	801		17.26	957		17.26	1524		17.26	1336		17.26	1279		17.26	1351
17.28	1495		17.28	1286		17.28	1156		17.3	1374.6		17.28	832		17.28	1008		17.28	1571		17.28	1372		17.28	1402		17.28	1371
17.3	1531		17.3	1301		17.3	1074		17.32	1378.94		17.3	865		17.3	1042		17.3	1489		17.3	1378		17.3	1288		17.3	1325
17.32	1559		17.32	1265		17.32	1103		17.34	1392.43		17.32	823		17.32	971		17.32	1485		17.32	1388		17.32	1317		17.32	1358
17.34	1475		17.34	1307		17.34	1106		17.36	1410		17.34	839		17.34	1031		17.34	1542		17.34	1339		17.34	1298		17.34	1346
17.36	1559		17.36	1278		17.36	1147		17.38	1427.66		17.36	888		17.36	976		17.36	1519		17.36	1365		17.36	1339		17.36	1374
17.38	1529		17.38	1289		17.38	1142		17.4	1396.71		17.38	833		17.38	1004		17.38	1489		17.38	1340		17.38	1352		17.38	1354
17.4	1561		17.4	1316		17.4	1118		17.42	1421.51		17.4	864		17.4	975		17.4	1464		17.4	1411		17.4	1434		17.4	1369
17.42	1468		17.42	1276		17.42	1155		17.44	1421.8		17.42	871		17.42	1051		17.42	1533		17.42	1431		17.42	1360		17.42	1392
17.44	1493		17.44	1299		17.44	1134		17.46	1405.54		17.44	887		17.44	966		17.44	1495		17.44	1349		17.44	1342		17.44	1406
17.46	1508		17.46	1276		17.46	1204		17.48	1358.49		17.46	827		17.46	985		17.46	1504		17.46	1377		17.46	1332		17.46	1436
17.48	1463		17.48	1287		17.48	1110		17.5	1375.29		17.48	865		17.48	1011		17.48	1564		17.48	1353		17.48	1278		17.48	1404
17.5	1448		17.5	1299		17.5	1105		17.52	1387.86		17.5	909		17.5	994		17.5	1546		17.5	1431		17.5	1288		17.5	1396
17.52	1560		17.52	1314		17.52	1165		17.54	1400.94		17.52	868		17.52	1056		17.52	1558		17.52	1427		17.52	1357		17.52	1407
17.54	1525		17.54	1277		17.54	1119		17.56	1402.54		17.54	850		17.54	983		17.54	1549		17.54	1380		17.54	1336		17.54	1392
17.56	1511		17.56	1306		17.56	1136		17.58	1407.31		17.56	858		17.56	1053		17.56	1531		17.56	1457		17.56	1350		17.56	1461
17.58	1531		17.58	1334		17.58	1146		17.6	1412.71		17.58	869		17.58	1001		17.58	1598		17.58	1414		17.58	1421		17.58	1399
17.6	1610		17.6	1263		17.6	1146		17.62	1399.11		17.6	872		17.6	1051		17.6	1467		17.6	1389		17.6	1320		17.6	1386
17.62	1491		17.62	1334		17.62	1153		17.64	1419.94		17.62	903		17.62	973		17.62	1515		17.62	1442		17.62	1302		17.62	1369
17.64	1526		17.64	1336		17.64	1213		17.66	1418.17		17.64	859		17.64	943		17.64	1552		17.64	1387		17.64	1402		17.64	1451
17.66	1615		17.66	1298		17.66	1151		17.68	1427.03		17.66	902		17.66	1092		17.66	1507		17.66	1426		17.66	1357		17.66	1420
17.68	1534		17.68	1361		17.68	1140		17.7	1414.54		17.68	831		17.68	1023		17.68	1495		17.68	1389		17.68	1303		17.68	1453
17.7	1537		17.7	1266		17.7	1180		17.72	1418.17		17.7	876		17.7	1019		17.7	1567		17.7	1287		17.7	1388		17.7	1438
17.72	1560		17.72	1390		17.72	1166		17.74	1403.29		17.72	884		17.72	1027		17.72	1566		17.72	1427		17.72	1344		17.72	1483
17.74	1591		17.74	1343		17.74	1171		17.76	1417.03		17.74	855		17.74	1031		17.74	1498		17.74	1415		17.74	1371		17.74	1368
17.76	1534		17.76	1318		17.76	1207		17.78	1453.09		17.76	891		17.76	1029		17.76	1534		17.76	1412		17.76	1395		17.76	1393
17.78	1557		17.78	1351		17.78	1203		17.8	1460.77		17.78	904		17.78	1044		17.78	1619		17.78	1478		17.78	1356		17.78	1417
17.8	1534		17.8	1288		17.8	1206		17.82	1438.46		17.8	882		17.8	1049		17.8	1611		17.8	1476		17.8	1388		17.8	1394
17.82	1599		17.82	1364		17.82	1200		17.84	1398.74		17.82	911		17.82	1061		17.82	1556		17.82	1426		17.82	1381		17.82	1338
17.84	1512		17.84	1279		17.84	1158		17.86	1406.09		17.84	918		17.84	1022		17.84	1552		17.84	1422		17.84	1377		17.84	1512
17.86	1570		17.86	1334		17.86	1133		17.88	1429.17		17.86	901		17.86	1033		17.86	1578		17.86	1455		17.86	1395		17.86	1397
17.88	1489		17.88	1308		17.88	1141		17.9	1469.51		17.88	845		17.88	1040		17.88	1595		17.88	1486		17.88	1332		17.88	1521
17.9	1535		17.9	1275		17.9	1112		17.92	1474.49		17.9	928		17.9	1056		17.9	1564		17.9	1454		17.9	1339		17.9	1371
17.92	1671		17.92	1345		17.92	1167		17.94	1466.71		17.92	917		17.92	1032		17.92	1512		17.92	1382		17.92	1367		17.92	1424
17.94	1516		17.94	1364		17.94	1227		17.96	1448.69		17.94	891		17.94	1068		17.94	1577		17.94	1459		17.94	1328		17.94	1438
17.96	1619		17.96	1376		17.96	1212		17.98	1443.91		17.96	963		17.96	1098		17.96	1567		17.96	1490		17.96	1344		17.96	1457
17.98	1598		17.98	1301		17.98	1246		18	1493.49		17.98	909		17.98	1025		17.98	1605		17.98	1521		17.98	1322		17.98	1505
18	1567		18	1363		18	1212		18.02	1481.71		18	883		18	1042		18	1600		18	1433		18	1431		18	1538
18.02	1609		18.02	1334		18.02	1195		18.04	1458.91		18.02	867		18.02	1071		18.02	1564		18.02	1404		18.02	1342		18.02	1480
18.04	1543		18.04	1366		18.04	1213		18.06	1431.6		18.04	932		18.04	1102		18.04	1569		18.04	1429		18.04	1368		18.04	1455
18.06	1495		18.06	1338		18.06	1201		18.08	1434.77		18.06	874		18.06	1039		18.06	1558		18.06	1428		18.06	1408		18.06	1410
18.08	1580		18.08	1328		18.08	1220		18.1	1428.57		18.08	922		18.08	1019		18.08	1598		18.08	1405		18.08	1378		18.08	1429
18.1	1601		18.1	1400		18.1	1195		18.12	1443.89		18.1	834		18.1	1046		18.1	1582		18.1	1459		18.1	1315		18.1	1462
18.12	1530		18.12	1384		18.12	1167		18.14	1462.51		18.12	899		18.12	1022		18.12	1648		18.12	1397		18.12	1365		18.12	1329
18.14	1624		18.14	1360		18.14	1203		18.16	1504.17		18.14	889		18.14	1098		18.14	1660		18.14	1372		18.14	1376		18.14	1466
18.16	1563		18.16	1413		18.16	1214		18.18	1526.63		18.16	925		18.16	1105		18.16	1518		18.16	1440		18.16	1371		18.16	1426
18.18	1594		18.18	1399		18.18	1235		18.2	1517.91		18.18	865		18.18	1029		18.18	1625		18.18	1493		18.18	1417		18.18	1446
18.2	1562		18.2	1365		18.2	1152		18.22	1482.77		18.2	907		18.2	1064		18.2	1545		18.2	1458		18.2	1400		18.2	1370
18.22	1613		18.22	1414		18.22	1171		18.24	1506.14		18.22	845		18.22	1076		18.22	1623		18.22	1413		18.22	1371		18.22	1453
18.24	1522		18.24	1417		18.24	1247		18.26	1512.91		18.24	916		18.24	1090		18.24	1602		18.24	1506		18.24	1354		18.24	1432
18.26	1532		18.26	1330		18.26	1172		18.28	1510.89		18.26	897		18.26	1099		18.26	1696		18.26	1499		18.26	1403		18.26	1511
18.28	1631		18.28	1399		18.28	1175		18.3	1519.66		18.28	905		18.28	1110		18.28	1607		18.28	1465		18.28	1382		18.28	1440
18.3	1558		18.3	1429		18.3	1227		18.32	1538.38		18.3	885		18.3	1076		18.3	1638		18.3	1463		18.3	1390		18.3	1505
18.32	1576		18.32	1420		18.32	1216		18.34	1551.26		18.32	966		18.32	1055		18.32	1619		18.32	1466		18.32	1380		18.32	1477
18.34	1618		18.34	1384		18.34	1217		18.3511	1538.3		18.34	905		18.34	1049		18.3264	1681.98		18.34	1418		18.34	1437		18.34	1462
18.36	1577		18.36	1381		18.36	1232		18.3905	1564.58		18.36	916		18.36	1130		18.36	1675		18.36	1522		18.36	1402		18.36	1485
18.38	1579		18.38	1417		18.38	1262		18.4	1558.5		18.38	908		18.38	1073		18.38	1666		18.38	1474		18.38	1383		18.38	1471
18.4	1616		18.4	1402		18.4	1296		18.4632	1570.5		18.4	923		18.4	1144		18.4	1635		18.4	1481		18.4	1458		18.4	1486
18.42	1556		18.42	1328		18.42	1298		18.4632	1558.14		18.42	975		18.42	1105		18.42	1677		18.42	1459		18.42	1420		18.42	1469
18.44	1566		18.44	1400		18.44	1210		18.5016	1554.96		18.44	925		18.44	1080		18.4643	1612.69		18.44	1451		18.44	1414		18.44	1483
18.46	1659		18.46	1380		18.46	1265		18.5582	1530.49		18.46	892		18.46	1106		18.6004	1648.23		18.46	1511		18.46	1425		18.46	1505
18.48	1644		18.48	1379		18.48	1230		18.5471	1547.34		18.48	966		18.48	1098		18.5721	1681.23		18.48	1494		18.48	1439		18.48	1532
18.5	1555		18.5	1396		18.5	1250		18.5299	1566.76		18.5	917		18.5	1054		18.5	1722		18.5	1413		18.5	1407		18.5	1542
18.52	1574		18.52	1424		18.52	1279		18.5522	1558.52		18.52	946		18.52	1167		18.5615	1588.79		18.52	1457		18.52	1392		18.52	1514
18.54	1628		18.54	1331		18.54	1204		18.56	1553.52		18.54	923		18.54	1108		18.5915	1622.54		18.54	1376		18.54	1406		18.54	1493
18.56	1677		18.56	1382		18.56	1215		18.58	1565.01		18.56	925		18.56	1085		18.6304	1575.65		18.56	1377		18.56	1439		18.56	1497
18.58	1579		18.58	1442		18.58	1280		18.6	1581.11		18.58	895		18.58	1109		18.717	1607.76		18.58	1468		18.58	1352		18.58	1508
18.6	1642		18.6	1394		18.6	1300		18.62	1572.09		18.6	929		18.6	1126		18.6976	1672.12		18.6	1463		18.6	1404		18.6	1470
18.62	1631		18.62	1397		18.62	1269		18.64	1589.11		18.62	948		18.62	1120		18.6781	1682.87		18.62	1498		18.62	1420		18.62	1507
18.64	1670		18.64	1399		18.64	1190		18.66	1589.31		18.64	898		18.64	1115		18.64	1707		18.64	1508		18.64	1419		18.64	1519
18.66	1670		18.66	1400		18.66	1312		18.68	1604.77		18.66	886		18.66	1088		18.7665	1636.58		18.66	1454		18.66	1387		18.66	1531
18.68	1656		18.68	1355		18.68	1350		18.7482	1593.6		18.68	898		18.68	1062		18.717	1732.3		18.68	1480		18.68	1409		18.68	1476
18.7	1711		18.7	1388		18.7	1314		18.72	1585.24		18.7	941		18.7	1120		18.7559	1658.98		18.7	1563		18.7	1425		18.7	1465
18.72	1648		18.72	1435		18.72	1314		18.7593	1591.99		18.72	928		18.72	1152		18.6887	1700.94		18.72	1452		18.72	1356		18.72	1487
18.74	1599		18.74	1400		18.74	1286		18.76	1615.64		18.74	935		18.74	1114		18.8443	1644.05		18.74	1522		18.74	1372		18.74	1448
18.76	1607		18.76	1467		18.76	1298		18.8149	1607.74		18.76	948		18.76	1110		18.816	1701.84		18.76	1469		18.76	1395		18.76	1504
18.78	1609		18.78	1392		18.78	1341		18.8199	1584.23		18.78	969		18.78	1104		19.0104	1592.08		18.78	1461		18.78	1416		18.78	1532
18.8	1638		18.8	1435		18.8	1262		18.8654	1581.77		18.8	981		18.8	1071		18.9026	1733.2		18.8	1537		18.8	1373		18.8	1602
18.82	1652		18.82	1378		18.82	1268		18.8877	1586.9		18.82	988		18.82	1142		18.9326	1698.55		18.82	1511		18.82	1421		18.82	1483
18.84	1688		18.84	1448		18.84	1276		18.9099	1589.27		18.84	950		18.84	1088		18.8938	1713.34		18.84	1512		18.84	1416		18.84	1515
18.86	1619		18.86	1454		18.86	1298		18.9372	1586.58		18.86	957		18.86	1078		18.9326	1742.31		18.86	1504		18.86	1528		18.86	1544
18.88	1602		18.88	1459		18.88	1336		18.9604	1592.49		18.88	933		18.88	1104		19.021	1666.3		18.88	1523		18.88	1486		18.88	1549
18.9	1642		18.9	1486		18.9	1307		18.9372	1608.17		18.9	942		18.9	1079		19.0882	1656.44		18.9	1508		18.9	1397		18.9	1570
18.92	1621		18.92	1445		18.92	1247		18.94	1626.28		18.92	942		18.92	1053		19.0599	1696.91		18.92	1489		18.92	1452		18.92	1568
18.94	1604		18.94	1415		18.94	1264		18.96	1595.54		18.94	986		18.94	1117		19.0104	1736.48		18.94	1522		18.94	1455		18.94	1588
18.96	1641		18.96	1463		18.96	1225		18.98	1558.06		18.96	937		18.96	1109		19.0882	1625.98		18.96	1530		18.96	1462		18.96	1538
18.98	1678		18.98	1514		18.98	1228		19	1540.14		18.98	937		18.98	1133		19.1182	1685.26		18.98	1516		18.98	1420		18.98	1517
19	1660		19	1457		19	1318		19.02	1562.2		19	997		19	1133		19.1182	1714.98		19	1472		19	1409		19	1549
19.02	1622		19.02	1495		19.02	1269		19.04	1590		19.02	966		19.02	1139		19.1677	1692.73		19.02	1496		19.02	1372		19.02	1507
19.04	1694		19.04	1419		19.04	1322		19.06	1610.91		19.04	996		19.04	1137		19.2154	1606.86		19.04	1503		19.04	1516		19.04	1578
19.06	1689		19.06	1442		19.06	1305		19.08	1591.03		19.06	1014		19.06	1119		19.2154	1657.34		19.06	1574		19.06	1473		19.06	1587
19.08	1711		19.08	1508		19.08	1357		19.1	1585.49		19.08	999		19.08	1133		19.08	1786		19.08	1498		19.08	1455		19.08	1551
19.1	1651		19.1	1510		19.1	1290		19.12	1589.51		19.1	1017		19.1	1188		19.1	1737		19.1	1468		19.1	1509		19.1	1549
19.12	1623		19.12	1457		19.12	1342		19.14	1574.85		19.12	1000		19.12	1175		19.12	1727		19.12	1472		19.12	1445		19.12	1625
19.14	1677		19.14	1514		19.14	1322		19.16	1582.1		19.14	1042		19.14	1184		19.14	1768		19.14	1528		19.14	1516		19.14	1605
19.16	1704		19.16	1503		19.16	1355		19.1066	1608.32		19.16	1001		19.16	1178		19.16	1742		19.16	1546		19.16	1467		19.16	1522
19.18	1805		19.18	1491		19.18	1327		19.2	1633.33		19.18	1026		19.18	1136		19.18	1782		19.18	1596		19.18	1446		19.18	1610
19.2	1675		19.2	1521		19.2	1370		19.2382	1603.2		19.2	968		19.2	1242		19.2	1746		19.2	1501		19.2	1446		19.2	1533
19.22	1687		19.22	1459		19.22	1329		19.24	1615.23		19.22	998		19.22	1128		19.22	1743		19.22	1558		19.22	1534		19.22	1586
19.24	1680		19.24	1479		19.24	1350		19.26	1630.79		19.24	1020		19.24	1136		19.24	1688		19.24	1538		19.24	1412		19.24	1609
19.26	1716		19.26	1442		19.26	1357		19.28	1665.03		19.26	1022		19.26	1139		19.26	1674		19.26	1495		19.26	1432		19.26	1566
19.28	1765		19.28	1458		19.28	1372		19.3	1664.57		19.28	993		19.28	1174		19.28	1702		19.28	1544		19.28	1426		19.28	1565
19.3	1720		19.3	1524		19.3	1331		19.32	1627.76		19.3	1032		19.3	1111		19.2543	1795.91		19.3	1526		19.3	1437		19.3	1542
19.32	1691		19.32	1527		19.32	1292		19.34	1583.48		19.32	935		19.32	1162		19.32	1789		19.32	1557		19.32	1466		19.32	1571
19.34	1637		19.34	1507		19.34	1365		19.3565	1599.55		19.34	1042		19.34	1146		19.34	1767		19.34	1502		19.34	1427		19.34	1632
19.36	1700		19.36	1523		19.36	1352		19.38	1640.25		19.36	963		19.36	1131		19.36	1719		19.36	1566		19.36	1493		19.36	1573
19.38	1662		19.38	1523		19.38	1312		19.4	1647.16		19.38	980		19.38	1151		19.38	1719		19.38	1565		19.38	1470		19.38	1666
19.4	1665		19.4	1480		19.4	1362		19.42	1653.54		19.4	992		19.4	1139		19.4	1778		19.4	1551		19.4	1363		19.4	1601
19.42	1681		19.42	1472		19.42	1379		19.44	1650.54		19.42	958		19.42	1160		19.401	1648.23		19.42	1521		19.42	1437		19.42	1597
19.44	1711		19.44	1482		19.44	1350		19.46	1640.8		19.44	965		19.44	1114		19.44	1774		19.44	1451		19.44	1464		19.44	1644
19.46	1660		19.46	1504		19.46	1325		19.48	1637.06		19.46	981		19.46	1133		19.46	1738		19.46	1588		19.46	1475		19.46	1608
19.48	1621		19.48	1562		19.48	1383		19.5	1653.76		19.48	990		19.48	1118		19.5672	1643.3		19.48	1512		19.48	1450		19.48	1631
19.5	1728		19.5	1484		19.5	1367		19.544	1639.74		19.5	984		19.5	1179		19.5	1775		19.5	1494		19.5	1440		19.5	1591
19.52	1698		19.52	1523		19.52	1316		19.5709	1627.99		19.52	993		19.52	1176		19.5782	1709.08		19.52	1556		19.52	1445		19.52	1626
19.54	1662		19.54	1503		19.54	1349		19.5186	1645.09		19.54	1034		19.54	1186		19.6568	1678.78		19.54	1613		19.54	1409		19.54	1649
19.56	1675		19.56	1509		19.56	1365		19.58	1644.14		19.56	1031		19.56	1187		19.5658	1790.86		19.56	1620		19.56	1472		19.56	1630
19.58	1693		19.58	1540		19.58	1332		19.5788	1621.5		19.58	982		19.58	1168		19.6568	1808.4		19.58	1572		19.58	1492		19.58	1645
19.6	1634		19.6	1499		19.6	1379		19.6311	1639.02		19.6	971		19.6	1184		19.7146	1719.1		19.6	1529		19.6	1550		19.6	1671
19.62	1722		19.62	1472		19.62	1407		19.6675	1663.06		19.62	969		19.62	1206		19.6919	1759.42		19.62	1535		19.62	1450		19.62	1581
19.64	1782		19.64	1523		19.64	1440		19.8244	1666.33		19.64	999		19.64	1258		19.7374	1730.26		19.64	1593		19.64	1502		19.64	1635
19.66	1674		19.66	1564		19.66	1368		19.7547	1643.83		19.66	986		19.66	1174		19.6919	1776.96		19.66	1563		19.66	1491		19.66	1608
19.68	1677		19.68	1421		19.68	1327		19.7103	1625.93		19.68	972		19.68	1160		19.818	1674.91		19.68	1598		19.68	1460		19.68	1600
19.7	1745		19.7	1514		19.7	1394		19.7721	1614.71		19.7	1013		19.7	1188		19.8283	1825.94		19.7	1550		19.7	1469		19.7	1579
19.72	1614		19.72	1515		19.72	1390		19.7626	1639.94		19.72	1011		19.72	1233		19.8862	1766.94		19.72	1580		19.72	1513		19.72	1642
19.74	1760		19.74	1549		19.74	1440		19.7975	1646.48		19.74	983		19.74	1267		19.9544	1714.09		19.74	1554		19.74	1478		19.74	1581
19.76	1668		19.76	1541		19.76	1406		19.7198	1634.01		19.76	990		19.76	1223		20.0123	1802.02		19.76	1607		19.76	1448		19.76	1647
19.78	1721		19.78	1574		19.78	1396		19.7547	1621.74		19.78	972		19.78	1237		20.1363	1662.38		19.78	1574		19.78	1416		19.78	1667
19.8	1700		19.8	1599		19.8	1415		19.7721	1635.31		19.8	988		19.8	1210		19.9771	1691.31		19.8	1528		19.8	1568		19.8	1675
19.82	1720		19.82	1465		19.82	1383		19.8339	1614.72		19.82	1004		19.82	1210		20.0805	1700.19		19.82	1565		19.82	1507		19.82	1592
19.84	1699		19.84	1559		19.84	1388		19.8941	1601.88		19.84	1040		19.84	1212		20.0453	1761.93		19.84	1633		19.84	1453		19.84	1648
19.86	1670		19.86	1548		19.86	1415		19.9036	1613.74		19.86	972		19.86	1268		20.0453	1814.77		19.86	1563		19.86	1492		19.86	1601
19.88	1735		19.88	1442		19.88	1388		19.9115	1675.3		19.88	991		19.88	1183		20.0123	1776.96		19.88	1615		19.88	1505		19.88	1587
19.9	1673		19.9	1550		19.9	1465		19.9115	1696.17		19.9	1052		19.9	1170		20.1259	1703.84		19.9	1612		19.9	1441		19.9	1659
19.92	1731		19.92	1572		19.92	1403		19.8941	1655.45		19.92	1041		19.92	1217		20.0681	1740.51		19.92	1532		19.92	1528		19.92	1686
19.94	1773		19.94	1550		19.94	1371		19.9559	1630.16		19.94	1045		19.94	1194		20.1487	1759.42		19.94	1598		19.94	1446		19.94	1516
19.96	1710		19.96	1543		19.96	1401		19.9559	1627.93		19.96	1044		19.96	1251		20.1941	1754.18		19.96	1545		19.96	1502		19.96	1681
19.98	1760		19.98	1602		19.98	1414		20.0177	1643.5		19.98	1028		19.98	1221		20.1135	1745.52		19.98	1604		19.98	1439		19.98	1622
20	1784		20	1557		20	1422		19.9385	1632.26		20	1001		20	1230		20.1363	1789.49		20	1570		20	1570		20	1659
20.02	1806		20.02	1580		20.02	1393		20.0779	1641.23		20.02	999		20.02	1168		20.1032	1784.48		20.02	1622		20.02	1461		20.02	1696
20.04	1791		20.04	1473		20.04	1366		20.0953	1657.84		20.04	1060		20.04	1206		20.1135	1830.95		20.04	1656		20.04	1541		20.04	1700
20.06	1796		20.06	1529		20.06	1419		20.0256	1648.37		20.06	1036		20.06	1231		20.3078	1678.78		20.06	1600		20.06	1512		20.06	1708
20.08	1741		20.08	1504		20.08	1489		20.0526	1640.38		20.08	1029		20.08	1115		20.1135	1773.09		20.08	1592		20.08	1484		20.08	1749
20.1	1784		20.1	1530		20.1	1470		20.1302	1629.41		20.1	1121		20.1	1210		20.2748	1707.71		20.1	1594		20.1	1533		20.1	1652
20.12	1806		20.12	1547		20.12	1404		20.1223	1639.62		20.12	1039		20.12	1160		20.3078	1717.73		20.12	1586		20.12	1517		20.12	1672
20.14	1813		20.14	1573		20.14	1432		20.1841	1649.83		20.14	1021		20.14	1201		20.252	1784.48		20.14	1675		20.14	1548		20.14	1644
20.16	1709		20.16	1590		20.16	1395		20.2094	1645.45		20.16	1036		20.16	1230		20.3078	1753.04		20.16	1549		20.16	1500		20.16	1686
20.18	1733		20.18	1581		20.18	1441		20.2094	1620.53		20.18	1039		20.18	1247		20.252	1818.42		20.18	1604		20.18	1469		20.18	1734
20.2	1725		20.2	1525		20.2	1458		20.192	1609.02		20.2	1092		20.2	1215		20.2748	1764.43		20.2	1569		20.2	1511		20.2	1625
20.22	1721		20.22	1515		20.22	1419		20.2791	1623.24		20.22	1021		20.22	1199		20.2169	1842.34		20.22	1603		20.22	1542		20.22	1681
20.24	1705		20.24	1533		20.24	1424		20.2966	1624.6		20.24	1066		20.24	1137		20.24	1865		20.24	1610		20.24	1473		20.24	1647
20.26	1732		20.26	1528		20.26	1516		20.314	1603.4		20.26	982		20.26	1183		20.3429	1827.3		20.26	1554		20.26	1506		20.26	1749
20.28	1677		20.28	1565		20.28	1431		20.3235	1611.24		20.28	1005		20.28	1180		20.3429	1839.83		20.28	1655		20.28	1489		20.28	1683
20.3	1712		20.3	1527		20.3	1400		20.3758	1621.13		20.3	1062		20.3	1155		20.2851	1794.5		20.3	1612		20.3	1494		20.3	1716
20.32	1761		20.32	1599		20.32	1472		20.3758	1668.79		20.32	1029		20.32	1155		20.3305	1736.64		20.32	1659		20.32	1547		20.32	1783
20.34	1742		20.34	1602		20.34	1493		20.36	1668.65		20.34	1063		20.34	1259		20.3988	1785.84		20.34	1606		20.34	1541		20.34	1689
20.36	1736		20.36	1608		20.36	1439		20.38	1638.05		20.36	993		20.36	1248		20.5021	1758.05		20.36	1570		20.36	1483		20.36	1675
20.38	1801		20.38	1547		20.38	1425		20.4107	1602.85		20.38	1161		20.38	1254		20.4463	1829.81		20.38	1622		20.38	1492		20.38	1636
20.4	1780		20.4	1500		20.4	1464		20.42	1626.81		20.4	1069		20.4	1221		20.3884	1746.66		20.4	1660		20.4	1522		20.4	1713
20.42	1809		20.42	1580		20.42	1510		20.44	1674.38		20.42	1051		20.42	1204		20.4236	1803.38		20.42	1646		20.42	1555		20.42	1692
20.44	1762		20.44	1610		20.44	1477		20.46	1664.97		20.44	1049		20.44	1190		20.4463	1833.68		20.44	1618		20.44	1546		20.44	1728
20.46	1784		20.46	1568		20.46	1444		20.48	1614		20.46	1123		20.46	1223		20.46	1868		20.46	1580		20.46	1512		20.46	1735
20.48	1772		20.48	1579		20.48	1348		20.5	1573.8		20.48	1058		20.48	1235		20.48	1881		20.48	1530		20.48	1507		20.48	1739
20.5	1715		20.5	1619		20.5	1479		20.52	1612.89		20.5	1070		20.5	1254		20.5	1818		20.5	1681		20.5	1578		20.5	1697
20.52	1822		20.52	1636		20.52	1499		20.54	1627.97		20.52	1017		20.52	1206		20.52	1819		20.52	1655		20.52	1580		20.52	1642
20.54	1708		20.54	1643		20.54	1407		20.56	1626.86		20.54	1099		20.54	1273		20.54	1752		20.54	1597		20.54	1563		20.54	1730
20.56	1806		20.56	1519		20.56	1414		20.58	1607.6		20.56	1041		20.56	1207		20.56	1753		20.56	1640		20.56	1536		20.56	1658
20.58	1743		20.58	1592		20.58	1453		20.6	1609.77		20.58	1041		20.58	1211		20.58	1698		20.58	1558		20.58	1544		20.58	1692
20.6	1715		20.6	1563		20.6	1495		20.62	1596.49		20.6	1075		20.6	1235		20.6	1744		20.6	1659		20.6	1559		20.6	1693
20.62	1762		20.62	1630		20.62	1442		20.64	1599.66		20.62	1110		20.62	1228		20.62	1764		20.62	1641		20.62	1541		20.62	1741
20.64	1756		20.64	1577		20.64	1460		20.66	1615.11		20.64	1101		20.64	1212		20.64	1753		20.64	1591		20.64	1548		20.64	1758
20.66	1791		20.66	1536		20.66	1412		20.68	1618.31		20.66	1099		20.66	1188		20.7042	1871.08		20.66	1695		20.66	1536		20.66	1790
20.68	1712		20.68	1635		20.68	1485		20.7	1590.57		20.68	1058		20.68	1255		20.625	1784.3		20.68	1677		20.68	1565		20.68	1752
20.7	1770		20.7	1578		20.7	1425		20.72	1573.46		20.7	1077		20.7	1205		20.6503	1796.86		20.7	1658		20.7	1598		20.7	1785
20.72	1736		20.72	1587		20.72	1457		20.74	1624.11		20.72	1053		20.72	1228		20.72	1717		20.72	1713		20.72	1587		20.72	1692
20.74	1727		20.74	1678		20.74	1478		20.76	1681.54		20.74	1065		20.74	1233		20.7565	1841.82		20.74	1619		20.74	1523		20.74	1727
20.76	1763		20.76	1618		20.76	1424		20.78	1705.34		20.76	1046		20.76	1179		20.7565	1789.87		20.76	1680		20.76	1550		20.76	1711
20.78	1764		20.78	1517		20.78	1426		20.8	1657		20.78	1120		20.78	1233		20.7644	1818.13		20.78	1646		20.78	1584		20.78	1774
20.8	1781		20.8	1632		20.8	1427		20.82	1621.17		20.8	1077		20.8	1271		20.8167	1834.68		20.8	1670		20.8	1571		20.8	1799
20.82	1861		20.82	1681		20.82	1449		20.84	1633.66		20.82	1074		20.82	1305		20.82	1726		20.82	1705		20.82	1572		20.82	1739
20.84	1793		20.84	1632		20.84	1506		20.86	1679.69		20.84	1079		20.84	1221		20.8167	1807.99		20.84	1686		20.84	1548		20.84	1781
20.86	1708		20.86	1651		20.86	1483		20.88	1668.54		20.86	1066		20.86	1262		20.8531	1818.13		20.86	1700		20.86	1608		20.86	1753
20.88	1726		20.88	1675		20.88	1498		20.9	1659.43		20.88	1083		20.88	1234		20.88	1729		20.88	1670		20.88	1648		20.88	1791
20.9	1800		20.9	1570		20.9	1524		20.92	1668.2		20.9	1112		20.9	1319		20.888	1785.87		20.9	1681		20.9	1608		20.9	1795
20.92	1743		20.92	1681		20.92	1445		20.94	1665.43		20.92	1093		20.92	1212		20.861	1873.36		20.92	1680		20.92	1518		20.92	1780
20.94	1765		20.94	1693		20.94	1426		20.96	1635.83		20.94	1088		20.94	1227		20.9926	1817.41		20.94	1697		20.94	1522		20.94	1800
20.96	1770		20.96	1575		20.96	1452		20.98	1670.46		20.96	1070		20.96	1211		20.9577	1827.69		20.96	1674		20.96	1544		20.96	1762
20.98	1760		20.98	1688		20.98	1468		21	1698.66		20.98	1022		20.98	1226		20.98	1731		20.98	1670		20.98	1564		20.98	1785
21	1751		21	1611		21	1499		21.02	1715		21	1155		21	1214		21	1725		21	1711		21	1657		21	1666
21.02	1722		21.02	1619		21.02	1443		21.04	1691.43		21.02	1103		21.02	1308		21.0179	1865.51		21.02	1678		21.02	1568		21.02	1790
21.04	1749		21.04	1635		21.04	1427		21.06	1671.71		21.04	1104		21.04	1293		21.04	1731		21.04	1733		21.04	1552		21.04	1759
21.06	1735		21.06	1662		21.06	1493		21.08	1677.34		21.06	1083		21.06	1279		21.06	1782		21.06	1730		21.06	1628		21.06	1703
21.08	1712		21.08	1638		21.08	1508		21.1	1727.6		21.08	1125		21.08	1264		21.2112	1890.77		21.08	1724		21.08	1624		21.08	1755
21.1	1798		21.1	1686		21.1	1466		21.12	1725.57		21.1	1145		21.1	1248		21.2207	1824.55		21.1	1624		21.1	1597		21.1	1817
21.12	1808		21.12	1684		21.12	1492		21.14	1661.23		21.12	1161		21.12	1267		21.0892	1873.36		21.12	1724		21.12	1678		21.12	1765
21.14	1762		21.14	1611		21.14	1535		21.16	1630.34		21.14	1087		21.14	1254		21.14	1755		21.14	1673		21.14	1674		21.14	1777
21.16	1781		21.16	1655		21.16	1482		21.18	1663.37		21.16	1097		21.16	1308		21.16	1743		21.16	1634		21.16	1620		21.16	1774
21.18	1727		21.18	1608		21.18	1475		21.2	1673.49		21.18	1139		21.18	1282		21.18	1742		21.18	1657		21.18	1615		21.18	1796
21.2	1788		21.2	1623		21.2	1480		21.22	1652.54		21.2	1107		21.2	1263		21.2286	1829.26		21.2	1639		21.2	1675		21.2	1760
21.22	1783		21.22	1695		21.22	1523		21.24	1654.4		21.22	1042		21.22	1293		21.22	1831		21.22	1674		21.22	1667		21.22	1753
21.24	1797		21.24	1664		21.24	1471		21.26	1665.37		21.24	1116		21.24	1251		21.24	1831		21.24	1687		21.24	1622		21.24	1824
21.26	1793		21.26	1637		21.26	1482		21.28	1666.33		21.26	1134		21.26	1248		21.26	1798		21.26	1677		21.26	1657		21.26	1773
21.28	1752		21.28	1752		21.28	1470		21.3	1630.42		21.28	1088		21.28	1226		21.3332	1884.49		21.28	1639		21.28	1632		21.28	1717
21.3	1847		21.3	1609		21.3	1414		21.3097	1635.87		21.3	1142		21.3	1287		21.3	1751		21.3	1666		21.3	1608		21.3	1838
21.32	1809		21.32	1656		21.32	1478		21.34	1640.08		21.32	1117		21.32	1303		21.2556	1856.09		21.32	1663		21.32	1610		21.32	1821
21.34	1767		21.34	1655		21.34	1475		21.36	1660.76		21.34	1115		21.34	1310		21.34	1766		21.34	1685		21.34	1637		21.34	1795
21.36	1807		21.36	1672		21.36	1529		21.38	1666.66		21.36	1080		21.36	1276		21.4124	1829.26		21.36	1738		21.36	1581		21.36	1757
21.38	1782		21.38	1662		21.38	1517		21.4	1679.03		21.38	1119		21.38	1204		21.38	1777		21.38	1651		21.38	1652		21.38	1754
21.4	1822		21.4	1669		21.4	1441		21.42	1653.41		21.4	1156		21.4	1259		21.4	1773		21.4	1704		21.4	1604		21.4	1746
21.42	1722		21.42	1703		21.42	1503		21.4752	1629.33		21.42	1187		21.42	1241		21.42	1740		21.42	1679		21.42	1641		21.42	1762
21.44	1763		21.44	1668		21.44	1495		21.46	1637.89		21.44	1119		21.44	1251		21.4822	1850.53		21.44	1680		21.44	1584		21.44	1791
21.46	1778		21.46	1744		21.46	1485		21.48	1652.35		21.46	1118		21.46	1314		21.46	1793		21.46	1731		21.46	1698		21.46	1842
21.48	1843		21.48	1623		21.48	1543		21.5	1656.49		21.48	1138		21.48	1287		21.48	1794		21.48	1785		21.48	1631		21.48	1809
21.5	1848		21.5	1684		21.5	1464		21.52	1640.72		21.5	1111		21.5	1268		21.5	1781		21.5	1706		21.5	1649		21.5	1840
21.52	1849		21.52	1728		21.52	1467		21.5237	1632.92		21.52	1152		21.52	1255		21.5614	1868.65		21.52	1814		21.52	1629		21.52	1799
21.54	1824		21.54	1662		21.54	1536		21.56	1614.67		21.54	1120		21.54	1286		21.54	1806		21.54	1713		21.54	1668		21.54	1945
21.56	1724		21.56	1630		21.56	1482		21.5551	1618.78		21.56	1163		21.56	1256		21.5265	1891.49		21.56	1754		21.56	1644		21.56	1891
21.58	1825		21.58	1683		21.58	1573		21.6	1635.01		21.58	1125		21.58	1239		21.58	1764		21.58	1710		21.58	1571		21.58	1900
21.6	1785		21.6	1756		21.6	1526		21.62	1651.76		21.6	1142		21.6	1281		21.7024	1908.04		21.6	1745		21.6	1552		21.6	1804
21.62	1765		21.62	1698		21.62	1517		21.64	1649.09		21.62	1184		21.62	1245		21.62	1783		21.62	1718		21.62	1642		21.62	1815
21.64	1739		21.64	1652		21.64	1595		21.66	1632.51		21.64	1167		21.64	1311		21.6232	1772.46		21.64	1703		21.64	1668		21.64	1854
21.66	1708		21.66	1708		21.66	1512		21.68	1653.66		21.66	1137		21.66	1249		21.658	1813.42		21.66	1725		21.66	1707		21.66	1821
21.68	1781		21.68	1775		21.68	1500		21.7	1676.51		21.68	1168		21.68	1246		21.68	1772		21.68	1749		21.68	1667		21.68	1819
21.7	1762		21.7	1666		21.7	1509		21.72	1679.71		21.7	1154		21.7	1234		21.7452	1853.67		21.7	1723		21.7	1675		21.7	1805
21.72	1858		21.72	1712		21.72	1543		21.74	1662.8		21.72	1177		21.72	1239		21.7452	1856.09		21.72	1775		21.72	1666		21.72	1867
21.74	1770		21.74	1798		21.74	1505		21.76	1669.34		21.74	1166		21.74	1300		21.7452	1800		21.74	1759		21.74	1656		21.74	1881
21.76	1761		21.76	1730		21.76	1522		21.78	1685.71		21.76	1169		21.76	1249		21.7626	1804.71		21.76	1769		21.76	1667		21.76	1850
21.78	1804		21.78	1698		21.78	1493		21.8	1670.09		21.78	1149		21.78	1273		21.7895	1871.79		21.78	1746		21.78	1609		21.78	1936
21.8	1823		21.8	1660		21.8	1565		21.8232	1655.56		21.8	1198		21.8	1296		21.7547	1790.58		21.8	1805		21.8	1608		21.8	1852
21.82	1754		21.82	1710		21.82	1534		21.84	1653.69		21.82	1113		21.82	1251		21.8149	1823.69		21.82	1795		21.82	1625		21.82	1908
21.84	1796		21.84	1696		21.84	1541		21.86	1671.26		21.84	1184		21.84	1393		21.807	1804.71		21.84	1697		21.84	1713		21.84	1802
21.86	1772		21.86	1752		21.86	1512		21.88	1668.09		21.86	1190		21.86	1311		21.8497	1853.67		21.86	1728		21.86	1600		21.86	1799
21.88	1740		21.88	1700		21.88	1463		21.9	1661.15		21.88	1173		21.88	1258		21.921	1867.08		21.88	1744		21.88	1647		21.88	1854
21.9	1761		21.9	1658		21.9	1517		21.92	1638.75		21.9	1133		21.9	1316		21.8941	1802.43		21.9	1681		21.9	1699		21.9	1830
21.92	1717		21.92	1671		21.92	1539		21.9488	1650.94		21.92	1192		21.92	1297		21.9036	1801.57		21.92	1793		21.92	1646		21.92	1939
21.94	1788		21.94	1645		21.94	1555		21.96	1676.78		21.94	1166		21.94	1281		21.8941	1912.04		21.94	1798		21.94	1701		21.94	1937
21.96	1831		21.96	1737		21.96	1560		21.98	1701.7		21.96	1184		21.96	1323		21.9036	1827.69		21.96	1726		21.96	1653		21.96	1860
21.98	1766		21.98	1755		21.98	1569		22	1686.66		21.98	1192		21.98	1287		21.9812	1802.43		21.98	1800		21.98	1668		21.98	1934
22	1737		22	1728		22	1544		22.02	1683.48		22	1183		22	1270		21.921	1882.78		22	1657		22	1663		22	1936
22.02	1792		22.02	1701		22.02	1564		22.04	1697.55		22.02	1224		22.02	1298		22.0256	1909.61		22.02	1763		22.02	1759		22.02	1908
22.04	1796		22.04	1767		22.04	1573		22.0201	1694.74		22.04	1227		22.04	1271		22.0256	1871.79		22.04	1814		22.04	1626		22.04	1947
22.06	1700		22.06	1703		22.06	1552		22.08	1670.35		22.06	1237		22.06	1314		22.0526	1812.7		22.06	1810		22.06	1670		22.06	1853
22.08	1803		22.08	1789		22.08	1544		22.1	1658.31		22.08	1211		22.08	1286		22.0161	1856.81		22.08	1819		22.08	1712		22.08	1882
22.1	1776		22.1	1797		22.1	1517		22.12	1665.97		22.1	1146		22.1	1342		22.1128	1837.97		22.1	1805		22.1	1634		22.1	1895
22.12	1732		22.12	1754		22.12	1541		22.14	1648.94		22.12	1184		22.12	1268		22.0953	1883.64		22.12	1769		22.12	1769		22.12	1894
22.14	1756		22.14	1742		22.14	1569		22.16	1663.84		22.14	1220		22.14	1307		22.1397	1873.36		22.14	1755		22.14	1770		22.14	1856
22.16	1773		22.16	1785		22.16	1524		22.18	1674.26		22.16	1206		22.16	1265		22.1745	1865.51		22.16	1793		22.16	1744		22.16	1895
22.18	1813		22.18	1764		22.18	1574		22.2012	1679.61		22.18	1079		22.18	1315		22.2189	1908.9		22.18	1760		22.18	1737		22.18	1867
22.2	1721		22.2	1689		22.2	1525		22.22	1682.65		22.2	1165		22.2	1255		22.2	1783		22.2	1833		22.2	1686		22.2	1854
22.22	1802		22.22	1733		22.22	1626		22.2397	1697.17		22.22	1217		22.22	1386		22.1651	1826.12		22.22	1828		22.22	1729		22.22	1919
22.24	1754		22.24	1744		22.24	1624		22.26	1699.59		22.24	1141		22.24	1345		22.2966	1905.76		22.24	1819		22.24	1693		22.24	1960
22.26	1761		22.26	1701		22.26	1597		22.28	1670.72		22.26	1167		22.26	1322		22.26	1781		22.26	1724		22.26	1701		22.26	1934
22.28	1742		22.28	1690		22.28	1626		22.3	1674.14		22.28	1135		22.28	1285		22.28	1783		22.28	1775		22.28	1716		22.28	1956
22.3	1736		22.3	1795		22.3	1620		22.32	1674.02		22.3	1178		22.3	1259		22.3	1794		22.3	1740		22.3	1694		22.3	1868
22.32	1706		22.32	1703		22.32	1572		22.34	1718.54		22.32	1180		22.32	1286		22.32	1825		22.32	1789		22.32	1721		22.32	1894
22.34	1758		22.34	1705		22.34	1550		22.3667	1707.77		22.34	1218		22.34	1356		22.34	1847		22.34	1830		22.34	1673		22.34	1898
22.36	1790		22.36	1802		22.36	1602		22.38	1715.11		22.36	1228		22.36	1343		22.3584	1893.06		22.36	1807		22.36	1702		22.36	1904
22.38	1788		22.38	1753		22.38	1633		22.4	1698.22		22.38	1186		22.38	1307		22.38	1853		22.38	1818		22.38	1695		22.38	1918
22.4	1788		22.4	1671		22.4	1623		22.42	1725.98		22.4	1278		22.4	1308		22.4	1849		22.4	1792		22.4	1666		22.4	1950
22.42	1736		22.42	1703		22.42	1595		22.4138	1729.48		22.42	1239		22.42	1336		22.42	1819		22.42	1771		22.42	1710		22.42	1866
22.44	1791		22.44	1771		22.44	1575		22.4851	1746.76		22.44	1216		22.44	1267		22.44	1895		22.44	1783		22.44	1744		22.44	1856
22.46	1688		22.528	1801.37		22.46	1517		22.555	1739.57		22.46	1258		22.46	1308		22.46	1943		22.46	1713		22.46	1698		22.46	1931
22.48	1829		22.48	1794		22.48	1578		22.5322	1736.36		22.48	1263		22.48	1327		22.48	1874		22.48	1758		22.48	1744		22.48	1904
22.5	1778		22.5	1712		22.5	1515		22.5393	1744.38		22.5	1242		22.5	1292		22.5	1809		22.5	1846		22.5	1760		22.5	1907
22.52	1778		22.52	1705		22.52	1675		22.5478	1760.86		22.52	1218		22.52	1351		22.52	1933		22.52	1757		22.52	1726		22.52	1827
22.54	1760		22.54	1744		22.54	1512		22.5635	1747.79		22.54	1208		22.54	1398		22.581	1958.17		22.54	1811		22.54	1723		22.54	1874
22.56	1799		22.56	1729		22.56	1566		22.58	1735.38		22.56	1198		22.56	1264		22.56	1944		22.56	1848		22.56	1703		22.56	1839
22.58	1814		22.58	1769		22.58	1524		22.6505	1746.55		22.58	1252		22.58	1226		22.58	1929		22.58	1852		22.58	1677		22.58	1899
22.6	1853		22.6	1735		22.6	1540		22.5949	1771.33		22.6	1219		22.6	1287		22.6	1860		22.6	1800		22.6	1728		22.6	1883
22.62	1786		22.62	1670		22.62	1623		22.64	1752.23		22.62	1199		22.62	1274		22.62	1942		22.62	1763		22.62	1757		22.62	1935
22.64	1796		22.64	1820		22.64	1631		22.66	1743.86		22.64	1187		22.64	1303		22.64	1920		22.64	1836		22.64	1660		22.64	1930
22.66	1762		22.66	1694		22.66	1601		22.68	1721.79		22.66	1220		22.66	1306		22.66	1949		22.66	1794		22.66	1741		22.66	1908
22.68	1716		22.68	1707		22.68	1600		22.7	1692.75		22.68	1206		22.68	1245		22.68	1869		22.68	1785		22.68	1759		22.68	1994
22.7	1712		22.7	1738		22.7	1620		22.7204	1678.87		22.7	1194		22.7	1367		22.7	1914		22.7	1813		22.7	1751		22.7	1963
22.72	1840		22.72	1826		22.72	1657		22.74	1681.45		22.72	1166		22.72	1316		22.72	1943		22.72	1802		22.72	1788		22.72	1907
22.74	1789		22.74	1707		22.74	1661		22.7048	1705.34		22.74	1219		22.74	1286		22.74	1822		22.74	1789		22.74	1802		22.74	1914
22.76	1814		22.76	1663		22.76	1657		22.78	1705.13		22.76	1202		22.76	1340		22.76	1871		22.76	1862		22.76	1744		22.76	1905
22.78	1825		22.78	1721		22.78	1639		22.8	1741.07		22.78	1237		22.78	1382		22.78	1826		22.78	1852		22.78	1749		22.78	1874
22.8	1753		22.8	1767		22.8	1623		22.82	1738.14		22.8	1241		22.8	1363		22.8	1893		22.8	1865		22.8	1774		22.8	1871
22.82	1808		22.82	1786		22.82	1621		22.84	1723.29		22.82	1205		22.82	1345		22.82	1853		22.82	1799		22.82	1724		22.82	1897
22.84	1801		22.84	1772		22.84	1577		22.86	1696.6		22.84	1243		22.84	1343		22.84	1836		22.84	1842		22.84	1735		22.84	1905
22.86	1754		22.86	1717		22.86	1688		22.88	1698.91		22.86	1239		22.86	1351		22.86	1860		22.86	1842		22.86	1723		22.86	1915
22.88	1846		22.88	1723		22.88	1618		22.9	1708.68		22.88	1281		22.88	1412		22.88	1850		22.88	1833		22.88	1783		22.88	1903
22.9	1748		22.9	1739		22.9	1703		22.92	1729.36		22.9	1205		22.9	1357		22.9	1834		22.9	1786		22.9	1786		22.9	1930
22.92	1757		22.92	1737		22.92	1628		22.903	1762.54		22.92	1249		22.92	1409		22.92	1866		22.92	1859		22.92	1728		22.92	1890
22.94	1845		22.94	1743		22.94	1688		22.96	1766.54		22.94	1291		22.94	1373		23.2333	1896.94		22.94	1809		22.94	1842		22.94	1979
22.96	1753		22.96	1799		22.96	1677		22.9815	1752.46		22.96	1224		22.96	1383		22.9948	1926.4		22.96	1833		22.96	1832		22.96	1915
22.98	1761		22.98	1722		22.98	1575		23	1757.08		22.98	1204		22.98	1351		22.98	1856		22.98	1742		22.98	1830		22.98	1870
23	1845		23	1756		23	1586		23.0442	1772.71		23	1214		23	1421		23	1904		23	1856		23	1802		23	1975
23.02	1820		23.02	1709		23.02	1626		23.04	1785.9		23.02	1268		23.02	1340		23.02	1944		23.02	1878		23.02	1852		23.02	1884
23.04	1785		23.04	1754		23.04	1646		23.02	1775.42		23.04	1231		23.04	1354		23.04	1912		23.04	1935		23.04	1752		23.04	1873
23.06	1756		23.06	1759		23.06	1725		23.1156	1771.63		23.06	1185		23.06	1376		23.06	1959		23.06	1871		23.06	1769		23.06	1874
23.08	1756		23.08	1723		23.08	1678		23.1	1782.45		23.08	1313		23.08	1335		23.08	1915		23.08	1890		23.08	1727		23.08	1885
23.1	1754		23.1	1676		23.1	1701		23.0962	1770.62		23.1	1259		23.1	1318		23.1	1872		23.1	1855		23.1	1799		23.1	1855
23.12	1751		23.12	1689		23.12	1708		23.14	1750.34		23.12	1243		23.12	1365		23.12	1871		23.12	1834		23.12	1797		23.12	1898
23.14	1734		23.14	1716		23.14	1770		23.16	1755.19		23.14	1246		23.14	1411		23.2649	1961.33		23.14	1917		23.14	1817		23.14	1920
23.16	1763		23.16	1774		23.16	1559		23.18	1747.86		23.16	1269		23.16	1408		23.16	1919		23.16	1833		23.16	1814		23.16	1865
23.18	1767		23.18	1664		23.18	1709		23.2	1747.2		23.18	1282		23.18	1425		23.18	1910		23.18	1802		23.18	1807		23.18	1888
23.2	1670		23.2	1695		23.2	1611		23.22	1759.77		23.2	1258		23.2	1372		23.2	1936		23.2	1854		23.2	1816		23.2	1892
23.22	1766		23.22	1688		23.22	1639		23.24	1767.66		23.22	1258		23.22	1411		23.22	1974		23.22	1826		23.22	1780		23.22	1902
23.24	1790		23.24	1769		23.24	1707		23.26	1760.77		23.24	1331		23.24	1407		23.24	1913		23.24	1863		23.24	1752		23.24	1929
23.26	1764		23.26	1743		23.26	1715		23.28	1759.86		23.26	1307		23.26	1392		23.26	1918		23.26	1852		23.26	1741		23.26	1908
23.28	1756		23.28	1687		23.28	1691		23.3	1750.27		23.28	1287		23.28	1400		23.28	1953		23.28	1887		23.28	1810		23.28	1889
23.3	1762		23.3	1795		23.3	1691		23.32	1714.22		23.3	1242		23.3	1432		23.3	1896		23.3	1836		23.3	1763		23.3	1867
23.32	1792		23.32	1695		23.32	1677		23.3124	1690.48		23.32	1290		23.32	1451		23.32	1849		23.32	1868		23.32	1759		23.32	1966
23.34	1767		23.34	1648		23.34	1731		23.36	1701.03		23.34	1237		23.34	1430		23.34	1854		23.34	1886		23.34	1821		23.34	1912
23.36	1730		23.36	1735		23.36	1697		23.38	1709.84		23.36	1177		23.36	1421		23.5494	1970.1		23.36	1792		23.36	1732		23.36	1911
23.38	1772		23.38	1713		23.38	1696		23.368	1720.18		23.38	1216		23.38	1427		23.3138	1898.52		23.38	1857		23.38	1772		23.38	1921
23.4	1785		23.4	1768		23.4	1741		23.42	1735.84		23.4	1318		23.4	1476		23.4	1856		23.4	1813		23.4	1817		23.4	1907
23.42	1841		23.42	1743		23.42	1681		23.44	1746.22		23.42	1297		23.42	1407		23.4862	1960.47		23.42	1894		23.42	1873		23.42	1935
23.44	1804		23.44	1670		23.44	1765		23.4308	1724.78		23.44	1251		23.44	1434		23.5983	1953.43		23.44	1827		23.44	1758		23.44	1854
23.46	1703		23.46	1635		23.46	1719		23.48	1690.15		23.46	1324		23.46	1449		23.423	1912.89		23.46	1883		23.46	1828		23.46	1906
23.48	1742		23.48	1681		23.48	1704		23.5	1689.76		23.48	1296		23.48	1442		23.5034	1924.82		23.48	1873		23.48	1751		23.48	1898
23.5	1716		23.5	1618		23.5	1716		23.52	1698.37		23.5	1242		23.5	1376		23.423	1856.41		23.5	1887		23.5	1763		23.5	1940
23.52	1746		23.52	1731		23.52	1718		23.54	1740.8		23.52	1332		23.52	1461		23.52	1865		23.52	1905		23.52	1785		23.52	1914
23.54	1767		23.54	1681		23.54	1676		23.56	1784.83		23.54	1259		23.54	1495		23.54	1885		23.54	1832		23.54	1834		23.54	1906
23.56	1722		23.56	1684		23.56	1704		23.58	1760.66		23.56	1279		23.56	1529		23.4086	1943.08		23.56	1911		23.56	1782		23.56	1907
23.58	1803		23.58	1626		23.58	1749		23.6	1710.74		23.58	1230		23.58	1495		23.58	1847		23.58	1913		23.58	1772		23.58	1887
23.6	1752		23.6	1697		23.6	1748		23.62	1706.37		23.6	1298		23.6	1527		23.6	1833		23.6	1842		23.6	1793		23.6	1887
23.62	1777		23.62	1605		23.62	1720		23.64	1759.62		23.62	1222		23.62	1481		23.62	1939		23.62	1805		23.62	1783		23.62	1920
23.64	1717		23.64	1594		23.64	1836		23.659	1744.93		23.64	1279		23.64	1497		23.64	1868		23.64	1878		23.64	1869		23.64	1869
23.66	1783		23.66	1701		23.66	1716		23.68	1708.53		23.66	1336		23.66	1417		23.66	1898		23.66	1836		23.66	1780		23.66	1908
23.68	1826		23.68	1695		23.68	1799		23.7	1726.97		23.68	1297		23.68	1521		23.68	1892		23.68	1835		23.68	1851		23.68	1878
23.7	1664		23.7	1605		23.7	1760		23.72	1773.46		23.7	1320		23.7	1566		23.7	1900		23.7	1851		23.7	1777		23.7	1962
23.72	1692		23.72	1632		23.72	1804		23.74	1738.58		23.72	1270		23.72	1569		23.72	1972		23.72	1907		23.72	1824		23.72	1865
23.74	1743		23.74	1688		23.74	1771		23.76	1720.89		23.74	1321		23.74	1511		23.74	1896		23.74	1871		23.74	1803		23.74	1882
23.76	1716		23.76	1665		23.76	1758		23.8095	1752.14		23.76	1317		23.76	1571		23.7247	1950.12		23.76	1838		23.76	1832		23.76	1923
23.78	1770		23.78	1723		23.78	1792		23.7774	1775.93		23.78	1348		23.78	1449		23.78	1893		23.78	1806		23.78	1807		23.78	1801
23.8	1777		23.8	1692		23.8	1782		23.82	1739.74		23.8	1296		23.8	1487		23.8	1883		23.8	1850		23.8	1822		23.8	1823
23.82	1737		23.82	1609		23.82	1759		23.84	1725.93		23.82	1279		23.82	1465		23.82	1920		23.82	1904		23.82	1804		23.82	1813
23.84	1771		23.84	1631		23.84	1728		23.86	1714.94		23.84	1278		23.84	1506		23.84	1898		23.84	1845		23.84	1846		23.84	1906
23.86	1733		23.86	1607		23.86	1808		23.8331	1705.95		23.86	1291		23.86	1486		23.86	1885		23.86	1878		23.86	1843		23.86	1923
23.88	1753		23.88	1633		23.88	1826		23.8716	1693.27		23.88	1300		23.88	1502		23.88	1934		23.88	1835		23.88	1793		23.88	1940
23.9	1732		23.9	1645		23.9	1783		23.8873	1695.68		23.9	1228		23.9	1526		23.9	1914		23.9	1862		23.9	1851		23.9	1845
23.92	1729		23.92	1721		23.92	1855		23.94	1697.04		23.92	1341		23.92	1526		23.9948	1944.66		23.92	1753		23.92	1859		23.92	1832
23.94	1768		23.94	1639		23.94	1744		23.96	1718.31		23.94	1303		23.94	1521		23.94	1894		23.94	1842		23.94	1810		23.94	1874
23.96	1753		23.96	1667		23.96	1860		23.98	1719.74		23.96	1332		23.96	1498		23.96	1959		23.96	1893		23.96	1924		23.96	1899
23.98	1782		23.98	1633		23.98	1894		24	1733.5		23.98	1343		23.98	1558		23.9632	1989.07		23.98	1913		23.98	1823		23.98	1840
24	1658		24	1695		24	1914		24.02	1716.38		24	1331		24	1501		24	1917		24	1806		24	1899		24	1914
24.02	1810		24.02	1630		24.02	1857		24.0456	1744.63		24.02	1257		24.02	1549		24.02	1882		24.02	1850		24.02	1834		24.02	1901
24.04	1737		24.04	1579		24.04	1824		24.06	1764.58		24.04	1331		24.04	1528		24.058	1991.51		24.04	1878		24.04	1814		24.04	1862
24.06	1753		24.06	1597		24.06	1868		24.08	1783.24		24.06	1292		24.06	1598		24.1385	1945.38		24.06	1884		24.06	1845		24.06	1917
24.08	1661		24.08	1641		24.08	1869		24.1	1770.22		24.08	1321		24.08	1538		24.219	2008.9		24.08	1808		24.08	1824		24.08	1948
24.1	1674		24.1	1663		24.1	1836		24.12	1794.42		24.1	1299		24.1	1541		24.1	1895		24.1	1849		24.1	1911		24.1	1865
24.12	1701		24.12	1672		24.12	1916		24.1554	1781.83		24.12	1275		24.12	1531		24.12	1903		24.12	1811		24.12	1914		24.12	1881
24.14	1748		24.14	1671		24.14	1924		24.16	1777.74		24.14	1323		24.14	1571		24.058	1972.4		24.14	1866		24.14	1841		24.14	1924
24.16	1681		24.16	1660		24.16	1854		24.18	1762.9		24.16	1305		24.16	1529		24.16	1992		24.16	1833		24.16	1863		24.16	1852
24.18	1777		24.18	1604		24.18	1837		24.2	1778.77		24.18	1349		24.18	1549		24.18	1902		24.18	1835		24.18	1783		24.18	1882
24.2	1770		24.2	1584		24.2	1919		24.22	1775.02		24.2	1287		24.2	1557		24.2	1924		24.2	1882		24.2	1794		24.2	1839
24.22	1740		24.22	1606		24.22	1858		24.24	1802		24.22	1354		24.22	1564		24.22	1955		24.22	1854		24.22	1845		24.22	1924
24.24	1654		24.24	1658		24.24	1880		24.2981	1815.81		24.24	1297		24.24	1584		24.24	1971		24.24	1775		24.24	1885		24.24	1806
24.26	1738		24.26	1594		24.26	1927		24.2981	1789.77		24.26	1299		24.26	1525		24.26	1962		24.26	1889		24.26	1835		24.26	1884
24.28	1698		24.28	1560		24.28	1892		24.3	1763.12		24.28	1228		24.28	1550		24.28	1922		24.28	1830		24.28	1759		24.28	1975
24.3	1765		24.3	1603		24.3	1824		24.32	1764.76		24.3	1341		24.3	1562		24.3	1981		24.3	1852		24.3	1866		24.3	1860
24.32	1672		24.32	1595		24.32	1959		24.3137	1781.45		24.32	1295		24.32	1608		24.32	1970		24.32	1809		24.32	1846		24.32	1867
24.34	1659		24.34	1619		24.34	1950		24.36	1755.84		24.34	1268		24.34	1551		24.5839	1947.82		24.34	1894		24.34	1859		24.34	1791
24.36	1667		24.36	1581		24.36	1859		24.38	1763.26		24.36	1319		24.36	1579		24.4086	1932.73		24.36	1878		24.36	1856		24.36	1898
24.38	1773		24.38	1656		24.38	1889		24.4079	1779.07		24.38	1327		24.38	1643		24.38	1974		24.38	1869		24.38	1831		24.38	1867
24.4	1720		24.4	1640		24.4	1947		24.42	1765.14		24.4	1336		24.4	1622		24.4	1985		24.4	1896		24.4	1814		24.4	1827
24.42	1674		24.42	1627		24.42	1995		24.44	1737.27		24.42	1312		24.42	1640		24.4402	1980.3		24.42	1835		24.42	1823		24.42	1918
24.44	1672		24.44	1559		24.44	1954		24.46	1737.54		24.44	1313		24.44	1604		24.44	1926		24.44	1829		24.44	1773		24.44	1816
24.46	1698		24.46	1631		24.46	2013		24.48	1740.17		24.46	1396		24.46	1600		24.46	1993		24.46	1765		24.46	1807		24.46	1837
24.48	1718		24.48	1611		24.48	1962		24.5	1736.34		24.48	1361		24.48	1573		24.48	1938		24.48	1861		24.48	1903		24.48	1753
24.5	1745		24.5	1626		24.5	1904		24.52	1732.09		24.5	1305		24.5	1657		24.5	1997		24.5	1886		24.5	1893		24.5	1882
24.52	1670		24.52	1559		24.52	1945		24.54	1731		24.52	1330		24.52	1626		24.52	1956		24.52	1825		24.52	1806		24.52	1764
24.54	1727		24.54	1605		24.54	1931		24.56	1755.71		24.54	1306		24.54	1651		24.54	1913		24.54	1851		24.54	1846		24.54	1834
24.56	1655		24.56	1592		24.56	1929		24.58	1785.91		24.56	1351		24.56	1628		24.56	1908		24.56	1778		24.56	1868		24.56	1875
24.58	1685		24.58	1616		24.58	1968		24.6	1757.97		24.58	1332		24.58	1577		24.58	1960		24.58	1781		24.58	1869		24.58	1797
24.6	1734		24.6	1626		24.6	1918		24.62	1745		24.6	1295		24.6	1638		24.6	1979		24.6	1860		24.6	1863		24.6	1857
24.62	1563		24.62	1628		24.62	1981		24.64	1768.66		24.62	1321		24.62	1676		24.62	1970		24.62	1807		24.62	1857		24.62	1809
24.64	1661		24.64	1639		24.64	1968		24.66	1804.5		24.64	1377		24.64	1681		24.64	1979		24.64	1808		24.64	1782		24.64	1853
24.66	1720		24.66	1626		24.66	1976		24.68	1804.49		24.66	1343		24.66	1703		24.66	1951		24.66	1801		24.66	1895		24.66	1795
24.68	1646		24.68	1559		24.68	1917		24.7146	1792.93		24.68	1325		24.68	1654		24.68	1945		24.68	1766		24.68	1858		24.68	1782
24.7	1771		24.7	1594		24.7	2000		24.6918	1767.58		24.7	1318		24.7	1672		24.7	2016		24.7	1884		24.7	1837		24.7	1832
24.72	1756		24.72	1591		24.72	1942		24.7437	1765.61		24.72	1349		24.72	1688		24.7563	1931.15		24.72	1773		24.72	1859		24.72	1825
24.74	1643		24.74	1603		24.74	2064		24.7357	1762.21		24.74	1316		24.74	1702		24.8052	1909.73		24.74	1830		24.74	1829		24.74	1857
24.76	1629		24.76	1639		24.76	2061		24.7663	1779.17		24.76	1312		24.76	1681		24.9	1896.22		24.76	1807		24.76	1816		24.76	1754
24.78	1721		24.78	1638		24.78	2034		24.7956	1758.61		24.78	1272		24.78	1633		24.78	1989		24.78	1807		24.78	1834		24.78	1830
24.8	1615		24.8	1627		24.8	2025		24.8169	1768.49		24.8	1336		24.8	1631		24.7103	1976.42		24.8	1820		24.8	1830		24.8	1793
24.82	1620		24.82	1583		24.82	1963		24.7956	1755.8		24.82	1358		24.82	1657		24.9316	1938.33		24.82	1799		24.82	1826		24.82	1839
24.84	1673		24.84	1622		24.84	2000		24.8249	1784.2		24.84	1377		24.84	1669		24.7736	1901.68		24.84	1825		24.84	1835		24.84	1826
24.86	1651		24.86	1607		24.86	1963		24.8608	1773.24		24.86	1361		24.86	1743		24.9805	1992.23		24.86	1807		24.86	1783		24.86	1873
24.88	1641		24.88	1556		24.88	2008		24.8688	1778.37		24.88	1354		24.88	1725		24.9316	2008.18		24.88	1784		24.88	1868		24.88	1748
24.9	1695		24.9	1578		24.9	2054		24.9207	1772.4		24.9	1358		24.9	1710		24.8224	1919.94		24.9	1788		24.9	1884		24.9	1847
24.92	1710		24.92	1589		24.92	2082		24.94	1757.77		24.92	1307		24.92	1721		24.9173	1908.15		24.92	1798		24.92	1852		24.92	1808
24.94	1658		24.94	1566		24.94	2095		24.96	1727.07		24.94	1276		24.94	1769		24.94	1971		24.94	1797		24.94	1814		24.94	1790
24.96	1712		24.96	1524		24.96	2121		24.98	1742.94		24.96	1290		24.96	1683		25.0897	1950.12		24.96	1805		24.96	1785		24.96	1778
24.98	1686		24.98	1548		24.98	2102		25	1750.77		24.98	1310		24.98	1752		24.9632	1904.13		24.98	1726		24.98	1820		24.98	1787
25	1625		25	1595		25	2012		25.02	1720.2		25	1313		25	1786		25	2016		25	1813		25	1762		25	1853
25.02	1691		25.02	1574		25.02	2050		25.04	1722.03		25.02	1373		25.02	1785		25.2822	1923.96		25.02	1817		25.02	1840		25.02	1897
25.04	1615		25.04	1510		25.04	2065		25.06	1747.83		25.04	1309		25.04	1730		25.04	1950		25.04	1815		25.04	1782		25.04	1855
25.06	1660		25.06	1544		25.06	2149		25.08	1740.6		25.06	1361		25.06	1727		25.06	2021		25.06	1762		25.06	1863		25.06	1690
25.08	1751		25.08	1510		25.08	2076		25.1	1694.54		25.08	1353		25.08	1706		25.08	2001		25.08	1761		25.08	1817		25.08	1776
25.1	1621		25.1	1453		25.1	2116		25.12	1702.23		25.1	1334		25.1	1730		25.1	1970		25.1	1783		25.1	1820		25.1	1750
25.12	1620		25.12	1595		25.12	2172		25.14	1692.71		25.12	1306		25.12	1751		25.12	1951		25.12	1761		25.12	1790		25.12	1759
25.14	1677		25.14	1502		25.14	2116		25.16	1699.69		25.14	1360		25.14	1797		25.14	1922		25.14	1780		25.14	1832		25.14	1720
25.16	1621		25.16	1476		25.16	2088		25.18	1718.86		25.16	1339		25.16	1765		25.16	1939		25.16	1749		25.16	1849		25.16	1783
25.18	1711		25.18	1502		25.18	2079		25.2	1743.29		25.18	1288		25.18	1781		25.18	1865		25.18	1774		25.18	1900		25.18	1755
25.2	1621		25.2	1518		25.2	2143		25.22	1730.66		25.2	1333		25.2	1763		25.2	1878		25.2	1777		25.2	1839		25.2	1744
25.22	1615		25.22	1485		25.22	2081		25.24	1706.19		25.22	1338		25.22	1743		25.22	1843		25.22	1713		25.22	1843		25.22	1706
25.24	1587		25.24	1434		25.24	2115		25.26	1710.06		25.24	1346		25.24	1696		25.24	1913		25.24	1781		25.24	1767		25.24	1759
25.26	1570		25.26	1504		25.26	2152		25.2281	1719.77		25.26	1352		25.26	1757		25.26	1899		25.26	1770		25.26	1806		25.26	1722
25.28	1581		25.28	1522		25.28	2097		25.3222	1732.72		25.28	1323		25.28	1708		25.28	1906		25.28	1743		25.28	1814		25.28	1687
25.3	1624		25.3	1504		25.3	2132		25.32	1733.58		25.3	1376		25.3	1734		25.3	1890		25.3	1732		25.3	1798		25.3	1677
25.32	1616		25.32	1486		25.32	2067		25.34	1722.52		25.32	1297		25.32	1793		25.32	1888		25.32	1680		25.32	1836		25.32	1777
25.34	1574		25.34	1544		25.34	2131		25.36	1689.69		25.34	1381		25.34	1765		25.34	1859		25.34	1759		25.34	1823		25.34	1683
25.36	1649		25.36	1457		25.36	2141		25.38	1646		25.36	1315		25.36	1738		25.36	1881		25.36	1651		25.36	1822		25.36	1794
25.38	1557		25.38	1467		25.38	2142		25.4	1657.66		25.38	1314		25.38	1795		25.38	1899		25.38	1754		25.38	1820		25.38	1727
25.4	1643		25.4	1530		25.4	2115		25.42	1695.57		25.4	1392		25.4	1758		25.4	1927		25.4	1755		25.4	1852		25.4	1771
25.42	1580		25.42	1465		25.42	2089		25.44	1709.66		25.42	1337		25.42	1743		25.42	1810		25.42	1729		25.42	1835		25.42	1704
25.44	1579		25.44	1457		25.44	2102		25.46	1695.77		25.44	1323		25.44	1799		25.44	1934		25.44	1756		25.44	1824		25.44	1677
25.46	1626		25.46	1390		25.46	2146		25.48	1702.71		25.46	1277		25.46	1761		25.46	1939		25.46	1718		25.46	1737		25.46	1633
25.48	1570		25.48	1474		25.48	2124		25.4563	1718.86		25.48	1339		25.48	1787		25.48	1906		25.48	1738		25.48	1738		25.48	1618
25.5	1545		25.5	1517		25.5	2127		25.52	1716.17		25.5	1337		25.5	1756		25.5	1825		25.5	1711		25.5	1821		25.5	1705
25.52	1526		25.52	1516		25.52	2187		25.54	1713.12		25.52	1316		25.52	1816		25.52	1863		25.52	1742		25.52	1856		25.52	1702
25.54	1593		25.54	1525		25.54	2120		25.56	1693.6		25.54	1368		25.54	1760		25.54	1845		25.54	1743		25.54	1833		25.54	1666
25.56	1634		25.56	1467		25.56	2196		25.58	1667.34		25.56	1350		25.56	1830		25.56	1904		25.56	1739		25.56	1872		25.56	1668
25.58	1587		25.58	1500		25.58	2225		25.6	1664.69		25.5378	1390.88		25.58	1770		25.58	1868		25.58	1691		25.58	1752		25.58	1660
25.6	1579		25.6	1474		25.6	2125		25.62	1674.31		25.6	1369		25.6	1832		25.6	1807		25.6	1717		25.6	1780		25.6	1683
25.62	1583		25.62	1450		25.62	2204		25.64	1654.19		25.6355	1401.84		25.62	1819		25.62	1846		25.62	1704		25.62	1798		25.62	1657
25.64	1618		25.64	1482		25.6793	2202.67		25.66	1634.89		25.64	1395		25.64	1813		25.64	1787		25.64	1645		25.64	1878		25.64	1630
25.66	1563		25.66	1427		25.66	2201		25.7002	1636.6		25.66	1284		25.66	1850		25.66	1799		25.66	1663		25.66	1809		25.66	1672
25.68	1548		25.68	1422		25.68	2174		25.7	1634.41		25.68	1396		25.68	1784		25.68	1858		25.68	1638		25.68	1753		25.68	1674
25.7	1546		25.7	1482		25.7	2175		25.72	1661.68		25.7	1291		25.7	1845		25.7	1878		25.7	1675		25.7	1849		25.7	1695
25.72	1478		25.72	1484		25.72	2207		25.74	1662.29		25.72	1383		25.72	1867		25.72	1802		25.72	1558		25.72	1742		25.72	1547
25.74	1559		25.74	1459		25.74	2113		25.76	1682.34		25.74	1324		25.74	1824		25.74	1907		25.74	1690		25.74	1806		25.74	1640
25.76	1614		25.76	1478		25.76	2140		25.78	1646.97		25.76	1278		25.76	1862		25.76	1924		25.76	1655		25.76	1784		25.76	1580
25.78	1499		25.78	1430		25.78	2145		25.8	1664.37		25.78	1334		25.78	1801		25.78	1912		25.78	1674		25.78	1760		25.78	1601
25.8	1590		25.8	1498		25.8	2147		25.82	1675.74		25.8	1337		25.8	1822		25.8	1803		25.8	1689		25.8	1770		25.8	1657
25.82	1523		25.82	1502		25.82	2154		25.8186	1707.68		25.82	1373		25.82	1798		25.82	1750		25.82	1649		25.82	1741		25.82	1679
25.84	1473		25.84	1509		25.84	2204		25.86	1681.76		25.84	1320		25.84	1780		25.84	1786		25.84	1632		25.84	1750		25.84	1661
25.86	1526		25.86	1444		25.86	2159		25.88	1652.74		25.86	1370		25.86	1792		25.86	1760		25.86	1684		25.86	1721		25.86	1663
25.88	1533		25.88	1459		25.88	2142		25.9	1669.26		25.88	1301		25.88	1758		25.88	1784		25.88	1606		25.88	1758		25.88	1628
25.9	1472		25.9	1431		25.9	2079		25.92	1678.76		25.9	1345		25.9	1750		25.9	1771		25.9	1636		25.9	1786		25.9	1666
25.92	1552		25.92	1447		25.92	2159		25.94	1693.47		25.92	1319		25.92	1782		25.92	1836		25.92	1683		25.92	1809		25.92	1611
25.94	1461		25.94	1432		25.94	2072		25.9456	1671.02		25.94	1322		25.94	1847		25.94	1839		25.94	1564		25.94	1683		25.94	1627
25.96	1590		25.96	1436		25.96	2187		25.98	1661.53		25.96	1307		25.96	1739		25.96	1826		25.96	1632		25.96	1722		25.96	1652
25.98	1487		25.98	1420		25.98	2166		26	1649.76		25.98	1335		25.98	1726		25.98	1813		25.98	1676		25.98	1784		25.98	1665
26	1481		26	1392		26	2149		26.02	1676.2		26	1311		26	1716		26	1791		26	1680		26	1841		26	1550
26.02	1549		26.02	1383		26.02	2175		26.04	1697.29		26.02	1306		26.02	1762		26.02	1769		26.02	1591		26.02	1736		26.02	1662
26.04	1482		26.04	1409		26.04	2211		26.06	1706.63		26.04	1278		26.04	1843		26.04	1804		26.04	1526		26.04	1680		26.04	1534
26.06	1381		26.06	1416		26.06	2190		26.08	1708.51		26.06	1335		26.06	1741		26.06	1862		26.06	1595		26.06	1781		26.06	1564
26.08	1474		26.08	1395		26.08	2125		26.1	1670.31		26.08	1290		26.08	1771		26.08	1898		26.08	1517		26.08	1719		26.08	1647
26.1	1469		26.1	1464		26.1	2142		26.12	1633.09		26.1	1235		26.1	1809		26.1	1810		26.1	1648		26.1	1690		26.1	1547
26.12	1424		26.12	1365		26.12	2102		26.14	1628.08		26.12	1324		26.12	1788		26.12	1831		26.12	1640		26.12	1637		26.12	1559
26.14	1443		26.14	1399		26.14	2077		26.1496	1627.98		26.14	1310		26.14	1801		26.14	1767		26.14	1573		26.14	1717		26.14	1623
26.16	1434		26.16	1410		26.16	2066		26.18	1631.26		26.16	1281		26.16	1735		26.16	1783		26.16	1578		26.16	1591		26.16	1605
26.18	1437		26.18	1417		26.18	2207		26.2	1661.38		26.18	1316		26.18	1802		26.18	1805		26.18	1633		26.18	1646		26.18	1629
26.2	1503		26.2	1371		26.2	2161		26.22	1705.17		26.2	1325		26.2	1731		26.2	1797		26.2	1558		26.2	1636		26.2	1550
26.22	1348		26.22	1433		26.22	2134		26.24	1689.71		26.22	1300		26.22	1725		26.22	1886		26.22	1631		26.22	1622		26.22	1543
26.24	1429		26.24	1390		26.24	2113		26.26	1658.63		26.24	1340		26.24	1723		26.24	1831		26.24	1528		26.24	1639		26.24	1543
26.26	1364		26.26	1422		26.26	2067		26.28	1629		26.26	1298		26.26	1713		26.26	1806		26.26	1588		26.26	1572		26.26	1602
26.28	1420		26.28	1375		26.28	2098		26.3	1631.94		26.28	1267		26.28	1732		26.28	1826		26.28	1557		26.28	1680		26.28	1462
26.3	1453		26.3	1354		26.3	2084		26.32	1631.89		26.3	1299		26.3	1729		26.3	1768		26.3	1628		26.3	1677		26.3	1515
26.32	1316		26.32	1348		26.32	2049		26.34	1628.26		26.32	1226		26.32	1748		26.32	1729		26.32	1575		26.32	1628		26.32	1485
26.34	1474		26.34	1408		26.34	2055		26.36	1587.31		26.34	1237		26.34	1759		26.34	1742		26.34	1526		26.34	1658		26.34	1547
26.36	1458		26.36	1325		26.36	2089		26.38	1557.74		26.36	1191		26.36	1738		26.36	1677		26.36	1516		26.36	1639		26.36	1478
26.38	1476		26.38	1349		26.38	2125		26.4	1546.11		26.38	1296		26.38	1707		26.38	1820		26.38	1583		26.38	1598		26.38	1558
26.4	1374		26.4	1400		26.4	2205		26.42	1576.17		26.4	1295		26.4	1713		26.4	1824		26.4	1552		26.4	1614		26.4	1479
26.42	1424		26.42	1307		26.42	2002		26.44	1588.11		26.42	1226		26.42	1694		26.42	1701		26.42	1534		26.42	1609		26.42	1461
26.44	1442		26.44	1352		26.44	2020		26.46	1589.26		26.44	1258		26.44	1678		26.44	1821		26.44	1569		26.44	1577		26.44	1474
26.46	1412		26.46	1321		26.46	2015		26.48	1608.97		26.46	1210		26.46	1691		26.46	1815		26.46	1484		26.46	1574		26.46	1551
26.48	1426		26.48	1435		26.48	2022		26.5	1639.6		26.48	1223		26.48	1725		26.48	1762		26.48	1610		26.48	1572		26.48	1500
26.5	1438		26.5	1317		26.5	2023		26.52	1635.31		26.5	1282		26.5	1769		26.5	1782		26.5	1474		26.5	1588		26.5	1465
26.52	1364		26.52	1335		26.52	2008		26.54	1603.94		26.52	1219		26.52	1689		26.52	1718		26.52	1480		26.52	1567		26.52	1606
26.54	1413		26.54	1340		26.54	2002		26.56	1561.17		26.54	1215		26.54	1687		26.54	1729		26.54	1449		26.54	1639		26.54	1559
26.56	1426		26.56	1434		26.56	1981		26.58	1534.51		26.56	1252		26.56	1659		26.56	1703		26.56	1454		26.56	1667		26.56	1469
26.58	1408		26.58	1357		26.58	2085		26.6	1567.31		26.58	1295		26.58	1659		26.58	1801		26.58	1477		26.58	1663		26.58	1448
26.6	1335		26.6	1319		26.6	2073		26.62	1552.6		26.6	1231		26.6	1685		26.6	1830		26.6	1522		26.6	1652		26.6	1480
26.62	1364		26.62	1407		26.62	1866		26.64	1537.91		26.62	1186		26.62	1644		26.62	1808		26.62	1493		26.62	1542		26.62	1390
26.64	1343		26.64	1393		26.64	1920		26.66	1498.06		26.64	1207		26.64	1729		26.64	1792		26.64	1485		26.64	1620		26.64	1481
26.66	1310		26.66	1392		26.66	1934		26.68	1503.97		26.66	1248		26.66	1709		26.66	1711		26.66	1515		26.66	1593		26.66	1484
26.68	1393		26.68	1315		26.68	1919		26.7	1473.17		26.68	1225		26.68	1665		26.68	1754		26.68	1402		26.68	1609		26.68	1409
26.7	1369		26.7	1363		26.7	1913		26.72	1506.97		26.7	1216		26.7	1635		26.7	1738		26.7	1406		26.7	1564		26.7	1451
26.72	1384		26.72	1336		26.72	1960		26.74	1537.09		26.72	1239		26.72	1635		26.72	1760		26.72	1460		26.72	1581		26.72	1502
26.74	1380		26.74	1299		26.74	1964		26.76	1540.25		26.74	1225		26.74	1575		26.74	1799		26.74	1439		26.74	1556		26.74	1463
26.76	1368		26.76	1318		26.76	1935		26.78	1533.87		26.76	1155		26.76	1606		26.76	1679		26.76	1458		26.76	1465		26.76	1419
26.78	1395		26.78	1364		26.78	1943		26.8043	1548.34		26.78	1224		26.78	1534		26.78	1694		26.78	1476		26.78	1545		26.78	1407
26.8	1249		26.8	1340		26.8	1934		26.82	1560.94		26.8	1272		26.8	1588		26.8	1701		26.8	1449		26.8	1505		26.8	1457
26.82	1284		26.82	1349		26.82	1853		26.84	1541.6		26.82	1206		26.82	1504		26.82	1692		26.82	1416		26.82	1474		26.82	1363
26.84	1325		26.84	1279		26.84	1856		26.86	1530.76		26.84	1209		26.84	1616		26.84	1669		26.84	1439		26.84	1499		26.84	1438
26.86	1381		26.86	1259		26.86	1828		26.88	1506		26.86	1286		26.86	1614		26.86	1612		26.86	1381		26.86	1477		26.86	1384
26.88	1328		26.88	1310		26.88	1884		26.9	1475.43		26.88	1198		26.88	1481		26.88	1659		26.88	1465		26.88	1518		26.88	1405
26.9	1316		26.9	1259		26.9	1934		26.92	1461.91		26.9	1183		26.9	1447		26.9	1644		26.9	1430		26.9	1403		26.9	1467
26.92	1210		26.92	1284		26.92	1810		26.94	1455.54		26.92	1147		26.92	1535		26.92	1623		26.92	1381		26.92	1479		26.92	1397
26.94	1272		26.94	1260		26.94	1864		26.96	1449.8		26.94	1241		26.94	1583		26.94	1626		26.94	1350		26.94	1412		26.94	1410
26.96	1260		26.96	1278		26.96	1828		26.98	1467.31		26.96	1193		26.96	1532		26.96	1632		26.96	1424		26.96	1511		26.96	1358
26.98	1285		26.98	1258		26.98	1864		27	1495.46		26.98	1209		26.98	1523		26.98	1675		26.98	1464		26.98	1577		26.98	1403
27	1278		27	1232		27	1908		27.02	1518.97		27	1196		27	1555		27	1672		27	1446		27	1462		27	1323
27.02	1341		27.02	1233		27.02	1930		27.04	1482.66		27.02	1171		27.02	1508		27.02	1666		27.02	1385		27.02	1481		27.02	1415
27.04	1311		27.04	1270		27.04	1850		27.06	1477.23		27.04	1190		27.04	1468		27.04	1596		27.04	1404		27.04	1532		27.04	1441
27.06	1287		27.06	1264		27.06	1828		27.08	1447.86		27.06	1201		27.06	1474		27.06	1584		27.06	1453		27.06	1461		27.06	1438
27.08	1312		27.08	1324		27.08	1863		27.1	1464.91		27.08	1214		27.08	1498		27.08	1592		27.08	1370		27.08	1439		27.08	1377
27.1	1227		27.1	1250		27.1	1857		27.12	1464.6		27.1	1172		27.1	1477		27.1	1546		27.1	1397		27.1	1376		27.1	1349
27.12	1223		27.12	1220		27.12	1776		27.14	1486.6		27.12	1128		27.12	1507		27.12	1685		27.12	1384		27.12	1452		27.12	1383
27.14	1218		27.14	1254		27.14	1783		27.16	1476.17		27.14	1092		27.14	1449		27.14	1625		27.14	1336		27.14	1433		27.14	1334
27.16	1281		27.16	1240		27.16	1803		27.18	1457.69		27.16	1156		27.16	1466		27.16	1614		27.16	1353		27.16	1388		27.16	1384
27.18	1242		27.18	1272		27.18	1776		27.2	1474.49		27.18	1157		27.18	1402		27.18	1649		27.18	1383		27.18	1449		27.18	1376
27.2	1267		27.2	1264		27.2	1729		27.22	1485.06		27.2	1094		27.2	1472		27.2	1559		27.2	1370		27.2	1435		27.2	1345
27.22	1306		27.22	1258		27.22	1721		27.24	1476.71		27.22	1092		27.22	1444		27.22	1638		27.22	1343		27.22	1445		27.22	1386
27.24	1263		27.24	1269		27.24	1768		27.26	1457.66		27.24	1089		27.24	1439		27.24	1651		27.24	1320		27.24	1369		27.24	1318
27.26	1281		27.26	1244		27.26	1742		27.28	1487.63		27.26	1088		27.26	1430		27.26	1604		27.26	1349		27.26	1407		27.26	1384
27.28	1306		27.28	1225		27.28	1786		27.3007	1512.16		27.28	1120		27.28	1446		27.28	1638		27.28	1365		27.28	1375		27.28	1300
27.3	1299		27.3	1248		27.3	1729		27.32	1515.55		27.3	1098		27.3	1341		27.3	1596		27.3	1345		27.3	1442		27.3	1336
27.32	1281		27.32	1239		27.32	1711		27.34	1511.01		27.32	1071		27.32	1421		27.32	1687		27.32	1307		27.32	1355		27.32	1408
27.34	1289		27.34	1234		27.34	1720		27.36	1526.57		27.34	1116		27.34	1363		27.34	1616		27.34	1303		27.34	1389		27.34	1309
27.36	1276		27.36	1215		27.36	1691		27.38	1518		27.36	1109		27.36	1404		27.36	1645		27.36	1349		27.36	1330		27.36	1246
27.38	1243		27.38	1170		27.38	1723		27.4	1456.89		27.38	1118		27.38	1360		27.337	1508.4		27.38	1338		27.38	1445		27.38	1302
27.4	1200		27.4	1176		27.4	1701		27.42	1398.8		27.4	1108		27.4	1396		27.4	1645		27.4	1327		27.4	1376		27.4	1300
27.42	1284		27.42	1181		27.42	1594		27.44	1394.46		27.42	1080		27.42	1394		27.42	1614		27.42	1283		27.42	1368		27.42	1308
27.44	1226		27.44	1209		27.44	1663		27.46	1425		27.44	1112		27.44	1355		27.4713	1509.85		27.44	1306		27.44	1373		27.44	1305
27.46	1249		27.46	1226		27.46	1689		27.48	1402.49		27.46	1147		27.46	1386		27.46	1655		27.46	1339		27.46	1331		27.46	1292
27.48	1195		27.48	1181		27.48	1677		27.5	1360.11		27.48	1146		27.48	1363		27.48	1608		27.48	1258		27.48	1363		27.48	1315
27.5	1260		27.5	1206		27.5	1685		27.52	1352.4		27.5	1074		27.5	1321		27.5	1646		27.5	1295		27.5	1325		27.5	1262
27.52	1257		27.52	1196		27.52	1640		27.54	1386.14		27.52	1097		27.52	1304		27.52	1632		27.52	1314		27.52	1390		27.52	1319
27.54	1156		27.54	1221		27.54	1586		27.56	1355.91		27.54	1034		27.54	1333		27.54	1584		27.54	1227		27.54	1425		27.54	1264
27.56	1214		27.56	1146		27.56	1671		27.58	1341.49		27.56	1075		27.56	1324		27.56	1562		27.56	1266		27.56	1372		27.56	1258
27.58	1172		27.58	1180		27.58	1662		27.6	1334.74		27.58	1071		27.58	1269		27.58	1568		27.58	1224		27.58	1282		27.58	1295
27.6	1123		27.6	1159		27.6	1598		27.62	1329.23		27.6	1122		27.6	1271		27.6	1445		27.6	1179		27.6	1306		27.6	1256
27.62	1179		27.62	1113		27.62	1608		27.64	1295.91		27.62	1028		27.62	1268		27.62	1484		27.62	1262		27.62	1292		27.62	1262
27.64	1103		27.64	1136		27.64	1511		27.66	1300.2		27.64	1021		27.64	1268		27.64	1480		27.64	1278		27.64	1317		27.64	1258
27.66	1146		27.66	1172		27.66	1624		27.68	1315.2		27.66	1111		27.66	1308		27.66	1414		27.66	1269		27.66	1285		27.66	1245
27.68	1141		27.68	1060		27.68	1569		27.7	1332.66		27.68	1026		27.68	1299		27.68	1491		27.68	1184		27.68	1338		27.68	1260
27.7	1105		27.7	1099		27.7	1546		27.72	1331.11		27.7	1075		27.7	1277		27.7	1408		27.7	1253		27.7	1268		27.7	1283
27.72	1174		27.72	1199		27.72	1629		27.74	1282.09		27.72	1025		27.72	1203		27.72	1404		27.72	1236		27.72	1257		27.72	1196
27.74	1185		27.74	1174		27.74	1511		27.76	1268.37		27.74	1038		27.74	1300		27.74	1434		27.74	1150		27.74	1309		27.74	1224
27.76	1121		27.76	1193		27.76	1619		27.78	1277.49		27.76	1041		27.76	1226		27.76	1440		27.76	1289		27.76	1310		27.76	1264
27.78	1142		27.78	1168		27.78	1504		27.8	1308.77		27.78	1056		27.78	1224		27.78	1453		27.78	1178		27.78	1221		27.78	1213
27.8	1136		27.8	1183		27.8	1473		27.82	1311.14		27.8	1026		27.8	1281		27.8	1445		27.8	1210		27.8	1253		27.8	1207
27.82	1140		27.82	1162		27.82	1534		27.84	1286.66		27.82	1036		27.82	1269		27.82	1464		27.82	1208		27.82	1265		27.82	1201
27.84	1075		27.84	1147		27.84	1533		27.86	1252		27.84	1079		27.84	1228		27.84	1419		27.84	1188		27.84	1230		27.84	1220
27.86	1140		27.86	1192		27.86	1531		27.88	1254.49		27.86	1046		27.86	1190		27.86	1376		27.86	1242		27.86	1211		27.86	1183
27.88	1088		27.88	1210		27.88	1483		27.9	1284.17		27.88	1018		27.88	1265		27.88	1414		27.88	1232		27.88	1234		27.88	1262
27.9	1148		27.9	1184		27.9	1588		27.92	1296.46		27.9	1025		27.9	1206		27.9	1412		27.9	1214		27.9	1264		27.9	1194
27.92	1115		27.92	1133		27.92	1536		27.94	1272.8		27.92	1010		27.92	1253		27.92	1442		27.92	1155		27.92	1239		27.92	1172
27.94	1163		27.94	1156		27.94	1540		27.96	1240.14		27.94	1042		27.94	1219		27.94	1428		27.94	1210		27.94	1211		27.94	1173
27.96	1121		27.96	1146		27.96	1447		27.98	1255.57		27.96	1059		27.96	1192		27.96	1463		27.96	1155		27.96	1236		27.96	1190
27.98	1074		27.98	1239		27.98	1521		28	1288.86		27.98	975		27.98	1256		27.98	1411		27.98	1238		27.98	1235		27.98	1233
28	1135		28	1146		28	1439		28.02	1314.97		28	1042		28	1196		28	1378		28	1216		28	1258		28	1204
28.02	1148		28.02	1117		28.02	1460		28.04	1290.14		28.02	1002		28.02	1122		28.02	1419		28.02	1196		28.02	1299		28.02	1185
28.04	1122		28.04	1118		28.04	1380		28.06	1315.89		28.04	1023		28.04	1143		28.04	1378		28.04	1180		28.04	1213		28.04	1140
28.06	1080		28.06	1162		28.06	1397		28.08	1308.14		28.06	1091		28.06	1188		28.06	1409		28.06	1162		28.06	1269		28.06	1170
28.08	1073		28.08	1118		28.08	1481		28.1	1294.94		28.08	1006		28.08	1127		28.08	1399		28.08	1138		28.08	1237		28.08	1246
28.1	1055		28.1	1107		28.1	1437		28.12	1207.54		28.1	1016		28.1	1188		28.1	1399		28.1	1140		28.1	1173		28.1	1160
28.12	1019		28.12	1115		28.12	1385		28.14	1183.03		28.12	1009		28.12	1134		28.12	1398		28.12	1108		28.12	1204		28.12	1210
28.14	1012		28.14	1168		28.14	1445		28.16	1218.71		28.14	980		28.14	1179		28.14	1397		28.14	1129		28.14	1254		28.14	1147
28.16	1034		28.16	1156		28.16	1449		28.18	1225.54		28.16	967		28.16	1112		28.16	1386		28.16	1161		28.16	1266		28.16	1141
28.18	1065		28.18	1101		28.18	1389		28.2	1194.49		28.18	942		28.18	1138		28.18	1384		28.18	1105		28.18	1190		28.18	1099
28.2	1079		28.2	1078		28.2	1341		28.22	1164.71		28.2	922		28.2	1144		28.2	1349		28.2	1151		28.2	1221		28.2	1120
28.22	1017		28.22	1071		28.22	1381		28.24	1215.77		28.22	1040		28.22	1129		28.22	1347		28.22	1112		28.22	1183		28.22	1193
28.24	1015		28.24	1117		28.24	1360		28.26	1219.31		28.24	945		28.24	1128		28.24	1320		28.24	1146		28.24	1204		28.24	1077
28.26	1052		28.26	1107		28.26	1400		28.28	1199.6		28.26	969		28.26	1102		28.26	1307		28.26	1165		28.26	1242		28.26	1163
28.28	1034		28.28	1124		28.28	1369		28.3	1201.91		28.28	948		28.28	1091		28.28	1314		28.28	1149		28.28	1147		28.28	1210
28.3	1004		28.3	1131		28.3	1340		28.32	1214.09		28.3	982		28.3	1076		28.3	1361		28.3	1136		28.3	1187		28.3	1084
28.32	953		28.32	1092		28.32	1348		28.34	1210.69		28.32	1001		28.32	1113		28.32	1329		28.32	1087		28.32	1120		28.32	1141
28.34	1014		28.34	1135		28.34	1337		28.36	1190.37		28.34	960		28.34	1110		28.34	1315		28.34	1118		28.34	1177		28.34	1170
28.36	1032		28.36	1122		28.36	1365		28.38	1216.4		28.36	964		28.36	1059		28.36	1290		28.36	1172		28.36	1120		28.36	1109
28.38	1048		28.38	1052		28.38	1342		28.4	1204.09		28.38	932		28.38	1098		28.38	1219		28.38	1139		28.38	1107		28.38	1119
28.4	1028		28.4	1093		28.4	1355		28.42	1199		28.4	927		28.4	1126		28.4	1247		28.4	1039		28.4	1119		28.4	1087
28.42	1028		28.42	1156		28.42	1354		28.44	1239.11		28.42	925		28.42	1118		28.42	1309		28.42	1090		28.42	1084		28.42	1169
28.44	1040		28.44	1019		28.44	1328		28.46	1225.97		28.44	979		28.44	1105		28.44	1269		28.44	1118		28.44	1084		28.44	1137
28.46	992		28.46	1078		28.46	1280		28.48	1196.46		28.46	944		28.46	1077		28.46	1258		28.46	1068		28.46	1204		28.46	1149
28.48	1024		28.48	1066		28.48	1348		28.5	1147.46		28.48	987		28.48	1152		28.48	1318		28.48	1057		28.48	1094		28.48	1146
28.5	987		28.5	1028		28.5	1400		28.52	1168.34		28.5	949		28.5	1112		28.5	1316		28.5	1082		28.5	1188		28.5	1103
28.52	966		28.52	1048		28.52	1314		28.54	1164.57		28.52	874		28.52	1092		28.52	1273		28.52	1157		28.52	1149		28.52	1176
28.54	1009		28.54	1049		28.54	1289		28.56	1187.8		28.54	933		28.54	1073		28.54	1248		28.54	1073		28.54	1071		28.54	1115
28.56	966		28.56	1032		28.56	1305		28.58	1150.71		28.56	898		28.56	1099		28.56	1244		28.56	1085		28.56	1104		28.56	1185
28.58	985		28.58	1043		28.58	1295		28.6	1133.49		28.58	927		28.58	1009		28.58	1263		28.58	1088		28.58	1232		28.58	1052
28.6	940		28.6	1029		28.6	1281		28.62	1128.09		28.6	909		28.6	1066		28.6	1200		28.6	1140		28.6	1160		28.6	1125
28.62	1044		28.62	1050		28.62	1293		28.64	1116.74		28.62	933		28.62	1056		28.62	1232		28.62	1101		28.62	1160		28.62	1143
28.64	1047		28.64	1043		28.64	1290		28.66	1087.71		28.64	917		28.64	1063		28.64	1187		28.64	1083		28.64	1097		28.64	1157
28.66	989		28.66	1051		28.66	1310		28.68	1120.86		28.66	919		28.66	1056		28.66	1216		28.66	1060		28.66	1104		28.66	1136
28.68	926		28.68	1011		28.68	1279		28.7	1153.86		28.68	939		28.68	1013		28.68	1266		28.68	1131		28.68	1141		28.68	1055
28.7	943		28.7	1065		28.7	1251		28.72	1134.66		28.7	930		28.7	1022		28.7	1169		28.7	1050		28.7	1085		28.7	1131
28.72	945		28.72	1061		28.72	1268		28.74	1089.34		28.72	948		28.72	1042		28.72	1139		28.72	1084		28.72	1096		28.72	1099
28.74	1009		28.74	1034		28.74	1258		28.76	1088.06		28.74	933		28.74	979		28.74	1135		28.74	1044		28.74	1112		28.74	1029
28.76	1022		28.76	995		28.76	1282		28.78	1109.51		28.76	862		28.76	997		28.76	1136		28.76	1069		28.76	1136		28.76	1083
28.78	1010		28.78	995		28.78	1230		28.8	1100.94		28.78	918		28.78	986		28.78	1186		28.78	1040		28.78	1104		28.78	1053
28.8	1043		28.8	1013		28.8	1298		28.82	1114.63		28.8	893		28.8	1047		28.8	1176		28.8	1030		28.8	1115		28.8	1062
28.82	941		28.82	1041		28.82	1246		28.84	1146.83		28.82	961		28.82	1020		28.82	1149		28.82	1015		28.82	1077		28.82	1105
28.84	922		28.84	1051		28.84	1286		28.86	1159.63		28.84	872		28.84	987		28.84	1085		28.84	1047		28.84	1077		28.84	1074
28.86	944		28.86	998		28.86	1248		28.88	1143.17		28.86	934		28.86	1024		28.86	1170		28.86	979		28.86	1149		28.86	1082
28.88	968		28.88	1017		28.88	1274		28.9	1154.51		28.88	919		28.88	1099		28.88	1250		28.88	1021		28.88	1096		28.88	1030
28.9	973		28.9	1080		28.9	1272		28.92	1168.06		28.9	880		28.9	1028		28.9	1157		28.9	1006		28.9	1096		28.9	1041
28.92	913		28.92	1055		28.92	1230		28.94	1143.17		28.92	903		28.92	969		28.92	1194		28.92	1063		28.92	1046		28.92	1118
28.94	927		28.94	991		28.94	1206		28.96	1150.86		28.94	910		28.94	1018		28.94	1163		28.94	996		28.94	1098		28.94	1042
28.96	956		28.96	1017		28.96	1143		28.98	1185.17		28.96	864		28.96	997		28.96	1227		28.96	1000		28.96	1072		28.96	1050
28.98	980		28.98	1012		28.98	1232		29	1192.34		28.98	879		28.98	988		28.98	1205		28.98	998		28.98	1071		28.98	1050
29	915		29	1041		29	1173		29.02	1174.91		29	902		29	960		29	1239		29	1037		29	1014		29	1052
29.02	945		29.02	1022		29.02	1236		29.04	1116.86		29.02	875		29.02	980		29.02	1183		29.02	1004		29.02	1125		29.02	1027
29.04	900		29.04	997		29.04	1214		29.06	1098.46		29.04	864		29.04	918		29.04	1241		29.04	1050		29.04	1023		29.04	1074
29.06	918		29.06	976		29.06	1159		29.08	1083.37		29.06	864		29.06	926		29.06	1227		29.06	1024		29.06	1048		29.06	993
29.08	883		29.08	975		29.08	1175		29.1	1098.03		29.08	880		29.08	926		29.08	1176		29.08	955		29.08	1041		29.08	992
29.1	975		29.1	990		29.1	1222		29.12	1106		29.1	932		29.1	962		29.1	1148		29.1	969		29.1	1043		29.1	1101
29.12	894		29.12	977		29.12	1210		29.14	1088.51		29.12	893		29.12	907		29.12	1213		29.12	1022		29.12	1017		29.12	1054
29.14	976		29.14	929		29.14	1114		29.16	1046.83		29.14	880		29.14	1012		29.14	1166		29.14	995		29.14	1054		29.14	1061
29.16	907		29.16	980		29.16	1199		29.18	1021.69		29.16	876		29.16	953		29.16	1223		29.16	969		29.16	992		29.16	1034
29.18	911		29.18	997		29.18	1161		29.2	1017.77		29.18	870		29.18	936		29.18	1145		29.18	1018		29.18	1016		29.18	1045
29.2	982		29.2	1027		29.2	1127		29.22	1013		29.2	898		29.2	936		29.2	1105		29.2	1013		29.2	1029		29.2	992
29.22	884		29.22	1025		29.22	1113		29.24	1040.97		29.22	846		29.22	919		29.22	1097		29.22	1028		29.22	986		29.22	1044
29.24	928		29.24	1051		29.24	1161		29.26	1111.14		29.24	886		29.24	882		29.24	1064		29.24	954		29.24	1028		29.24	1071
29.26	975		29.26	978		29.26	1204		29.28	1094.23		29.26	947		29.26	903		29.26	1088		29.26	968		29.26	1061		29.26	1027
29.28	994		29.28	1046		29.28	1160		29.3	1078.69		29.28	845		29.28	962		29.28	1104		29.28	1052		29.28	1020		29.28	978
29.3	942		29.3	1030		29.3	1106		29.32	1076.4		29.3	876		29.3	922		29.3	1165		29.3	975		29.3	984		29.3	973
29.32	979		29.32	975		29.32	1155		29.34	1074.03		29.32	874		29.32	876		29.32	1122		29.32	956		29.32	1010		29.32	1081
29.34	968		29.34	1018		29.34	1161		29.36	1025.11		29.34	847		29.34	931		29.34	1043		29.34	1000		29.34	1000		29.34	1050
29.36	910		29.36	1057		29.36	1153		29.38	1004.23		29.36	863		29.36	903		29.36	1026		29.36	957		29.36	1044		29.36	1055
29.38	943		29.38	1084		29.38	1102		29.4	988.114		29.38	899		29.38	921		29.38	1050		29.38	974		29.38	1020		29.38	1057
29.4	953		29.4	1116		29.4	1092		29.42	980.171		29.4	861		29.4	889		29.4	1027		29.4	914		29.4	1045		29.4	1061
29.42	953		29.42	1111		29.42	1124		29.44	997.857		29.42	871		29.42	917		29.42	1061		29.42	915		29.42	987		29.42	998
29.44	931		29.44	1103		29.44	1151		29.46	1007.46		29.44	846		29.44	922		29.44	1026		29.44	964		29.44	1040		29.44	1006
29.46	900		29.46	1055		29.46	1101		29.48	996.114		29.46	796		29.46	894		29.46	1077		29.46	936		29.46	1014		29.46	1028
29.48	927		29.48	1102		29.48	1129		29.5	1006.57		29.48	843		29.48	908		29.48	1025		29.48	921		29.48	994		29.48	991
29.5	823		29.5	1054		29.5	1123		29.52	996.143		29.5	805		29.5	866		29.5	1075		29.5	918		29.5	965		29.5	949
29.52	851		29.52	1028		29.52	1115		29.54	992.229		29.52	888		29.52	912		29.52	1010		29.52	931		29.52	973		29.52	997
29.54	911		29.54	1081		29.54	1159		29.56	985.943		29.54	871		29.54	915		29.54	977		29.54	918		29.54	987		29.54	1022
29.56	837		29.56	1038		29.56	1144		29.58	997.429		29.56	834		29.56	888		29.56	1048		29.56	937		29.56	973		29.56	951
29.58	852		29.58	992		29.58	1078		29.6	978.686		29.58	817		29.58	879		29.58	999		29.58	947		29.58	1001		29.58	1007
29.6	883		29.6	963		29.6	1111		29.62	975.257		29.6	837		29.6	897		29.6	1048		29.6	946		29.6	1019		29.6	985
29.62	893		29.62	1013		29.62	1152		29.64	960.086		29.62	847		29.62	856		29.62	1005		29.62	923		29.62	951		29.62	944
29.64	829		29.64	937		29.64	1057		29.66	963.629		29.64	869		29.64	865		29.64	1043		29.64	958		29.64	1023		29.64	1016
29.66	820		29.66	956		29.66	1094		29.68	983.429		29.66	828		29.66	859		29.66	987		29.66	913		29.66	953		29.66	984
29.68	861		29.68	926		29.68	1135		29.7	998.771		29.68	853		29.68	901		29.68	927		29.68	900		29.68	958		29.68	1010
29.7	896		29.7	881		29.7	1106		29.72	957.114		29.7	836		29.7	866		29.7	954		29.7	914		29.7	974		29.7	956
29.72	836		29.72	977		29.72	1084		29.74	962.086		29.72	859		29.72	820		29.72	979		29.72	892		29.72	993		29.72	1002
29.74	868		29.74	980		29.74	1070		29.76	972.4		29.74	820		29.74	878		29.74	994		29.74	941		29.74	994		29.74	985
29.76	850		29.76	955		29.76	1160		29.78	981.514		29.76	785		29.76	800		29.76	983		29.76	915		29.76	1048		29.7135	985.443
29.78	821		29.78	939		29.78	1005		29.8	936.429		29.78	805		29.78	870		29.78	959		29.78	963		29.78	977		29.78	939
29.8	816		29.8	912		29.8	1050		29.82	937.4		29.8	820		29.8	896		29.8	917		29.8	909		29.8	983		29.8	969
29.82	812		29.82	911		29.82	1027		29.84	972		29.82	865		29.82	869		29.82	964		29.82	909		29.82	945		29.82	941
29.84	827		29.84	962		29.84	1077		29.86	976.229		29.84	880		29.84	860		29.84	983		29.84	955		29.84	929		29.84	981
29.86	848		29.86	955		29.86	1038		29.88	963.829		29.86	839		29.86	855		29.86	995		29.86	876		29.86	974		29.86	951
29.88	866		29.88	1007		29.88	1074		29.9	937.314		29.88	805		29.88	883		29.88	995		29.88	871		29.88	942		29.88	961
29.9	816		29.9	916		29.9	994		29.92	935.857		29.9	868		29.9	881		29.9	937		29.9	952		29.9	913		29.9	916
29.92	820		29.92	936		29.92	1019		29.94	940.286		29.92	813		29.92	845		29.92	973		29.92	962		29.92	950		29.92	980
29.94	813		29.94	932		29.94	1075		29.96	949.4		29.94	853		29.94	840		29.94	942		29.94	916		29.94	943		29.94	1002
29.96	901		29.96	921		29.96	1061		29.98	972.229		29.96	821		29.96	846		29.96	917		29.96	911		29.96	969		29.96	963
29.98	790		29.98	896		29.98	1066		30	952.057		29.98	820		29.98	839		29.98	927		29.98	858		29.98	997		29.98	1039
30	814		30	943		30	1054		30.02	974.114		30	844		30	835		30	956		30	908		30	979		30	969
30.02	842		30.02	887		30.02	1054		30.04	972.314		30.02	867		30.02	839		30.02	923		30.02	858		30.02	973		30.02	948
30.04	800		30.04	883		30.04	1010		30.06	979.714		30.04	826		30.04	798		30.04	910		30.04	872		30.04	909		30.04	932
30.06	835		30.06	913		30.06	1047		30.08	950.857		30.06	850		30.06	799		30.06	949		30.06	885		30.06	913		30.06	976
30.08	877		30.08	896		30.08	969		30.1	953.2		30.08	842		30.08	837		30.08	943		30.08	876		30.08	912		30.08	974
30.1	862		30.1	953		30.1	1044		30.12	956.886		30.1	778		30.1	820		30.1	941		30.1	850		30.1	955		30.1	962
30.12	795		30.12	892		30.12	1005		30.14	943.4		30.12	779		30.12	835		30.12	956		30.12	910		30.12	936		30.12	929
30.14	762		30.14	904		30.14	1008		30.16	916.686		30.14	836		30.14	765		30.14	909		30.14	833		30.14	888		30.14	937
30.16	783		30.16	858		30.16	1042		30.18	914.286		30.16	851		30.16	807		30.16	948		30.16	846		30.16	930		30.16	1037
30.18	804		30.18	958		30.18	1013		30.2	921.057		30.18	818		30.18	826		30.18	983		30.18	866		30.18	878		30.18	916
30.2	857		30.2	968		30.2	1021		30.22	922.4		30.2	775		30.2	832		30.2	919		30.2	839		30.2	946		30.2	953
30.22	809		30.22	896		30.22	1024		30.24	913.457		30.22	768		30.22	818		30.22	944		30.22	817		30.22	925		30.22	963
30.24	734		30.24	915		30.24	1013		30.26	926.457		30.24	736		30.24	787		30.24	927		30.24	880		30.24	869		30.24	959
30.26	816		30.26	917		30.26	1036		30.28	938.2		30.26	738		30.26	783		30.26	852		30.26	889		30.26	858		30.26	916
30.28	822		30.28	901		30.28	1015		30.3	918.629		30.28	774		30.28	780		30.28	908		30.28	843		30.28	910		30.28	961
30.3	773		30.3	895		30.3	969		30.32	885.2		30.3	759		30.3	769		30.3	926		30.3	863		30.3	910		30.3	935
30.32	862		30.32	933		30.32	1021		30.34	895.371		30.32	785		30.32	780		30.32	910		30.32	850		30.32	888		30.32	901
30.34	762		30.34	930		30.34	995		30.36	916.457		30.34	817		30.34	762		30.34	885		30.34	812		30.34	930		30.34	907
30.36	843		30.36	865		30.36	963		30.38	920.886		30.36	809		30.36	809		30.36	928		30.36	754		30.36	911		30.36	893
30.38	786		30.38	849		30.38	1028		30.4	897.486		30.38	788		30.38	771		30.38	879		30.38	821		30.38	862		30.38	915
30.4	778		30.4	911		30.4	969		30.42	895.286		30.4	745		30.4	794		30.4	909		30.4	827		30.4	874		30.4	893
30.42	771		30.42	884		30.42	1079		30.44	888.629		30.42	769		30.42	773		30.42	916		30.42	797		30.42	902		30.42	917
30.44	740		30.44	890		30.44	1036		30.46	888		30.44	777		30.44	779		30.44	923		30.44	819		30.44	865		30.44	891
30.46	812		30.46	904		30.46	993		30.48	886.857		30.46	736		30.46	779		30.46	912		30.46	810		30.46	861		30.46	909
30.48	759		30.48	806		30.48	931		30.5	852.086		30.48	777		30.48	763		30.48	878		30.48	813		30.48	821		30.48	894
30.5	787		30.5	872		30.5	931		30.52	855.686		30.5	800		30.5	796		30.5	939		30.5	871		30.5	897		30.5	889
30.52	784		30.52	845		30.52	986		30.54	861.629		30.52	739		30.52	790		30.52	910		30.52	858		30.52	911		30.52	908
30.54	747		30.54	919		30.54	945		30.56	879.771		30.54	805		30.54	766		30.54	881		30.54	741		30.54	858		30.54	944
30.56	740		30.56	885		30.56	977		30.58	867.886		30.56	759		30.56	787		30.56	869		30.56	794		30.56	891		30.56	923
30.58	778		30.58	871		30.58	974		30.6	886.943		30.58	762		30.58	768		30.58	844		30.58	813		30.58	898		30.58	933
30.6	762		30.6	850		30.6	972		30.62	883.6		30.6	762		30.6	738		30.6	860		30.6	844		30.6	843		30.6	909
30.62	749		30.62	887		30.62	1001		30.64	881.943		30.62	766		30.62	790		30.62	854		30.62	851		30.62	878		30.62	877
30.64	728		30.64	855		30.64	979		30.66	878.286		30.64	759		30.64	719		30.64	920		30.64	851		30.64	852		30.64	865
30.66	715		30.66	855		30.66	922		30.68	869.714		30.66	780		30.66	761		30.66	861		30.66	815		30.66	835		30.66	880
30.68	794		30.68	880		30.68	965		30.7	844.829		30.68	785		30.68	770		30.68	803		30.68	840		30.68	816		30.68	895
30.7	782		30.7	878		30.7	1014		30.72	855.914		30.7	772		30.7	779		30.7	886		30.7	864		30.7	810		30.7	869
30.72	738		30.72	855		30.72	948		30.74	855.714		30.72	733		30.72	790		30.72	820		30.72	801		30.72	847		30.72	842
30.74	745		30.74	831		30.74	895		30.76	863		30.74	706		30.74	762		30.74	800		30.74	816		30.74	848		30.74	912
30.76	709		30.76	855		30.76	921		30.78	861.086		30.76	736		30.76	771		30.76	844		30.76	763		30.76	811		30.76	867
30.78	713		30.78	819		30.78	937		30.8	848.486		30.78	746		30.78	724		30.78	804		30.78	781		30.78	861		30.78	867
30.8	682		30.8	887		30.8	958		30.82	872.057		30.8	733		30.8	758		30.8	799		30.8	786		30.8	826		30.8	897
30.82	729		30.82	801		30.82	984		30.84	883.686		30.82	724		30.82	729		30.82	830		30.82	802		30.82	830		30.82	865
30.84	730		30.84	858		30.84	871		30.86	855.771		30.84	779		30.84	726		30.84	888		30.84	803		30.84	856		30.84	860
30.86	722		30.86	819		30.86	933		30.88	835.714		30.86	738		30.86	685		30.86	863		30.86	802		30.86	832		30.86	862
30.88	740		30.88	844		30.88	1038		30.9	851.6		30.88	769		30.88	664		30.88	836		30.88	782		30.88	784		30.88	855
30.9	737		30.9	883		30.9	981		30.92	873.8		30.9	742		30.9	724		30.9	821		30.9	822		30.9	842		30.9	862
30.92	741		30.92	845		30.92	896		30.94	842.257		30.92	765		30.92	782		30.92	785		30.92	796		30.92	805		30.92	846
30.94	764		30.94	863		30.94	883		30.96	813.4		30.94	785		30.94	737		30.94	784		30.94	778		30.94	786		30.94	843
30.96	671		30.96	868		30.96	968		30.98	796.257		30.96	693		30.96	755		30.96	816		30.96	784		30.96	805		30.96	907
30.98	731		30.98	784		30.98	908		31	840.543		30.98	707		30.98	738		30.98	847		30.98	806		30.98	855		30.98	869
31	693		31	839		31	903		31.02	861.971		31	763		31	725		31	815		31	782		31	805		31	820
31.02	709		31.02	866		31.02	939		31.04	857.943		31.02	769		31.02	748		31.02	834		31.02	754		31.02	830		31.02	900
31.04	702		31.04	855		31.04	903		31.06	839.571		31.04	684		31.04	686		31.04	826		31.04	754		31.04	818		31.04	897
31.06	692		31.06	811		31.06	952		31.08	857.571		31.06	774		31.06	681		31.06	857		31.06	789		31.06	877		31.06	860
31.08	747		31.08	863		31.08	909		31.1	853.171		31.08	735		31.08	752		31.08	844		31.08	760		31.08	798		31.08	820
31.1	749		31.1	834		31.1	930		31.12	838.771		31.1	719		31.1	721		31.1	843		31.1	821		31.1	789		31.1	817
31.12	734		31.12	791		31.12	933		31.14	808.086		31.12	705		31.12	720		31.12	790		31.12	761		31.12	856		31.12	875
31.14	708		31.14	826		31.14	875		31.16	808.771		31.14	751		31.14	699		31.14	836		31.14	802		31.14	843		31.14	826
31.16	721		31.16	855		31.16	914		31.18	833.714		31.16	747		31.16	707		31.16	798		31.16	704		31.16	792		31.16	871
31.18	742		31.18	815		31.18	912		31.2	850.314		31.18	715		31.18	676		31.18	842		31.18	782		31.18	816		31.18	791
31.2	721		31.2	818		31.2	889		31.22	857.114		31.2	701		31.2	696		31.2	818		31.2	797		31.2	817		31.2	854
31.22	703		31.22	853		31.22	902		31.24	834.429		31.22	735		31.22	713		31.22	856		31.22	748		31.22	821		31.22	864
31.24	748		31.24	786		31.24	874		31.26	801.514		31.24	726		31.24	753		31.24	898		31.24	785		31.24	821		31.24	862
31.26	781		31.26	816		31.26	899		31.28	804.686		31.26	709		31.26	721		31.26	803		31.26	761		31.26	807		31.26	838
31.28	749		31.28	772		31.28	955		31.3	800.571		31.28	672		31.28	677		31.28	812		31.28	825		31.28	836		31.28	855
31.3	709		31.3	876		31.3	876		31.32	808.229		31.3	723		31.3	722		31.3	778		31.3	746		31.3	817		31.3	831
31.32	743		31.32	836		31.32	921		31.34	819.286		31.32	730		31.32	723		31.32	826		31.32	819		31.32	827		31.32	870
31.34	681		31.34	825		31.34	883		31.36	829.286		31.34	725		31.34	732		31.34	784		31.34	815		31.34	766		31.34	866
31.36	721		31.36	789		31.36	838		31.38	817.743		31.36	733		31.36	721		31.36	833		31.36	771		31.36	849		31.36	836
31.38	745		31.38	796		31.38	881		31.4	813.457		31.38	756		31.38	712		31.38	765		31.38	728		31.38	816		31.38	810
31.4	720		31.4	799		31.4	893		31.42	798.629		31.4	703		31.4	698		31.4	800		31.4	780		31.4	839		31.4	852
31.42	703		31.42	839		31.42	887		31.44	786.914		31.42	748		31.42	660		31.42	797		31.42	763		31.42	794		31.42	850
31.44	760		31.44	822		31.44	894		31.46	785.886		31.44	732		31.44	709		31.44	782		31.44	771		31.44	833		31.44	782
31.46	730		31.46	759		31.46	860		31.48	808.714		31.46	751		31.46	713		31.46	792		31.46	795		31.46	828		31.46	791
31.48	748		31.48	821		31.48	859		31.5	800.829		31.48	716		31.48	725		31.48	798		31.48	737		31.48	802		31.48	801
31.5	787		31.5	778		31.5	860		31.52	812.029		31.5	718		31.5	701		31.5	781		31.5	758		31.5	801		31.5	793
31.4355	685.692		31.52	783		31.52	919		31.54	810.171		31.52	718		31.52	682		31.52	864		31.52	721		31.52	779		31.52	851
31.5186	659.834		31.54	818		31.54	940		31.56	803.714		31.54	759		31.54	643		31.54	813		31.54	758		31.54	752		31.54	829
31.444	678.797		31.56	772		31.56	881		31.58	804		31.56	765		31.56	699		31.56	792		31.56	756		31.56	803		31.56	867
31.4728	673.379		31.58	853		31.58	905		31.6	790.057		31.58	704		31.58	680		31.58	772		31.58	762		31.58	853		31.58	869
31.4999	689.632		31.6	789		31.6	849		31.62	794.086		31.6	721		31.6	661		31.6	819		31.6	783		31.6	833		31.6	866
31.4254	661.066		31.62	872		31.62	850		31.64	815.229		31.62	733		31.62	704		31.62	794		31.62	768		31.62	791		31.5804	822.46
31.4813	718.198		31.64	837		31.64	869		31.66	831.029		31.64	665		31.64	636		31.64	789		31.64	730		31.64	814		31.6158	818.191
31.4627	676.088		31.66	852		31.66	916		31.68	817.229		31.66	703		31.66	691		31.66	759		31.66	788		31.66	843		31.5901	809.654
31.5559	695.05		31.68	806		31.68	835		31.7	812.229		31.68	724		31.68	718		31.68	707		31.68	716		31.68	787		31.6255	844.967
31.5847	725.094		31.7	806		31.7	834		31.72	815.971		31.7	717		31.7	705		31.7	732		31.7	739		31.7	785		31.6432	795.684
31.566	681.505		31.72	811		31.72	856		31.74	793.429		31.72	694		31.72	668		31.72	728		31.72	752		31.72	806		31.6867	830.027
31.5474	666.484		31.74	772		31.74	900		31.76	783.571		31.74	692		31.74	672		31.74	762		31.74	780		31.74	811		31.714	803.057
31.6779	729.034		31.76	861		31.76	897		31.78	805.514		31.76	722		31.76	714		31.76	713		31.76	771		31.76	728		31.7044	781.714
31.6694	712.781		31.78	814		31.78	886		31.8	822.914		31.78	730		31.78	672		31.78	749		31.78	741		31.78	758		31.78	813
31.6694	695.05		31.8	819		31.8	877		31.82	809.257		31.8	733		31.8	648		31.8	822		31.8	723		31.8	784		31.8	826
31.6779	648.753		31.82	762		31.82	870		31.84	781.2		31.82	707		31.82	643		31.82	799		31.82	725		31.82	756		31.7945	787.146
31.7914	727.803		31.84	813		31.84	860		31.86	778.886		31.84	682		31.84	669		31.84	796		31.84	703		31.84	721		31.84	775
31.7914	658.357		31.86	815		31.86	885		31.88	802.971		31.86	641		31.86	716		31.86	801		31.86	702		31.86	772		31.86	829
31.7914	670.67		31.88	821		31.88	838		31.9	809.057		31.88	660		31.88	659		31.88	824		31.88	741		31.88	803		31.88	781
31.8185	693.819		31.9	768		31.9	827		31.92	775.857		31.9	719		31.9	677		31.9	772		31.9	716		31.9	754		31.9	781
31.92	699		31.92	809		31.92	872		31.94	764.057		31.92	653		31.92	657		31.92	742		31.92	713		31.92	790		31.92	743
31.94	733		31.94	767		31.94	840		31.96	772.086		31.94	657		31.94	606		31.94	775		31.94	727		31.94	768		31.94	794
31.9592	681.505		31.96	796		31.96	827		31.98	764.4		31.96	644		31.96	618		31.96	778		31.96	758		31.96	720		31.96	752
31.98	665		31.98	781		31.98	835		32	758		31.98	688		31.98	643		31.98	772		31.98	750		31.98	743		31.98	806
32	692		32	791		32	900		32.02	764.686		32	697		32	668		32	817		32	727		32	731		32	780
32.02	696		32.02	713		32.02	822		32.04	759.2		32.02	690		32.02	657		32.02	778		32.02	731		32.02	754		32.02	817
32.04	695		32.04	724		32.04	803		32.06	751.4		32.04	671		32.04	609		32.04	754		32.04	706		32.04	746		32.04	804
32.06	685		32.06	729		32.06	794		32.08	776.229		32.06	678		32.06	637		32.06	765		32.06	703		32.06	751		32.06	800
32.08	681		32.08	713		32.08	800		32.1	796.6		32.08	669		32.08	619		32.08	739		32.08	691		32.08	725		32.08	832
32.1	668		32.1	777		32.1	811		32.12	785.2		32.1	710		32.1	637		32.1	749		32.1	728		32.1	730		32.1	794
32.12	674		32.12	777		32.12	769		32.14	792.2		32.12	693		32.12	631		32.12	717		32.12	689		32.12	743		32.12	796
32.14	670		32.14	742		32.14	786		32.16	785.029		32.14	651		32.14	605		32.14	714		32.14	655		32.14	757		32.14	813
32.16	649		32.16	762		32.16	821		32.18	782.086		32.16	660		32.16	639		32.16	718		32.16	704		32.16	782		32.16	755
32.18	617		32.18	718		32.18	802		32.2	775.286		32.18	665		32.18	622		32.18	690		32.18	708		32.18	706		32.18	793
32.2	663		32.2	713		32.2	783		32.22	763.486		32.2	734		32.2	606		32.2	770		32.2	713		32.2	720		32.2	810
32.22	606		32.22	780		32.22	847		32.24	747.486		32.22	702		32.22	610		32.22	725		32.22	688		32.22	724		32.22	779
32.24	671		32.24	787		32.24	816		32.26	747.6		32.24	699		32.24	645		32.24	713		32.24	673		32.24	755		32.24	746
32.26	637		32.26	731		32.26	766		32.28	776.971		32.26	674		32.26	681		32.26	705		32.26	733		32.26	796		32.26	733
32.28	712		32.28	753		32.28	767		32.3	754.8		32.28	610		32.28	634		32.28	653		32.28	686		32.28	738		32.28	739
32.3	600		32.3	742		32.3	816		32.32	735.857		32.3	642		32.3	676		32.3	720		32.3	727		32.3	797		32.3	769
32.32	638		32.32	732		32.32	829		32.34	703.657		32.32	654		32.32	657		32.32	783		32.32	712		32.32	685		32.32	821
32.34	685		32.34	714		32.34	784		32.36	727.2		32.34	636		32.34	587		32.34	736		32.34	657		32.34	691		32.34	768
32.36	659		32.36	706		32.36	815		32.38	723.4		32.36	613		32.36	598		32.36	716		32.36	644		32.36	727		32.36	800
32.38	644		32.38	748		32.38	802		32.4	719.486		32.38	685		32.38	626		32.38	759		32.38	695		32.38	781		32.38	769
32.4	626		32.4	710		32.4	838		32.42	707.257		32.4	684		32.4	618		32.4	688		32.4	688		32.4	693		32.4	729
32.42	641		32.42	751		32.42	791		32.44	711.657		32.42	682		32.42	633		32.42	716		32.42	645		32.42	685		32.42	787
32.44	669		32.44	688		32.44	814		32.46	718.257		32.44	657		32.44	662		32.44	684		32.44	712		32.44	716		32.44	737
32.46	626		32.46	730		32.46	843		32.48	695.971		32.46	634		32.46	607		32.46	731		32.46	754		32.46	750		32.46	743
32.48	577		32.48	728		32.48	791		32.5	712.229		32.48	649		32.48	573		32.48	713		32.48	722		32.48	747		32.48	752
32.5	604		32.5	732		32.5	814		32.52	732.743		32.5	607		32.5	575		32.5	737		32.5	672		32.5	716		32.5	750
32.52	604		32.52	714		32.52	800		32.54	752.371		32.52	599		32.52	627		32.52	737		32.52	671		32.52	728		32.52	740
32.54	618		32.54	704		32.54	759		32.56	758.029		32.54	636		32.54	610		32.54	642		32.54	750		32.54	713		32.54	768
32.56	655		32.56	714		32.56	797		32.58	748.029		32.56	644		32.56	659		32.56	678		32.56	706		32.56	698		32.56	717
32.58	669		32.58	716		32.58	752		32.6	750.371		32.58	603		32.58	635		32.58	669		32.58	708		32.58	723		32.58	761
32.6	633		32.6	673		32.6	762		32.62	719.086		32.6	627		32.6	630		32.6	717		32.6	691		32.6	710		32.6	733
32.62	627		32.62	733		32.62	769		32.64	721.229		32.62	632		32.62	626		32.62	701		32.62	684		32.62	722		32.62	783
32.64	617		32.64	694		32.64	774		32.66	723.8		32.64	668		32.64	619		32.64	718		32.64	677		32.64	773		32.64	727
32.66	664		32.66	734		32.66	754		32.68	710.286		32.66	644		32.66	575		32.66	716		32.66	656		32.66	695		32.66	750
32.68	632		32.68	663		32.68	799		32.7	687.886		32.68	657		32.68	586		32.68	719		32.68	690		32.68	731		32.68	733
32.7	645		32.7	729		32.7	767		32.72	683.571		32.7	645		32.7	601		32.7	721		32.7	697		32.7	693		32.7	721
32.72	606		32.72	728		32.72	750		32.74	738.2		32.72	611		32.72	588		32.72	691		32.72	719		32.72	689		32.72	795
32.74	630		32.74	752		32.74	787		32.76	737.457		32.74	604		32.74	579		32.74	743		32.74	664		32.74	730		32.74	752
32.76	593		32.76	668		32.76	805		32.78	755.543		32.76	649		32.76	625		32.76	666		32.76	686		32.76	675		32.76	699
32.78	598		32.78	672		32.78	754		32.8	740.657		32.78	602		32.78	590		32.78	720		32.78	684		32.78	715		32.78	682
32.8	633		32.8	714		32.8	751		32.82	746.257		32.8	628		32.8	606		32.8	689		32.8	658		32.8	714		32.8	722
32.82	628		32.82	660		32.82	746		32.84	722.714		32.82	674		32.82	594		32.82	685		32.82	704		32.82	715		32.82	739
32.84	619		32.84	701		32.84	822		32.86	723.514		32.84	619		32.84	591		32.84	653		32.84	658		32.84	699		32.84	736
32.86	599		32.86	715		32.86	762		32.88	705.2		32.86	625		32.86	606		32.86	665		32.86	699		32.86	687		32.86	731
32.88	592		32.88	699		32.88	788		32.9	708.743		32.88	640		32.88	577		32.88	700		32.88	637		32.88	686		32.88	760
32.9	621		32.9	718		32.9	760		32.92	710.571		32.9	641		32.9	610		32.9	688		32.9	668		32.9	701		32.9	687
32.92	626		32.92	698		32.92	754		32.94	688.114		32.92	673		32.92	588		32.92	697		32.92	692		32.92	653		32.92	729
32.94	616		32.94	720		32.94	760		32.96	697.143		32.94	643		32.94	590		32.94	702		32.94	632		32.94	758		32.94	740
32.96	628		32.96	691		32.96	745		32.98	703.486		32.96	641		32.96	608		32.96	714		32.96	636		32.96	682		32.96	745
32.98	626		32.98	727		32.98	774		33	691.571		32.98	643		32.98	606		32.98	659		32.98	678		32.98	715		32.98	724
33	607		33	678		33	778		33.02	668.886		33	572		33	600		33	638		33	637		33	718		33	727
33.02	606		33.02	677		33.02	761		33.04	685.2		33.02	635		33.02	587		33.02	673		33.02	660		33.02	678		33.02	728
33.04	642		33.04	713		33.04	792		33.06	695.686		33.04	665		33.04	587		33.04	695		33.04	663		33.04	720		33.04	705
33.06	597		33.06	672		33.06	751		33.08	696.429		33.06	622		33.06	622		33.06	716		33.06	670		33.06	691		33.06	781
33.08	617		33.08	681		33.08	750		33.1	682.343		33.08	594		33.08	597		33.08	697		33.08	632		33.08	693		33.08	707
33.1	601		33.1	700		33.1	761		33.12	666.286		33.1	632		33.1	620		33.1	670		33.1	631		33.1	702		33.1	733
33.12	626		33.12	673		33.12	784		33.14	674.086		33.12	615		33.12	612		33.12	694		33.12	688		33.12	688		33.12	724
33.14	589		33.14	724		33.14	743		33.16	689.171		33.14	678		33.14	594		33.14	698		33.14	649		33.14	678		33.14	709
33.16	610		33.16	683		33.16	756		33.18	652.543		33.16	622		33.16	620		33.16	670		33.16	641		33.16	672		33.16	668
33.18	564		33.18	688		33.18	777		33.2	655.114		33.18	656		33.18	615		33.18	656		33.18	627		33.18	718		33.18	704
33.2	607		33.2	689		33.2	742		33.22	663.229		33.2	595		33.2	586		33.2	627		33.2	631		33.2	684		33.2	690
33.22	598		33.22	723		33.22	742		33.24	680		33.22	592		33.22	572		33.22	619		33.22	704		33.22	683		33.22	670
33.24	591		33.24	735		33.24	727		33.26	659.857		33.24	575		33.24	584		33.24	700		33.24	684		33.24	644		33.24	721
33.26	584		33.26	684		33.26	772		33.28	676.6		33.26	605		33.26	565		33.26	649		33.26	655		33.26	704		33.26	690
33.28	599		33.28	663		33.28	781		33.3	666.714		33.28	629		33.28	580		33.28	697		33.28	637		33.28	673		33.28	749
33.3	611		33.3	676		33.3	760		33.32	664.6		33.3	606		33.3	557		33.3	684		33.3	658		33.3	639		33.3	722
33.32	566		33.32	682		33.32	813		33.34	674.857		33.32	591		33.32	573		33.32	691		33.32	672		33.32	710		33.32	746
33.34	576		33.34	695		33.34	779		33.36	695.571		33.34	592		33.34	604		33.34	644		33.34	683		33.34	707		33.34	733
33.36	563		33.36	663		33.36	812		33.38	710.314		33.36	609		33.36	566		33.36	607		33.36	699		33.36	676		33.36	691
33.38	604		33.38	690		33.38	750		33.4	695.371		33.38	540		33.38	542		33.38	648		33.38	668		33.38	740		33.38	672
33.4	573		33.4	650		33.4	707		33.42	688.743		33.4	628		33.4	592		33.4	640		33.4	633		33.4	643		33.4	643
33.42	599		33.42	638		33.42	722		33.44	672.771		33.42	613		33.42	581		33.42	676		33.42	631		33.42	635		33.42	705
33.44	619		33.44	668		33.44	730		33.46	683.657		33.44	610		33.44	586		33.44	662		33.44	649		33.44	659		33.44	712
33.46	574		33.46	690		33.46	807		33.48	668.829		33.46	613		33.46	575		33.46	649		33.46	652		33.46	692		33.46	721
33.48	597		33.48	639		33.48	680		33.5	665.943		33.48	547		33.48	564		33.48	619		33.48	637		33.48	743		33.48	676
33.5	617		33.5	675		33.5	720		33.52	674.886		33.5	618		33.5	599		33.5	677		33.5	663		33.5	650		33.5	663
33.52	587		33.52	697		33.52	724		33.54	693.943		33.52	609		33.52	558		33.52	641		33.52	638		33.52	665		33.52	687
33.54	577		33.54	694		33.54	726		33.56	690.314		33.54	565		33.54	609		33.54	645		33.54	600		33.54	685		33.54	685
33.56	597		33.56	688		33.56	698		33.58	680.229		33.56	596		33.56	581		33.56	670		33.56	706		33.56	667		33.56	652
33.58	584		33.58	702		33.58	738		33.6	688.543		33.58	566		33.58	560		33.58	654		33.58	613		33.58	682		33.58	675
33.6	581		33.6	688		33.6	739		33.62	679.057		33.6	615		33.6	506		33.6	686		33.6	607		33.6	683		33.6	677
33.62	573		33.62	659		33.62	746		33.64	648.743		33.62	612		33.62	562		33.62	700		33.62	593		33.62	628		33.62	705
33.64	563		33.64	660		33.64	740		33.66	629.314		33.64	603		33.64	599		33.64	649		33.64	656		33.64	650		33.64	690
33.66	602		33.66	691		33.66	685		33.68	631.857		33.66	639		33.66	554		33.66	609		33.66	644		33.66	644		33.66	696
33.68	585		33.68	649		33.68	690		33.7	643.086		33.68	562		33.68	593		33.68	657		33.68	658		33.68	641		33.68	701
33.7	588		33.7	691		33.7	712		33.72	652.229		33.7	624		33.7	544		33.7	646		33.7	643		33.7	641		33.7	654
33.72	572		33.72	669		33.72	729		33.74	677.286		33.72	586		33.72	555		33.72	649		33.72	635		33.72	719		33.72	689
33.74	534		33.74	662		33.74	756		33.76	652.714		33.74	601		33.74	578		33.74	631		33.74	577		33.74	606		33.74	662
33.76	563		33.76	665		33.76	696		33.78	649.257		33.76	564		33.76	571		33.76	620		33.76	625		33.76	653		33.76	676
33.78	560		33.78	675		33.78	682		33.8	632.6		33.78	562		33.78	534		33.78	637		33.78	646		33.78	646		33.78	685
33.8	553		33.8	687		33.8	757		33.82	629.343		33.8	562		33.8	578		33.8	675		33.8	646		33.8	677		33.8	676
33.82	563		33.82	707		33.82	762		33.84	610.143		33.82	595		33.82	567		33.82	626		33.82	613		33.82	643		33.82	651
33.84	552		33.84	686		33.84	710		33.86	635.657		33.84	544		33.84	575		33.84	675		33.84	613		33.84	652		33.84	678
33.86	530		33.86	633		33.86	747		33.88	649.571		33.86	570		33.86	556		33.86	630		33.86	649		33.86	674		33.86	668
33.88	580		33.88	578		33.88	685		33.9	646.514		33.88	573		33.88	571		33.88	651		33.88	639		33.88	683		33.88	683
33.9	572		33.9	649		33.9	716		33.92	658.343		33.9	573		33.9	552		33.9	646		33.9	608		33.9	692		33.9	666
33.92	531		33.92	643		33.92	690		33.94	649.029		33.92	588		33.92	544		33.92	651		33.92	661		33.92	641		33.92	672
33.94	603		33.94	660		33.94	736		33.96	648.314		33.94	600		33.94	558		33.94	622		33.94	666		33.94	664		33.94	699
33.96	560		33.96	649		33.96	704		33.98	634.057		33.96	591		33.96	526		33.96	660		33.96	611		33.96	642		33.96	633
33.98	613		33.98	668		33.98	720		34	655.343		33.98	603		33.98	535		33.98	641		33.98	627		33.98	657		33.98	659
34	572		34	668		34	779		34.02	668.286		34	553		34	566		34	649		34	606		34	651		34	627
34.02	524		34.02	650		34.02	694		34.04	690.171		34.02	566		34.02	545		34.02	633		34.02	641		34.02	618		34.02	729
34.04	554		34.04	663		34.04	671		34.06	673.286		34.04	573		34.04	538		34.04	600		34.04	634		34.04	659		34.04	680
34.06	597		34.06	682		34.06	707		34.08	662.514		34.06	571		34.06	541		34.06	651		34.06	636		34.06	658		34.06	649
34.08	590		34.08	654		34.08	673		34.1	628.486		34.08	595		34.08	545		34.08	635		34.08	604		34.08	630		34.08	707
34.1	524		34.1	693		34.1	734		34.12	623.314		34.1	542		34.1	572		34.1	603		34.1	654		34.1	634		34.1	684
34.12	531		34.12	616		34.12	702		34.14	635.743		34.12	571		34.12	543		34.12	603		34.12	649		34.12	652		34.12	658
34.14	551		34.14	645		34.14	700		34.16	649.257		34.14	574		34.14	560		34.14	633		34.14	634		34.14	658		34.14	649
34.16	555		34.16	675		34.16	674		34.18	634.486		34.16	607		34.16	524		34.16	587		34.16	624		34.16	601		34.16	692
34.18	570		34.18	630		34.18	700		34.2	635.914		34.18	569		34.18	568		34.18	596		34.18	653		34.18	592		34.18	666
34.2	566		34.2	652		34.2	708		34.22	639.257		34.2	570		34.2	527		34.2	630		34.2	601		34.2	651		34.2	673
34.22	571		34.22	652		34.22	665		34.24	635.743		34.22	540		34.22	529		34.22	622		34.22	612		34.22	632		34.22	640
34.24	549		34.24	624		34.24	678		34.26	629.943		34.24	513		34.24	552		34.24	669		34.24	607		34.24	627		34.24	643
34.26	575		34.26	660		34.26	697		34.28	625.543		34.26	589		34.26	545		34.26	617		34.26	646		34.26	636		34.26	670
34.28	536		34.28	643		34.28	675		34.3	618.429		34.28	587		34.28	533		34.28	671		34.28	624		34.28	668		34.28	661
34.3	561		34.3	664		34.3	718		34.32	635.657		34.3	571		34.3	538		34.3	633		34.3	619		34.3	678		34.3	691
34.32	549		34.32	623		34.32	683		34.34	661.314		34.32	578		34.32	566		34.32	622		34.32	591		34.32	625		34.32	699
34.34	519		34.34	656		34.34	685		34.36	660.229		34.34	564		34.34	583		34.34	595		34.34	646		34.34	658		34.34	652
34.36	565		34.36	646		34.36	677		34.38	640.714		34.36	592		34.36	553		34.36	652		34.36	650		34.36	633		34.36	709
34.38	563		34.38	691		34.38	657		34.4	627.714		34.38	558		34.38	518		34.38	640		34.38	622		34.38	651		34.38	677
34.4	560		34.4	686		34.4	709		34.42	620.857		34.4	591		34.4	548		34.4	623		34.4	601		34.4	639		34.4	657
34.42	519		34.42	677		34.42	723		34.44	621.314		34.42	565		34.42	522		34.42	675		34.42	600		34.42	603		34.42	678
34.44	541		34.44	649		34.44	681		34.46	618.886		34.44	520		34.44	560		34.44	588		34.44	553		34.44	632		34.44	682
34.46	584		34.46	665		34.46	672		34.48	635.143		34.46	569		34.46	525		34.46	655		34.46	661		34.46	650		34.46	665
34.48	519		34.48	639		34.48	710		34.5	631.429		34.48	541		34.48	543		34.48	627		34.48	615		34.48	605		34.48	691
34.5	505		34.5	656		34.5	723		34.52	632.571		34.5	597		34.5	541		34.5	630		34.5	646		34.5	648		34.5	663
34.52	564		34.52	626		34.52	666		34.54	633.286		34.52	522		34.52	531		34.52	635		34.52	620		34.52	594		34.52	656
34.54	540		34.54	603		34.54	669		34.56	631.114		34.54	562		34.54	499		34.54	643		34.54	607		34.54	581		34.54	630
34.56	548		34.56	595		34.56	649		34.58	622.743		34.56	528		34.56	551		34.56	642		34.56	627		34.56	556		34.56	672
34.58	590		34.58	644		34.58	672		34.6	628.514		34.58	527		34.58	512		34.58	653		34.58	592		34.58	607		34.58	626
34.6	512		34.6	594		34.6	695		34.62	646.857		34.6	537		34.6	507		34.6	630		34.6	601		34.6	606		34.6	650
34.62	538		34.62	636		34.62	714		34.64	633.543		34.62	556		34.62	504		34.62	654		34.62	580		34.62	661		34.62	638
34.64	589		34.64	617		34.64	667		34.66	635.886		34.64	578		34.64	557		34.64	565		34.64	615		34.64	669		34.64	648
34.66	538		34.66	634		34.66	691		34.68	644.171		34.66	523		34.66	504		34.66	650		34.66	598		34.66	593		34.66	668
34.68	531		34.68	627		34.68	668		34.7	635.771		34.68	546		34.68	552		34.68	639		34.68	569		34.68	628		34.68	637
34.7	564		34.7	622		34.7	689		34.72	622.429		34.7	555		34.7	511		34.7	653		34.7	589		34.7	627		34.7	653
34.72	564		34.72	660		34.72	683		34.74	613.371		34.72	556		34.72	524		34.72	621		34.72	612		34.72	634		34.72	646
34.74	520		34.74	667		34.74	702		34.76	598.029		34.74	538		34.74	525		34.74	622		34.74	600		34.74	624		34.74	709
34.76	493		34.76	683		34.76	684		34.78	586.143		34.76	533		34.76	529		34.76	621		34.76	610		34.76	627		34.76	684
34.78	534		34.78	625		34.78	662		34.8	605.686		34.78	528		34.78	529		34.78	594		34.78	555		34.78	597		34.78	675
34.8	568		34.8	622		34.8	699		34.82	619.257		34.8	544		34.8	529		34.8	636		34.8	575		34.8	593		34.8	632
34.82	541		34.82	591		34.82	706		34.84	623.943		34.82	571		34.82	503		34.82	599		34.82	611		34.82	618		34.82	613
34.84	607		34.84	611		34.84	671		34.86	642.371		34.84	503		34.84	540		34.84	627		34.84	564		34.84	616		34.84	634
34.86	544		34.86	672		34.86	656		34.88	640.829		34.86	522		34.86	521		34.86	600		34.86	577		34.86	643		34.86	623
34.88	562		34.88	622		34.88	686		34.9	600.914		34.88	556		34.88	523		34.88	608		34.88	581		34.88	551		34.88	636
34.9	460		34.9	623		34.9	681		34.92	585.229		34.9	554		34.9	531		34.9	590		34.9	657		34.9	548		34.9	670
34.92	585		34.92	629		34.92	707		34.94	614.257		34.92	574		34.92	541		34.92	606		34.92	602		34.92	621		34.92	650
34.94	541		34.94	646		34.94	705		34.96	629.4		34.94	573		34.94	509		34.94	622		34.94	620		34.94	626		34.94	639
34.96	509		34.96	601		34.96	674		34.98	598.114		34.96	574		34.96	549		34.96	643		34.96	577		34.96	632		34.96	639
34.98	524		34.98	622		34.98	742		35	597.571		34.98	548		34.98	544		34.98	588		34.98	552		34.98	632		34.98	627
35	563		35	618		35	639		35.02	619.143		35	543		35	581		35	567		35	570		35	593		35	617
35.02	524		35.02	572		35.02	657		35.04	617.686		35.02	538		35.02	521		35.02	554		35.02	610		35.02	607		35.02	629
35.04	545		35.04	636		35.04	668		35.06	598.371		35.04	519		35.04	496		35.04	617		35.04	574		35.04	594		35.04	611
35.06	549		35.06	619		35.06	652		35.08	596.629		35.06	529		35.06	544		35.06	634		35.06	581		35.06	583		35.06	655
35.08	564		35.08	600		35.08	675		35.1	597.171		35.08	547		35.08	541		35.08	609		35.08	574		35.08	599		35.08	646
35.1	570		35.1	633		35.1	631		35.12	599.714		35.1	509		35.1	532		35.1	594		35.1	585		35.1	620		35.1	681
35.12	537		35.12	591		35.12	677		35.14	617.8		35.12	549		35.12	507		35.12	627		35.12	597		35.12	608		35.12	615
35.14	543		35.14	606		35.14	687		35.16	640.6		35.14	575		35.14	552		35.14	619		35.14	568		35.14	581		35.14	652
35.16	526		35.16	607		35.16	661		35.18	618.086		35.16	536		35.16	535		35.16	653		35.16	627		35.16	599		35.16	609
35.18	539		35.18	599		35.18	645		35.2	585.2		35.18	540		35.18	519		35.18	592		35.18	575		35.18	616		35.18	643
35.2	549		35.2	609		35.2	626		35.22	590.143		35.2	546		35.2	497		35.2	571		35.2	601		35.2	597		35.2	581
35.22	524		35.22	631		35.22	619		35.24	622.171		35.22	494		35.22	525		35.22	613		35.22	564		35.22	573		35.22	656
35.24	547		35.24	624		35.24	673		35.26	621.343		35.24	526		35.24	533		35.24	605		35.24	604		35.24	556		35.24	712
35.26	553		35.26	594		35.26	685		35.28	614.457		35.26	526		35.26	477		35.26	605		35.26	594		35.26	591		35.26	633
35.28	567		35.28	575		35.28	724		35.3	612.943		35.28	522		35.28	531		35.28	632		35.28	581		35.28	630		35.28	599
35.3	504		35.3	578		35.3	656		35.32	610.914		35.3	514		35.3	479		35.3	607		35.3	599		35.3	583		35.3	639
35.32	554		35.32	558		35.32	635		35.34	593.286		35.32	525		35.32	572		35.32	603		35.32	577		35.32	591		35.32	631
35.34	565		35.34	642		35.34	639		35.36	581.886		35.34	519		35.34	531		35.34	599		35.34	599		35.34	583		35.34	611
35.36	553		35.36	636		35.36	649		35.38	581.943		35.36	501		35.36	509		35.36	579		35.36	581		35.36	527		35.36	635
35.38	540		35.38	587		35.38	657		35.4	586.943		35.38	488		35.38	578		35.38	571		35.38	605		35.38	653		35.38	641
35.4	545		35.4	609		35.4	676		35.42	602.943		35.4	538		35.4	546		35.4	575		35.4	612		35.4	605		35.4	664
35.42	533		35.42	654		35.42	714		35.44	608.314		35.42	568		35.42	478		35.42	584		35.42	583		35.42	548		35.42	619
35.44	542		35.44	609		35.44	664		35.46	601.8		35.44	525		35.44	495		35.44	573		35.44	591		35.44	610		35.44	577
35.46	534		35.46	642		35.46	622		35.48	601.343		35.46	562		35.46	514		35.46	578		35.46	579		35.46	579		35.46	666
35.48	546		35.48	589		35.48	676		35.5	608.143		35.48	542		35.48	525		35.48	570		35.48	607		35.48	537		35.48	640
35.5	532		35.5	587		35.5	673		35.52	620.457		35.5	516		35.5	523		35.5	605		35.5	591		35.5	577		35.5	648
35.52	544		35.52	600		35.52	646		35.54	612.571		35.52	477		35.52	514		35.52	571		35.52	576		35.52	596		35.52	594
35.54	535		35.54	597		35.54	644		35.56	605.886		35.54	498		35.54	514		35.54	610		35.54	569		35.54	621		35.54	612
35.56	552		35.56	613		35.56	697		35.58	594.543		35.56	489		35.56	524		35.56	566		35.56	575		35.56	575		35.56	643
35.58	529		35.58	601		35.58	640		35.6	591.743		35.58	510		35.58	500		35.58	619		35.58	617		35.58	574		35.58	641
35.6	533		35.6	596		35.6	665		35.62	583.514		35.6	507		35.6	492		35.6	608		35.6	604		35.6	580		35.6	618
35.62	519		35.62	561		35.62	649		35.64	588.2		35.62	515		35.62	512		35.62	537		35.62	589		35.62	553		35.62	620
35.64	516		35.64	558		35.64	653		35.66	587.771		35.64	513		35.64	538		35.64	570		35.64	588		35.64	619		35.64	658
35.66	507		35.66	602		35.66	636		35.68	598		35.66	506		35.66	502		35.66	571		35.66	607		35.66	566		35.66	634
35.68	520		35.68	603		35.68	620		35.7	584.086		35.68	518		35.68	483		35.68	591		35.68	581		35.68	571		35.68	623
35.7	506		35.7	547		35.7	669		35.72	574.229		35.7	508		35.7	518		35.7	591		35.7	545		35.7	555		35.7	615
35.72	498		35.72	568		35.72	636		35.74	560.743		35.72	526		35.72	487		35.72	535		35.72	596		35.72	581		35.72	604
35.74	534		35.74	649		35.74	634		35.76	581.514		35.74	540		35.74	483		35.74	573		35.74	578		35.74	535		35.74	587
35.76	499		35.76	542		35.76	684		35.78	591.4		35.76	506		35.76	502		35.76	585		35.76	618		35.76	583		35.76	630
35.78	547		35.78	600		35.78	704		35.8	595.857		35.78	511		35.78	534		35.78	625		35.78	581		35.78	584		35.78	643
35.8	544		35.8	589		35.8	659		35.82	575.4		35.8	539		35.8	535		35.8	549		35.8	532		35.8	571		35.8	626
35.82	480		35.82	589		35.82	624		35.84	573.886		35.82	547		35.82	543		35.82	618		35.82	531		35.82	526		35.82	666
35.84	557		35.84	578		35.84	629		35.86	589.771		35.84	513		35.84	509		35.84	578		35.84	564		35.84	562		35.84	623
35.86	505		35.86	591		35.86	637		35.88	589.086		35.86	512		35.86	544		35.86	573		35.86	589		35.86	584		35.86	622
35.88	503		35.88	605		35.88	636		35.9	579.2		35.88	548		35.88	490		35.88	592		35.88	551		35.88	566		35.88	600
35.9	504		35.9	573		35.9	651		35.92	586.4		35.9	537		35.9	502		35.9	585		35.9	569		35.9	610		35.9	630
35.92	547		35.92	619		35.92	634		35.94	605.229		35.92	468		35.92	496		35.92	586		35.92	548		35.92	599		35.92	628
35.94	555		35.94	556		35.94	635		35.96	583.171		35.94	508		35.94	571		35.94	615		35.94	569		35.94	562		35.94	618
35.96	518		35.96	611		35.96	672		35.98	583.8		35.96	534		35.96	482		35.96	560		35.96	544		35.96	604		35.96	587
35.98	520		35.98	600		35.98	659		36	578.514		35.98	489		35.98	513		35.98	639		35.98	553		35.98	539		35.98	590
36	507		36	617		36	657		36.02	560.943		36	499		36	514		36	605		36	502		36	567		36	608
36.02	527		36.02	576		36.02	625		36.04	546.571		36.02	466		36.02	464		36.02	553		36.02	547		36.02	538		36.02	622
36.04	505		36.04	608		36.04	653		36.06	565.714		36.04	505		36.04	515		36.04	568		36.04	591		36.04	592		36.04	660
36.06	501		36.06	603		36.06	639		36.08	576		36.06	467		36.06	507		36.06	588		36.06	553		36.06	560		36.06	624
36.08	511		36.08	612		36.08	640		36.1	566.486		36.08	483		36.08	502		36.08	601		36.08	565		36.08	576		36.08	564
36.1	536		36.1	543		36.1	618		36.12	562.114		36.1	509		36.1	486		36.1	570		36.1	583		36.1	592		36.1	626
36.12	531		36.12	552		36.12	649		36.14	543.8		36.12	491		36.12	514		36.12	579		36.12	520		36.12	572		36.12	604
36.14	514		36.14	580		36.14	644		36.16	568.971		36.14	497		36.14	502		36.14	570		36.14	593		36.14	543		36.14	593
36.16	522		36.16	549		36.16	630		36.18	566.571		36.16	492		36.16	461		36.16	586		36.16	581		36.16	599		36.16	573
36.18	509		36.18	560		36.18	655		36.2	575		36.18	523		36.18	502		36.18	627		36.18	564		36.18	566		36.18	583
36.2	543		36.2	560		36.2	637		36.22	559.171		36.2	510		36.2	475		36.2	558		36.2	595		36.2	511		36.2	568
36.22	500		36.22	593		36.22	625		36.24	580.543		36.22	510		36.22	510		36.22	600		36.22	551		36.22	577		36.22	616
36.24	513		36.24	596		36.24	652		36.26	572.714		36.24	499		36.24	481		36.24	609		36.24	584		36.24	543		36.24	601
36.26	556		36.26	603		36.26	672		36.28	560.914		36.26	534		36.26	508		36.26	598		36.26	506		36.26	583		36.26	591
36.28	505		36.28	529		36.28	599		36.3	547.514		36.28	527		36.28	499		36.28	635		36.28	574		36.28	607		36.28	595
36.3	519		36.3	591		36.3	610		36.32	552.629		36.3	465		36.3	492		36.3	581		36.3	592		36.3	553		36.3	595
36.32	524		36.32	559		36.32	627		36.34	575.914		36.32	497		36.32	507		36.32	589		36.32	598		36.32	553		36.32	615
36.34	549		36.34	594		36.34	586		36.36	568.829		36.34	521		36.34	534		36.34	577		36.34	586		36.34	539		36.34	596
36.36	487		36.36	576		36.36	643		36.38	562.4		36.36	524		36.36	511		36.36	649		36.36	566		36.36	585		36.36	607
36.38	501		36.38	530		36.38	653		36.4	543.343		36.38	488		36.38	495		36.38	563		36.38	601		36.38	544		36.38	587
36.4	469		36.4	565		36.4	621		36.42	537.714		36.4	474		36.4	501		36.4	579		36.4	622		36.4	537		36.4	600
36.42	503		36.42	543		36.42	608		36.44	550.571		36.42	462		36.42	480		36.42	590		36.42	580		36.42	569		36.42	594
36.44	477		36.44	567		36.44	691		36.46	571.743		36.44	510		36.44	510		36.44	544		36.44	564		36.44	545		36.44	619
36.46	496		36.46	547		36.46	630		36.48	556.114		36.46	469		36.46	479		36.46	579		36.46	604		36.46	552		36.46	633
36.48	481		36.48	553		36.48	670		36.5	543.8		36.48	481		36.48	483		36.48	574		36.48	561		36.48	561		36.48	606
36.5	481		36.5	510		36.5	648		36.52	553.286		36.5	488		36.5	508		36.5	625		36.5	575		36.5	559		36.5	605
36.52	538		36.52	561		36.52	601		36.54	572.086		36.52	484		36.52	464		36.52	572		36.52	586		36.52	563		36.52	572
36.54	458		36.54	587		36.54	620		36.56	563.486		36.54	478		36.54	492		36.54	601		36.54	607		36.54	568		36.54	577
36.56	482		36.56	569		36.56	613		36.58	543.6		36.56	468		36.56	479		36.56	551		36.56	604		36.56	546		36.56	646
36.58	481		36.58	581		36.58	632		36.6	541.714		36.58	505		36.58	495		36.58	542		36.58	521		36.58	551		36.58	596
36.6	495		36.6	624		36.6	660		36.62	567		36.6	479		36.6	498		36.6	566		36.6	573		36.6	566		36.6	568
36.62	490		36.62	540		36.62	649		36.64	569.543		36.62	487		36.62	492		36.62	585		36.62	592		36.62	604		36.62	552
36.64	514		36.64	526		36.64	638		36.66	535.343		36.64	500		36.64	501		36.64	598		36.64	570		36.64	558		36.64	567
36.66	507		36.66	598		36.66	646		36.68	528.771		36.66	504		36.66	510		36.66	592		36.66	559		36.66	504		36.66	593
36.68	528		36.68	536		36.68	680		36.7	542.514		36.68	512		36.68	491		36.68	585		36.68	564		36.68	564		36.68	591
36.7	506		36.7	522		36.7	626		36.72	565.286		36.7	481		36.7	507		36.7	608		36.7	553		36.7	533		36.7	585
36.72	502		36.72	568		36.72	605		36.74	571.314		36.72	466		36.72	518		36.72	616		36.72	575		36.72	560		36.72	610
36.74	501		36.74	558		36.74	613		36.76	577.686		36.74	489		36.74	475		36.74	609		36.74	547		36.74	536		36.74	542
36.76	492		36.76	574		36.76	637		36.78	559.714		36.76	467		36.76	484		36.76	563		36.76	593		36.76	538		36.76	543
36.78	480		36.78	542		36.78	604		36.8	546.143		36.78	478		36.78	473		36.78	570		36.78	578		36.78	542		36.78	596
36.8	465		36.8	616		36.8	629		36.82	523.571		36.8	496		36.8	468		36.8	596		36.8	595		36.8	523		36.8	633
36.82	477		36.82	565		36.82	610		36.84	531.943		36.82	526		36.82	541		36.82	530		36.82	543		36.82	571		36.82	558
36.84	503		36.84	549		36.84	635		36.86	544.457		36.84	504		36.84	487		36.84	580		36.84	562		36.84	573		36.84	621
36.86	490		36.86	542		36.86	633		36.88	547.286		36.86	487		36.86	547		36.86	540		36.86	596		36.86	562		36.86	613
36.88	514		36.88	529		36.88	639		36.9	568.429		36.88	487		36.88	458		36.88	628		36.88	514		36.88	578		36.88	584
36.9	521		36.9	532		36.9	575		36.92	594.886		36.9	459		36.9	507		36.9	599		36.9	539		36.9	561		36.9	569
36.92	465		36.92	545		36.92	636		36.94	584.514		36.92	459		36.92	498		36.92	601		36.92	543		36.92	554		36.92	589
36.94	500		36.94	571		36.94	603		36.96	548.514		36.94	474		36.94	490		36.94	546		36.94	551		36.94	567		36.94	633
36.96	492		36.96	529		36.96	643		36.98	548.4		36.96	486		36.96	470		36.96	554		36.96	536		36.96	556		36.96	618
36.98	500		36.98	557		36.98	657		37	575.171		36.98	467		36.98	501		36.98	536		36.98	567		36.98	514		36.98	562
37	527		37	569		37	649		37.02	577.286		37	496		37	498		37	574		37	605		37	551		37	555
37.02	540		37.02	504		37.02	655		37.04	578.629		37.02	497		37.02	470		37.02	538		37.02	525		37.02	575		37.02	595
37.04	496		37.04	534		37.04	586		37.06	556.486		37.04	490		37.04	483		37.04	567		37.04	542		37.04	552		37.04	574
37.06	528		37.06	559		37.06	568		37.08	558.771		37.06	493		37.06	539		37.06	561		37.06	546		37.06	549		37.06	595
37.08	500		37.08	531		37.08	643		37.1	548.286		37.08	482		37.08	481		37.08	580		37.08	567		37.08	538		37.08	608
37.1	520		37.1	564		37.1	630		37.12	560.543		37.1	505		37.1	479		37.1	536		37.1	594		37.1	539		37.1	583
37.12	490		37.12	585		37.12	603		37.14	551.257		37.12	477		37.12	468		37.12	574		37.12	561		37.12	536		37.12	597
37.14	512		37.14	542		37.14	646		37.16	561.743		37.14	488		37.14	481		37.14	595		37.14	542		37.14	529		37.14	580
37.16	499		37.16	522		37.16	628		37.18	543.571		37.16	483		37.16	504		37.16	561		37.16	564		37.16	546		37.16	605
37.18	504		37.18	536		37.18	617		37.2	532.943		37.18	504		37.18	509		37.18	557		37.18	577		37.18	528		37.18	599
37.2	480		37.2	577		37.2	646		37.22	518.486		37.2	514		37.2	504		37.2	545		37.2	534		37.2	531		37.2	573
37.22	471		37.22	549		37.22	625		37.24	517.4		37.22	458		37.22	504		37.22	618		37.22	591		37.22	565		37.22	585
37.24	497		37.24	512		37.24	620		37.26	528		37.24	484		37.24	459		37.24	593		37.24	593		37.24	540		37.24	555
37.26	514		37.26	515		37.26	595		37.28	542.486		37.26	521		37.26	470		37.26	545		37.26	599		37.26	538		37.26	596
37.28	484		37.28	549		37.28	578		37.3	559.914		37.28	478		37.28	487		37.28	572		37.28	591		37.28	527		37.28	583
37.3	515		37.3	559		37.3	644		37.32	554		37.3	455		37.3	497		37.3	592		37.3	534		37.3	598		37.3	611
37.32	524		37.32	544		37.32	633		37.34	544.171		37.32	427		37.32	454		37.32	585		37.32	579		37.32	528		37.32	573
37.34	510		37.34	541		37.34	635		37.36	535.829		37.34	464		37.34	474		37.34	604		37.34	542		37.34	552		37.34	563
37.36	503		37.36	543		37.36	632		37.38	542.943		37.36	506		37.36	477		37.36	541		37.36	568		37.36	534		37.36	581
37.38	474		37.38	532		37.38	626		37.4	551.286		37.38	444		37.38	506		37.38	591		37.38	570		37.38	571		37.38	596
37.4	486		37.4	540		37.4	609		37.42	545.629		37.4	496		37.4	473		37.4	579		37.4	529		37.4	522		37.4	567
37.42	460		37.42	551		37.42	628		37.44	552.114		37.42	471		37.42	487		37.42	595		37.42	584		37.42	549		37.42	579
37.44	482		37.44	537		37.44	599		37.46	546.943		37.44	471		37.44	477		37.44	605		37.44	581		37.44	558		37.44	572
37.46	460		37.46	514		37.46	590		37.48	552.943		37.46	462		37.46	456		37.46	556		37.46	557		37.46	551		37.46	594
37.48	469		37.48	543		37.48	609		37.5	532.4		37.48	444		37.48	504		37.48	572		37.48	502		37.48	551		37.48	622
37.5	456		37.5	526		37.5	608		37.52	530.714		37.5	457		37.5	483		37.5	529		37.5	544		37.5	535		37.5	587
37.52	504		37.52	527		37.52	608		37.54	506.714		37.52	479		37.52	522		37.52	554		37.52	548		37.52	513		37.52	562
37.54	474		37.54	553		37.54	631		37.56	528.371		37.54	470		37.54	473		37.54	590		37.54	578		37.54	528		37.54	578
37.56	532		37.56	540		37.56	597		37.58	542.857		37.56	448		37.56	490		37.56	576		37.56	586		37.56	571		37.56	493
37.58	518		37.58	530		37.58	603		37.6	555.886		37.58	451		37.58	491		37.58	577		37.58	518		37.58	560		37.58	593
37.6	501		37.6	531		37.6	583		37.62	547.143		37.6	475		37.6	456		37.6	617		37.6	581		37.6	560		37.6	580
37.62	478		37.62	542		37.62	635		37.64	536.4		37.62	456		37.62	486		37.62	590		37.62	543		37.62	499		37.62	568
37.64	463		37.64	590		37.64	603		37.66	536.886		37.64	448		37.64	528		37.64	552		37.64	562		37.64	528		37.64	545
37.66	469		37.66	508		37.66	663		37.68	536.257		37.66	480		37.66	466		37.66	563		37.66	562		37.66	507		37.66	574
37.68	490		37.68	497		37.68	643		37.7	528.686		37.68	481		37.68	503		37.68	534		37.68	556		37.68	546		37.68	560
37.7	468		37.7	545		37.7	653		37.72	525.114		37.7	450		37.7	482		37.7	577		37.7	579		37.7	544		37.7	553
37.72	462		37.72	568		37.72	624		37.74	541.229		37.72	447		37.72	500		37.72	560		37.72	528		37.72	492		37.72	587
37.74	471		37.74	573		37.74	607		37.76	549.943		37.74	495		37.74	492		37.74	597		37.74	543		37.74	527		37.74	556
37.76	512		37.76	598		37.76	655		37.78	549.8		37.76	495		37.76	484		37.76	557		37.76	578		37.76	505		37.76	543
37.78	462		37.78	555		37.78	617		37.8	534.257		37.78	491		37.78	461		37.78	573		37.78	556		37.78	527		37.78	554
37.8	466		37.8	497		37.8	574		37.82	530.829		37.8	461		37.8	463		37.8	598		37.8	554		37.8	519		37.8	579
37.82	473		37.82	524		37.82	640		37.84	509.543		37.82	465		37.82	499		37.82	567		37.82	560		37.82	533		37.82	596
37.84	488		37.84	543		37.84	641		37.86	527.829		37.84	495		37.84	488		37.84	607		37.84	560		37.84	505		37.84	588
37.86	487		37.86	516		37.86	628		37.88	534.371		37.86	449		37.86	472		37.86	547		37.86	536		37.86	499		37.86	592
37.88	505		37.88	499		37.88	580		37.9	539.114		37.88	447		37.88	486		37.88	577		37.88	561		37.88	520		37.88	584
37.9	495		37.9	504		37.9	604		37.92	549.857		37.9	465		37.9	454		37.9	559		37.9	534		37.9	529		37.9	602
37.92	496		37.92	507		37.92	593		37.94	546.971		37.92	446		37.92	462		37.92	596		37.92	566		37.92	544		37.92	560
37.94	486		37.94	538		37.94	609		37.96	533.514		37.94	446		37.94	492		37.94	555		37.94	544		37.94	469		37.94	571
37.96	441		37.96	587		37.96	664		37.98	515.686		37.96	481		37.96	479		37.96	602		37.96	523		37.96	514		37.96	544
37.98	444		37.98	530		37.98	607		38	523.914		37.98	479		37.98	481		37.98	588		37.98	555		37.98	487		37.98	554
38	504		38	545		38	654		38.02	525.771		38	447		38	481		38	570		38	533		38	493		38	524
38.02	528		38.02	544		38.02	566		38.04	512.486		38.02	466		38.02	483		38.02	556		38.02	560		38.02	529		38.02	561
38.04	491		38.04	534		38.04	606		38.06	510.143		38.04	474		38.04	483		38.04	540		38.04	549		38.04	543		38.04	578
38.06	447		38.06	520		38.06	640		38.08	525.057		38.06	507		38.06	466		38.06	558		38.06	574		38.06	519		38.06	577
38.08	476		38.08	495		38.08	593		38.1	550.229		38.08	484		38.08	463		38.08	569		38.08	531		38.08	572		38.08	599
38.1	475		38.1	500		38.1	651		38.12	538		38.1	458		38.1	492		38.1	576		38.1	547		38.1	508		38.1	570
38.12	469		38.12	505		38.12	618		38.14	532		38.12	482		38.12	467		38.12	596		38.12	515		38.12	530		38.12	566
38.14	493		38.14	497		38.14	633		38.16	531.514		38.14	442		38.14	451		38.14	587		38.14	536		38.14	528		38.14	568
38.16	483		38.16	505		38.16	558		38.18	532.514		38.16	448		38.16	442		38.16	583		38.16	562		38.16	527		38.16	553
38.18	471		38.18	539		38.18	633		38.2	539.114		38.18	451		38.18	488		38.18	569		38.18	533		38.18	524		38.18	599
38.2	467		38.2	502		38.2	624		38.22	550.771		38.2	466		38.2	519		38.2	559		38.2	547		38.2	530		38.2	576
38.22	496		38.22	516		38.22	607		38.24	542.714		38.22	437		38.22	512		38.22	553		38.22	543		38.22	530		38.22	592
38.24	491		38.24	515		38.24	598		38.26	521.257		38.24	467		38.24	467		38.24	555		38.24	538		38.24	488		38.24	556
38.26	490		38.26	556		38.26	609		38.28	527.771		38.26	437		38.26	459		38.26	526		38.26	508		38.26	528		38.26	572
38.28	494		38.28	549		38.28	609		38.3	525.943		38.28	444		38.28	432		38.28	581		38.28	545		38.28	524		38.28	551
38.3	493		38.3	484		38.3	605		38.32	517.229		38.3	428		38.3	482		38.3	544		38.3	521		38.3	528		38.3	565
38.32	461		38.32	511		38.32	588		38.34	526		38.32	450		38.32	486		38.32	588		38.32	561		38.32	532		38.32	554
38.34	462		38.34	504		38.34	571		38.36	542.686		38.34	471		38.34	514		38.34	593		38.34	542		38.34	527		38.34	576
38.36	477		38.36	520		38.36	604		38.38	548.6		38.36	465		38.36	479		38.36	537		38.36	525		38.36	523		38.36	546
38.38	448		38.38	501		38.38	632		38.4	551.657		38.38	445		38.38	484		38.38	570		38.38	572		38.38	548		38.38	551
38.4	490		38.4	520		38.4	616		38.42	561.743		38.4	461		38.4	461		38.4	608		38.4	572		38.4	533		38.4	520
38.42	483		38.42	512		38.42	640		38.44	569.686		38.42	462		38.42	435		38.42	552		38.42	547		38.42	513		38.42	526
38.44	516		38.44	507		38.44	605		38.46	561.029		38.44	452		38.44	465		38.44	549		38.44	539		38.44	525		38.44	538
38.46	501		38.46	484		38.46	583		38.48	538.514		38.46	482		38.46	444		38.46	545		38.46	489		38.46	502		38.46	562
38.48	505		38.48	558		38.48	635		38.5	516.6		38.48	431		38.48	507		38.48	603		38.48	545		38.48	522		38.48	623
38.5	478		38.5	524		38.5	651		38.52	508.6		38.5	437		38.5	462		38.5	618		38.5	522		38.5	516		38.5	569
38.52	478		38.52	534		38.52	596		38.54	532.714		38.52	454		38.52	483		38.52	562		38.52	559		38.52	526		38.52	541
38.54	442		38.54	549		38.54	648		38.56	547.457		38.54	447		38.54	501		38.54	572		38.54	533		38.54	492		38.54	542
38.56	457		38.56	502		38.56	618		38.58	549.686		38.56	454		38.56	468		38.56	545		38.56	562		38.56	476		38.56	549
38.58	518		38.58	504		38.58	570		38.6	534.057		38.58	488		38.58	459		38.58	572		38.58	511		38.58	506		38.58	557
38.6	486		38.6	500		38.6	579		38.62	534.086		38.6	465		38.6	464		38.6	566		38.6	543		38.6	560		38.6	551
38.62	476		38.62	532		38.62	610		38.64	543.343		38.62	425		38.62	464		38.62	584		38.62	572		38.62	499		38.62	545
38.64	497		38.64	502		38.64	633		38.66	543.171		38.64	447		38.64	465		38.64	587		38.64	561		38.64	519		38.64	571
38.66	449		38.66	569		38.66	612		38.68	549.571		38.66	459		38.66	480		38.66	561		38.66	552		38.66	513		38.66	572
38.68	501		38.68	536		38.68	589		38.7	553.114		38.68	447		38.68	497		38.68	602		38.68	539		38.68	537		38.68	579
38.7	539		38.7	542		38.7	618		38.72	549.257		38.7	458		38.7	457		38.7	564		38.7	542		38.7	518		38.7	529
38.72	474		38.72	536		38.72	563		38.74	530.514		38.72	449		38.72	459		38.72	576		38.72	551		38.72	536		38.72	521
38.74	450		38.74	526		38.74	626		38.76	525.971		38.74	452		38.74	475		38.74	570		38.74	529		38.74	533		38.74	536
38.76	532		38.76	529		38.76	623		38.78	527.771		38.76	487		38.76	459		38.76	566		38.76	534		38.76	528		38.76	590
38.78	481		38.78	538		38.78	629		38.8	522.543		38.78	438		38.78	469		38.78	599		38.78	515		38.78	505		38.78	594
38.8	454		38.8	491		38.8	622		38.82	535.686		38.8	444		38.8	490		38.8	567		38.8	541		38.8	484		38.8	552
38.82	470		38.82	543		38.82	623		38.84	546.543		38.82	464		38.82	493		38.82	545		38.82	616		38.82	554		38.82	549
38.84	470		38.84	501		38.84	600		38.86	554		38.84	438		38.84	472		38.84	558		38.84	568		38.84	518		38.84	585
38.86	442		38.86	490		38.86	616		38.88	524.571		38.86	445		38.86	469		38.86	579		38.86	494		38.86	520		38.86	572
38.88	495		38.88	538		38.88	627		38.9	509.657		38.88	427		38.88	460		38.88	577		38.88	548		38.88	589		38.88	574
38.9	500		38.9	530		38.9	578		38.92	505.629		38.9	454		38.9	526		38.9	607		38.9	583		38.9	559		38.9	592
38.92	490		38.92	544		38.92	594		38.94	518.286		38.92	451		38.92	507		38.92	575		38.92	538		38.92	518		38.92	597
38.94	479		38.94	562		38.94	618		38.96	506.714		38.94	456		38.94	473		38.94	561		38.94	538		38.94	490		38.94	576
38.96	502		38.96	504		38.96	663		38.98	498.086		38.96	473		38.96	461		38.96	605		38.96	546		38.96	520		38.96	524
38.98	518		38.98	547		38.98	659		39	503.057		38.98	470		38.98	462		38.98	534		38.98	572		38.98	558		38.98	564
39	460		39	545		39	642		39.02	535.657		39	426		39	460		39	620		39	556		39	498		39	549
39.02	470		39.02	545		39.02	588		39.04	542.886		39.02	446		39.02	449		39.02	583		39.02	515		39.02	521		39.02	581
39.04	515		39.04	480		39.04	587		39.06	532.2		39.04	434		39.04	504		39.04	578		39.04	575		39.04	490		39.04	560
39.06	504		39.06	518		39.06	653		39.08	507.857		39.06	442		39.06	478		39.06	569		39.06	557		39.06	497		39.06	542
39.08	464		39.08	514		39.08	659		39.1	515.2		39.08	440		39.08	473		39.08	543		39.08	514		39.08	541		39.08	570
39.1	457		39.1	541		39.1	598		39.12	518.143		39.1	425		39.1	491		39.1	603		39.1	560		39.1	553		39.1	567
39.12	508		39.12	512		39.12	597		39.14	520.971		39.12	441		39.12	476		39.12	564		39.12	526		39.12	481		39.12	533
39.14	487		39.14	481		39.14	608		39.16	509.943		39.14	455		39.14	486		39.14	529		39.14	559		39.14	464		39.14	553
39.16	511		39.16	499		39.16	634		39.18	516.229		39.16	436		39.16	479		39.16	592		39.16	522		39.16	472		39.16	561
39.18	496		39.18	513		39.18	594		39.2	523.486		39.18	442		39.18	486		39.18	558		39.18	507		39.18	509		39.18	532
39.2	445		39.2	490		39.2	584		39.22	508.657		39.2	467		39.2	510		39.2	569		39.2	553		39.2	492		39.2	583
39.22	476		39.22	526		39.22	622		39.24	482.943		39.22	441		39.22	446		39.22	553		39.22	523		39.22	498		39.22	559
39.24	492		39.24	523		39.24	636		39.26	498.571		39.24	436		39.24	512		39.24	561		39.24	495		39.24	508		39.24	560
39.26	500		39.26	476		39.26	584		39.28	553.286		39.26	467		39.26	458		39.26	591		39.26	505		39.26	497		39.26	565
39.28	465		39.28	537		39.28	596		39.3	555.943		39.28	468		39.28	477		39.28	585		39.28	524		39.28	487		39.28	557
39.3	442		39.3	542		39.3	610		39.32	535.771		39.3	435		39.3	449		39.3	568		39.3	545		39.3	496		39.3	558
39.32	470		39.32	554		39.32	605		39.34	516.6		39.32	436		39.32	454		39.32	598		39.32	532		39.32	525		39.32	555
39.34	479		39.34	520		39.34	606		39.36	516.6		39.34	463		39.34	479		39.34	547		39.34	506		39.34	482		39.34	556
39.36	482		39.36	502		39.36	588		39.38	517.629		39.36	441		39.36	440		39.36	558		39.36	536		39.36	493		39.36	559
39.38	450		39.38	535		39.38	633		39.4	512.771		39.38	418		39.38	462		39.38	558		39.38	526		39.38	514		39.38	523
39.4	417		39.4	495		39.4	589		39.42	523.514		39.4	442		39.4	429		39.4	572		39.4	543		39.4	512		39.4	549
39.42	463		39.42	559		39.42	598		39.44	535.486		39.42	424		39.42	449		39.42	560		39.42	506		39.42	511		39.42	589
39.44	457		39.44	511		39.44	594		39.46	566.457		39.44	438		39.44	476		39.44	567		39.44	521		39.44	483		39.44	560
39.46	472		39.46	519		39.46	590		39.48	552.429		39.46	491		39.46	469		39.46	537		39.46	547		39.46	507		39.46	580
39.48	464		39.48	509		39.48	637		39.5	523.486		39.48	448		39.48	479		39.48	569		39.48	554		39.48	521		39.48	589
39.5	495		39.5	555		39.5	579		39.52	499.771		39.5	496		39.5	443		39.5	553		39.5	540		39.5	527		39.5	563
39.52	449		39.52	527		39.52	610		39.54	488.257		39.52	463		39.52	437		39.52	524		39.52	490		39.52	494		39.52	578
39.54	440		39.54	509		39.54	610		39.56	477.514		39.54	446		39.54	468		39.54	568		39.54	521		39.54	506		39.54	548
39.56	459		39.56	496		39.56	580		39.58	481.771		39.56	439		39.56	459		39.56	539		39.56	507		39.56	498		39.56	555
39.58	471		39.58	501		39.58	624		39.6	485.629		39.58	466		39.58	438		39.58	535		39.58	535		39.58	539		39.58	555
39.6	478		39.6	544		39.6	609		39.62	498.229		39.6	460		39.6	491		39.6	553		39.6	553		39.6	494		39.6	578
39.62	482		39.62	545		39.62	618		39.64	508.2		39.62	452		39.62	494		39.62	546		39.62	541		39.62	475		39.62	501
39.64	436		39.64	530		39.64	584		39.66	535.486		39.64	436		39.64	509		39.64	555		39.64	531		39.64	489		39.64	552
39.66	432		39.66	501		39.66	602		39.68	521.057		39.66	458		39.66	492		39.66	573		39.66	543		39.66	504		39.66	518
39.68	433		39.68	508		39.68	670		39.7	511.714		39.68	417		39.68	460		39.68	543		39.68	538		39.68	497		39.68	559
39.7	455		39.7	507		39.7	599		39.72	509.343		39.7	438		39.7	439		39.7	540		39.7	542		39.7	518		39.7	577
39.72	471		39.72	478		39.72	626		39.74	512.829		39.72	432		39.72	465		39.72	518		39.72	532		39.72	510		39.72	506
39.74	503		39.74	468		39.74	587		39.76	503.914		39.74	430		39.74	458		39.74	546		39.74	549		39.74	532		39.74	539
39.76	476		39.76	512		39.76	630		39.78	498.371		39.76	447		39.76	477		39.76	576		39.76	546		39.76	535		39.76	541
39.78	489		39.78	506		39.78	589		39.8	498.657		39.78	452		39.78	454		39.78	541		39.78	547		39.78	513		39.78	538
39.8	446		39.8	507		39.8	618		39.82	497.371		39.8	479		39.8	476		39.8	543		39.8	565		39.8	514		39.8	557
39.82	467		39.82	501		39.82	589		39.84	485.029		39.82	448		39.82	477		39.82	594		39.82	523		39.82	545		39.82	502
39.84	457		39.84	497		39.84	591		39.86	512.571		39.84	447		39.84	454		39.84	600		39.84	547		39.84	516		39.84	543
39.86	483		39.86	524		39.86	605		39.88	521.371		39.86	440		39.86	452		39.86	516		39.86	564		39.86	495		39.86	527
39.88	483		39.88	511		39.88	592		39.9	511.486		39.88	440		39.88	484		39.88	557		39.88	568		39.88	524		39.88	549
39.9	486		39.9	458		39.9	607		39.92	493.943		39.9	434		39.9	488		39.9	547		39.9	555		39.9	490		39.9	555
39.92	440		39.92	505		39.92	599		39.94	515.829		39.92	440		39.92	467		39.92	530		39.92	520		39.92	501		39.92	526
39.94	435		39.94	510		39.94	665		39.96	533.114		39.94	424		39.94	477		39.94	518		39.94	519		39.94	509		39.94	568
39.96	488		39.96	497		39.96	625		39.98	537.857		39.96	422		39.96	457		39.96	540		39.96	502		39.96	514		39.96	543
39.98	439		39.98	500		39.98	618		40	535.6		39.98	462		39.98	508		39.98	539		39.98	526		39.98	495		39.98	524
40	493		40	504		40	601		40.02	512.743		40	446		40	509		40	558		40	519		40	504		40	586
40.02	444		40.02	526		40.02	566		40.04	501.8		40.02	456		40.02	438		40.02	565		40.02	565		40.02	504		40.02	534
40.04	478		40.04	568		40.04	597		40.06	491.8		40.04	471		40.04	484		40.04	545		40.04	552		40.04	484		40.04	549
40.06	446		40.06	522		40.06	608		40.08	491.943		40.06	454		40.06	466		40.06	530		40.06	548		40.06	510		40.06	539
40.08	448		40.08	507		40.08	612		40.1	508		40.08	435		40.08	456		40.08	544		40.08	530		40.08	501		40.08	519
40.1	431		40.1	486		40.1	621		40.12	529.8		40.1	435		40.1	477		40.1	515		40.1	512		40.1	499		40.1	563
40.12	474		40.12	504		40.12	579		40.14	543.514		40.12	432		40.12	439		40.12	546		40.12	547		40.12	527		40.12	538
40.14	476		40.14	467		40.14	626		40.16	512.114		40.14	468		40.14	489		40.14	533		40.14	530		40.14	490		40.14	515
40.16	461		40.16	532		40.16	583		40.18	522.343		40.16	466		40.16	458		40.16	539		40.16	495		40.16	483		40.16	565
40.18	448		40.18	491		40.18	608		40.2	522.629		40.18	442		40.18	471		40.18	524		40.18	562		40.18	483		40.18	514
40.2	450		40.2	498		40.2	592		40.22	538.429		40.2	457		40.2	526		40.2	553		40.2	541		40.2	506		40.2	528
40.22	448		40.22	503		40.22	585		40.24	512.543		40.22	443		40.22	496		40.22	560		40.22	546		40.22	536		40.22	561
40.24	444		40.24	500		40.24	587		40.26	517.543		40.24	456		40.24	469		40.24	516		40.24	526		40.24	541		40.24	501
40.26	458		40.26	502		40.26	572		40.28	519.714		40.26	443		40.26	475		40.26	532		40.26	536		40.26	533		40.26	578
40.28	481		40.28	520		40.28	583		40.3	518		40.28	462		40.28	460		40.28	569		40.28	526		40.28	493		40.28	539
40.3	461		40.3	543		40.3	587		40.32	521.171		40.3	459		40.3	460		40.3	576		40.3	521		40.3	491		40.3	584
40.32	450		40.32	484		40.32	630		40.34	521.429		40.32	445		40.32	496		40.32	577		40.32	559		40.32	506		40.32	510
40.34	466		40.34	518		40.34	616		40.36	519.171		40.34	437		40.34	459		40.34	541		40.34	512		40.34	516		40.34	520
40.36	479		40.36	483		40.36	616		40.38	537.914		40.36	433		40.36	509		40.36	531		40.36	512		40.36	537		40.36	551
40.38	484		40.38	496		40.38	653		40.4	545.514		40.38	463		40.38	492		40.38	545		40.38	574		40.38	507		40.38	567
40.4	452		40.4	543		40.4	572		40.42	509.971		40.4	430		40.4	472		40.4	551		40.4	536		40.4	487		40.4	570
40.42	465		40.42	523		40.42	639		40.44	481.486		40.42	472		40.42	465		40.42	546		40.42	536		40.42	528		40.42	523
40.44	468		40.44	551		40.44	575		40.46	479.086		40.44	439		40.44	519		40.44	548		40.44	530		40.44	516		40.44	531
40.46	461		40.46	519		40.46	590		40.48	508.2		40.46	456		40.46	423		40.46	561		40.46	513		40.46	556		40.46	525
40.48	491		40.48	473		40.48	563		40.5	498.914		40.48	405		40.48	506		40.48	562		40.48	503		40.48	503		40.48	532
40.5	480		40.5	486		40.5	605		40.52	519.743		40.5	424		40.5	470		40.5	558		40.5	506		40.5	477		40.5	558
40.52	415		40.52	505		40.52	601		40.54	527.571		40.52	465		40.52	458		40.52	529		40.52	510		40.52	509		40.52	552
40.54	466		40.54	500		40.54	611		40.56	522.171		40.54	465		40.54	451		40.54	562		40.54	544		40.54	500		40.54	548
40.56	477		40.56	531		40.56	596		40.58	494.229		40.56	418		40.56	456		40.56	545		40.56	504		40.56	494		40.56	563
40.58	456		40.58	496		40.58	611		40.6	491.171		40.58	440		40.58	443		40.58	548		40.58	492		40.58	473		40.58	520
40.6	460		40.6	501		40.6	574		40.62	507.486		40.6	442		40.6	447		40.6	534		40.6	537		40.6	464		40.6	556
40.62	396		40.62	488		40.62	575		40.64	502.6		40.62	451		40.62	439		40.62	542		40.62	528		40.62	503		40.62	516
40.64	411		40.64	489		40.64	594		40.66	514.457		40.64	445		40.64	452		40.64	556		40.64	497		40.64	478		40.64	537
40.66	466		40.66	532		40.66	622		40.68	529.429		40.66	425		40.66	467		40.66	513		40.66	532		40.66	528		40.66	537
40.68	428		40.68	486		40.68	610		40.7	522.057		40.68	421		40.68	427		40.68	569		40.68	514		40.68	456		40.68	556
40.7	446		40.7	511		40.7	596		40.72	492.4		40.7	448		40.7	474		40.7	520		40.7	525		40.7	506		40.7	562
40.72	488		40.72	509		40.72	581		40.74	482.371		40.72	425		40.72	465		40.72	527		40.72	520		40.72	530		40.72	554
40.74	456		40.74	456		40.74	585		40.76	491.314		40.74	469		40.74	489		40.74	591		40.74	538		40.74	489		40.74	506
40.76	454		40.76	462		40.76	608		40.78	524.657		40.76	425		40.76	464		40.76	570		40.76	540		40.76	466		40.76	510
40.78	479		40.78	496		40.78	629		40.8	525.086		40.78	439		40.78	457		40.78	507		40.78	551		40.78	500		40.78	521
40.8	466		40.8	495		40.8	660		40.82	514.571		40.8	459		40.8	443		40.8	578		40.8	562		40.8	542		40.8	576
40.82	459		40.82	514		40.82	592		40.84	497.8		40.82	456		40.82	442		40.82	562		40.82	539		40.82	521		40.82	606
40.84	435		40.84	511		40.84	609		40.86	516.371		40.84	429		40.84	435		40.84	552		40.84	512		40.84	484		40.84	574
40.86	469		40.86	513		40.86	607		40.88	499.8		40.86	467		40.86	464		40.86	544		40.86	520		40.86	491		40.86	541
40.88	409		40.88	501		40.88	579		40.9	512.829		40.88	444		40.88	452		40.88	518		40.88	536		40.88	490		40.88	562
40.9	447		40.9	516		40.9	573		40.92	502.714		40.9	466		40.9	445		40.9	525		40.9	502		40.9	487		40.9	542
40.92	423		40.92	493		40.92	623		40.94	506.743		40.92	454		40.92	421		40.92	565		40.92	552		40.92	484		40.92	519
40.94	483		40.94	466		40.94	606		40.96	472.514		40.94	463		40.94	444		40.94	501		40.94	540		40.94	466		40.94	520
40.96	467		40.96	489		40.96	572		40.98	507.743		40.96	435		40.96	445		40.96	552		40.96	537		40.96	484		40.96	532
40.98	464		40.98	508		40.98	617		41	526.371		40.98	459		40.98	439		40.98	552		40.98	552		40.98	455		40.98	529
41	495		41	497		41	596		41.02	525.314		41	437		41	439		41	599		41	544		41	462		41	527
41.02	462		41.02	496		41.02	573		41.04	501.657		41.02	429		41.02	474		41.02	530		41.02	556		41.02	506		41.02	521
41.04	454		41.04	504		41.04	630		41.06	517.6		41.04	441		41.04	467		41.04	512		41.04	527		41.04	476		41.04	499
41.06	468		41.06	508		41.06	631		41.08	526.914		41.06	473		41.06	475		41.06	560		41.06	507		41.06	528		41.06	545
41.08	481		41.08	535		41.08	593		41.1	507.657		41.08	441		41.08	478		41.08	525		41.08	573		41.08	502		41.08	563
41.1	448		41.1	502		41.1	583		41.12	503.571		41.1	433		41.1	444		41.1	507		41.1	515		41.1	495		41.1	530
41.12	449		41.12	519		41.12	599		41.14	509.543		41.12	435		41.12	480		41.12	538		41.12	535		41.12	487		41.12	535
41.14	454		41.14	494		41.14	619		41.16	511.857		41.14	461		41.14	460		41.14	577		41.14	532		41.14	475		41.14	546
41.16	448		41.16	518		41.16	567		41.18	486.371		41.16	440		41.16	469		41.16	531		41.16	509		41.16	492		41.16	553
41.18	451		41.18	516		41.18	578		41.2	466.229		41.18	447		41.18	459		41.18	541		41.18	523		41.18	488		41.18	492
41.2	403		41.2	515		41.2	544		41.22	471.286		41.2	440		41.2	464		41.2	558		41.2	497		41.2	495		41.2	523
41.22	435		41.22	499		41.22	592		41.24	494.629		41.22	452		41.22	464		41.22	563		41.22	532		41.22	483		41.22	585
41.24	464		41.24	503		41.24	592		41.26	485.257		41.24	455		41.24	530		41.24	529		41.24	507		41.24	476		41.24	571
41.26	455		41.26	482		41.26	620		41.28	466.629		41.26	440		41.26	438		41.26	536		41.26	519		41.26	496		41.26	553
41.28	496		41.28	519		41.28	602		41.3	477.4		41.28	435		41.28	461		41.28	539		41.28	525		41.28	499		41.28	543
41.3	433		41.3	491		41.3	598		41.32	517.343		41.3	416		41.3	462		41.3	519		41.3	538		41.3	502		41.3	544
41.32	482		41.32	476		41.32	587		41.34	515.343		41.32	448		41.32	443		41.32	478		41.32	533		41.32	509		41.32	533
41.34	442		41.34	455		41.34	551		41.36	488.371		41.34	479		41.34	491		41.34	560		41.34	541		41.34	465		41.34	542
41.36	419		41.36	487		41.36	561		41.38	480.457		41.36	440		41.36	435		41.36	546		41.36	492		41.36	510		41.36	551
41.38	416		41.38	548		41.38	563		41.4	498.314		41.38	445		41.38	427		41.38	535		41.38	537		41.38	481		41.38	542
41.4	451		41.4	481		41.4	645		41.42	514.143		41.4	408		41.4	465		41.4	541		41.4	481		41.4	506		41.4	541
41.42	480		41.42	504		41.42	629		41.44	525.343		41.42	458		41.42	461		41.42	545		41.42	547		41.42	504		41.42	539
41.44	458		41.44	487		41.44	615		41.46	538.657		41.44	407		41.44	452		41.44	546		41.44	540		41.44	498		41.44	544
41.46	461		41.46	483		41.46	618		41.48	514.886		41.46	429		41.46	487		41.46	536		41.46	586		41.46	522		41.46	590
41.48	399		41.48	489		41.48	652		41.5	494.171		41.48	429		41.48	478		41.48	530		41.48	474		41.48	495		41.48	552
41.5	450		41.5	482		41.5	596		41.52	505.371		41.5	449		41.5	483		41.5	562		41.5	488		41.5	471		41.5	564
41.52	464		41.52	503		41.52	595		41.54	517.971		41.52	426		41.52	448		41.52	521		41.52	522		41.52	470		41.52	551
41.54	458		41.54	498		41.54	601		41.56	491.886		41.54	411		41.54	429		41.54	536		41.54	532		41.54	492		41.54	563
41.56	469		41.56	459		41.56	634		41.58	471.143		41.56	440		41.56	481		41.56	621		41.56	500		41.56	492		41.56	549
41.58	465		41.58	527		41.58	587		41.6	496.543		41.58	433		41.58	452		41.58	561		41.58	535		41.58	473		41.58	573
41.6	425		41.6	502		41.6	605		41.62	522.171		41.6	448		41.6	462		41.6	547		41.6	530		41.6	481		41.6	568
41.62	431		41.62	483		41.62	585		41.64	498.971		41.62	476		41.62	457		41.62	542		41.62	556		41.62	492		41.62	554
41.64	444		41.64	462		41.64	519		41.66	481.229		41.64	433		41.64	462		41.64	502		41.64	525		41.64	502		41.64	528
41.66	471		41.66	497		41.66	602		41.68	476.286		41.66	433		41.66	477		41.66	535		41.66	506		41.66	496		41.66	481
41.68	419		41.68	499		41.68	610		41.7	496.857		41.68	458		41.68	466		41.68	553		41.68	500		41.68	496		41.68	561
41.7	497		41.7	477		41.7	573		41.72	489.457		41.7	408		41.7	471		41.7	563		41.7	502		41.7	509		41.7	552
41.72	428		41.72	476		41.72	602		41.74	496.857		41.72	445		41.72	511		41.72	532		41.72	535		41.72	508		41.72	538
41.74	396		41.74	510		41.74	579		41.76	496.886		41.74	458		41.74	477		41.74	544		41.74	511		41.74	469		41.74	519
41.76	441		41.76	497		41.76	591		41.78	492.514		41.76	448		41.76	495		41.76	524		41.76	526		41.76	469		41.76	530
41.78	432		41.78	501		41.78	590		41.8	476.714		41.78	468		41.78	445		41.78	501		41.78	488		41.78	491		41.78	545
41.8	428		41.8	496		41.8	609		41.82	478.886		41.8	468		41.8	454		41.8	534		41.8	519		41.8	531		41.8	525
41.82	427		41.82	496		41.82	610		41.84	486.457		41.82	432		41.82	450		41.82	513		41.82	529		41.82	502		41.82	555
41.84	463		41.84	480		41.84	603		41.86	489.086		41.84	454		41.84	426		41.84	519		41.84	524		41.84	502		41.84	547
41.86	456		41.86	487		41.86	587		41.88	490.114		41.86	483		41.86	432		41.86	557		41.86	505		41.86	501		41.86	566
41.88	422		41.88	510		41.88	608		41.9	499.571		41.88	426		41.88	501		41.88	527		41.88	530		41.88	494		41.88	542
41.9	431		41.9	492		41.9	574		41.92	517.857		41.9	428		41.9	444		41.9	525		41.9	530		41.9	440		41.9	577
41.92	469		41.92	500		41.92	623		41.94	520.743		41.92	436		41.92	442		41.92	504		41.92	524		41.92	474		41.92	543
41.94	437		41.94	508		41.94	634		41.96	521.343		41.94	449		41.94	464		41.94	527		41.94	502		41.94	497		41.94	581
41.96	468		41.96	504		41.96	613		41.98	524.486		41.96	397		41.96	452		41.96	508		41.96	503		41.96	547		41.96	576
41.98	432		41.98	519		41.98	600		42	512.514		41.98	421		41.98	427		41.98	563		41.98	508		41.98	474		41.98	541
42	444		42	537		42	618		42.02	486.457		42	414		42	446		42	503		42	516		42	483		42	542
42.02	454		42.02	502		42.02	610		42.04	469.943		42.02	398		42.02	414		42.02	541		42.02	532		42.02	513		42.02	516
42.04	465		42.04	528		42.04	615		42.06	486		42.04	425		42.04	447		42.04	548		42.04	504		42.04	494		42.04	515
42.06	425		42.06	531		42.06	592		42.08	481.2		42.06	450		42.06	443		42.06	520		42.06	504		42.06	519		42.06	591
42.08	467		42.08	469		42.08	595		42.1	488.8		42.08	461		42.08	470		42.08	498		42.08	533		42.08	476		42.08	558
42.1	456		42.1	493		42.1	590		42.12	497.343		42.1	441		42.1	496		42.1	530		42.1	518		42.1	511		42.1	537
42.12	460		42.12	483		42.12	613		42.14	482.343		42.12	451		42.12	459		42.12	542		42.12	493		42.12	513		42.12	528
42.14	430		42.14	509		42.14	664		42.16	475.057		42.14	478		42.14	473		42.14	502		42.14	512		42.14	473		42.14	547
42.16	456		42.16	476		42.16	613		42.18	486.057		42.16	465		42.16	516		42.16	574		42.16	504		42.16	515		42.16	530
42.18	471		42.18	518		42.18	604		42.2	498.371		42.18	450		42.18	467		42.18	518		42.18	510		42.18	477		42.18	544
42.2	459		42.2	500		42.2	625		42.22	489.143		42.2	438		42.2	433		42.2	522		42.2	496		42.2	473		42.2	491
42.22	479		42.22	481		42.22	608		42.24	484.543		42.22	457		42.22	484		42.22	527		42.22	490		42.22	506		42.22	542
42.24	481		42.24	510		42.24	621		42.26	488.943		42.24	467		42.24	470		42.24	490		42.24	518		42.24	473		42.24	525
42.26	483		42.26	508		42.26	613		42.28	482.629		42.26	464		42.26	454		42.26	554		42.26	499		42.26	462		42.26	499
42.28	456		42.28	475		42.28	613		42.3	493.6		42.28	464		42.28	448		42.28	566		42.28	557		42.28	478		42.28	544
42.3	454		42.3	507		42.3	583		42.32	500.829		42.3	448		42.3	432		42.3	549		42.3	489		42.3	484		42.3	540
42.32	433		42.32	475		42.32	608		42.34	502.486		42.32	418		42.32	477		42.32	529		42.32	514		42.32	526		42.32	515
42.34	476		42.34	488		42.34	609		42.36	501.857		42.34	427		42.34	456		42.34	526		42.34	530		42.34	495		42.34	549
42.36	452		42.36	484		42.36	616		42.38	500.771		42.36	406		42.36	430		42.36	496		42.36	457		42.36	484		42.36	576
42.38	428		42.38	499		42.38	565		42.4	506.8		42.38	446		42.38	451		42.38	525		42.38	492		42.38	486		42.38	526
42.4	448		42.4	477		42.4	599		42.42	499.971		42.4	445		42.4	461		42.4	525		42.4	502		42.4	469		42.4	530
42.42	467		42.42	519		42.42	605		42.44	487.857		42.42	429		42.42	473		42.42	506		42.42	496		42.42	516		42.42	502
42.44	464		42.44	497		42.44	584		42.46	465.257		42.44	461		42.44	441		42.44	528		42.44	523		42.44	521		42.44	537
42.46	410		42.46	503		42.46	539		42.48	470.057		42.46	428		42.46	473		42.46	562		42.46	507		42.46	478		42.46	489
42.48	471		42.48	480		42.48	622		42.5	478.571		42.48	451		42.48	455		42.48	564		42.48	504		42.48	494		42.48	539
42.5	441		42.5	497		42.5	593		42.52	494.714		42.5	409		42.5	515		42.5	545		42.5	501		42.5	475		42.5	556
42.52	464		42.52	514		42.52	600		42.54	486.286		42.52	450		42.52	454		42.52	447		42.52	491		42.52	467		42.52	540
42.54	459		42.54	525		42.54	562		42.56	496.4		42.54	405		42.54	418		42.54	476		42.54	527		42.54	501		42.54	519
42.56	443		42.56	450		42.56	580		42.58	484.829		42.56	427		42.56	474		42.56	549		42.56	539		42.56	490		42.56	508
42.58	466		42.58	489		42.58	567		42.6	474.457		42.58	460		42.58	499		42.58	521		42.58	514		42.58	467		42.58	566
42.6	456		42.6	483		42.6	570		42.62	462.286		42.6	445		42.6	477		42.6	474		42.6	530		42.6	490		42.6	525
42.62	421		42.62	475		42.62	598		42.64	469.143		42.62	449		42.62	473		42.62	524		42.62	519		42.62	526		42.62	545
42.64	449		42.64	497		42.64	613		42.66	467.286		42.64	451		42.64	464		42.64	487		42.64	511		42.64	461		42.64	520
42.66	435		42.66	515		42.66	621		42.68	480.6		42.66	438		42.66	445		42.66	542		42.66	543		42.66	474		42.66	547
42.68	466		42.68	496		42.68	577		42.7	493.171		42.68	464		42.68	436		42.68	504		42.68	503		42.68	502		42.68	532
42.7	447		42.7	455		42.7	580		42.72	502.857		42.7	440		42.7	439		42.7	510		42.7	495		42.7	455		42.7	566
42.72	461		42.72	488		42.72	620		42.74	490.314		42.72	446		42.72	463		42.72	546		42.72	538		42.72	477		42.72	533
42.74	478		42.74	476		42.74	591		42.76	484.6		42.74	421		42.74	455		42.74	535		42.74	552		42.74	503		42.74	549
42.76	483		42.76	478		42.76	603		42.78	490.514		42.76	424		42.76	459		42.76	523		42.76	524		42.76	446		42.76	546
42.78	439		42.78	488		42.78	619		42.8	517.514		42.78	435		42.78	451		42.78	539		42.78	525		42.78	489		42.78	533
42.8	454		42.8	478		42.8	570		42.82	513.571		42.8	406		42.8	465		42.8	558		42.8	546		42.8	533		42.8	579
42.82	470		42.82	471		42.82	597		42.84	514.829		42.82	432		42.82	468		42.82	541		42.82	521		42.82	520		42.82	554
42.84	433		42.84	512		42.84	619		42.86	515.971		42.84	450		42.84	476		42.84	497		42.84	513		42.84	505		42.84	585
42.86	430		42.86	542		42.86	586		42.88	526.229		42.86	463		42.86	440		42.86	605		42.86	477		42.86	486		42.86	525
42.88	426		42.88	526		42.88	611		42.9	515.371		42.88	455		42.88	439		42.88	558		42.88	522		42.88	522		42.88	566
42.9	480		42.9	500		42.9	599		42.92	502.714		42.9	458		42.9	458		42.9	524		42.9	524		42.9	501		42.9	553
42.92	439		42.92	523		42.92	608		42.94	509.743		42.92	470		42.92	447		42.92	570		42.92	501		42.92	513		42.92	525
42.94	457		42.94	506		42.94	595		42.96	527.571		42.94	465		42.94	460		42.94	545		42.94	498		42.94	526		42.94	572
42.96	431		42.96	534		42.96	602		42.98	549.143		42.96	498		42.96	432		42.96	480		42.96	521		42.96	526		42.96	547
42.98	433		42.98	510		42.98	642		43	512.2		42.98	474		42.98	472		42.98	565		42.98	504		42.98	508		42.98	552
43	456		43	504		43	585		43.02	503.257		43	456		43	481		43	552		43	504		43	480		43	552
43.02	469		43.02	536		43.02	572		43.04	469.914		43.02	484		43.02	439		43.02	558		43.02	552		43.02	518		43.02	566
43.04	454		43.04	522		43.04	654		43.06	498.179		43.04	418		43.04	435		43.04	495		43.04	503		43.04	515		43.04	548
43.06	451		43.06	518		43.06	593		43.08	517.37		43.06	477		43.06	428		43.06	540		43.06	502		43.06	479		43.06	527
43.08	455		43.08	509		43.08	594		43.0282	540.967		43.08	468		43.08	468		43.08	559		43.08	494		43.08	516		43.08	534
43.1	433		43.1	532		43.1	595		43.12	507.827		43.1	469		43.1	451		43.1	534		43.1	500		43.1	527		43.1	551
43.12	450		43.12	499		43.12	590		43.14	502.293		43.12	455		43.12	441		43.12	528		43.12	516		43.12	474		43.12	556
43.14	459		43.14	531		43.14	567		43.16	486.486		43.14	443		43.14	456		43.14	524		43.14	495		43.14	515		43.14	536
43.16	465		43.16	502		43.16	567		43.18	487		43.16	407		43.16	462		43.16	557		43.16	518		43.16	499		43.16	556
43.18	438		43.18	493		43.18	586		43.2	496.171		43.18	454		43.18	432		43.18	540		43.18	556		43.18	480		43.18	521
43.2	454		43.2	521		43.2	600		43.22	492.886		43.2	455		43.2	426		43.2	575		43.2	480		43.2	490		43.2	551
43.22	429		43.22	471		43.22	608		43.24	491.086		43.22	450		43.22	415		43.22	568		43.22	504		43.22	506		43.22	563
43.24	419		43.24	478		43.24	624		43.26	495.171		43.24	413		43.24	433		43.24	536		43.24	501		43.24	470		43.24	561
43.26	450		43.26	543		43.26	603		43.28	507.943		43.26	419		43.26	429		43.26	528		43.26	506		43.26	472		43.26	563
43.28	445		43.28	516		43.28	607		43.3	496.171		43.28	455		43.28	472		43.28	531		43.28	484		43.28	482		43.28	537
43.3	445		43.3	504		43.3	568		43.32	490.486		43.3	466		43.3	467		43.3	516		43.3	541		43.3	483		43.3	509
43.32	483		43.32	490		43.32	589		43.34	489.143		43.32	435		43.32	448		43.32	531		43.32	515		43.32	457		43.32	504
43.34	459		43.34	499		43.34	584		43.36	495.057		43.34	427		43.34	424		43.34	547		43.34	522		43.34	450		43.34	502
43.36	456		43.36	513		43.36	574		43.38	500.8		43.36	426		43.36	459		43.36	504		43.36	536		43.36	499		43.36	535
43.38	440		43.38	513		43.38	595		43.4	481.229		43.38	433		43.38	472		43.38	511		43.38	501		43.38	478		43.38	575
43.4	440		43.4	469		43.4	575		43.42	473.314		43.4	443		43.4	441		43.4	515		43.4	490		43.4	479		43.4	546
43.42	422		43.42	538		43.42	590		43.44	465.057		43.42	430		43.42	449		43.42	519		43.42	486		43.42	494		43.42	548
43.44	472		43.44	493		43.44	642		43.46	476.6		43.44	448		43.44	435		43.44	506		43.44	508		43.44	469		43.44	502
43.46	455		43.46	484		43.46	580		43.48	494.543		43.46	463		43.46	476		43.46	539		43.46	502		43.46	470		43.46	512
43.48	457		43.48	497		43.48	564		43.5	509.857		43.48	433		43.48	444		43.48	549		43.48	526		43.48	503		43.48	513
43.5	450		43.5	520		43.5	547		43.52	501.314		43.5	401		43.5	433		43.5	531		43.5	495		43.5	445		43.5	524
43.52	417		43.52	496		43.52	575		43.54	478.114		43.52	462		43.52	387		43.52	529		43.52	487		43.52	465		43.52	529
43.54	415		43.54	473		43.54	589		43.56	484.314		43.54	429		43.54	446		43.54	521		43.54	529		43.54	463		43.54	591
43.56	446		43.56	476		43.56	570		43.58	496.714		43.56	421		43.56	432		43.56	534		43.56	506		43.56	530		43.56	522
43.58	456		43.58	486		43.58	602		43.6	497.286		43.58	448		43.58	442		43.58	568		43.58	512		43.58	454		43.58	524
43.6	455		43.6	462		43.6	571		43.62	488.971		43.6	436		43.6	477		43.6	581		43.6	495		43.6	460		43.6	516
43.62	416		43.62	471		43.62	572		43.64	497.686		43.62	443		43.62	418		43.62	472		43.62	507		43.62	494		43.62	552
43.64	412		43.64	451		43.64	594		43.66	493.343		43.64	436		43.64	439		43.64	476		43.64	463		43.64	472		43.64	534
43.66	464		43.66	456		43.66	577		43.68	492.2		43.66	410		43.66	428		43.66	515		43.66	537		43.66	475		43.66	533
43.68	416		43.68	474		43.68	571		43.7	487.543		43.68	432		43.68	471		43.68	511		43.68	487		43.68	503		43.68	509
43.7	459		43.7	479		43.7	570		43.72	480.343		43.7	421		43.7	411		43.7	526		43.7	525		43.7	522		43.7	502
43.72	404		43.72	494		43.72	594		43.74	468.971		43.72	423		43.72	443		43.72	551		43.72	520		43.72	463		43.72	505
43.74	434		43.74	464		43.74	605		43.76	473.743		43.74	444		43.74	394		43.74	478		43.74	507		43.74	435		43.74	558
43.76	425		43.76	515		43.76	555		43.78	482.714		43.76	415		43.76	435		43.76	527		43.76	512		43.76	477		43.76	522
43.78	438		43.78	452		43.78	565		43.8	466.8		43.78	419		43.78	424		43.78	527		43.78	488		43.78	472		43.78	476
43.8	433		43.8	501		43.8	586		43.82	448.2		43.8	422		43.8	445		43.8	484		43.8	511		43.8	506		43.8	483
43.82	415		43.82	455		43.82	581		43.84	443.486		43.82	403		43.82	451		43.82	531		43.82	506		43.82	470		43.82	545
43.84	438		43.84	450		43.84	567		43.86	469.943		43.84	391		43.84	419		43.84	529		43.84	510		43.84	446		43.84	508
43.86	454		43.86	447		43.86	569		43.88	474.2		43.86	401		43.86	429		43.86	475		43.86	482		43.86	470		43.86	490
43.88	435		43.88	440		43.88	612		43.9	458.543		43.88	434		43.88	445		43.88	521		43.88	495		43.88	462		43.88	525
43.9	436		43.9	476		43.9	569		43.92	465.314		43.9	440		43.9	423		43.9	536		43.9	467		43.9	475		43.9	539
43.92	395		43.92	495		43.92	599		43.94	475.714		43.92	426		43.92	383		43.92	533		43.92	487		43.92	483		43.92	514
43.94	422		43.94	462		43.94	602		43.96	479.543		43.94	410		43.94	427		43.94	549		43.94	479		43.94	454		43.94	483
43.96	443		43.96	467		43.96	590		43.98	467.429		43.96	429		43.96	467		43.96	514		43.96	508		43.96	454		43.96	510
43.98	421		43.98	507		43.98	574		44	464.686		43.98	445		43.98	446		43.98	504		43.98	492		43.98	434		43.98	505
44	473		44	513		44	566		44.02	463		44	384		44	451		44	523		44	462		44	463		44	494
44.02	398		44.02	489		44.02	559		44.04	458.8		44.02	416		44.02	459		44.02	482		44.02	437		44.02	463		44.02	510
44.04	425		44.04	474		44.04	606		44.06	459.457		44.04	424		44.04	452		44.04	514		44.04	514		44.04	454		44.04	546
44.06	418		44.06	467		44.06	574		44.08	483.429		44.06	410		44.06	442		44.06	482		44.06	495		44.06	434		44.06	530
44.08	475		44.08	473		44.08	580		44.1	506.114		44.08	404		44.08	409		44.08	529		44.08	480		44.08	417		44.08	503
44.1	391		44.1	469		44.1	631		44.12	493.429		44.1	416		44.1	432		44.1	515		44.1	531		44.1	465		44.1	497
44.12	438		44.12	460		44.12	547		44.14	457.143		44.12	393		44.12	430		44.12	545		44.12	494		44.12	478		44.12	571
44.14	404		44.14	495		44.14	576		44.16	464.829		44.14	416		44.14	412		44.14	536		44.14	505		44.14	432		44.14	530
44.16	401		44.16	494		44.16	581		44.18	468		44.16	400		44.16	405		44.16	502		44.16	482		44.16	465		44.16	518
44.18	405		44.18	461		44.18	596		44.2	464.914		44.18	421		44.18	439		44.18	514		44.18	487		44.18	475		44.18	551
44.2	415		44.2	479		44.2	595		44.22	461.114		44.2	443		44.2	436		44.2	496		44.2	501		44.2	468		44.2	506
44.22	383		44.22	500		44.22	612		44.24	468.2		44.22	398		44.22	409		44.22	556		44.22	506		44.22	432		44.22	560
44.24	398		44.24	498		44.24	548		44.26	457.6		44.24	381		44.24	458		44.24	512		44.24	467		44.24	490		44.24	526
44.26	418		44.26	477		44.26	570		44.28	456.4		44.26	405		44.26	439		44.26	511		44.26	516		44.26	463		44.26	493
44.28	432		44.28	444		44.28	575		44.3	483.914		44.28	391		44.28	386		44.28	519		44.28	495		44.28	464		44.28	534
44.3	424		44.3	488		44.3	560		44.32	474.286		44.3	455		44.3	437		44.3	524		44.3	509		44.3	475		44.3	523
44.32	446		44.32	458		44.32	600		44.34	478.714		44.32	440		44.32	396		44.32	501		44.32	476		44.32	523		44.32	466
44.34	409		44.34	461		44.34	575		44.36	473.686		44.34	414		44.34	418		44.34	512		44.34	480		44.34	478		44.34	510
44.36	430		44.36	476		44.36	563		44.38	476.371		44.36	425		44.36	408		44.36	526		44.36	497		44.36	438		44.36	481
44.38	456		44.38	454		44.38	576		44.4	457.229		44.38	411		44.38	430		44.38	512		44.38	470		44.38	463		44.38	486
44.4	454		44.4	451		44.4	536		44.42	456.914		44.4	380		44.4	432		44.4	506		44.4	480		44.4	496		44.4	522
44.42	430		44.42	465		44.42	596		44.44	460.314		44.42	380		44.42	423		44.42	512		44.42	462		44.42	459		44.42	546
44.44	419		44.44	506		44.44	540		44.46	476.286		44.44	422		44.44	439		44.44	524		44.44	506		44.44	491		44.44	523
44.46	408		44.46	472		44.46	583		44.48	495.486		44.46	393		44.46	423		44.46	546		44.46	476		44.46	455		44.46	482
44.48	444		44.48	448		44.48	593		44.5	486.457		44.48	440		44.48	414		44.48	518		44.48	446		44.48	475		44.48	498
44.5	422		44.5	460		44.5	552		44.52	478.943		44.5	439		44.5	404		44.5	489		44.5	467		44.5	470		44.5	477
44.52	458		44.52	480		44.52	574		44.54	465.057		44.52	423		44.52	422		44.52	501		44.52	511		44.52	459		44.52	511
44.54	418		44.54	474		44.54	573		44.56	473.943		44.54	412		44.54	424		44.54	526		44.54	508		44.54	452		44.54	509
44.56	394		44.56	469		44.56	541		44.58	490.571		44.56	382		44.56	431		44.56	483		44.56	481		44.56	469		44.56	536
44.58	421		44.58	475		44.58	560		44.6	497.743		44.58	404		44.58	451		44.58	529		44.58	490		44.58	490		44.58	501
44.6	444		44.6	466		44.6	514		44.62	480.886		44.6	404		44.6	430		44.6	523		44.6	508		44.6	500		44.6	498
44.62	432		44.62	492		44.62	573		44.64	482.2		44.62	462		44.62	443		44.62	497		44.62	470		44.62	440		44.62	457
44.64	436		44.64	461		44.64	544		44.66	486.514		44.64	393		44.64	435		44.64	524		44.64	467		44.64	417		44.64	496
44.66	429		44.66	473		44.66	559		44.68	475.286		44.66	417		44.66	429		44.66	520		44.66	488		44.66	449		44.66	495
44.68	426		44.68	493		44.68	569		44.7	469.143		44.68	412		44.68	396		44.68	510		44.68	496		44.68	483		44.68	511
44.7	431		44.7	451		44.7	568		44.72	469.486		44.7	416		44.7	417		44.7	502		44.7	506		44.7	449		44.7	516
44.72	416		44.72	462		44.72	512		44.74	465.714		44.72	457		44.72	385		44.72	498		44.72	507		44.72	460		44.72	516
44.74	392		44.74	482		44.74	546		44.76	467.971		44.74	407		44.74	422		44.74	540		44.74	473		44.74	437		44.74	573
44.76	455		44.76	480		44.76	573		44.78	500.571		44.76	398		44.76	389		44.76	531		44.76	508		44.76	467		44.76	519
44.78	455		44.78	499		44.78	575		44.8	505.943		44.78	438		44.78	438		44.78	537		44.78	475		44.78	512		44.78	477
44.8	431		44.8	434		44.8	574		44.82	488.971		44.8	401		44.8	411		44.8	525		44.8	498		44.8	437		44.8	519
44.82	437		44.82	457		44.82	553		44.84	482.743		44.82	391		44.82	433		44.82	536		44.82	461		44.82	436		44.82	488
44.84	413		44.84	486		44.84	535		44.86	481.6		44.84	383		44.84	423		44.84	471		44.84	468		44.84	452		44.84	488
44.86	448		44.86	473		44.86	527		44.88	458.086		44.86	405		44.86	436		44.86	518		44.86	516		44.86	454		44.86	488
44.88	435		44.88	486		44.88	522		44.9	442.457		44.88	423		44.88	447		44.88	532		44.88	452		44.88	491		44.88	498
44.9	423		44.9	464		44.9	559		44.92	458.714		44.9	390		44.9	428		44.9	507		44.9	460		44.9	503		44.9	455
44.92	400		44.92	471		44.92	545		44.94	478.457		44.92	417		44.92	437		44.92	512		44.92	502		44.92	441		44.92	463
44.94	445		44.94	488		44.94	558		44.96	479.4		44.94	400		44.94	424		44.94	502		44.94	486		44.94	444		44.94	464
44.96	427		44.96	462		44.96	526		44.98	454.029		44.96	433		44.96	402		44.96	512		44.96	525		44.96	462		44.96	504
44.98	402		44.98	437		44.98	526		45	455.286		44.98	383		44.98	411		44.98	513		44.98	494		44.98	440		44.98	518
45	413		45	484		45	548		45.02	463.143		45	452		45	441		45	533		45	482		45	443		45	490
45.02	400		45.02	484		45.02	581		45.04	468.657		45.02	419		45.02	447		45.02	523		45.02	484		45.02	458		45.02	497
45.04	424		45.04	470		45.04	537		45.06	460.143		45.04	429		45.04	405		45.04	470		45.04	488		45.04	501		45.04	480
45.06	376		45.06	467		45.06	528		45.08	468.486		45.06	418		45.06	424		45.06	458		45.06	500		45.06	487		45.06	506
45.08	428		45.08	450		45.08	543		45.1	478.514		45.08	462		45.08	430		45.08	454		45.08	477		45.08	440		45.08	501
45.1	424		45.1	496		45.1	586		45.12	497.514		45.1	417		45.1	442		45.1	506		45.1	481		45.1	429		45.1	455
45.12	444		45.12	449		45.12	547		45.14	493.314		45.12	411		45.12	428		45.12	493		45.12	490		45.12	446		45.12	534
45.14	448		45.14	465		45.14	557		45.16	469.6		45.14	425		45.14	415		45.14	510		45.14	426		45.14	452		45.14	516
45.16	416		45.16	490		45.16	597		45.18	462.029		45.16	409		45.16	406		45.16	488		45.16	467		45.16	460		45.16	536
45.18	430		45.18	444		45.18	558		45.2	480.229		45.18	414		45.18	443		45.18	487		45.18	492		45.18	475		45.18	513
45.2	442		45.2	508		45.2	554		45.22	467.371		45.2	401		45.2	437		45.2	514		45.2	482		45.2	463		45.2	476
45.22	460		45.22	446		45.22	536		45.24	452.6		45.22	417		45.22	406		45.22	469		45.22	491		45.22	446		45.22	528
45.24	452		45.24	493		45.24	560		45.26	449.571		45.24	412		45.24	414		45.24	480		45.24	470		45.24	435		45.24	512
45.26	449		45.26	513		45.26	563		45.28	454.714		45.26	454		45.26	404		45.26	504		45.26	451		45.26	481		45.26	482
45.3413	426.937		45.28	452		45.28	512		45.3	453.571		45.28	414		45.28	427		45.28	477		45.28	500		45.28	462		45.28	527
45.2738	414.499		45.3	464		45.3	561		45.32	446		45.3	392		45.3	402		45.3	487		45.3	435		45.3	455		45.3	522
45.3288	425.16		45.32	500		45.32	552		45.34	444.943		45.32	437		45.32	413		45.32	500		45.32	484		45.32	481		45.32	530
45.2863	421.606		45.34	523		45.34	574		45.36	445.6		45.34	419		45.34	432		45.34	510		45.34	479		45.34	474		45.34	489
45.3963	410.945		45.36	489		45.36	513		45.38	445.286		45.36	419		45.36	407		45.36	512		45.36	513		45.36	432		45.36	494
45.3688	428.714		45.38	488		45.38	557		45.4	458.371		45.38	424		45.38	447		45.38	508		45.38	489		45.38	452		45.38	504
45.4939	411.753		45.4	476		45.4	539		45.42	475.2		45.4	411		45.4	417		45.4	511		45.4	495		45.4	434		45.4	501
45.3963	408.199		45.42	475		45.42	562		45.44	479.657		45.42	454		45.42	425		45.42	498		45.42	458		45.42	462		45.42	466
45.4238	417.083		45.44	465		45.44	548		45.46	458.171		45.44	389		45.44	422		45.44	506		45.44	473		45.44	457		45.44	512
45.5089	413.529		45.46	497		45.46	572		45.48	445.686		45.46	395		45.46	385		45.46	506		45.46	470		45.46	443		45.46	560
45.4238	396.569		45.48	504		45.48	565		45.5	458.257		45.48	439		45.48	421		45.48	496		45.48	500		45.48	456		45.48	529
45.4538	443.898		45.5	462		45.5	596		45.52	459.657		45.5	423		45.5	446		45.5	463		45.5	477		45.5	456		45.5	475
45.5089	405.453		45.52	493		45.52	559		45.54	459.143		45.52	396		45.52	395		45.52	521		45.52	488		45.52	427		45.52	498
45.4939	435.013		45.54	482		45.54	565		45.56	439.486		45.54	435		45.54	413		45.54	492		45.54	486		45.54	448		45.54	484
45.4939	401.899		45.56	456		45.56	525		45.58	441.771		45.56	367		45.56	404		45.56	476		45.56	502		45.56	439		45.56	520
45.5914	429.683		45.58	447		45.58	544		45.6	432.143		45.58	424		45.58	389		45.58	545		45.58	496		45.58	438		45.58	486
45.5489	416.276		45.6	461		45.6	542		45.62	429.171		45.6	370		45.6	430		45.6	488		45.6	478		45.6	429		45.6	474
45.62	445		45.62	438		45.62	525		45.64	433.829		45.62	375		45.62	441		45.62	536		45.62	440		45.62	433		45.62	491
45.64	446		45.64	429		45.64	499		45.66	447.8		45.64	384		45.64	419		45.64	488		45.64	451		45.64	447		45.64	482
45.66	447		45.66	452		45.66	510		45.68	474.286		45.66	404		45.66	380		45.66	546		45.66	545		45.66	469		45.66	497
45.68	427		45.68	489		45.68	542		45.7	460.8		45.68	408		45.68	425		45.68	500		45.68	460		45.68	459		45.68	468
45.7	433		45.7	442		45.7	529		45.72	451.057		45.7	393		45.7	418		45.7	526		45.7	492		45.7	463		45.7	481
45.72	421		45.72	470		45.72	562		45.74	442.857		45.72	405		45.72	414		45.72	447		45.72	472		45.72	410		45.72	530
45.74	389		45.74	465		45.74	544		45.76	453.029		45.74	394		45.74	413		45.74	528		45.74	466		45.74	437		45.74	527
45.76	407		45.76	474		45.76	533		45.78	453.486		45.76	397		45.76	396		45.76	507		45.76	472		45.76	441		45.76	504
45.78	396		45.78	489		45.78	530		45.8	452.857		45.78	391		45.78	393		45.78	476		45.78	462		45.78	402		45.78	522
45.8	423		45.8	466		45.8	557		45.82	455.714		45.8	434		45.8	428		45.8	503		45.8	498		45.8	464		45.8	498
45.82	472		45.82	454		45.82	506		45.84	454.543		45.82	395		45.82	419		45.82	519		45.82	473		45.82	426		45.82	501
45.84	428		45.84	444		45.84	522		45.86	440.943		45.84	394		45.84	416		45.84	484		45.84	470		45.84	449		45.84	498
45.86	405		45.86	436		45.86	542		45.88	440.4		45.86	379		45.86	382		45.86	482		45.86	456		45.86	450		45.86	503
45.88	414		45.88	448		45.88	532		45.9	447.057		45.88	384		45.88	394		45.88	468		45.88	482		45.88	448		45.88	476
45.9	396		45.9	477		45.9	533		45.92	454.857		45.9	398		45.9	416		45.9	461		45.9	479		45.9	446		45.9	496
45.92	401		45.92	463		45.92	576		45.94	435.857		45.92	418		45.92	370		45.92	491		45.92	432		45.92	456		45.92	496
45.94	427		45.94	446		45.94	548		45.96	437.686		45.94	406		45.94	360		45.94	504		45.94	466		45.94	438		45.94	468
45.96	427		45.96	430		45.96	548		45.98	424.257		45.96	402		45.96	431		45.96	474		45.96	447		45.96	404		45.96	468
45.98	428		45.98	465		45.98	551		46	422.171		45.98	421		45.98	389		45.98	503		45.98	445		45.98	449		45.98	499
46	413		46	431		46	545		46.02	427.314		46	410		46	403		46	503		46	473		46	425		46	506
46.02	370		46.02	460		46.02	537		46.04	449.057		46.02	416		46.02	400		46.02	518		46.02	459		46.02	391		46.02	494
46.04	402		46.04	463		46.04	562		46.06	449.8		46.04	369		46.04	387		46.04	473		46.04	483		46.04	451		46.04	499
46.06	419		46.06	432		46.06	508		46.08	444.6		46.06	372		46.06	411		46.06	491		46.06	486		46.06	413		46.06	465
46.08	381		46.08	438		46.08	569		46.1	443.686		46.08	394		46.08	411		46.08	482		46.08	493		46.08	452		46.08	480
46.1	431		46.1	437		46.1	543		46.12	447.4		46.1	342		46.1	412		46.1	507		46.1	486		46.1	462		46.1	491
46.12	417		46.12	431		46.12	513		46.14	448.686		46.12	376		46.12	398		46.12	474		46.12	456		46.12	452		46.12	477
46.14	374		46.14	440		46.14	530		46.16	442		46.14	361		46.14	392		46.14	470		46.14	401		46.14	401		46.14	500
46.16	391		46.16	423		46.16	534		46.18	428.429		46.16	385		46.16	395		46.16	547		46.16	436		46.16	423		46.16	470
46.18	390		46.18	492		46.18	534		46.2	409.629		46.18	415		46.18	368		46.18	470		46.18	471		46.18	464		46.18	489
46.2	406		46.2	496		46.2	525		46.22	389.65		46.2	409		46.2	382		46.2	454		46.2	443		46.2	455		46.2	473
46.22	413		46.22	472		46.22	528		46.24	414.857		46.22	378		46.22	366		46.22	479		46.22	473		46.22	473		46.22	505
46.24	418		46.24	424		46.24	528		46.2193	433.249		46.24	407		46.24	364		46.24	500		46.24	437		46.24	438		46.24	465
46.26	424		46.26	443		46.26	522		46.28	439.314		46.26	379		46.26	360		46.26	439		46.26	451		46.26	452		46.26	499
46.28	396		46.28	424		46.28	525		46.3	435.364		46.28	393		46.28	386		46.28	472		46.28	475		46.28	397		46.28	482
46.3	397		46.3	458		46.3	523		46.32	433.714		46.3	381		46.3	379		46.3	481		46.3	470		46.3	473		46.3	463
46.32	389		46.32	451		46.32	510		46.34	426.714		46.32	359		46.32	403		46.32	479		46.32	460		46.32	455		46.32	495
46.34	422		46.34	397		46.34	536		46.36	426.571		46.34	385		46.34	389		46.34	458		46.34	461		46.34	429		46.34	475
46.36	394		46.36	462		46.36	515		46.38	445.086		46.36	382		46.36	353		46.36	451		46.36	433		46.36	466		46.36	464
46.38	344		46.38	401		46.38	547		46.4	445.114		46.38	408		46.38	377		46.38	472		46.38	445		46.38	482		46.38	489
46.4	400		46.4	411		46.4	539		46.42	443.971		46.4	427		46.4	379		46.4	496		46.4	479		46.4	465		46.4	471
46.42	386		46.42	468		46.42	528		46.44	436.571		46.42	391		46.42	390		46.42	459		46.42	462		46.42	410		46.42	463
46.44	413		46.44	438		46.44	542		46.46	426.943		46.44	396		46.44	392		46.44	494		46.44	488		46.44	401		46.44	469
46.46	375		46.46	446		46.46	501		46.48	417.571		46.46	386		46.46	401		46.46	508		46.46	452		46.46	397		46.46	454
46.48	386		46.48	452		46.48	513		46.5	421.171		46.48	345		46.48	370		46.48	454		46.48	486		46.48	448		46.48	462
46.5	391		46.5	429		46.5	528		46.52	430		46.5	358		46.5	407		46.5	459		46.5	497		46.5	442		46.5	507
46.52	421		46.52	450		46.52	480		46.54	442.971		46.52	384		46.52	361		46.52	498		46.52	499		46.52	416		46.52	498
46.54	398		46.54	430		46.54	521		46.56	440.143		46.54	369		46.54	363		46.54	459		46.54	444		46.54	417		46.54	486
46.56	385		46.56	424		46.56	527		46.58	448		46.56	366		46.56	379		46.56	504		46.56	475		46.56	447		46.56	469
46.58	395		46.58	458		46.58	519		46.6	451.6		46.58	386		46.58	366		46.58	461		46.58	432		46.58	411		46.58	487
46.6	390		46.6	428		46.6	567		46.62	454.171		46.6	390		46.6	403		46.6	442		46.6	448		46.6	415		46.6	501
46.62	376		46.62	422		46.62	509		46.64	434.971		46.62	381		46.62	411		46.62	481		46.62	471		46.62	410		46.62	446
46.64	392		46.64	426		46.64	526		46.66	429.286		46.64	362		46.64	395		46.64	493		46.64	459		46.64	427		46.64	475
46.66	402		46.66	425		46.66	494		46.68	417.829		46.66	378		46.66	374		46.66	487		46.66	462		46.66	478		46.66	525
46.68	376		46.68	425		46.68	527		46.7	410.6		46.68	349		46.68	402		46.68	505		46.68	472		46.68	408		46.68	474
46.7	378		46.7	400		46.7	540		46.72	427.114		46.7	404		46.7	418		46.7	471		46.7	451		46.7	479		46.7	440
46.72	400		46.72	400		46.72	536		46.74	431.086		46.72	407		46.72	358		46.72	502		46.72	488		46.72	438		46.72	491
46.74	416		46.74	407		46.74	493		46.76	426.2		46.74	402		46.74	399		46.74	493		46.74	440		46.74	427		46.74	467
46.76	395		46.76	430		46.76	502		46.78	415.371		46.76	417		46.76	405		46.76	502		46.76	448		46.76	429		46.76	514
46.78	442		46.78	415		46.78	509		46.8	423.4		46.78	365		46.78	381		46.78	508		46.78	440		46.78	417		46.78	467
46.8	392		46.8	417		46.8	529		46.82	437.086		46.8	401		46.8	386		46.8	449		46.8	461		46.8	410		46.8	449
46.82	362		46.82	478		46.82	551		46.84	445.857		46.82	367		46.82	384		46.82	472		46.82	439		46.82	447		46.82	447
46.84	360		46.84	402		46.84	526		46.86	437.343		46.84	366		46.84	385		46.84	503		46.84	444		46.84	435		46.84	479
46.86	398		46.86	444		46.86	542		46.88	431.171		46.86	351		46.86	382		46.86	530		46.86	479		46.86	413		46.86	477
46.88	364		46.88	446		46.88	511		46.9	446.257		46.88	363		46.88	402		46.88	476		46.88	441		46.88	421		46.88	483
46.9	377		46.9	446		46.9	541		46.92	433.086		46.9	398		46.9	397		46.9	490		46.9	457		46.9	426		46.9	482
46.92	381		46.92	429		46.92	520		46.94	418.343		46.92	385		46.92	397		46.92	483		46.92	480		46.92	422		46.92	450
46.94	352		46.94	424		46.94	537		46.96	421.971		46.94	368		46.94	418		46.94	486		46.94	456		46.94	408		46.94	448
46.96	401		46.96	416		46.96	541		46.98	439.657		46.96	382		46.96	367		46.96	478		46.96	443		46.96	416		46.96	478
46.98	426		46.98	425		46.98	520		47	442.457		46.98	341		46.98	383		46.98	464		46.98	471		46.98	421		46.98	462
47	398		47	451		47	520		47.02	441.114		47	416		47	375		47	505		47	455		47	416		47	505
47.02	422		47.02	483		47.02	483		47.04	443.771		47.02	365		47.02	375		47.02	499		47.02	483		47.02	408		47.02	432
47.04	421		47.04	436		47.04	490		47.06	440.686		47.04	399		47.04	408		47.04	509		47.04	448		47.04	396		47.04	465
47.06	414		47.06	433		47.06	509		47.08	429.629		47.06	407		47.06	383		47.06	509		47.06	466		47.06	417		47.06	450
47.08	387		47.08	423		47.08	505		47.1	412.143		47.08	389		47.08	416		47.08	476		47.08	457		47.08	439		47.08	476
47.1	384		47.1	403		47.1	479		47.12	416.114		47.1	363		47.1	397		47.1	475		47.1	432		47.1	435		47.1	455
47.12	391		47.12	406		47.12	514		47.14	429.143		47.12	395		47.12	366		47.12	475		47.12	442		47.12	418		47.12	489
47.14	413		47.14	426		47.14	551		47.16	432.457		47.14	364		47.14	391		47.14	473		47.14	472		47.14	415		47.14	440
47.16	418		47.16	451		47.16	471		47.18	435.114		47.16	373		47.16	357		47.16	444		47.16	438		47.16	428		47.16	450
47.18	373		47.18	432		47.18	505		47.2	436.571		47.18	400		47.18	384		47.18	459		47.18	455		47.18	463		47.18	440
47.2	365		47.2	430		47.2	547		47.22	432.086		47.2	369		47.2	371		47.2	459		47.2	462		47.2	413		47.2	454
47.22	412		47.22	422		47.22	484		47.24	417.571		47.22	394		47.22	397		47.22	456		47.22	496		47.22	442		47.22	425
47.24	380		47.24	419		47.24	504		47.26	410.571		47.24	398		47.24	400		47.24	448		47.24	473		47.24	431		47.24	469
47.26	361		47.26	431		47.26	518		47.28	418.886		47.26	401		47.26	378		47.26	516		47.26	454		47.26	424		47.26	431
47.28	354		47.28	418		47.28	554		47.3	420.486		47.28	367		47.28	354		47.28	468		47.28	441		47.28	425		47.28	431
47.3	379		47.3	446		47.3	503		47.32	423.114		47.3	399		47.3	356		47.3	461		47.3	487		47.3	424		47.3	444
47.32	385		47.32	429		47.32	495		47.34	418.143		47.32	389		47.32	398		47.32	469		47.32	444		47.32	401		47.32	442
47.34	444		47.34	434		47.34	523		47.36	425.057		47.34	374		47.34	351		47.34	465		47.34	435		47.34	415		47.34	451
47.36	406		47.36	474		47.36	538		47.38	418.771		47.36	403		47.36	362		47.36	498		47.36	457		47.36	449		47.36	431
47.38	376		47.38	387		47.38	492		47.4	438.4		47.38	359		47.38	366		47.38	434		47.38	436		47.38	446		47.38	439
47.4	394		47.4	369		47.4	493		47.42	438.486		47.4	393		47.4	360		47.4	457		47.4	434		47.4	447		47.4	484
47.42	389		47.42	419		47.42	523		47.44	428.829		47.42	363		47.42	393		47.42	466		47.42	426		47.42	383		47.42	425
47.44	385		47.44	435		47.44	502		47.46	416.514		47.44	380		47.44	392		47.44	468		47.44	468		47.44	438		47.44	487
47.46	394		47.46	427		47.46	488		47.48	423.371		47.46	379		47.46	346		47.46	454		47.46	439		47.46	426		47.46	437
47.48	375		47.48	424		47.48	478		47.5	407.343		47.48	391		47.48	389		47.48	470		47.48	488		47.48	445		47.48	437
47.5	382		47.5	430		47.5	505		47.52	417.086		47.5	366		47.5	378		47.5	474		47.5	425		47.5	409		47.5	449
47.52	395		47.52	449		47.52	516		47.54	424.371		47.52	389		47.52	416		47.52	481		47.52	486		47.52	446		47.52	472
47.54	384		47.54	436		47.54	511		47.56	420.971		47.54	351		47.54	380		47.54	459		47.54	440		47.54	424		47.54	478
47.56	381		47.56	411		47.56	461		47.58	397.143		47.56	377		47.56	369		47.56	513		47.56	414		47.56	458		47.56	463
47.58	364		47.58	385		47.58	483		47.6	413.829		47.58	401		47.58	387		47.58	482		47.58	398		47.58	415		47.58	405
47.6	377		47.6	452		47.6	494		47.62	418.143		47.6	398		47.6	364		47.6	488		47.6	435		47.6	430		47.6	412
47.62	412		47.62	402		47.62	525		47.64	430.571		47.62	343		47.62	362		47.62	441		47.62	442		47.62	418		47.62	463
47.64	382		47.64	431		47.64	531		47.66	445.343		47.64	387		47.64	360		47.64	487		47.64	427		47.64	441		47.64	479
47.66	380		47.66	427		47.66	492		47.68	445.171		47.66	341		47.66	360		47.66	446		47.66	421		47.66	369		47.66	456
47.68	407		47.68	428		47.68	506		47.7	430.543		47.68	387		47.68	377		47.68	465		47.68	443		47.68	413		47.68	450
47.7	381		47.7	399		47.7	521		47.72	420.229		47.7	377		47.7	373		47.7	451		47.7	449		47.7	413		47.7	451
47.72	367		47.72	427		47.72	468		47.74	409.743		47.72	382		47.72	345		47.72	476		47.72	447		47.72	463		47.72	442
47.74	382		47.74	444		47.74	484		47.76	398.629		47.74	380		47.74	356		47.74	456		47.74	422		47.74	470		47.74	426
47.76	386		47.76	401		47.76	522		47.78	405.029		47.76	387		47.76	349		47.76	476		47.76	427		47.76	406		47.76	484
47.78	370		47.78	413		47.78	476		47.8	416.371		47.78	350		47.78	356		47.78	467		47.78	450		47.78	416		47.78	459
47.8	398		47.8	418		47.8	502		47.82	405.057		47.8	372		47.8	376		47.8	418		47.8	429		47.8	426		47.8	439
47.82	370		47.82	404		47.82	487		47.84	407.8		47.82	374		47.82	363		47.82	480		47.82	417		47.82	406		47.82	445
47.84	382		47.84	423		47.84	472		47.86	398.314		47.84	378		47.84	357		47.84	467		47.84	473		47.84	398		47.84	423
47.86	395		47.86	417		47.86	470		47.88	410.514		47.86	392		47.86	354		47.86	461		47.86	426		47.86	399		47.86	470
47.88	390		47.88	423		47.88	473		47.9	412.314		47.88	347		47.88	353		47.88	415		47.88	443		47.88	428		47.88	429
47.9	370		47.9	386		47.9	489		47.92	428.629		47.9	339		47.9	372		47.9	455		47.9	413		47.9	426		47.9	468
47.92	367		47.92	405		47.92	477		47.94	429.571		47.92	403		47.92	364		47.92	451		47.92	421		47.92	384		47.92	434
47.94	369		47.94	415		47.94	446		47.96	439.971		47.94	399		47.94	351		47.94	439		47.94	444		47.94	428		47.94	452
47.96	371		47.96	430		47.96	525		47.98	418.171		47.96	367		47.96	393		47.96	459		47.96	445		47.96	436		47.96	454
47.98	372		47.98	415		47.98	514		48	385.857		47.98	340		47.98	345		47.98	429		47.98	441		47.98	456		47.98	424
48	404		48	436		48	520		48.02	381.829		48	394		48	336		48	467		48	409		48	408		48	441
48.02	380		48.02	445		48.02	475		48.04	401.714		48.02	347		48.02	350		48.02	467		48.02	435		48.02	418		48.02	440
48.04	387		48.04	444		48.04	460		48.06	437.457		48.04	378		48.04	364		48.04	446		48.04	434		48.04	440		48.04	465
48.06	369		48.06	423		48.06	462		48.08	425.971		48.06	385		48.06	372		48.06	435		48.06	454		48.06	406		48.06	470
48.08	379		48.08	406		48.08	484		48.1	401.086		48.08	373		48.08	338		48.08	442		48.08	427		48.08	444		48.08	429
48.1	363		48.1	407		48.1	493		48.12	391.2		48.1	345		48.1	337		48.1	440		48.1	398		48.1	421		48.1	430
48.12	396		48.12	386		48.12	490		48.14	429.457		48.12	360		48.12	372		48.12	456		48.12	396		48.12	398		48.12	384
48.14	362		48.14	419		48.14	481		48.16	423		48.14	383		48.14	352		48.14	462		48.14	422		48.14	426		48.14	416
48.16	364		48.16	431		48.16	502		48.18	409.457		48.16	364		48.16	300		48.16	432		48.16	450		48.16	382		48.16	403
48.18	366		48.18	427		48.18	478		48.2	402.657		48.18	386		48.18	373		48.18	430		48.18	422		48.18	426		48.18	418
48.2	347		48.2	395		48.2	483		48.22	418.514		48.2	368		48.2	344		48.2	437		48.2	429		48.2	384		48.2	476
48.22	370		48.22	413		48.22	522		48.24	418.4		48.22	370		48.22	370		48.22	459		48.22	432		48.22	424		48.22	418
48.24	387		48.24	465		48.24	539		48.26	412.686		48.24	361		48.24	349		48.24	445		48.24	458		48.24	403		48.24	445
48.26	369		48.26	431		48.26	473		48.28	392.914		48.26	363		48.26	350		48.26	440		48.26	449		48.26	425		48.26	465
48.28	372		48.28	401		48.28	480		48.3	401.543		48.28	348		48.28	380		48.28	467		48.28	449		48.28	410		48.28	402
48.3	377		48.3	375		48.3	464		48.32	400.914		48.3	352		48.3	367		48.3	405		48.3	397		48.3	414		48.3	423
48.32	372		48.32	380		48.32	463		48.34	400.943		48.32	369		48.32	326		48.32	400		48.32	436		48.32	441		48.32	429
48.34	373		48.34	422		48.34	476		48.36	392.629		48.34	346		48.34	351		48.34	431		48.34	435		48.34	393		48.34	443
48.36	375		48.36	401		48.36	518		48.38	405.029		48.36	367		48.36	346		48.36	449		48.36	435		48.36	411		48.36	457
48.38	414		48.38	396		48.38	465		48.4	408.6		48.38	336		48.38	359		48.38	463		48.38	408		48.38	394		48.38	444
48.4	365		48.4	392		48.4	459		48.42	420.029		48.4	378		48.4	349		48.4	445		48.4	435		48.4	386		48.4	394
48.42	394		48.42	387		48.42	473		48.44	410.771		48.42	375		48.42	327		48.42	427		48.42	427		48.42	418		48.42	471
48.44	358		48.44	405		48.44	504		48.46	399.457		48.44	370		48.44	392		48.44	459		48.44	401		48.44	398		48.44	418
48.46	381		48.46	429		48.46	487		48.48	392		48.46	350		48.46	363		48.46	437		48.46	438		48.46	400		48.46	402
48.48	391		48.48	405		48.48	459		48.5	393.343		48.48	370		48.48	351		48.48	422		48.48	435		48.48	408		48.48	411
48.5	397		48.5	414		48.5	434		48.52	408.429		48.5	315		48.5	372		48.5	426		48.5	421		48.5	404		48.5	433
48.52	393		48.52	412		48.52	484		48.54	408.086		48.52	374		48.52	371		48.52	452		48.52	425		48.52	425		48.52	400
48.54	373		48.54	449		48.54	503		48.56	413		48.54	386		48.54	362		48.54	447		48.54	457		48.54	389		48.54	417
48.56	363		48.56	465		48.56	468		48.58	394.571		48.56	379		48.56	362		48.56	475		48.56	421		48.56	412		48.56	432
48.58	363		48.58	425		48.58	487		48.6	408.771		48.58	366		48.58	346		48.58	434		48.58	407		48.58	411		48.58	432
48.6	386		48.6	410		48.6	476		48.62	412.714		48.6	345		48.6	342		48.6	407		48.6	437		48.6	435		48.6	429
48.62	338		48.62	412		48.62	486		48.64	425.486		48.62	348		48.62	341		48.62	423		48.62	382		48.62	417		48.62	473
48.64	378		48.64	386		48.64	439		48.66	405.2		48.64	339		48.64	361		48.64	414		48.64	439		48.64	408		48.64	455
48.66	387		48.66	442		48.66	463		48.68	407.829		48.66	365		48.66	374		48.66	433		48.66	406		48.66	390		48.66	428
48.68	340		48.68	427		48.68	486		48.7	411.343		48.68	353		48.68	359		48.68	439		48.68	405		48.68	402		48.68	432
48.7	367		48.7	390		48.7	492		48.72	395.686		48.7	370		48.7	350		48.7	439		48.7	416		48.7	454		48.7	445
48.72	378		48.72	419		48.72	458		48.74	387.086		48.72	352		48.72	349		48.72	455		48.72	422		48.72	399		48.72	415
48.74	407		48.74	391		48.74	463		48.76	406.686		48.74	351		48.74	370		48.74	380		48.74	429		48.74	408		48.74	430
48.76	353		48.76	405		48.76	490		48.78	415.6		48.76	379		48.76	379		48.76	434		48.76	414		48.76	442		48.76	463
48.78	326		48.78	410		48.78	464		48.8	391.229		48.78	365		48.78	346		48.78	456		48.78	427		48.78	418		48.78	425
48.8	360		48.8	366		48.8	466		48.82	381.486		48.8	356		48.8	373		48.8	470		48.8	442		48.8	430		48.8	457
48.82	386		48.82	390		48.82	468		48.84	393.543		48.82	390		48.82	337		48.82	427		48.82	415		48.82	401		48.82	416
48.84	378		48.84	399		48.84	445		48.86	413.686		48.84	364		48.84	362		48.84	469		48.84	432		48.84	386		48.84	424
48.86	361		48.86	387		48.86	506		48.88	410.771		48.86	363		48.86	310		48.86	438		48.86	414		48.86	422		48.86	412
48.88	367		48.88	392		48.88	515		48.9	392.086		48.88	360		48.88	337		48.88	462		48.88	451		48.88	394		48.88	470
48.9	378		48.9	392		48.9	507		48.92	391.571		48.9	352		48.9	322		48.9	431		48.9	443		48.9	398		48.9	439
48.92	341		48.92	449		48.92	492		48.94	396.971		48.92	357		48.92	321		48.92	438		48.92	396		48.92	399		48.92	448
48.94	395		48.94	397		48.94	457		48.96	401.943		48.94	348		48.94	327		48.94	452		48.94	398		48.94	430		48.94	473
48.96	333		48.96	397		48.96	505		48.98	390.714		48.96	359		48.96	342		48.96	430		48.96	409		48.96	399		48.96	408
48.98	376		48.98	363		48.98	493		49	390.2		48.98	373		48.98	348		48.98	462		48.98	417		48.98	395		48.98	459
49	339		49	394		49	492		49.02	386.857		49	356		49	344		49	425		49	405		49	412		49	421
49.02	366		49.02	401		49.02	471		49.04	395.886		49.02	330		49.02	339		49.02	441		49.02	445		49.02	421		49.02	426
49.04	354		49.04	358		49.04	466		49.06	405.257		49.04	356		49.04	320		49.04	447		49.04	408		49.04	417		49.04	402
49.06	336		49.06	389		49.06	462		49.08	407.2		49.06	324		49.06	332		49.06	441		49.06	405		49.06	428		49.06	454
49.08	381		49.08	402		49.08	471		49.1	408.343		49.08	350		49.08	347		49.08	439		49.08	419		49.08	432		49.08	400
49.1	369		49.1	409		49.1	443		49.12	406.4		49.1	361		49.1	328		49.1	419		49.1	432		49.1	428		49.1	444
49.12	368		49.12	377		49.12	448		49.14	407.143		49.12	340		49.12	348		49.12	427		49.12	407		49.12	457		49.12	459
49.14	335		49.14	405		49.14	467		49.16	387.714		49.14	338		49.14	324		49.14	444		49.14	395		49.14	418		49.14	449
49.16	320		49.16	379		49.16	490		49.18	391.171		49.16	365		49.16	318		49.16	447		49.16	392		49.16	400		49.16	428
49.18	377		49.18	358		49.18	467		49.2	387.914		49.18	338		49.18	333		49.18	430		49.18	414		49.18	375		49.18	393
49.2	334		49.2	372		49.2	473		49.22	399.171		49.2	402		49.2	317		49.2	433		49.2	417		49.2	400		49.2	434
49.22	325		49.22	396		49.22	455		49.24	393.686		49.22	334		49.22	332		49.22	452		49.22	430		49.22	403		49.22	449
49.24	338		49.24	402		49.24	471		49.26	400.914		49.24	326		49.24	308		49.24	442		49.24	404		49.24	347		49.24	427
49.26	359		49.26	402		49.26	465		49.28	386.886		49.26	373		49.26	386		49.26	407		49.26	432		49.26	401		49.26	436
49.28	343		49.28	424		49.28	460		49.3	396		49.28	361		49.28	348		49.28	477		49.28	405		49.28	445		49.28	424
49.3	350		49.3	405		49.3	464		49.32	416.686		49.3	345		49.3	347		49.3	421		49.3	411		49.3	369		49.3	451
49.32	353		49.32	363		49.32	456		49.34	414.629		49.32	371		49.32	345		49.32	441		49.32	407		49.32	372		49.32	429
49.34	341		49.34	404		49.34	489		49.36	395.857		49.34	348		49.34	358		49.34	433		49.34	406		49.34	394		49.34	445
49.36	345		49.36	404		49.36	465		49.38	372.171		49.36	370		49.36	363		49.36	422		49.36	352		49.36	377		49.36	412
49.38	349		49.38	417		49.38	442		49.4	377.114		49.38	370		49.38	353		49.38	392		49.38	418		49.38	361		49.38	413
49.4	350		49.4	368		49.4	461		49.42	386.686		49.4	376		49.4	338		49.4	431		49.4	399		49.4	384		49.4	445
49.42	363		49.42	430		49.42	444		49.44	401.343		49.42	332		49.42	342		49.42	435		49.42	395		49.42	410		49.42	440
49.44	361		49.44	409		49.44	490		49.46	390.943		49.44	348		49.44	341		49.44	424		49.44	418		49.44	391		49.44	436
49.46	394		49.46	403		49.46	457		49.48	385.714		49.46	385		49.46	334		49.46	423		49.46	400		49.46	398		49.46	427
49.48	369		49.48	392		49.48	462		49.5	391		49.48	329		49.48	341		49.48	427		49.48	401		49.48	386		49.48	423
49.5	333		49.5	386		49.5	471		49.52	396.171		49.5	352		49.5	322		49.5	431		49.5	416		49.5	413		49.5	404
49.52	345		49.52	423		49.52	418		49.54	403.286		49.52	316		49.52	389		49.52	433		49.52	401		49.52	378		49.52	447
49.54	361		49.54	361		49.54	421		49.56	384.914		49.54	367		49.54	326		49.54	392		49.54	435		49.54	414		49.54	469
49.56	364		49.56	382		49.56	456		49.58	380.857		49.56	344		49.56	329		49.56	415		49.56	395		49.56	412		49.56	418
49.58	327		49.58	380		49.58	480		49.6	385.371		49.58	335		49.58	344		49.58	419		49.58	386		49.58	400		49.58	429
49.6	320		49.6	363		49.6	465		49.62	405.114		49.6	352		49.6	324		49.6	465		49.6	386		49.6	394		49.6	401
49.62	359		49.62	383		49.62	472		49.64	383.171		49.62	364		49.62	342		49.62	430		49.62	383		49.62	425		49.62	424
49.64	349		49.64	406		49.64	462		49.66	381.743		49.64	362		49.64	333		49.64	404		49.64	391		49.64	430		49.64	440
49.66	334		49.66	385		49.66	472		49.68	385.543		49.66	353		49.66	313		49.66	424		49.66	393		49.66	401		49.66	400
49.68	316		49.68	360		49.68	455		49.7	379.771		49.68	347		49.68	321		49.68	416		49.68	402		49.68	392		49.68	383
49.7	330		49.7	384		49.7	422		49.72	380.143		49.7	348		49.7	314		49.7	445		49.7	429		49.7	375		49.7	437
49.72	346		49.72	414		49.72	435		49.74	373.771		49.72	351		49.72	304		49.72	439		49.72	391		49.72	366		49.72	402
49.74	338		49.74	359		49.74	471		49.76	382.657		49.74	342		49.74	331		49.74	409		49.74	404		49.74	367		49.74	377
49.76	345		49.76	382		49.76	455		49.78	389.286		49.76	356		49.76	351		49.76	418		49.76	371		49.76	409		49.76	407
49.78	327		49.78	397		49.78	467		49.8	399.543		49.78	322		49.78	351		49.78	444		49.78	422		49.78	413		49.78	413
49.8	338		49.8	350		49.8	459		49.82	395.629		49.8	348		49.8	316		49.8	432		49.8	426		49.8	397		49.8	433
49.82	354		49.82	369		49.82	452		49.84	396.371		49.82	349		49.82	349		49.82	434		49.82	415		49.82	374		49.82	422
49.84	338		49.84	352		49.84	442		49.86	410.657		49.84	337		49.84	350		49.84	430		49.84	418		49.84	394		49.84	435
49.86	365		49.86	389		49.86	460		49.88	405.857		49.86	384		49.86	334		49.86	425		49.86	407		49.86	373		49.86	437
49.88	348		49.88	396		49.88	476		49.9	404.571		49.88	334		49.88	348		49.88	452		49.88	385		49.88	380		49.88	426
49.9	344		49.9	357		49.9	452		49.92	398.029		49.9	324		49.9	335		49.9	432		49.9	392		49.9	412		49.9	468
49.92	353		49.92	409		49.92	461		49.94	392.229		49.92	328		49.92	332		49.92	385		49.92	403		49.92	393		49.92	425
[truncated: 2,004 more rows]
