# Supplementary material for: Machine learning-guided realization of full-color high-quantum-yield carbon quantum dots
Source: Nat Commun. 2024 Jun 6;15:4843. doi: 10.1038/s41467-024-49172-6 (PMC11156924; doi:10.1038/s41467-024-49172-6)
Supplement: Supplementary file 3 — Source Data [file 41467_2024_49172_MOESM3_ESM.zip › Source Data/SI Raw Data/Supplementary Fig. 12 Raw Data.xlsx]

## Sheet: Supplementary Fig. 12a -j
p-CQDs			b-CQDs			c-CQDs			dc-CQDs			g-CQDs			yg-CQDs			y-CQDs			o-CQDs			or-CQDs			r-CQDs
Raman shift (cm-1)	Intensity (a.u.)		Raman shift (cm-1)	Intensity (a.u.)		Raman shift (cm-1)	Intensity (a.u.)		Raman shift (cm-1)	Intensity (a.u.)		Raman shift (cm-1)	Intensity (a.u.)		Raman shift (cm-1)	Intensity (a.u.)		Raman shift (cm-1)	Intensity (a.u.)		Raman shift (cm-1)	Intensity (a.u.)		Raman shift (cm-1)	Intensity (a.u.)		Raman shift (cm-1)	Intensity (a.u.)
200	66.875		200	-61.9064		200	-88.5371		200	-52.3367		100	55.2587		200	-20.3739		200	69.3252		200	-18.0726		200	4.66725		200	17.3096
202	62.9132		202	-55.2962		202	-75.18		202	-50.9557		102	51.555		202	-18.5084		202	64.5635		202	-17.1007		202	5.02882		202	15.5981
204	59.0525		204	-48.9241		204	-62.3522		204	-49.4215		104	47.9663		204	-16.7006		204	59.9613		204	-16.1385		204	5.35865		204	13.9446
206	55.2931		206	-42.7898		206	-50.0538		206	-47.7342		106	44.4927		206	-14.9504		206	55.5187		206	-15.1862		206	5.65674		206	12.3492
208	51.6349		208	-36.8935		208	-38.2846		208	-45.8937		108	41.134		208	-13.2578		208	51.2355		208	-14.2438		208	5.92308		208	10.8117
210	48.0779		210	-31.2352		210	-27.0447		210	-43.9		110	37.8904		210	-11.6229		210	47.1118		210	-13.3111		210	6.15769		210	9.33223
212	44.6222		212	-25.8148		212	-16.3341		212	-41.7531		112	34.7619		212	-10.0456		212	43.1477		212	-12.3883		212	6.36055		212	7.91075
214	41.2677		214	-20.6323		214	-6.1528		214	-39.4531		114	31.7483		214	-8.5259		214	39.343		214	-11.4753		214	6.53166		214	6.54726
216	38.0145		216	-15.6878		216	3.49921		216	-36.9999		116	28.8498		216	-7.06385		216	35.6979		216	-10.5721		216	6.67104		216	5.24177
218	34.8625		218	-10.9812		218	12.6219		218	-34.3935		118	26.0663		218	-5.65942		218	32.2123		218	-9.67866		218	6.77867		218	3.99427
220	31.8117		220	-6.51263		220	21.2153		220	-31.6339		120	23.3978		220	-4.31262		220	28.8861		220	-8.79509		220	6.85456		220	2.80476
222	28.8622		222	-2.28196		222	29.2795		222	-28.7212		122	20.8444		222	-3.02345		222	25.7195		222	-7.92134		222	6.89871		222	1.67325
224	26.0139		224	1.71076		224	36.8143		224	-25.6553		124	18.406		224	-1.79191		224	22.7124		224	-7.05741		224	6.91112		224	0.59973
226	23.2669		226	5.46553		226	43.8198		226	-22.4362		126	16.0826		226	-0.61799		226	19.8648		226	-6.20329		226	6.89178		226	-0.4158
228	20.6211		228	8.98235		228	50.2961		228	-19.064		128	13.8742		228	0.49829		228	17.1767		228	-5.359		228	6.8407		228	-1.37333
230	18.0765		230	12.2612		230	56.243		230	-15.5385		130	11.7809		230	1.55695		230	14.6481		230	-4.52452		230	6.75788		230	-2.27286
232	15.6331		232	15.3022		232	61.6606		232	-11.8599		132	9.80256		232	2.55798		232	12.279		232	-3.69986		232	6.64332		232	-3.11441
234	13.291		234	18.1051		234	66.549		234	-8.02815		134	7.93928		234	3.50139		234	10.0694		234	-2.88501		234	6.49701		234	-3.89795
236	11.0502		236	20.6702		236	70.9081		236	-4.04319		136	6.19103		236	4.38716		236	8.01933		236	-2.07999		236	6.31897		236	-4.62351
238	8.91053		238	22.9973		238	74.7378		238	0.09494		138	4.5578		238	5.21531		238	6.12875		238	-1.28478		238	6.10918		238	-5.29107
240	6.87214		240	25.0864		240	78.0383		240	4.38624		140	3.0396		240	5.98583		240	4.39768		240	-0.49939		240	5.86764		240	-5.90064
242	4.93498		242	26.9376		242	80.8095		242	8.83072		142	1.63643		242	6.69872		242	2.82612		242	0.27618		242	5.59437		242	-6.45221
244	3.09906		244	28.5509		244	83.0513		244	13.4284		144	0.34829		244	7.35398		244	1.41406		244	1.04193		244	5.28935		244	-6.94579
246	1.36438		246	29.9261		246	84.7639		246	18.1792		146	-0.82483		246	7.95162		246	0.16151		246	1.79787		246	4.95259		246	-7.38137
248	-0.26906		248	31.0635		248	85.9472		248	23.0832		148	-1.88292		248	8.49163		248	-0.93154		248	2.54398		248	4.58409		248	-7.75896
250	-1.80127		250	31.9629		250	86.6012		250	28.1404		150	-2.82598		250	8.97401		250	-1.86508		250	3.28028		250	4.18385		250	-8.07856
252	-0.79054		252	32.4627		252	85.029		252	33.6832		152	-2.73898		252	5.62354		252	-3.60792		252	4.1624		252	3.06383		252	-9.26227
254	-0.04761		254	32.5953		254	81.7682		254	39.2958		154	-2.60613		254	2.33073		254	-5.14203		254	4.9768		254	1.85121		254	-10.4026
256	-0.01862		256	32.4023		256	77.4115		256	45.3782		156	-2.42485		256	-0.56278		256	-6.39615		256	5.63892		256	0.60878		256	-11.4195
258	-0.92181		258	31.9546		258	73.9208		258	52.1471		158	-2.3449		258	-2.80637		258	-7.31008		258	6.12475		258	-0.60076		258	-12.2309
260	-2.83468		260	31.2247		260	69.7502		260	59.5162		160	-2.17215		260	-4.28207		260	-7.88385		260	6.43215		260	-1.77066		260	-12.8364
262	-5.55951		262	30.156		262	63.2246		262	67.2737		162	-1.77034		262	-5.0401		262	-8.11464		262	6.58746		262	-2.93475		262	-13.3158
264	-8.50714		264	28.791		264	57.0733		264	75.5213		164	-1.62918		264	-5.26628		264	-7.92942		264	6.68334		264	-4.11821		264	-13.7478
266	-11.137		266	27.198		266	52.4168		266	85.2607		166	-1.4738		266	-5.0951		266	-7.28798		266	6.83921		266	-5.31687		266	-14.1392
268	-13.0664		268	25.4518		268	48.4222		268	95.4928		168	-1.20266		268	-4.57924		268	-6.19952		268	7.17766		268	-6.50796		268	-14.4389
270	-14.1082		270	23.6062		270	43.8815		270	102.808		170	-1.01297		270	-3.7482		270	-4.68987		270	7.75181		270	-7.66931		270	-14.6202
272	-14.2023		272	21.7005		272	38.156		272	110.237		172	-0.81399		272	-2.64837		272	-2.7849		272	8.55507		272	-8.75444		272	-14.6552
274	-13.4785		274	19.7816		274	31.5748		274	120.202		174	-0.59338		274	-1.29264		274	-0.52795		274	9.53388		274	-9.6568		274	-14.4493
276	-12.2679		276	17.909		276	25.1862		276	129.446		176	-0.42923		276	0.35258		276	1.99946		276	10.5937		276	-10.2183		276	-13.8543
278	-10.898		278	16.1072		278	19.5429		278	137.342		178	-0.61919		278	2.26527		278	4.70229		278	11.6073		278	-10.3362		278	-12.8216
280	-9.61222		280	14.3732		280	14.6684		280	144.496		180	-0.52661		280	4.37409		280	7.49833		280	12.4493		280	-9.96764		280	-11.3767
282	-8.50516		282	12.7179		282	10.412		282	150.893		182	-0.40556		282	6.61021		282	10.3341		282	13.0675		282	-9.10789		282	-9.52131
284	-7.61861		284	11.1764		284	6.77484		284	156.563		184	-0.1675		284	8.91282		284	13.1456		284	13.4584		284	-7.7894		284	-7.25583
286	-6.92286		286	9.79075		286	3.76277		286	161.532		186	0.09375		286	11.1959		286	15.8492		286	13.6523		286	-6.11904		286	-4.63914
288	-6.30381		288	8.59385		288	1.31914		288	165.809		188	0.31021		288	13.3577		288	18.36		288	13.7087		288	-4.2752		288	-1.76672
290	-5.59589		290	7.61464		290	-0.54457		290	169.512		190	0.40917		290	15.3429		290	20.6393		290	13.7247		290	-2.43838		290	1.34369
292	-4.66954		292	6.88217		292	-1.76972		292	172.799		192	0.4076		292	17.1198		292	22.666		292	13.7908		292	-0.7292		292	4.70496
294	-3.51262		294	6.41006		294	-2.35821		294	175.699		194	0.49564		294	18.6507		294	24.4147		294	13.9336		294	0.61787		294	8.25166
296	-2.13794		296	6.17054		296	-2.39108		296	178.126		196	0.5811		296	19.919		296	25.8862		296	14.1451		296	1.13381		296	11.8416
298	-0.56631		298	6.05791		298	-1.97603		298	179.891		198	0.64792		298	20.9591		298	27.1405		298	14.3991		298	1.74759		298	15.2837
300	1.14052		300	5.93546		300	-1.23191		300	180.697		200	0.85222		300	21.8204		300	28.2687		300	14.6537		300	3.33909		300	18.3496
302	2.82276		302	5.74365		302	-0.31927		302	180.177		202	0.90294		302	22.4999		302	29.3197		302	14.8321		302	4.15321		302	20.7735
304	4.34461		304	5.60361		304	0.60493		304	178.078		204	0.86531		304	22.9895		304	30.3179		304	14.8664		304	4.134		304	22.3373
306	5.69553		306	5.69008		306	1.45913		306	174.442		206	0.97564		306	23.3096		306	31.2858		306	14.7407		306	4.46011		306	22.9875
308	6.91307		308	5.96834		308	2.2397		308	169.5		208	0.87835		308	23.4716		308	32.2405		308	14.4663		308	4.99006		308	22.8245
310	8.04466		310	5.98866		310	3.01769		310	163.678		210	0.71274		310	23.4395		310	33.1639		310	14.0646		310	5.54341		310	22.1015
312	9.17752		312	5.26991		312	3.89881		312	157.552		212	0.72808		312	23.1772		312	34.0185		312	13.5664		312	6.12703		312	21.1495
314	10.4991		314	3.87544		314	4.99466		314	151.804		214	0.75965		314	22.7171		314	34.784		314	13.0288		314	6.71255		314	20.3105
316	12.15		316	2.66283		316	6.37632		316	146.942		216	0.64284		316	22.1018		316	35.456		316	12.503		316	7.32415		316	19.8441
318	14.1277		318	2.55184		318	8.03964		318	143.175		218	0.73019		318	21.3572		318	36.0278		318	12.0103		318	8.00957		318	19.8683
320	16.3399		320	3.71821		320	9.9203		320	140.549		220	0.59188		320	20.5233		320	36.4773		320	11.5515		320	8.77677		320	20.3956
322	18.6486		322	5.52044		322	11.8852		322	138.998		222	0.46976		322	19.7095		322	36.7837		322	11.1247		322	9.58741		322	21.3168
324	20.8735		324	7.2189		324	13.7783		324	138.333		224	0.45569		324	19.0352		324	36.9385		324	10.728		324	10.4035		324	22.4717
326	22.7679		326	8.53541		326	15.4483		326	138.208		226	0.28617		326	18.5668		326	36.945		326	10.3503		326	11.2185		326	23.715
328	24.1454		328	9.5043		328	16.791		328	138.367		228	0.24099		328	18.3261		328	36.797		328	9.97777		328	12.0237		328	24.9369
330	24.9397		330	10.1891		330	17.7612		330	138.65		230	0.14694		330	18.301		330	36.4765		330	9.60714		330	12.7906		330	25.9645
332	25.1739		332	10.5669		332	18.3609		332	138.852		232	-0.0063		332	18.4365		332	35.9671		332	9.25043		332	13.4785		332	26.4499
334	24.9311		334	10.6664		334	18.6398		334	138.626		234	-0.1567		334	18.5911		334	35.2449		334	8.93078		334	14.0438		334	26.2932
336	24.3267		336	10.5374		336	18.6633		336	137.68		236	-0.26213		336	18.5957		336	34.2709		336	8.66236		336	14.4374		336	25.9484
338	23.5057		338	10.2105		338	18.4987		338	135.898		238	-0.25957		338	18.3047		338	32.9939		338	8.44759		338	14.6017		338	26.3939
340	22.5689		340	9.68324		340	18.1944		340	133.188		240	-0.26768		340	17.6422		340	31.4033		340	8.28984		340	14.5015		340	27.8737
342	21.5458		342	8.95474		342	17.7743		342	129.509		242	-0.33097		342	16.594		342	29.5478		342	8.18116		342	14.1342		342	29.4638
344	20.4061		344	8.03614		344	17.2402		344	124.98		244	-0.37411		344	15.1945		344	27.5245		344	8.08546		344	13.5276		344	29.4802
346	19.0772		346	6.9169		346	16.5747		346	119.986		246	-0.33508		346	13.5419		346	25.4846		346	7.93037		346	12.7366		346	27.2786
348	17.4875		348	5.57605		348	15.7661		348	114.88		248	-0.27254		348	11.7622		348	23.5992		348	7.65609		348	11.8286		348	23.5401
350	15.5746		350	3.99559		350	14.8069		350	109.867		250	-0.42531		350	9.98566		350	22.0375		350	7.22651		350	10.8746		350	19.6315
352	13.3204		352	2.19979		352	13.7014		352	105.074		252	-0.42611		352	8.28948		352	20.8974		352	6.62374		352	9.92503		352	16.217
354	10.7704		354	0.25177		354	12.4778		354	100.594		254	-0.1867		354	6.71885		354	20.1983		354	5.86084		354	9.01726		354	13.2429
356	8.04289		356	-1.75564		356	11.1988		356	96.4194		256	-0.08671		356	5.30479		356	19.8867		356	5.0022		356	8.1828		356	10.4069
358	5.3075		358	-3.69692		358	9.96163		358	92.3544		258	-0.02788		358	4.06574		358	19.8413		358	4.16463		358	7.44125		358	7.65569
360	2.7077		360	-5.42968		360	8.85117		360	88.2175		260	0.24696		360	2.99443		360	19.9175		360	3.4477		360	6.79462		360	5.0734
362	0.35925		362	-6.81322		362	7.93428		362	83.9159		262	0.37785		362	2.06832		362	19.974		362	2.92128		362	6.23659		362	2.73019
364	-1.63706		364	-7.76671		364	7.24998		364	79.4695		264	0.34469		364	1.28977		364	19.9311		364	2.62868		364	5.77992		364	0.67759
366	-3.22189		366	-8.27309		366	6.79139		366	74.9261		266	0.44499		366	0.66231		366	19.7504		366	2.57259		366	5.43948		366	-1.0523
368	-4.41046		368	-8.37762		368	6.47582		368	70.3643		268	0.53466		368	0.16884		368	19.425		368	2.69233		368	5.21826		368	-2.46585
370	-5.27281		370	-8.1708		370	6.14353		370	65.9261		270	0.54749		370	-0.22603		370	18.978		370	2.88142		370	5.11969		370	-3.61793
372	-5.83099		372	-7.7502		372	5.65472		372	61.7975		272	0.56212		372	-0.52783		372	18.4589		372	3.0711		372	5.17321		372	-4.52664
374	-6.07437		374	-7.20565		374	4.91344		374	58.1492		274	0.52727		374	-0.72517		374	17.9182		374	3.22125		374	5.41481		374	-5.18391
376	-6.00965		376	-6.59177		376	3.90233		376	55.0526		276	0.40757		376	-0.82569		376	17.3629		376	3.29043		376	5.83579		376	-5.60071
378	-5.63789		378	-5.93073		378	2.68246		378	52.5487		278	0.24891		378	-0.83919		378	16.7872		378	3.25814		378	6.39803		378	-5.78475
380	-4.90126		380	-5.20519		380	1.4293		380	50.7002		280	0.23984		380	-0.75659		380	16.1914		380	3.15818		380	7.05248		380	-5.69783
382	-3.69816		382	-4.37698		382	0.41271		382	49.592		282	0.31678		382	-0.55869		382	15.577		382	3.04502		382	7.73836		382	-5.26667
384	-1.9958		384	-3.41981		384	-0.11617		384	49.2361		284	0.32294		384	-0.26477		384	14.9105		384	2.90905		384	8.36114		384	-4.47933
386	0.19124		386	-2.32203		386	0.03422		386	49.604		286	0.08805		386	0.09531		386	14.1549		386	2.71829		386	8.82456		386	-3.36199
388	2.82657		388	-1.08032		388	0.94897		388	50.6536		288	-0.03803		388	0.52396		388	13.309		388	2.48232		388	9.08723		388	-1.95517
390	5.8315		390	0.30493		390	2.62526		390	52.2894		290	0.02761		390	1.03382		390	12.3901		390	2.21698		390	9.15245		390	-0.33188
392	9.0295		392	1.82507		392	4.94357		392	54.2878		292	0.06712		392	1.62746		392	11.4068		392	1.90246		392	9.04893		392	1.35137
394	12.1901		394	3.47189		394	7.71029		394	56.3389		294	0.1139		394	2.31576		394	10.3617		394	1.51888		394	8.8152		394	2.88923
396	15.144		396	5.24895		396	10.7408		396	58.2028		296	0.26606		396	3.15884		396	9.28857		396	1.12381		396	8.50894		396	4.13107
398	17.7699		398	7.15899		398	13.8887		398	59.713		298	0.33646		398	4.21194		398	8.23163		398	0.78659		398	8.18943		398	4.97525
400	20.0052		400	9.19019		400	17.0768		400	60.8342		300	0.41518		400	5.48255		400	7.21945		400	0.52404		400	7.89329		400	5.38289
402	21.8746		402	11.3211		402	20.284		402	61.7003		302	0.36474		402	6.96788		402	6.27054		402	0.33626		402	7.63356		402	5.40393
404	23.5413		404	13.5182		404	23.563		404	62.6987		304	0.3395		404	8.68204		404	5.41192		404	0.24741		404	7.4096		404	5.22105
406	25.2118		406	15.73		406	26.9913		406	64.315		306	0.37643		406	10.6286		406	4.67606		406	0.27474		406	7.22316		406	5.06245
408	27.0148		408	17.8883		408	30.6249		408	66.9307		308	0.37507		408	12.7507		408	4.08194		408	0.36365		408	7.08259		408	5.08695
410	29.0311		410	19.9397		410	34.4829		410	70.7917		310	0.58183		410	14.9877		410	3.63619		410	0.46036		410	6.98943		410	5.40022
412	31.2853		412	21.8628		412	38.5322		412	75.94		312	0.84856		412	17.3041		412	3.33539		412	0.55809		412	6.93568		412	6.0539
414	33.7077		414	23.6502		414	42.6882		414	82.1835		314	1.02984		414	19.6577		414	3.1687		414	0.66531		414	6.91107		414	7.02474
416	36.0846		416	25.3172		416	46.804		416	89.0129		316	1.1055		416	21.9835		416	3.12074		416	0.77787		416	6.91566		416	8.17481
418	38.1939		418	26.9062		418	50.7247		418	95.8352		318	1.31516		418	24.2273		418	3.17811		418	0.90838		418	6.94928		418	9.35055
420	39.9136		420	28.4835		420	54.3232		420	102.165		320	1.18147		420	26.3638		420	3.33054		420	1.12085		420	7.00041		420	10.4628
422	41.1589		422	30.0738		422	57.4976		422	107.652		322	1.03764		422	28.3673		422	3.55996		422	1.45713		422	7.0477		422	11.4446
424	41.8678		424	31.6418		424	60.1759		424	112.087		324	0.95925		424	30.2407		424	3.83335		424	1.9028		424	7.06208		424	12.241
426	42.0452		426	33.1209		426	62.3276		426	115.421		326	0.78396		426	32.0902		426	4.10746		426	2.41732		426	7.00828		426	12.8209
428	41.8037		428	34.4069		428	63.9727		428	117.821		328	0.84407		428	33.8523		428	4.30886		428	2.94507		428	6.81966		428	13.1728
430	41.237		430	35.361		430	65.1323		430	119.477		330	0.83314		430	35.0951		430	4.34182		430	3.39913		430	6.41199		430	13.2821
432	40.355		432	35.8194		432	65.8072		432	120.505		332	0.6807		432	35.0357		432	4.10452		432	3.65512		432	5.70187		432	13.2197
434	39.177		434	35.6919		434	66.003		434	120.971		334	0.723		434	33.4178		434	3.55355		434	3.64513		434	4.65912		434	13.3336
436	37.7591		436	34.9706		436	65.74		436	120.921		336	0.64708		436	30.834		436	2.7246		436	3.37545		436	3.31158		436	13.8464
438	36.1493		438	33.6911		438	65.0399		438	120.376		338	0.57279		438	28.4674		438	1.71813		438	2.89425		438	1.72868		438	14.3909
440	34.3506		440	31.9278		440	63.9072		440	119.282		340	0.61378		440	26.9513		440	0.71226		440	2.28462		440	0.03382		440	13.7865
442	32.4087		442	29.8073		442	62.3588		442	117.619		342	0.48471		442	26.1168		442	-0.07982		442	1.67251		442	-1.61597		442	11.2827
444	30.4377		444	27.4981		444	60.4378		444	115.428		344	0.54329		444	25.357		444	-0.44079		444	1.2157		444	-3.05017		444	7.35143
446	28.5283		446	25.1045		446	58.1958		446	112.777		346	0.60252		446	24.4033		446	-0.25426		446	0.99877		446	-4.16745		446	3.69999
448	26.7248		448	22.6812		448	55.6811		448	109.713		348	0.49028		448	23.3652		448	0.4813		448	1.03438		448	-4.93799		448	1.52109
450	25.0604		450	20.2779		450	52.9427		450	106.281		350	0.17925		450	22.4571		450	1.66768		450	1.29581		450	-5.38251		450	0.80043
452	23.5938		452	17.955		452	50.0501		452	102.568		352	0.28904		452	21.6664		452	3.11711		452	1.73647		452	-5.56354		452	0.54172
454	22.3559		454	15.7244		454	47.0759		454	98.67		354	0.37548		454	20.828		454	4.61338		454	2.27261		454	-5.57312		454	0.08446
456	21.3368		456	13.5512		456	44.0861		456	94.6578		356	0.34907		456	19.7629		456	5.9412		456	2.79216		456	-5.51784		456	-0.62628
458	20.5283		458	11.4383		458	41.1256		458	90.562		358	0.33466		458	18.4133		458	6.97509		458	3.22876		458	-5.45549		458	-1.30241
460	19.946		460	9.40841		460	38.2197		460	86.4255		360	0.3143		460	16.8		460	7.67336		460	3.56206		460	-5.39586		460	-1.78609
462	19.6185		462	7.46093		462	35.3741		462	82.3208		362	0.11331		462	14.9936		462	8.07454		462	3.79048		462	-5.31098		462	-2.04367
464	19.5645		464	5.55799		464	32.5837		464	78.3131		364	-0.03798		464	13.1327		464	8.27444		464	3.90759		464	-5.14836		464	-2.04705
466	19.7904		466	3.69852		466	29.8499		466	74.4018		366	-0.1183		466	11.4072		466	8.37339		466	3.91847		466	-4.85029		466	-1.75933
468	20.2966		468	1.91395		468	27.1758		468	70.5562		368	-0.12414		468	10.0046		468	8.46195		468	3.84492		468	-4.36338		468	-1.16073
470	21.0724		470	0.2213		470	24.566		470	66.7879		370	-0.08891		470	8.98716		470	8.58422		470	3.70535		470	-3.67789		470	-0.26352
472	22.0778		472	-1.3792		472	22.0549		472	63.1003		372	-0.23513		472	8.33166		472	8.74187		472	3.49802		472	-2.83296		472	0.89591
474	23.2329		474	-2.8767		474	19.71		474	59.4374		374	-0.24542		474	7.94494		474	8.88699		474	3.2017		474	-1.92073		474	2.24751
476	24.43		476	-4.24033		476	17.598		476	55.7148		376	-0.33777		476	7.66482		476	8.94259		476	2.79543		476	-1.06861		476	3.69779
478	25.5764		478	-5.45671		478	15.733		478	51.93		378	-0.40583		478	7.27012		478	8.84727		478	2.28171		478	-0.39332		478	5.17048
480	26.5981		480	-6.52935		480	14.1188		480	48.1213		380	-0.35584		480	6.56043		480	8.56293		480	1.6709		480	0.01424		480	6.6024
482	27.4397		482	-7.46114		482	12.7919		482	44.2761		382	-0.34271		482	5.49154		482	8.08431		482	0.97516		482	0.116		482	7.93336
484	28.0581		484	-8.23989		484	11.7781		484	40.3564		384	-0.50273		484	4.12924		484	7.43612		484	0.23616		484	-0.07133		484	9.11786
486	28.4352		486	-8.85118		486	11.0602		486	36.3285		386	-0.52445		486	2.63132		486	6.691		486	-0.45196		486	-0.46271		486	10.1302
488	28.5705		488	-9.29067		488	10.6175		488	32.1344		388	-0.43869		488	1.22456		488	5.95281		488	-0.96945		488	-0.93618		488	10.9382
490	28.4625		490	-9.56479		490	10.4979		490	27.6413		390	-0.2993		490	0.19003		490	5.31336		490	-1.23759		490	-1.38356		490	11.4823
492	28.1084		492	-9.67428		492	10.749		492	22.7353		392	-0.19721		492	-0.23574		492	4.83583		492	-1.20684		492	-1.72156		492	11.7165
494	27.512		494	-9.61064		494	11.3514		494	17.45		394	0.01277		494	0.02387		494	4.54818		494	-0.85862		494	-1.89828		494	11.6584
496	26.6926		496	-9.37692		496	12.2525		496	11.9225		396	0.2977		496	0.91996		496	4.45851		496	-0.22318		496	-1.88636		496	11.3621
498	25.6871		498	-8.98677		498	13.416		498	6.40068		398	0.43039		498	2.29769		498	4.53804		498	0.59101		498	-1.69003		498	10.9303
500	24.5472		500	-8.44138		500	14.8042		500	1.23724		400	0.59018		500	3.95166		500	4.72851		500	1.44493		500	-1.32355		500	10.5274
502	23.3277		502	-7.71469		502	16.3175		502	-3.13347		402	0.64873		502	5.6508		502	4.96238		502	2.23889		502	-0.7901		502	10.3741
504	22.0715		504	-6.79723		504	17.8448		504	-6.39956		404	0.74824		504	7.20326		504	5.19341		504	2.90039		504	-0.09549		504	10.6232
506	20.8048		506	-5.71396		506	19.3059		506	-8.52337		406	0.9581		506	8.51065		506	5.40851		506	3.38446		506	0.73531		506	11.2885
508	19.5464		508	-4.4889		508	20.6426		508	-9.6525		408	1.0668		508	9.55113		508	5.6054		508	3.68874		508	1.66018		508	12.3159
510	18.3022		510	-3.13525		510	21.7727		510	-10.1263		410	1.05178		510	10.3699		510	5.79015		510	3.87714		510	2.61387		510	13.5823
512	17.0614		512	-1.68768		512	22.6024		512	-10.4163		412	0.98957		512	11.0301		512	5.98018		512	4.01793		512	3.50976		512	14.8797
514	15.7994		514	-0.23104		514	23.0634		514	-11.0832		414	0.8979		514	11.5925		514	6.21161		514	4.13536		514	4.24855		514	15.909
516	14.5103		516	1.17059		516	23.1211		516	-12.5109		416	0.69993		516	12.1024		516	6.50876		516	4.24673		516	4.76359		516	16.4691
518	13.1991		518	2.48291		518	22.7629		518	-14.8019		418	0.5527		518	12.5619		518	6.8619		518	4.36861		518	5.03298		518	16.5168
520	11.8551		520	3.65957		520	21.985		520	-17.8736		420	0.44507		520	12.9311		520	7.23041		520	4.48803		520	5.05588		520	16.0756
522	10.4516		522	4.6184		522	20.8203		522	-21.4814		422	0.46072		522	13.147		522	7.56417		522	4.54294		522	4.85579		522	15.2101
524	8.98602		524	5.30458		524	19.3367		524	-25.2746		424	0.51479		524	13.1536		524	7.82381		524	4.4938		524	4.4938		524	14.0648
526	7.49262		526	5.72619		526	17.6218		526	-28.8231		426	0.60864		526	12.8445		526	7.97645		526	4.35777		526	4.06367		526	12.8858
528	5.98597		528	5.88469		528	15.7315		528	-31.8474		428	0.72253		528	11.9602		528	7.98265		528	4.14391		528	3.61967		528	11.8226
530	4.47608		530	5.77797		530	13.6957		530	-34.2438		430	0.56892		530	10.3794		530	7.82761		530	3.8548		530	3.18828		530	10.8944
532	3.00859		532	5.44515		532	11.5472		532	-36.0022		432	0.45605		532	8.434		532	7.55395		532	3.52774		532	2.80987		532	10.0676
534	1.66974		534	4.99329		534	9.31391		534	-37.1696		434	0.61638		534	7.0505		534	7.24487		534	3.25704		534	2.54634		534	9.29447
536	0.50425		536	4.5009		536	6.99235		536	-37.8634		436	0.60758		536	6.8795		536	6.94261		536	3.09925		536	2.41639		536	8.4608
538	-0.50261		538	3.98698		538	4.54988		538	-38.2702		438	0.54549		538	7.75759		538	6.63949		538	3.04571		538	2.38388		538	7.37752
540	-1.34238		540	3.47284		540	1.99969		540	-38.4839		440	0.598		540	8.69978		540	6.354		540	3.095		540	2.44296		540	5.95313
542	-1.98952		542	2.97603		542	-0.60042		542	-38.5074		442	0.58469		542	8.97975		542	6.10372		542	3.24445		542	2.60094		542	4.20795
544	-2.45039		544	2.46843		544	-3.17854		544	-38.3173		444	0.76223		544	8.5522		544	5.84925		544	3.44429		544	2.82883		544	2.21572
546	-2.77728		546	1.85758		546	-5.65342		546	-37.9072		446	0.55796		546	7.94148		546	5.49081		546	3.57977		546	3.05169		546	0.0668
548	-2.97869		548	1.092		548	-7.91056		548	-37.2381		448	0.24948		548	7.52513		548	4.99514		548	3.58279		548	3.24384		548	-2.09304
550	-3.01183		550	0.17575		550	-9.81441		550	-36.2305		450	0.14742		550	7.34432		550	4.40139		550	3.44492		550	3.43412		550	-4.07373
552	-2.87048		552	-0.88837		552	-11.2952		552	-34.8537		452	0.2505		552	7.17958		552	3.71775		552	3.15313		552	3.61729		552	-5.77065
554	-2.59568		554	-2.09896		554	-12.3506		554	-33.1522		454	0.12833		554	6.89258		554	2.93155		554	2.68857		554	3.7634		554	-7.16472
556	-2.23487		556	-3.41626		556	-13.0226		556	-31.2173		456	0.15863		556	6.4938		556	2.06675		556	2.06827		556	3.86326		556	-8.28315
558	-1.81619		558	-4.75616		558	-13.388		558	-29.1319		458	0.10935		558	6.04578		558	1.19667		558	1.3525		558	3.93452		558	-9.16713
560	-1.39443		560	-6.07512		560	-13.5584		560	-26.9613		460	0.03568		560	5.50065		560	0.333		560	0.56241		560	3.94068		560	-9.89226
562	-1.05063		562	-7.3667		562	-13.6535		562	-24.7754		462	-0.01571		562	4.75613		562	-0.56393		562	-0.31604		562	3.80959		562	-10.5561
564	-0.84352		564	-8.6098		564	-13.7227		564	-22.6567		464	-0.17034		564	3.79899		564	-1.49847		564	-1.26989		564	3.51821		564	-11.2134
566	-0.79519		566	-9.76842		566	-13.7663		566	-20.6519		466	-0.14264		566	2.6475		566	-2.43875		566	-2.25334		566	3.08011		566	-11.881
568	-0.9097		568	-10.8232		568	-13.7554		568	-18.7525		468	-0.16616		568	1.27034		568	-3.35825		568	-3.21357		568	2.50761		568	-12.5577
570	-1.19896		570	-11.7733		570	-13.642		570	-16.9277		470	-0.23534		570	-0.40296		570	-4.24663		570	-4.09777		570	1.80746		570	-13.2386
572	-1.67308		572	-12.5864		572	-13.3434		572	-15.1993		472	-0.2163		572	-2.32458		572	-5.05172		572	-4.827		572	1.04154		572	-13.9046
574	-2.32544		574	-13.2126		574	-12.7755		574	-13.5975		474	-0.26379		574	-4.38391		574	-5.69957		574	-5.317		574	0.29316		574	-14.5264
576	-3.12107		576	-13.6212		576	-11.8953		576	-12.0991		476	-0.34236		576	-6.49823		576	-6.15331		576	-5.52683		576	-0.39612		576	-15.0871
578	-4.0075		578	-13.8032		578	-10.6643		578	-10.6559		478	-0.2993		578	-8.56717		578	-6.40687		578	-5.45693		578	-1.00849		578	-15.5779
580	-4.9185		580	-13.7534		580	-9.02009		580	-9.2647		480	-0.21303		580	-10.3892		580	-6.46058		580	-5.13789		580	-1.51857		580	-16.0006
582	-5.77234		582	-13.4685		582	-6.89361		582	-7.97491		482	-0.32213		582	-11.705		582	-6.32067		582	-4.62078		582	-1.90037		582	-16.3714
584	-6.47305		584	-12.9669		584	-4.27062		584	-6.79335		484	-0.41456		584	-12.3672		584	-6.02421		584	-3.97933		584	-2.17316		584	-16.7177
586	-6.93233		586	-12.2754		586	-1.1637		586	-5.67724		486	-0.37682		586	-12.2969		586	-5.6122		586	-3.2829		586	-2.36836		586	-17.0581
588	-7.09287		588	-11.4028		588	2.40429		588	-4.50607		488	-0.32906		588	-11.4426		588	-5.09859		588	-2.56685		588	-2.48324		588	-17.3605
590	-6.92536		590	-10.3396		590	6.36539		590	-3.09291		490	-0.22925		590	-9.82001		590	-4.48865		590	-1.8485		590	-2.49763		590	-17.5449
592	-6.40946		592	-9.05834		592	10.5794		592	-1.09579		492	-0.02107		592	-7.58053		592	-3.79451		592	-1.13467		592	-2.39464		592	-17.4644
594	-5.52278		594	-7.52436		594	14.8867		594	1.94214		494	0.1402		594	-4.92629		594	-3.021		594	-0.42173		594	-2.15232		594	-16.9287
596	-4.24996		596	-5.70206		596	19.1855		596	6.46136		496	0.17123		596	-1.96958		596	-2.1439		596	0.31351		596	-1.71766		596	-15.7484
598	-2.59829		598	-3.57489		598	23.3865		598	12.7392		498	0.09628		598	1.20648		598	-1.14619		598	1.08823		598	-1.04959		598	-13.7952
600	-0.60777		600	-1.17225		600	27.3814		600	20.7386		500	0.16273		600	4.49863		600	-0.0363		600	1.89337		600	-0.16072		600	-11.083
602	1.65709		602	1.42837		602	31.0728		602	30.1456		502	0.17016		602	7.81318		602	1.17913		602	2.70801		602	0.89478		602	-7.76603
604	4.09834		604	4.09704		604	34.3944		604	40.3071		504	0.14811		604	11.1147		604	2.51134		604	3.50563		604	2.03051		604	-4.1678
606	6.59123		606	6.68427		606	37.2646		606	50.4108		506	0.11171		606	14.3603		606	3.9615		606	4.25396		606	3.14239		606	-0.6751
608	8.99562		608	9.04979		608	39.5485		608	59.6491		508	0.05306		608	17.4284		608	5.48994		608	4.90857		608	4.11095		608	2.34978
610	11.2024		610	11.085		610	41.1481		610	67.4251		510	0.07914		610	20.2118		610	7.05899		610	5.43754		610	4.84386		610	4.64196
612	13.1602		612	12.7357		612	42.0562		612	73.4838		512	0.19123		612	22.6736		612	8.65032		612	5.84159		612	5.311		612	6.10343
614	14.8644		614	14.0047		614	42.3285		614	77.8852		514	0.31469		614	24.8159		614	10.2418		614	6.15315		614	5.54212		614	6.81415
616	16.3476		616	14.9595		616	42.0669		616	81.0304		516	0.39778		616	26.6486		616	11.7855		616	6.43167		616	5.62082		616	7.05812
618	17.6551		618	15.6782		618	41.4228		618	83.4107		518	0.56918		618	28.2185		618	13.2388		618	6.74357		618	5.64191		618	7.1532
620	18.84		620	16.2239		620	40.5971		620	85.477		520	0.67465		620	29.6344		620	14.592		620	7.15307		620	5.69299		620	7.35909
622	19.9465		622	16.6411		622	39.7309		622	87.5244		522	0.65842		622	30.9724		622	15.8391		622	7.70264		622	5.83822		622	7.85138
624	20.9926		624	16.9507		624	38.8601		624	89.661		524	0.71279		624	32.248		624	16.9536		624	8.39644		624	6.09896		624	8.69563
626	21.9653		626	17.1399		626	37.9438		626	91.8069		526	0.80732		626	33.4471		626	17.8929		626	9.19269		626	6.44306		626	9.81615
628	22.8229		628	17.1605		628	36.8775		628	93.6816		528	0.72716		628	34.5478		628	18.6222		628	10.0075		628	6.78647		628	10.9797
630	23.5355		630	16.9795		630	35.5293		630	95.0162		530	0.6449		630	35.4986		630	19.1197		630	10.7595		630	7.05463		630	11.9782
632	24.0923		632	16.594		632	33.7549		632	95.6251		532	0.64578		632	36.2103		632	19.3667		632	11.3833		632	7.20013		632	12.6884
634	24.4888		634	16.0017		634	31.4807		634	95.4147		534	0.75359		634	36.6347		634	19.3397		634	11.8313		634	7.1908		634	13.0328
636	24.7373		636	15.2045		636	28.7274		636	94.3675		536	0.64025		636	36.7815		636	19.0427		636	12.083		636	7.01815		636	12.9805
638	24.8861		638	14.2253		638	25.6005		638	92.5727		538	0.58647		638	36.6959		638	18.5298		638	12.1584		638	6.71919		638	12.5992
640	25.0365		640	13.1089		640	22.2743		640	90.2377		540	0.66759		640	36.4418		640	17.8864		640	12.1134		640	6.37792		640	12.0691
642	25.2784		642	11.8733		642	18.9284		642	87.5354		542	0.75746		642	36.0984		642	17.1654		642	11.987		642	6.05339		642	11.5145
644	25.6693		644	10.5109		644	15.7322		644	84.5689		544	0.59041		644	35.7597		644	16.3904		644	11.7948		644	5.77019		644	10.9765
646	26.2202		646	9.03774		646	12.7992		646	81.4061		546	0.28286		646	35.4734		646	15.6037		646	11.5562		646	5.54966		646	10.4898
648	26.8953		648	7.48483		648	10.1774		648	78.1013		548	0.22639		648	35.2122		648	14.8395		648	11.2858		648	5.39746		648	10.0877
650	27.5961		650	5.8718		650	7.83738		650	74.6611		550	0.21101		650	34.8717		650	14.0849		650	10.9707		650	5.27379		650	9.74495
652	28.1538		652	4.20377		652	5.67917		652	71.0282		552	0.00677		652	34.2972		652	13.2844		652	10.5742		652	5.09894		652	9.35435
654	28.4035		654	2.52078		654	3.61179		654	67.1677		554	-0.12259		654	33.3552		654	12.4367		654	10.0919		654	4.83471		654	8.86078
656	28.2131		656	0.8881		656	1.57012		656	63.0877		556	-0.03		656	31.9408		656	11.5826		656	9.54488		656	4.4775		656	8.27084
658	27.5211		658	-0.65173		658	-0.45555		658	58.8212		558	-0.03054		658	30.0022		658	10.7422		658	8.94377		658	4.0206		658	7.60402
660	26.3249		660	-2.0688		660	-2.42671		660	54.3814		560	-0.22286		660	27.5689		660	9.92897		660	8.29897		660	3.46984		660	6.87188
662	24.6807		662	-3.31717		662	-4.23546		662	49.7712		562	-0.23048		662	24.7828		662	9.19442		662	7.64856		662	2.87979		662	6.11879
664	22.6811		664	-4.33203		664	-5.70965		664	45.0058		564	-0.18987		664	21.8641		664	8.62413		664	7.05781		664	2.34008		664	5.44409
666	20.4192		666	-5.0803		666	-6.68736		666	40.1289		566	-0.07994		666	18.991		666	8.24905		666	6.55793		666	1.89037		666	4.93419
668	17.9852		668	-5.55446		668	-7.04897		668	35.193		568	-0.12988		668	16.298		668	8.06381		668	6.15554		668	1.53846		668	4.6439
670	15.4701		670	-5.74952		670	-6.75976		670	30.2503		570	-0.0537		670	13.8846		670	8.07263		670	5.85347		670	1.3043		670	4.58676
672	12.9714		672	-5.668		672	-5.84644		672	25.3823		572	-0.02558		672	11.8161		672	8.28239		672	5.64399		672	1.20256		672	4.76095
674	10.6032		674	-5.34197		674	-4.40881		674	20.7241		574	-0.13484		674	10.08		674	8.66533		674	5.48237		674	1.20542		674	5.1363
676	8.51426		676	-4.82784		676	-2.60451		676	16.4403		576	-0.07337		676	8.60397		676	9.16324		676	5.29414		676	1.26338		676	5.64895
678	6.87143		678	-4.16972		678	-0.60766		678	12.6579		578	-0.01797		678	7.3412		678	9.75117		678	5.02624		678	1.37521		678	6.21706
680	5.80459		680	-3.39996		680	1.42949		680	9.45938		580	-0.21762		680	6.27587		680	10.4236		680	4.64843		680	1.55732		680	6.7715
682	5.34327		682	-2.54395		682	3.4183		682	6.91827		582	-0.36686		682	5.42013		682	11.171		682	4.15265		682	1.80769		682	7.29858
684	5.44956		684	-1.61798		684	5.31243		684	5.13806		584	-0.44699		684	4.79268		684	11.9808		684	3.54906		684	2.12633		684	7.83626
686	6.01361		686	-0.61636		686	7.104		686	4.23922		586	-0.31114		686	4.4477		686	12.8676		686	2.88867		686	2.54171		686	8.47476
688	6.85665		688	0.47311		688	8.80271		688	4.31545		588	-0.24618		688	4.46207		688	13.8691		688	2.24531		688	3.08272		688	9.32222
690	7.74311		690	1.6448		690	10.4252		690	5.39794		590	-0.33924		690	4.90127		690	15.0045		690	1.67985		690	3.72255		690	10.4727
692	8.48259		692	2.88467		692	11.9832		692	7.49993		592	-0.34889		692	5.79446		692	16.2683		692	1.23302		692	4.42891		692	11.994
694	8.98889		694	4.17166		694	13.4601		694	10.5682		594	-0.42545		694	7.10671		694	17.6275		694	0.91991		694	5.19367		694	13.8875
696	9.21893		696	5.46682		696	14.8039		696	14.392		596	-0.51005		696	8.74327		696	19.0302		696	0.7319		696	5.99751		696	16.0632
698	9.1541		698	6.70556		698	15.9297		698	18.5501		598	-0.37486		698	10.5449		698	20.382		698	0.62612		698	6.78966		698	18.3303
700	8.8186		700	7.8287		700	16.7631		700	22.5888		600	-0.39865		700	12.3368		700	21.5599		700	0.54723		700	7.53687		700	20.4882
702	8.31153		702	8.80937		702	17.2649		702	26.1941		602	-0.58023		702	13.9641		702	22.4417		702	0.45052		702	8.27075		702	22.3973
704	7.70412		704	9.6233		704	17.4047		704	29.1243		604	-0.46741		704	15.2959		704	22.9474		704	0.3059		704	9.00664		704	23.941
706	7.00457		706	10.2376		706	17.1745		706	31.2216		606	-0.44716		706	16.2519		706	23.0598		706	0.10248		706	9.71132		706	25.0296
708	6.21164		708	10.6345		708	16.6257		708	32.4855		608	-0.41293		708	16.8268		708	22.8048		708	-0.15082		708	10.3486		708	25.6417
710	5.35355		710	10.8189		710	15.8871		710	33.1727		610	-0.29437		710	17.0954		710	22.2677		710	-0.41636		710	10.9058		710	25.8513
712	4.44305		712	10.7823		712	15.0787		712	33.5683		612	-0.24636		712	17.1252		712	21.5688		712	-0.65513		712	11.3422		712	25.7198
714	3.43456		714	10.4815		714	14.2606		714	33.8256		614	-0.1374		714	16.9355		714	20.8411		714	-0.84263		714	11.554		714	25.2347
716	2.30582		716	9.89751		716	13.481		716	34.02		616	-0.20071		716	16.5537		716	20.1662		716	-0.96545		716	11.4721		716	24.3915
718	1.08829		718	9.05325		718	12.7757		718	34.1963		618	-0.31		718	16.0181		718	19.5602		718	-1.0203		718	11.0945		718	23.2289
720	-0.15875		720	7.99376		720	12.1254		720	34.3412		620	-0.42951		720	15.3385		720	18.9977		720	-1.01913		720	10.4507		720	21.7934
722	-1.38985		722	6.77135		722	11.4156		722	34.3038		622	-0.36519		722	14.4695		722	18.4064		722	-0.99648		722	9.56967		722	20.0973
724	-2.55672		724	5.46239		724	10.5439		724	33.9345		624	-0.21046		724	13.3987		724	17.6856		724	-0.98436		724	8.50916		724	18.1771
726	-3.58859		726	4.16936		726	9.47084		726	33.1589		626	-0.01131		726	12.1775		726	16.7212		726	-1.00175		726	7.37136		726	16.1223
728	-4.4244		728	2.96473		728	8.1912		728	31.9641		628	-0.04595		728	10.8534		728	15.4612		728	-1.05905		728	6.23094		728	14.0181
730	-5.03485		730	1.869		730	6.72271		730	30.3473		630	0.04485		730	9.4567		730	13.9081		730	-1.16524		730	5.1148		730	11.9023
732	-5.41917		732	0.86315		732	5.13009		732	28.3175		632	0.16883		732	8.03635		732	12.0943		732	-1.32597		732	4.02152		732	9.7724
734	-5.57099		734	-0.09432		734	3.56875		734	25.929		634	0.27208		734	6.70116		734	10.0743		734	-1.53611		734	2.94069		734	7.62533
736	-5.47017		736	-1.04846		736	2.19964		736	23.2516		636	0.24076		736	5.5401		736	7.93448		736	-1.78899		736	1.84808		736	5.4706
738	-5.09701		738	-2.04835		738	1.14732		738	20.3488		638	0.32676		738	4.59517		738	5.78357		738	-2.07996		738	0.70541		738	3.31887
740	-4.47718		740	-3.12351		740	0.4591		740	17.2499		640	0.38969		740	3.87164		740	3.68592		740	-2.40826		740	-0.50182		740	1.16648
742	-3.67976		742	-4.27084		742	0.13049		742	13.9746		642	0.36183		742	3.34882		742	1.67942		742	-2.76423		742	-1.75711		742	-0.97466
744	-2.8087		744	-5.44775		744	0.10341		744	10.5445		644	0.26631		744	2.96116		744	-0.19597		744	-3.126		744	-3.02085		744	-3.05875
746	-2.01412		746	-6.58933		746	0.24345		746	6.98095		646	0.27778		746	2.5758		746	-1.88273		746	-3.46062		746	-4.23362		746	-5.02047
748	-1.47345		748	-7.65112		748	0.38563		748	3.28663		648	0.26537		748	2.05655		748	-3.35131		748	-3.74449		748	-5.32997		748	-6.83527
750	-1.35735		750	-8.60508		750	0.37267		750	-0.54439		650	0.24453		750	1.2933		750	-4.60009		750	-3.96267		750	-6.24703		750	-8.50879
752	-1.73779		752	-9.4247		752	0.14088		752	-4.49368		652	0.30381		752	0.24042		752	-5.62906		752	-4.10448		752	-6.9578		752	-10.0284
754	-2.59607		754	-10.0944		754	-0.30143		754	-8.51948		654	0.38837		754	-1.10144		754	-6.44818		754	-4.17112		754	-7.47101		754	-11.3677
756	-3.83241		756	-10.6256		756	-0.8844		756	-12.5703		656	0.34394		756	-2.68522		756	-7.10266		756	-4.18645		756	-7.83131		756	-12.5122
758	-5.28055		758	-11.0491		758	-1.48907		758	-16.5946		658	0.33878		758	-4.42291		758	-7.68073		758	-4.19594		758	-8.11406		758	-13.4593
760	-6.7406		760	-11.3711		760	-1.97292		760	-20.5352		660	0.37655		760	-6.21278		760	-8.25557		760	-4.23857		760	-8.40181		760	-14.1801
762	-8.02786		762	-11.5824		762	-2.20455		762	-24.3313		662	0.46868		762	-7.95675		762	-8.87578		762	-4.33935		762	-8.76628		762	-14.6325
764	-9.04238		764	-11.6847		764	-2.13431		764	-27.9292		664	0.45157		764	-9.58676		764	-9.55908		764	-4.50409		764	-9.22929		764	-14.8072
766	-9.73055		766	-11.6868		766	-1.78954		766	-31.2895		666	0.34657		766	-11.0501		766	-10.2938		766	-4.73001		766	-9.76691		766	-14.7366
768	-10.0685		768	-11.5922		768	-1.27057		768	-34.39		668	0.262		768	-12.3026		768	-11.0266		768	-4.99486		768	-10.3072		768	-14.487
770	-10.0594		770	-11.4024		770	-0.71543		770	-37.2197		670	0.25268		770	-13.3019		770	-11.677		770	-5.256		770	-10.7499		770	-14.1503
772	-9.75081		772	-11.1382		772	-0.25485		772	-39.7614		672	0.30457		772	-14.0088		772	-12.1767		772	-5.46334		772	-10.9965		772	-13.8267
774	-9.19164		774	-10.8253		774	0.00352		774	-41.9938		674	0.37502		774	-14.3945		774	-12.474		774	-5.57875		774	-10.965		774	-13.6014
776	-8.40557		776	-10.4721		776	0.00537		776	-43.8946		676	0.26579		776	-14.4416		776	-12.5372		776	-5.59096		776	-10.6151		776	-13.5027
778	-7.44466		778	-10.0782		778	-0.24993		778	-45.4464		678	0.16269		778	-14.138		778	-12.353		778	-5.49585		778	-9.95395		778	-13.5052
780	-6.42382		780	-9.6359		780	-0.69962		780	-46.6219		680	0.00908		780	-13.4732		780	-11.9296		780	-5.29618		780	-9.0337		780	-13.5192
782	-5.48415		782	-9.12662		782	-1.25387		782	-47.3782		682	0.03142		782	-12.4424		782	-11.2781		782	-5.00855		782	-7.91807		782	-13.4135
784	-4.70546		784	-8.51457		784	-1.84283		784	-47.6715		684	0.101		784	-11.0605		784	-10.3959		784	-4.67277		784	-6.65342		784	-13.0549
786	-4.14202		786	-7.77757		786	-2.41519		786	-47.4817		686	0.12159		786	-9.35594		786	-9.28302		786	-4.32052		786	-5.28701		786	-12.3507
788	-3.82846		788	-6.92645		788	-2.93163		788	-46.8227		688	0.10261		788	-7.37833		788	-7.96572		788	-3.9565		788	-3.86658		788	-11.2851
790	-3.74581		790	-5.98656		790	-3.3597		790	-45.7142		690	0.13507		790	-5.20121		790	-6.49286		790	-3.57935		790	-2.41628		790	-9.89124
792	-3.76824		792	-4.99236		792	-3.68979		792	-44.1945		692	0.16027		792	-2.94664		792	-4.93776		792	-3.18944		792	-0.92906		792	-8.26363
794	-3.73377		794	-3.99766		794	-3.92403		794	-42.3358		694	0.115		794	-0.76306		794	-3.3953		794	-2.77736		794	0.58686		794	-6.53703
796	-3.5384		796	-3.08278		796	-4.05598		796	-40.2503		696	0.04902		796	1.20879		796	-1.97349		796	-2.30828		796	2.07242		796	-4.86471
798	-3.12467		798	-2.30536		798	-4.06598		798	-38.0152		698	0.03872		798	2.87209		798	-0.75232		798	-1.75795		798	3.48137		798	-3.35492
800	-2.47629		800	-1.68278		800	-3.93329		800	-35.6427		700	-0.10286		800	4.18365		800	0.25219		800	-1.13247		800	4.79294		800	-2.05652
802	-1.62736		802	-1.22203		802	-3.65419		802	-33.125		702	-0.01511		802	5.13123		802	1.0808		802	-0.45046		802	5.96776		802	-1.00211
804	-0.7117		804	-0.9341		804	-3.22746		804	-30.4392		704	0.14212		804	5.75372		804	1.84378		804	0.26907		804	6.92177		804	-0.21005
806	0.11377		806	-0.80708		806	-2.6401		806	-27.5227		706	0.27843		806	6.1352		806	2.68543		806	0.99716		806	7.59678		806	0.33836
808	0.73507		808	-0.78578		808	-1.86107		808	-24.2577		708	0.45038		808	6.39006		808	3.75539		808	1.6862		808	8.01103		808	0.71389
810	1.09565		810	-0.83067		810	-0.88401		810	-20.5799		710	0.69515		810	6.58549		810	5.1428		810	2.30021		810	8.17927		810	0.95703
812	1.19144		812	-0.92115		812	0.27284		812	-16.5092		712	0.90564		812	6.7478		812	6.84705		812	2.82864		812	8.10463		812	1.08253
814	1.07107		814	-1.02146		814	1.5902		814	-12.1049		714	1.07487		814	6.90778		814	8.79241		814	3.27627		814	7.823		814	1.12946
816	0.86322		816	-1.06348		816	3.05486		816	-7.44539		716	1.14709		816	7.10199		816	10.8129		816	3.65172		816	7.43586		816	1.17606
818	0.71018		818	-1.00383		818	4.63152		818	-2.65262		718	1.22541		818	7.32387		818	12.7074		818	3.96532		818	7.02186		818	1.265
820	0.73055		820	-0.84588		820	6.24875		820	2.09831		720	1.28102		820	7.51154		820	14.275		820	4.23663		820	6.59535		820	1.37505
822	0.99038		822	-0.58483		822	7.85256		822	6.68772		722	1.54362		822	7.6454		822	15.4037		822	4.48221		822	6.17486		822	1.51171
824	1.51864		824	-0.20856		824	9.42006		824	11.0668		724	1.65595		824	7.74547		824	16.0813		824	4.7106		824	5.79186		824	1.71356
826	2.31517		826	0.2716		826	10.9462		826	15.2278		726	1.7424		826	7.82345		826	16.3818		826	4.92272		826	5.45586		826	2.00993
828	3.33941		828	0.80758		828	12.4226		828	19.1917		728	1.69204		828	7.87331		828	16.4695		828	5.12247		828	5.13682		828	2.40349
830	4.53096		830	1.37701		830	13.8436		830	23.0176		730	1.81618		830	7.93183		830	16.5374		830	5.32093		830	4.83633		830	2.93201
832	5.8276		832	1.99413		832	15.2153		832	26.7903		732	1.94751		832	8.08451		832	16.7748		832	5.52987		832	4.59865		832	3.67422
834	7.19456		834	2.65372		834	16.5413		834	30.525		734	1.94776		834	8.36032		834	17.2761		834	5.7497		834	4.44007		834	4.65943
836	8.59238		836	3.32355		836	17.7954		836	34.1695		736	1.94057		836	8.71914		836	18.0499		836	5.97191		836	4.34802		836	5.84762
838	9.95222		838	3.96777		838	18.9111		838	37.6219		738	2.02816		838	9.08291		838	19.0299		838	6.18362		838	4.3101		838	7.15438
840	11.182		840	4.55973		840	19.7921		840	40.7351		740	2.09008		840	9.3529		840	20.0779		840	6.36379		840	4.32006		840	8.46557
842	12.2247		842	5.05257		842	20.3706		842	43.331		742	1.90332		842	9.39577		842	21.0306		842	6.48245		842	4.32751		842	9.63873
844	13.0516		844	5.3831		844	20.6054		844	45.2366		744	1.88929		844	9.06701		844	21.7338		844	6.50785		844	4.25416		844	10.5213
846	13.6329		846	5.51812		846	20.4718		846	46.3803		746	1.84598		846	8.30582		846	22.1177		846	6.42911		846	4.0715		846	11.0306
848	13.967		848	5.46602		848	19.9816		848	46.7736		748	1.63623		848	7.14412		848	22.1682		848	6.25312		848	3.78371		848	11.1583
850	14.1197		850	5.26354		850	19.2164		850	46.4938		750	1.56772		850	5.68931		850	21.914		850	5.99692		850	3.39504		850	10.961
852	14.2179		852	4.96024		852	18.3247		852	45.6717		752	1.3776		852	4.0981		852	21.4229		852	5.68419		852	2.91015		852	10.5477
854	14.3481		854	4.61131		854	17.4264		854	44.4784		754	1.09481		854	2.54384		854	20.7968		854	5.34609		854	2.38596		854	10.0502
856	14.5558		856	4.27437		856	16.6004		856	43.084		756	0.86793		856	1.18994		856	20.1372		856	5.01548		856	1.89988		856	9.59202
858	14.8655		858	3.99138		858	15.8798		858	41.5794		758	0.90909		858	0.13532		858	19.484		858	4.71532		858	1.48203		858	9.22594
860	15.2787		860	3.78019		860	15.2584		860	39.9988		760	0.85042		860	-0.58013		860	18.8504		860	4.46377		860	1.14135		860	8.94962
862	15.7319		862	3.63614		862	14.66		862	38.3438		762	0.56835		862	-0.96539		862	18.2417		862	4.28177		862	0.89946		862	8.70586
864	16.1067		864	3.5476		864	13.9474		864	36.6057		764	0.41454		864	-1.05107		864	17.658		864	4.19558		864	0.78291		864	8.39489
866	16.31		866	3.51267		866	12.9933		866	34.7526		766	0.28144		866	-0.87103		866	17.0656		866	4.22356		866	0.76366		866	7.902
868	16.2874		868	3.53061		868	11.7115		868	32.7454		768	0.22387		868	-0.46124		868	16.4237		868	4.37646		868	0.7963		868	7.13446
870	16.0283		870	3.59905		870	10.0827		870	30.5739		770	0.11118		870	0.13972		870	15.7278		870	4.65262		870	0.87202		870	6.08109
872	15.5472		872	3.72265		872	8.12889		872	28.2555		772	0.04942		872	0.88803		872	14.9968		872	5.03311		872	0.99891		872	4.79468
874	14.9077		874	3.91868		874	5.92345		874	25.8094		774	-0.04433		874	1.72914		874	14.2535		874	5.47174		874	1.17227		874	3.39283
876	14.2122		876	4.2025		876	3.57768		876	23.2373		776	-0.21167		876	2.59111		876	13.5184		876	5.90777		876	1.3856		876	2.03396
878	13.5626		878	4.56595		878	1.21716		878	20.5352		778	-0.23929		878	3.39057		878	12.8267		878	6.28798		878	1.6735		878	0.88741
880	13.0293		880	5.00084		880	-1.05572		880	17.7193		780	-0.36088		880	4.05752		880	12.2164		880	6.57079		880	2.07369		880	0.08685
882	12.629		882	5.50361		882	-3.18439		882	14.8272		782	-0.45829		882	4.55533		882	11.6994		882	6.73446		882	2.57665		882	-0.32122
884	12.3494		884	6.05744		884	-5.13773		884	11.8849		784	-0.54554		884	4.8663		884	11.2558		884	6.78001		884	3.13512		884	-0.36714
886	12.1443		886	6.61983		886	-6.90196		886	8.90739		786	-0.68684		886	4.98495		886	10.8357		886	6.7436		886	3.67761		886	-0.16157
888	11.9469		888	7.15295		888	-8.47487		888	5.9261		788	-0.72221		888	4.91942		888	10.3809		888	6.67483		888	4.11775		888	0.14934
890	11.6783		890	7.65189		890	-9.87266		890	3.01515		790	-0.77984		890	4.69856		890	9.83814		890	6.61118		890	4.35351		890	0.42088
892	11.2805		892	8.11313		892	-11.1091		892	0.2328		792	-0.91831		892	4.34932		892	9.16816		892	6.57427		892	4.30643		892	0.54408
894	10.7278		894	8.52589		894	-12.1838		894	-2.38323		794	-1.00044		894	3.89839		894	8.36387		894	6.56565		894	3.96532		894	0.47672
896	10.0093		896	8.90027		896	-13.0859		896	-4.77542		796	-1.02907		896	3.3875		896	7.46032		896	6.56464		896	3.38216		896	0.24088
898	9.11794		898	9.28225		898	-13.8016		898	-6.82594		798	-0.99485		898	2.89884		898	6.5495		898	6.51487		898	2.676		898	-0.06919
900	8.05274		900	9.70978		900	-14.3233		900	-8.42221		800	-0.87698		900	2.52483		900	5.7378		900	6.35111		900	1.99184		900	-0.34464
902	6.82587		902	10.1763		902	-14.6484		902	-9.51538		802	-0.86996		902	2.33767		902	5.11399		902	6.02238		902	1.47315		902	-0.49689
904	5.45568		904	10.6784		904	-14.7784		904	-10.0884		804	-0.73077		904	2.38049		904	4.73133		904	5.50253		904	1.21589		904	-0.46789
906	3.97331		906	11.2254		906	-14.7325		906	-10.1574		806	-0.49493		906	2.65303		906	4.58931		906	4.79195		906	1.24645		906	-0.24098
908	2.43213		908	11.8117		908	-14.5564		908	-9.79702		808	-0.4352		908	3.10486		908	4.62637		908	3.91728		908	1.52705		908	0.14998
910	0.91278		910	12.3997		910	-14.3295		910	-9.19653		810	-0.45036		910	3.60492		910	4.69814		910	2.93879		910	1.94824		910	0.60827
912	-0.50236		912	12.9705		912	-14.1271		912	-8.56469		812	-0.5463		912	4.00233		912	4.64954		912	1.92764		912	2.38202		912	1.04017
914	-1.74262		914	13.5464		914	-14.004		914	-8.06588		814	-0.52565		914	4.16455		914	4.3524		914	0.94943		914	2.70798		914	1.3829
916	-2.75424		916	14.1331		916	-13.9933		916	-7.79257		816	-0.5082		916	4.0193		916	3.73635		916	0.04665		916	2.85208		916	1.59845
918	-3.51074		918	14.7128		918	-14.1023		918	-7.76745		818	-0.42265		918	3.56657		918	2.8039		918	-0.75836		918	2.79376		918	1.67938
920	-4.02137		920	15.2721		920	-14.3033		920	-7.93841		820	-0.33242		920	2.88093		920	1.64184		920	-1.45701		920	2.56328		920	1.66691
922	-4.32074		922	15.8197		922	-14.5209		922	-8.13903		822	-0.21043		922	2.1276		922	0.43147		922	-2.05611		922	2.24065		922	1.6643
924	-4.4313		924	16.3385		924	-14.6794		924	-8.18331		824	-0.09897		924	1.48631		924	-0.64905		924	-2.56994		924	1.90494		924	1.75949
926	-4.36214		926	16.7779		926	-14.7199		926	-7.90865		826	-0.05946		926	1.11611		926	-1.45338		926	-3.01582		926	1.62297		926	2.00395
928	-4.14167		928	17.102		928	-14.6069		928	-7.24604		828	0.04404		928	1.0984		928	-1.89304		928	-3.4009		928	1.43396		928	2.42287
930	-3.80817		930	17.2916		930	-14.3178		930	-6.21109		830	0.15039		930	1.42747		930	-1.94582		930	-3.72998		930	1.34134		930	3.00776
932	-3.38905		932	17.3176		932	-13.8438		932	-4.90469		832	0.19652		932	2.00593		932	-1.67184		932	-4.01343		932	1.3025		932	3.69204
934	-2.91735		934	17.1215		934	-13.1951		934	-3.52656		834	0.24518		934	2.64912		934	-1.20483		934	-4.27074		934	1.23612		934	4.3482
936	-2.47032		936	16.6652		936	-12.3871		936	-2.29465		836	0.2158		936	3.176		936	-0.6553		936	-4.51754		936	1.08235		936	4.87296
938	-2.14856		938	15.9403		938	-11.4365		938	-1.40799		838	0.23478		938	3.43309		938	-0.10105		938	-4.76274		938	0.80436		938	5.1975
940	-1.99132		940	14.9564		940	-10.3557		940	-0.95557		840	0.27795		940	3.34069		940	0.39734		940	-5.0081		940	0.38085		940	5.28025
942	-1.99688		942	13.7358		942	-9.16187		942	-0.93314		842	0.21996		942	2.89425		942	0.80749		942	-5.24489		942	-0.18284		942	5.1117
944	-2.15256		944	12.331		944	-7.87997		944	-1.23425		844	0.21334		944	2.18359		944	1.15202		944	-5.44768		944	-0.8291		944	4.74307
946	-2.42365		946	10.8397		946	-6.53595		946	-1.64296		846	0.15153		946	1.36665		946	1.49037		946	-5.5704		946	-1.45779		946	4.27711
948	-2.71186		948	9.36472		948	-5.14917		948	-1.9086		848	0.09281		948	0.58257		948	1.83165		948	-5.56613		948	-2.00055		948	3.78802
950	-2.89832		950	7.98977		950	-3.73514		950	-1.81444		850	0.12363		950	-0.06426		950	2.15469		950	-5.39919		950	-2.41783		950	3.32238
952	-2.95004		952	6.75377		952	-2.32429		952	-1.30841		852	0.0998		952	-0.51303		952	2.45643		952	-5.05901		952	-2.68399		952	2.91041
954	-2.89164		954	5.66964		954	-0.95939		954	-0.45376		854	0.14702		954	-0.74249		954	2.73491		954	-4.55252		954	-2.79661		954	2.55672
956	-2.77531		956	4.71963		956	0.30097		956	0.56659		856	0.16763		956	-0.78919		956	2.95173		956	-3.90525		956	-2.80743		956	2.21144
958	-2.68163		958	3.84967		958	1.3778		958	1.45651		858	0.22215		958	-0.7264		958	3.04918		958	-3.16343		958	-2.80708		958	1.79026
960	-2.75117		960	2.97944		960	2.18455		960	1.85922		860	0.19958		960	-0.60615		960	3.02629		960	-2.38605		960	-2.85645		960	1.2464
962	-3.12025		962	2.04331		962	2.65301		962	1.47953		862	0.07523		962	-0.4583		962	2.90866		962	-1.62589		962	-2.98797		962	0.55986
964	-3.81373		964	1.03379		964	2.77584		964	0.23823		864	0.0571		964	-0.30817		964	2.70045		964	-0.90628		964	-3.21214		964	-0.27262
966	-4.77104		966	-0.02696		966	2.60032		966	-1.80392		866	0.17007		966	-0.18613		966	2.39657		966	-0.23824		966	-3.51326		966	-1.22359
968	-5.87409		968	-1.09814		968	2.23691		968	-4.47451		868	0.20809		968	-0.12261		968	2.02147		968	0.37317		968	-3.8222		968	-2.20377
970	-6.97133		970	-2.11839		970	1.84099		970	-7.52307		870	-0.03064		970	-0.15337		970	1.61693		970	0.9302		970	-4.04306		970	-3.09929
972	-7.87517		972	-2.99459		972	1.57771		972	-10.6226		872	0.07682		972	-0.32485		972	1.18638		972	1.45025		972	-4.11021		972	-3.84451
974	-8.42286		974	-3.64904		974	1.5777		974	-13.4836		874	0.16351		974	-0.67553		974	0.7179		974	1.94862		974	-3.9831		974	-4.40013
976	-8.54915		976	-4.05489		976	1.89045		976	-15.946		876	0.06547		976	-1.20587		976	0.21212		976	2.4242		976	-3.64548		976	-4.74071
978	-8.27886		978	-4.21132		978	2.50234		978	-17.9256		878	-0.16586		978	-1.88217		978	-0.32094		978	2.8668		978	-3.11469		978	-4.87556
980	-7.70027		980	-4.1219		980	3.33012		980	-19.3625		880	-0.20407		980	-2.62738		980	-0.88935		980	3.27276		980	-2.46078		980	-4.87695
982	-6.91331		982	-3.79905		982	4.25439		982	-20.2009		882	-0.19639		982	-3.33177		982	-1.50982		982	3.64674		982	-1.76522		982	-4.82798
984	-6.01038		984	-3.28313		984	5.14711		984	-20.4314		884	-0.00667		984	-3.87109		984	-2.17959		984	3.98994		984	-1.07427		984	-4.75856
986	-5.0806		986	-2.61579		986	5.91281		986	-20.072		886	0.07009		986	-4.16069		986	-2.88551		986	4.29527		986	-0.42422		986	-4.68711
988	-4.20084		988	-1.82929		988	6.50626		988	-19.1657		888	-0.05789		988	-4.18397		988	-3.61137		988	4.54526		988	0.15175		988	-4.64652
990	-3.41874		990	-0.9619		990	6.91485		990	-17.7854		890	-0.02862		990	-3.96345		990	-4.33655		990	4.72002		990	0.64421		990	-4.66271
992	-2.76027		992	-0.07747		992	7.16352		992	-16.0641		892	0.0616		992	-3.56409		992	-5.02106		992	4.78138		992	1.08636		992	-4.7245
994	-2.27212		994	0.75103		994	7.29769		994	-14.1674		894	0.11124		994	-3.08599		994	-5.62291		994	4.67399		994	1.50525		994	-4.8274
996	-2.03776		996	1.46619		996	7.37196		996	-12.2598		896	0.09081		996	-2.65934		996	-6.11289		996	4.33363		996	1.88377		996	-5.01237
998	-2.10409		998	2.02792		998	7.41636		998	-10.4705		898	0.20349		998	-2.36857		998	-6.46978		998	3.73023		998	2.20615		998	-5.31269
1000	-2.44955		1000	2.42135		1000	7.43106		1000	-8.88616		900	0.29226		1000	-2.24268		1000	-6.68609		1000	2.88038		1000	2.47022		1000	-5.72393
1002	-3.00445		1002	2.66304		1002	7.40773		1002	-7.5587		902	0.31514		1002	-2.29012		1002	-6.77776		1002	1.83117		1002	2.66113		1002	-6.22061
1004	-3.67965		1004	2.81376		1004	7.32158		1004	-6.51945		904	0.53146		1004	-2.51661		1004	-6.78798		1004	0.66701		1004	2.72512		1004	-6.78709
1006	-4.36699		1006	2.94105		1006	7.1314		1006	-5.79432		906	0.47848		1006	-2.90102		1006	-6.75538		1006	-0.50284		1006	2.62254		1006	-7.40087
1008	-4.934		1008	3.09707		1008	6.78295		1008	-5.40471		908	0.41477		1008	-3.38498		1008	-6.70087		1008	-1.55436		1008	2.35685		1008	-8.01556
1010	-5.27012		1010	3.31368		1010	6.26291		1010	-5.34484		910	0.3599		1010	-3.92828		1010	-6.64081		1010	-2.40846		1010	1.94104		1010	-8.57942
1012	-5.30866		1012	3.59678		1012	5.60538		1012	-5.55848		912	0.42939		1012	-4.50125		1012	-6.58063		1012	-3.04124		1012	1.38964		1012	-9.05209
1014	-5.02456		1014	3.91686		1014	4.8713		1014	-5.94123		914	0.47997		1014	-5.05412		1014	-6.49752		1014	-3.46899		1014	0.73626		1014	-9.40161
1016	-4.39779		1016	4.2044		1016	4.14093		1016	-6.33195		916	0.57967		1016	-5.4986		1016	-6.3372		1016	-3.74314		1016	0.05606		1016	-9.58538
1018	-3.39705		1018	4.3989		1018	3.5111		1018	-6.55057		918	0.70532		1018	-5.76754		1018	-6.062		1018	-3.93786		1018	-0.57913		1018	-9.55194
1020	-1.98988		1020	4.46525		1020	3.09218		1020	-6.41919		920	0.73764		1020	-5.83219		1020	-5.66317		1020	-4.13701		1020	-1.12161		1020	-9.25255
1022	-0.18898		1022	4.37996		1022	2.95946		1022	-5.82378		922	0.87203		1022	-5.66845		1022	-5.13387		1022	-4.38392		1022	-1.54423		1022	-8.66711
1024	1.94083		1024	4.12788		1024	3.14348		1024	-4.73926		924	1.00116		1024	-5.26802		1024	-4.4697		1024	-4.68419		1024	-1.83132		1024	-7.80163
1026	4.2933		1026	3.71354		1026	3.64361		1026	-3.23227		926	0.85375		1026	-4.66771		1026	-3.68566		1026	-5.01756		1026	-1.98378		1026	-6.68023
1028	6.71534		1028	3.16849		1028	4.44846		1028	-1.44195		928	0.89942		1028	-3.95809		1028	-2.82275		1028	-5.34496		1028	-2.02969		1028	-5.34657
1030	9.02897		1030	2.51099		1030	5.54276		1030	0.4994		930	1.09944		1030	-3.20662		1030	-1.90653		1030	-5.61239		1030	-2.00272		1030	-3.86486
1032	11.0528		1032	1.74049		1032	6.90208		1032	2.47126		932	1.09177		1032	-2.44766		1032	-0.94086		1032	-5.76349		1032	-1.93195		1032	-2.30905
1034	12.6775		1034	0.85879		1034	8.49127		1034	4.3759		934	1.04472		1034	-1.7092		1034	0.06329		1034	-5.77505		1034	-1.83197		1034	-0.72752
1036	13.8862		1036	-0.116		1036	10.272		1036	6.1632		936	0.94971		1036	-1.01286		1036	1.07573		1036	-5.6473		1036	-1.71411		1036	0.84958
1038	14.7558		1038	-1.15611		1038	12.2062		1038	7.85881		938	0.94435		1038	-0.34731		1038	2.05611		1038	-5.39165		1038	-1.5903		1038	2.40408
1040	15.4317		1040	-2.23442		1040	14.2433		1040	9.53657		940	0.95899		1040	0.33686		1040	2.95932		1040	-5.02672		1040	-1.4659		1040	3.93209
1042	16.0551		1042	-3.32312		1042	16.3116		1042	11.2137		942	0.86957		1042	1.06762		1042	3.7383		1042	-4.58758		1042	-1.33688		1042	5.44612
1044	16.7514		1044	-4.39266		1044	18.3402		1044	12.8765		944	0.9448		1044	1.84636		1044	4.3451		1044	-4.11461		1044	-1.19797		1044	6.96034
1046	17.5908		1046	-5.41921		1046	20.2897		1046	14.5191		946	1.0121		1046	2.66461		1046	4.75782		1046	-3.63016		1046	-1.05651		1046	8.45838
1048	18.5697		1048	-6.40389		1048	22.1361		1048	16.0983		948	0.87766		1048	3.51602		1048	4.99215		1048	-3.15004		1048	-0.92245		1048	9.90941
1050	19.587		1050	-7.38061		1050	23.8563		1050	17.4724		950	0.80401		1050	4.38009		1050	5.10933		1050	-2.69772		1050	-0.80261		1050	11.2763
1052	20.4828		1052	-8.39382		1052	25.441		1052	18.4466		952	0.65167		1052	5.22239		1052	5.20291		1052	-2.30048		1052	-0.70717		1052	12.5106
1054	21.1414		1054	-9.45921		1054	26.9219		1054	18.9356		954	0.43538		1054	6.0182		1054	5.36131		1054	-1.96362		1054	-0.65998		1054	13.5449
1056	21.489		1056	-10.5811		1056	28.3398		1056	18.9238		956	0.38797		1056	6.75616		1056	5.65392		1056	-1.68354		1056	-0.68327		1056	14.3197
1058	21.5039		1058	-11.7706		1058	29.7101		1058	18.4284		958	0.33541		1058	7.42738		1058	6.10805		1058	-1.46397		1058	-0.77559		1058	14.8168
1060	21.2312		1060	-13.0203		1060	31.0587		1060	17.5516		960	0.24273		1060	8.01669		1060	6.71026		1060	-1.30128		1060	-0.92131		1060	15.0437
1062	20.8246		1062	-14.2849		1062	32.4465		1062	16.5672		962	0.12109		1062	8.50394		1062	7.39414		1062	-1.17138		1062	-1.09393		1062	15.0188
1064	20.4922		1064	-15.5121		1064	33.9424		1064	15.8407		964	0.10718		1064	8.86524		1064	8.059		1064	-1.04518		1064	-1.257		1064	14.7674
1066	20.3827		1066	-16.7034		1066	35.5635		1066	15.6288		966	0.03901		1066	9.07735		1066	8.60857		1066	-0.92178		1066	-1.36028		1066	14.335
1068	20.5903		1068	-17.8705		1068	37.3192		1068	16.1015		968	0.0569		1068	9.12131		1068	8.97225		1068	-0.80527		1068	-1.36249		1068	13.7695
1070	21.16		1070	-18.9966		1070	39.2455		1070	17.3763		970	0.01483		1070	9.0033		1070	9.12309		1070	-0.68312		1070	-1.25414		1070	13.1037
1072	22.0848		1072	-20.0617		1072	41.3766		1072	19.5157		972	0.07524		1072	8.75902		1072	9.06351		1072	-0.54112		1072	-1.04498		1072	12.3639
1074	23.2628		1074	-21.078		1074	43.6975		1074	22.4341		974	-0.05948		1074	8.4596		1074	8.83431		1074	-0.37545		1074	-0.75945		1074	11.5871
1076	24.5461		1076	-22.0612		1076	46.1677		1076	25.9574		976	-0.28585		1076	8.18856		1076	8.49558		1076	-0.1785		1076	-0.4372		1076	10.8191
1078	25.8195		1078	-22.9812		1078	48.7897		1078	29.9503		978	-0.41956		1078	8.01682		1078	8.11059		1078	0.08424		1078	-0.13628		1078	10.0949
1080	27.0105		1080	-23.7997		1080	51.5924		1080	34.3461		980	-0.42378		1080	7.99972		1080	7.72479		1080	0.44249		1080	0.09995		1080	9.43754
1082	28.0659		1082	-24.5017		1082	54.616		1082	39.1179		982	-0.40641		1082	8.15621		1082	7.36069		1082	0.89187		1082	0.25265		1082	8.84643
1084	28.9217		1084	-25.0936		1084	57.9065		1084	44.219		984	-0.4382		1084	8.45555		1084	7.02754		1084	1.40036		1084	0.3079		1084	8.29433
1086	29.5334		1086	-25.5617		1086	61.5569		1086	49.6309		986	-0.47233		1086	8.80395		1086	6.72324		1086	1.91743		1086	0.24905		1086	7.71333
1088	29.8877		1088	-25.8759		1088	65.6858		1088	55.3826		988	-0.51284		1088	9.09985		1088	6.44141		1088	2.38453		1088	0.07362		1088	7.02343
1090	29.9967		1090	-26.0106		1090	70.401		1090	61.5424		990	-0.326		1090	9.27524		1090	6.17217		1090	2.73426		1090	-0.1911		1090	6.16081
1092	29.8522		1092	-25.9703		1092	75.7544		1092	68.1174		992	-0.19511		1092	9.28232		1092	5.91021		1092	2.91574		1092	-0.52556		1092	5.08876
1094	29.4465		1094	-25.7804		1094	81.7269		1094	75.0448		994	-0.22361		1094	9.09994		1094	5.65395		1094	2.92077		1094	-0.92358		1094	3.80809
1096	28.8231		1096	-25.4608		1096	88.2444		1096	82.2542		996	-0.13755		1096	8.75044		1096	5.40451		1096	2.78843		1096	-1.36902		1096	2.36264
1098	28.0763		1098	-25.0496		1098	95.1842		1098	89.6842		998	0.03524		1098	8.32177		1098	5.15936		1098	2.60645		1098	-1.8207		1098	0.84689
1100	27.2752		1100	-24.6249		1100	102.41		1100	97.2405		1000	0.02328		1100	7.90222		1100	4.9078		1100	2.46796		1100	-2.24537		1100	-0.63904
1102	26.4284		1102	-24.301		1102	109.786		1102	104.771		1002	0.17155		1102	7.54418		1102	4.6382		1102	2.45285		1102	-2.64065		1102	-2.01447
1104	25.5613		1104	-24.1329		1104	117.19		1104	112.172		1004	0.16648		1104	7.27783		1104	4.34777		1104	2.61278		1104	-3.00065		1104	-3.21876
1106	24.7366		1106	-24.1096		1106	124.534		1106	119.431		1006	0.05866		1106	7.12259		1106	4.03812		1106	2.95866		1106	-3.30681		1106	-4.20297
1108	24.0155		1108	-24.1915		1108	131.775		1108	126.608		1008	0.10551		1108	7.0753		1108	3.70797		1108	3.45176		1108	-3.54141		1108	-4.93128
1110	23.4304		1110	-24.3142		1110	138.912		1110	133.8		1010	0.06969		1110	7.09386		1110	3.3623		1110	3.99557		1110	-3.70579		1110	-5.38295
1112	23.0304		1112	-24.3653		1112	145.925		1112	141.121		1012	0.32744		1112	7.13799		1112	3.0215		1112	4.49165		1112	-3.79802		1112	-5.53813
1114	22.8996		1114	-24.1938		1114	152.769		1114	148.692		1014	0.49727		1114	7.1864		1114	2.71782		1114	4.86161		1114	-3.80259		1114	-5.3755
1116	23.0879		1116	-23.7223		1116	159.416		1116	156.589		1016	0.75572		1116	7.2312		1116	2.46042		1116	5.06315		1116	-3.70473		1116	-4.88923
1118	23.5671		1118	-22.9543		1118	165.862		1118	164.815		1018	0.7304		1118	7.26714		1118	2.24345		1118	5.08629		1118	-3.50358		1118	-4.10478
1120	24.2329		1120	-21.944		1120	172.102		1120	173.294		1020	0.80874		1120	7.29791		1120	2.06235		1120	4.96357		1120	-3.2107		1120	-3.08174
1122	24.9426		1122	-20.7748		1122	178.093		1122	181.885		1022	0.93419		1122	7.34448		1122	1.91419		1122	4.77364		1122	-2.83929		1122	-1.91485
1124	25.5622		1124	-19.5633		1124	183.79		1124	190.441		1024	0.74453		1124	7.42557		1124	1.77159		1124	4.59427		1124	-2.39983		1124	-0.70605
1126	25.9691		1126	-18.444		1126	189.184		1126	198.835		1026	0.73021		1126	7.5504		1126	1.59016		1126	4.48625		1126	-1.90341		1126	0.44787
1128	26.0633		1128	-17.4892		1128	194.323		1128	206.996		1028	0.82057		1128	7.71471		1128	1.35519		1128	4.47812		1128	-1.36612		1128	1.47915
1130	25.7956		1130	-16.7093		1130	199.277		1130	214.894		1030	0.86745		1130	7.90658		1130	1.07435		1130	4.57406		1130	-0.80142		1130	2.35247
1132	25.1906		1132	-16.0707		1132	204.126		1132	222.531		1032	0.74719		1132	8.10133		1132	0.75628		1132	4.74629		1132	-0.21491		1132	3.06856
1134	24.3228		1134	-15.5215		1134	208.991		1134	229.946		1034	0.80952		1134	8.25171		1134	0.39996		1134	4.93251		1134	0.39118		1134	3.65827
1136	23.2345		1136	-15.0004		1136	214.049		1136	237.199		1036	0.73116		1136	8.30304		1136	0.02499		1136	5.06987		1136	1.00421		1136	4.15198
1138	21.9417		1138	-14.4464		1138	219.478		1138	244.353		1038	0.71954		1138	8.20879		1138	-0.33394		1138	5.1088		1138	1.60509		1138	4.57375
1140	20.4722		1140	-13.8207		1140	225.353		1140	251.439		1040	0.71555		1140	7.95575		1140	-0.65195		1140	5.03073		1140	2.18323		1140	4.92769
1142	18.8642		1142	-13.1086		1142	231.679		1142	258.478		1042	0.70262		1142	7.55134		1142	-0.91231		1142	4.83651		1142	2.72706		1142	5.19697
1144	17.1358		1144	-12.3104		1144	238.443		1144	265.51		1044	0.68082		1144	7.02145		1144	-1.089		1144	4.55326		1144	3.21784		1144	5.33734
1146	15.2865		1146	-11.4205		1146	245.627		1146	272.602		1046	0.51474		1146	6.41932		1146	-1.13659		1146	4.23777		1146	3.63709		1146	5.29246
1148	13.3484		1148	-10.4254		1148	253.161		1148	279.81		1048	0.3546		1148	5.82056		1148	-1.01762		1148	3.95857		1148	3.98521		1148	5.02429
1150	11.3771		1150	-9.31495		1150	260.948		1150	287.175		1050	0.25715		1150	5.29552		1150	-0.71192		1150	3.77007		1150	4.26775		1150	4.51007
1152	9.4202		1152	-8.102		1152	268.909		1152	294.715		1052	0.22786		1152	4.86103		1152	-0.22734		1152	3.68055		1152	4.47881		1152	3.74102
1154	7.50534		1154	-6.82444		1154	276.976		1154	302.44		1054	0.26685		1154	4.50067		1154	0.4052		1154	3.67051		1154	4.61595		1154	2.7316
1156	5.66714		1156	-5.54812		1156	285.059		1156	310.317		1056	0.33893		1156	4.17506		1156	1.11933		1156	3.68986		1156	4.69219		1156	1.53286
1158	3.96258		1158	-4.35491		1158	293.032		1158	318.261		1058	0.32077		1158	3.83002		1158	1.82124		1158	3.66026		1158	4.72136		1158	0.21662
1160	2.44743		1160	-3.32325		1160	300.783		1160	326.161		1060	0.22414		1160	3.39269		1160	2.41466		1160	3.48385		1160	4.69152		1160	-1.16209
1162	1.1555		1162	-2.51318		1162	308.244		1162	333.955		1062	0.07583		1162	2.79861		1162	2.82417		1162	3.08412		1162	4.59037		1162	-2.56305
1164	0.08554		1164	-1.94031		1164	315.418		1164	341.697		1064	0.13043		1164	2.02567		1164	3.01808		1164	2.44981		1164	4.42513		1164	-3.95482
1166	-0.77094		1166	-1.56153		1166	322.375		1166	349.503		1066	0.04768		1166	1.09089		1166	3.00157		1166	1.61924		1166	4.20532		1166	-5.31169
1168	-1.44771		1168	-1.27642		1168	329.254		1168	357.549		1068	0.0872		1168	0.03888		1168	2.82368		1168	0.67712		1168	3.92425		1168	-6.62856
1170	-2.02194		1170	-0.9722		1170	336.223		1170	366.077		1070	-0.15522		1170	-1.07909		1170	2.55762		1170	-0.26794		1170	3.57539		1170	-7.91589
1172	-2.6114		1172	-0.56598		1172	343.442		1172	375.39		1072	-0.33844		1172	-2.21483		1172	2.27855		1172	-1.09502		1172	3.18176		1172	-9.18247
1174	-3.29368		1174	0.01382		1174	351.052		1174	385.717		1074	-0.39679		1174	-3.3222		1174	2.04217		1174	-1.7087		1174	2.76995		1174	-10.4227
1176	-4.05857		1176	0.83741		1176	359.172		1176	397.146		1076	-0.38136		1176	-4.36408		1176	1.87102		1176	-2.07091		1176	2.35474		1176	-11.6191
1178	-4.85165		1178	1.95498		1178	367.896		1178	409.697		1078	-0.3331		1178	-5.3164		1178	1.763		1178	-2.19682		1178	1.95364		1178	-12.7595
1180	-5.57739		1180	3.38324		1180	377.307		1180	423.35		1080	-0.322		1180	-6.17165		1180	1.68783		1180	-2.1501		1180	1.60594		1180	-13.8362
1182	-6.09784		1182	5.13633		1182	387.492		1182	438.016		1082	-0.15094		1182	-6.92339		1182	1.60487		1182	-2.00719		1182	1.34972		1182	-14.8392
1184	-6.22665		1184	7.25699		1184	398.541		1184	453.497		1084	-0.12632		1184	-7.55551		1184	1.47406		1184	-1.83916		1184	1.19707		1184	-15.7465
1186	-5.83775		1186	9.78033		1186	410.49		1186	469.623		1086	0.09816		1186	-8.05273		1186	1.2725		1186	-1.70236		1186	1.1517		1186	-16.5385
1188	-4.92419		1188	12.6896		1188	423.271		1188	486.281		1088	0.13342		1188	-8.41217		1188	0.99595		1188	-1.62913		1188	1.21184		1188	-17.198
1190	-3.56623		1190	15.9098		1190	436.728		1190	503.324		1090	0.43559		1190	-8.64407		1190	0.6515		1190	-1.62511		1190	1.35715		1190	-17.7051
1192	-1.90358		1192	19.3364		1192	450.613		1192	520.547		1092	0.67512		1192	-8.75884		1192	0.2554		1192	-1.66739		1192	1.54138		1192	-18.024
1194	-0.10084		1194	22.8716		1194	464.629		1194	537.794		1094	0.99309		1194	-8.76131		1194	-0.17492		1194	-1.73622		1194	1.72423		1194	-18.1166
1196	1.65564		1196	26.4284		1196	478.464		1196	555.005		1096	1.23071		1196	-8.65504		1196	-0.62263		1196	-1.82832		1196	1.88934		1196	-17.9541
1198	3.22049		1198	29.9111		1198	491.87		1198	572.073		1098	1.31098		1198	-8.45999		1198	-1.07414		1198	-1.94207		1198	2.01827		1198	-17.5278
1200	4.52767		1200	33.2532		1200	504.681		1200	588.824		1100	1.17626		1200	-8.20409		1200	-1.51514		1200	-2.07365		1200	2.0896		1200	-16.8424
1202	5.59006		1202	36.4594		1202	516.787		1202	605.105		1102	1.24861		1202	-7.91138		1202	-1.92625		1202	-2.22516		1202	2.09613		1202	-15.9108
1204	6.48576		1204	39.598		1204	528.128		1204	620.824		1104	1.14393		1204	-7.61739		1204	-2.27665		1204	-2.41181		1204	2.0441		1204	-14.7578
1206	7.2891		1206	42.6975		1206	538.687		1206	635.833		1106	1.21709		1206	-7.38185		1206	-2.53169		1206	-2.63704		1206	1.91995		1206	-13.4179
1208	8.05417		1208	45.7273		1208	548.479		1208	649.904		1108	1.29775		1208	-7.28023		1208	-2.65866		1208	-2.88648		1208	1.6851		1208	-11.933
1210	8.81129		1210	48.6732		1210	557.506		1210	662.891		1110	1.4537		1210	-7.34137		1210	-2.64484		1210	-3.14703		1210	1.33032		1210	-10.3393
1212	9.56572		1212	51.5267		1212	565.768		1212	674.76		1112	1.64224		1212	-7.55162		1212	-2.50636		1212	-3.40868		1212	0.87891		1212	-8.67301
1214	10.2799		1214	54.2318		1214	573.292		1214	685.517		1114	1.55465		1214	-7.87635		1214	-2.28993		1214	-3.653		1214	0.36653		1214	-6.98051
1216	10.8603		1216	56.6647		1216	580.144		1216	695.16		1116	1.46486		1216	-8.25138		1216	-2.07438		1216	-3.84766		1216	-0.16272		1216	-5.32215
1218	11.2183		1218	58.7531		1218	586.384		1218	703.749		1118	1.42087		1218	-8.57146		1218	-1.94109		1218	-3.97192		1218	-0.63689		1218	-3.75305
1220	11.2958		1220	60.4946		1220	592.058		1220	711.421		1120	1.43784		1220	-8.7089		1220	-1.96136		1220	-4.0174		1220	-0.96392		1220	-2.31503
1222	11.0861		1222	61.8903		1222	597.227		1222	718.303		1122	1.4815		1222	-8.60749		1222	-2.17095		1222	-3.97626		1222	-1.09852		1222	-1.03595
1224	10.6053		1224	62.9377		1224	601.987		1224	724.504		1124	1.29718		1224	-8.27217		1224	-2.56561		1224	-3.84343		1224	-1.04258		1224	0.07591
1226	9.89207		1226	63.6691		1226	606.47		1226	730.145		1126	1.34007		1226	-7.74554		1226	-3.09555		1226	-3.62675		1226	-0.82913		1226	1.03746
1228	9.01844		1228	64.1678		1228	610.829		1228	735.383		1128	1.31893		1228	-7.10064		1228	-3.67503		1228	-3.34868		1228	-0.50952		1228	1.89082
1230	8.08119		1230	64.4841		1230	615.203		1230	740.341		1130	1.39381		1230	-6.45023		1230	-4.22257		1230	-3.02272		1230	-0.15944		1230	2.67456
1232	7.17547		1232	64.6302		1232	619.708		1232	745.113		1132	1.34207		1232	-5.91867		1232	-4.67194		1232	-2.65525		1232	0.1365		1232	3.41979
1234	6.34843		1234	64.6255		1234	624.399		1234	749.804		1134	1.27914		1234	-5.55344		1234	-4.97826		1234	-2.25367		1234	0.33373		1234	4.1478
1236	5.62604		1236	64.5089		1236	629.251		1236	754.515		1136	1.22525		1236	-5.32893		1236	-5.11336		1236	-1.81871		1236	0.42602		1236	4.87452
1238	5.03785		1238	64.3175		1238	634.123		1238	759.318		1138	1.15213		1238	-5.16465		1238	-5.07107		1238	-1.33502		1238	0.4337		1238	5.60354
1240	4.62869		1240	64.0833		1240	638.793		1240	764.285		1140	0.93289		1240	-4.94946		1240	-4.85905		1240	-0.7776		1240	0.39222		1240	6.32719
1242	4.42305		1242	63.8604		1242	643.065		1242	769.542		1142	0.87064		1242	-4.55725		1242	-4.47863		1242	-0.13752		1242	0.34858		1242	7.04121
1244	4.41882		1244	63.7065		1244	646.795		1244	775.216		1144	0.66053		1244	-3.87159		1244	-3.9266		1244	0.58493		1244	0.34835		1244	7.74542
1246	4.59158		1246	63.6375		1246	649.903		1246	781.336		1146	0.66127		1246	-2.84248		1246	-3.21124		1246	1.38573		1246	0.4079		1246	8.43968
1248	4.90902		1248	63.622		1248	652.359		1248	787.845		1148	0.45618		1248	-1.49162		1248	-2.36107		1248	2.24114		1248	0.5153		1248	9.11364
1250	5.30818		1250	63.5891		1250	654.195		1250	794.634		1150	0.35077		1250	0.0925		1250	-1.42646		1250	3.09384		1250	0.63419		1250	9.75462
1252	5.6762		1252	63.443		1252	655.483		1252	801.56		1152	0.23497		1252	1.78945		1252	-0.47088		1252	3.87304		1252	0.71817		1252	10.3556
1254	5.87543		1254	63.0809		1254	656.303		1254	808.439		1154	0.03226		1254	3.49149		1254	0.44209		1254	4.53859		1254	0.72461		1254	10.9192
1256	5.80591		1256	62.4198		1256	656.74		1256	815.103		1156	-0.09787		1256	5.11009		1256	1.25956		1256	5.06617		1256	0.62048		1256	11.4428
1258	5.44979		1258	61.4277		1258	656.912		1258	821.507		1158	-0.18761		1258	6.58931		1258	1.95729		1258	5.43711		1258	0.39389		1258	11.9056
1260	4.81159		1260	60.1127		1260	656.995		1260	827.751		1160	-0.46088		1260	7.90801		1260	2.5456		1260	5.65858		1260	0.06015		1260	12.2808
1262	3.91251		1262	58.5259		1262	657.219		1262	834.059		1162	-0.58578		1262	9.08869		1262	3.07486		1262	5.78969		1262	-0.33608		1262	12.5356
1264	2.81919		1264	56.7428		1264	657.845		1264	840.683		1164	-0.53665		1264	10.1657		1264	3.60947		1264	5.90637		1264	-0.74459		1264	12.6261
1266	1.67671		1266	54.8477		1266	659.121		1266	847.824		1166	-0.78965		1266	11.1535		1266	4.20363		1266	6.04576		1266	-1.13025		1266	12.4922
1268	0.60264		1268	52.9117		1268	661.264		1268	855.668		1168	-0.87613		1268	12.0607		1268	4.90011		1268	6.22674		1268	-1.4643		1268	12.0944
1270	-0.35524		1270	50.9967		1270	664.452		1270	864.365		1170	-0.96208		1270	12.9078		1270	5.72529		1270	6.46344		1270	-1.72184		1270	11.4431
1272	-1.14073		1272	49.1776		1272	668.822		1272	873.979		1172	-1.07801		1272	13.7274		1272	6.68468		1272	6.75907		1272	-1.89086		1272	10.5886
1274	-1.64986		1274	47.5451		1274	674.482		1274	884.447		1174	-1.21735		1274	14.5582		1274	7.75823		1274	7.07141		1274	-1.9761		1274	9.6123
1276	-1.80665		1276	46.1854		1276	681.544		1276	895.711		1176	-0.9992		1276	15.4475		1276	8.93094		1276	7.34334		1276	-1.97811		1276	8.61355
1278	-1.6434		1278	45.1617		1278	690.119		1278	907.809		1178	-1.07936		1278	16.4559		1278	10.2087		1278	7.54182		1278	-1.8772		1278	7.70394
1280	-1.18779		1280	44.5277		1280	700.261		1280	920.779		1180	-0.93271		1280	17.6292		1280	11.5927		1280	7.65752		1280	-1.66307		1280	6.97626
1282	-0.43411		1282	44.3212		1282	711.92		1282	934.613		1182	-0.75633		1282	18.9807		1282	13.0672		1282	7.69207		1282	-1.34803		1282	6.48701
1284	0.58923		1284	44.5431		1284	724.956		1284	949.312		1184	-0.49582		1284	20.4954		1284	14.6154		1284	7.64447		1284	-0.95429		1284	6.2631
1286	1.76184		1286	45.1497		1286	739.113		1286	964.953		1186	-0.29709		1286	22.1373		1286	16.2228		1286	7.54033		1286	-0.50616		1286	6.31215
1288	2.9811		1288	46.0952		1288	754.071		1288	981.601		1188	-0.26483		1288	23.8564		1288	17.8578		1288	7.42747		1288	-0.0431		1288	6.63529
1290	4.24169		1290	47.3645		1290	769.492		1290	999.228		1190	-0.19567		1290	25.5968		1290	19.4625		1290	7.3616		1290	0.37689		1290	7.22734
1292	5.53712		1292	48.9433		1292	785.149		1292	1017.77		1192	-0.08426		1292	27.318		1292	21.0006		1292	7.36289		1292	0.71695		1292	8.08032
1294	6.82244		1294	50.7928		1294	800.974		1294	1037.16		1194	0.05434		1294	28.9941		1294	22.4727		1294	7.42399		1294	0.96626		1294	9.17862
1296	8.05706		1296	52.8572		1296	817.03		1296	1057.28		1196	-0.09835		1296	30.5994		1296	23.9013		1296	7.53393		1296	1.12203		1296	10.4963
1298	9.25615		1298	55.0722		1298	833.488		1298	1077.87		1198	-0.21618		1298	32.1012		1298	25.3194		1298	7.66862		1298	1.17646		1298	11.9873
1300	10.4215		1300	57.3685		1300	850.542		1300	1098.68		1200	-0.19066		1300	33.4756		1300	26.7722		1300	7.77252		1300	1.13924		1300	13.595
1302	11.5049		1302	59.6713		1302	868.385		1302	1119.47		1202	0.11942		1302	34.7108		1302	28.3194		1302	7.76283		1302	1.04154		1302	15.2592
1304	12.4753		1304	61.9539		1304	887.166		1304	1140.19		1204	0.19175		1304	35.8034		1304	29.9998		1304	7.60863		1304	0.91316		1304	16.9442
1306	13.3498		1306	64.2742		1306	906.975		1306	1160.88		1206	0.2881		1306	36.7763		1306	31.8175		1306	7.33137		1306	0.79257		1306	18.6386
1308	14.1786		1308	66.778		1308	927.841		1308	1181.73		1208	0.3194		1308	37.6973		1308	33.7459		1308	6.97583		1308	0.74532		1308	20.352
1310	15.0032		1310	69.6636		1310	949.768		1310	1203.1		1210	0.37596		1310	38.6838		1310	35.7396		1310	6.59584		1310	0.87708		1310	22.1185
1312	15.8709		1312	73.1201		1312	972.786		1312	1225.43		1212	0.35675		1312	39.8423		1312	37.7539		1312	6.27734		1312	1.27981		1312	23.9909
1314	16.8439		1314	77.3178		1314	996.938		1314	1249.1		1214	0.27222		1314	41.2535		1314	39.7471		1314	6.13288		1314	2.01894		1314	26.0272
1316	17.9958		1316	82.4124		1316	1022.19		1316	1274.31		1216	0.44998		1316	42.9656		1316	41.6905		1316	6.2305		1316	3.13417		1316	28.2516
1318	19.4025		1318	88.5249		1318	1048.46		1318	1301.06		1218	0.55144		1318	44.9781		1318	43.5745		1318	6.59446		1318	4.63077		1318	30.6663
1320	21.1502		1320	95.7189		1320	1075.63		1320	1329.2		1220	0.40028		1320	47.2167		1320	45.414		1320	7.22619		1320	6.46079		1320	33.2625
1322	23.3525		1322	104.031		1322	1103.53		1322	1358.49		1222	0.52783		1322	49.5317		1322	47.2422		1322	8.12332		1322	8.52094		1322	36.0203
1324	26.124		1324	113.536		1324	1131.94		1324	1388.58		1224	0.49192		1324	51.7922		1324	49.0829		1324	9.26311		1324	10.7176		1324	38.8969
1326	29.5566		1326	124.311		1326	1160.61		1326	1419.09		1226	0.57306		1326	53.9023		1326	50.9479		1326	10.6066		1326	12.9794		1326	41.8398
1328	33.6697		1328	136.332		1328	1189.3		1328	1449.76		1228	0.57997		1328	55.8114		1328	52.839		1328	12.1224		1328	15.2601		1328	44.8248
1330	38.414		1330	149.49		1330	1217.82		1330	1480.39		1230	0.62174		1330	57.5142		1330	54.7526		1330	13.7869		1330	17.5351		1330	47.8448
1332	43.6692		1332	163.638		1332	1245.96		1332	1510.85		1232	0.42157		1332	59.0808		1332	56.6737		1332	15.5744		1332	19.8199		1332	50.8985
1334	49.2499		1334	178.604		1334	1273.52		1334	1540.97		1234	0.37512		1334	60.6501		1334	58.581		1334	17.4544		1334	22.1633		1334	53.9865
1336	54.946		1336	194.138		1336	1300.33		1336	1570.55		1236	0.24816		1336	62.3417		1336	60.4584		1336	19.3999		1336	24.5984		1336	57.1222
1338	60.5617		1338	209.947		1338	1326.25		1338	1599.38		1238	0.1283		1338	64.2325		1338	62.2926		1338	21.3839		1338	27.1362		1338	60.3179
1340	65.9649		1340	225.776		1340	1351.13		1340	1627.26		1240	0.12166		1340	66.3364		1340	64.0609		1340	23.3697		1340	29.7667		1340	63.5564
1342	71.0505		1342	241.397		1342	1374.74		1342	1653.93		1242	0.24004		1342	68.6223		1342	65.7292		1342	25.3205		1342	32.4669		1342	66.7998
1344	75.7355		1344	256.569		1344	1396.92		1344	1679.05		1244	0.0922		1344	70.9946		1344	67.2492		1344	27.2017		1344	35.1862		1344	69.9981
1346	79.9692		1346	271.023		1346	1417.48		1346	1702.31		1246	0.18222		1346	73.309		1346	68.5641		1346	28.9754		1346	37.8551		1346	73.0936
1348	83.7498		1348	284.523		1348	1436.23		1348	1723.58		1248	-0.02362		1348	75.4248		1348	69.6172		1348	30.5929		1348	40.4133		1348	76.0165
1350	87.0714		1350	296.87		1350	1452.97		1350	1742.72		1250	-0.02041		1350	77.2327		1350	70.3616		1350	32.0117		1350	42.8164		1350	78.6991
1352	89.8919		1352	307.91		1352	1467.57		1352	1759.46		1252	-0.11463		1352	78.6734		1352	70.7759		1352	33.2096		1352	45.0335		1352	81.0872
1354	92.1971		1354	317.523		1354	1480.02		1354	1773.5		1254	-0.06644		1354	79.7163		1354	70.8645		1354	34.1736		1354	47.0397		1354	83.1253
1356	94.0248		1356	325.646		1356	1490.32		1356	1784.59		1256	-0.13475		1356	80.3602		1356	70.6593		1356	34.8897		1356	48.8267		1356	84.7484
1358	95.4146		1358	332.261		1358	1498.52		1358	1792.47		1258	-0.05278		1358	80.6208		1358	70.2056		1358	35.349		1358	50.4016		1358	85.8976
1360	96.3307		1360	337.363		1360	1504.68		1360	1796.76		1260	-0.28335		1360	80.5212		1360	69.5489		1360	35.5639		1360	51.7766		1360	86.5431
1362	96.7464		1362	340.948		1362	1508.89		1362	1797.12		1262	-0.37749		1362	80.0809		1362	68.7262		1362	35.5532		1362	52.9517		1362	86.6631
1364	96.6826		1364	343.003		1364	1511.17		1364	1793.45		1264	-0.40875		1364	79.3154		1364	67.7594		1364	35.3287		1364	53.9102		1364	86.2374
1366	96.1462		1366	343.509		1366	1511.51		1366	1785.88		1266	-0.37993		1366	78.2456		1366	66.66		1366	34.9013		1366	54.6394		1366	85.2732
1368	95.0835		1368	342.446		1368	1509.9		1368	1774.59		1268	-0.13481		1368	76.9114		1368	65.431		1368	34.2966		1368	55.1238		1368	83.8164
1370	93.4548		1370	339.808		1370	1506.32		1370	1759.85		1270	0.12698		1370	75.3663		1370	64.0743		1370	33.5488		1370	55.3313		1370	81.9154
1372	91.321		1372	335.606		1372	1500.74		1372	1741.98		1272	0.21914		1372	73.6632		1372	62.5925		1372	32.6831		1372	55.2087		1372	79.5823
1374	88.7446		1374	329.863		1374	1493.19		1374	1721.35		1274	0.59843		1374	71.838		1374	60.9895		1374	31.7125		1374	54.7276		1374	76.8364
1376	85.7535		1376	322.621		1376	1483.66		1376	1698.28		1276	0.98644		1376	69.8989		1376	59.262		1376	30.6475		1376	53.8944		1376	73.7231
1378	82.3904		1378	313.945		1378	1472.11		1378	1673.04		1278	1.21774		1378	67.8304		1378	57.3923		1378	29.5035		1378	52.7188		1378	70.2895
1380	78.7655		1380	303.916		1380	1458.44		1380	1645.86		1280	1.35627		1380	65.5809		1380	55.3395		1380	28.2918		1380	51.2081		1380	66.5674
1382	74.9738		1382	292.612		1382	1442.59		1382	1616.99		1282	1.51826		1382	63.0838		1382	53.0552		1382	27.0129		1382	49.3962		1382	62.6053
1384	71.0303		1384	280.115		1384	1424.54		1384	1586.78		1284	1.75391		1384	60.2749		1384	50.5005		1384	25.6568		1384	47.3609		1384	58.4915
1386	66.9504		1386	266.533		1386	1404.34		1386	1555.56		1286	1.86987		1386	57.1266		1386	47.6616		1386	24.2288		1386	45.1594		1386	54.3003
1388	62.7717		1388	251.997		1388	1382.13		1388	1523.6		1288	2.1246		1388	53.6542		1388	44.564		1388	22.7337		1388	42.8158		1388	50.0697
1390	58.5139		1390	236.635		1390	1358.19		1390	1491.18		1290	2.55663		1390	49.9087		1390	41.2721		1390	21.1546		1390	40.3526		1390	45.8135
1392	54.1354		1392	220.568		1392	1332.95		1392	1458.58		1292	3.03328		1392	45.9663		1392	37.9036		1392	19.4492		1392	37.8096		1392	41.5337
1394	49.6146		1394	203.955		1394	1306.83		1394	1426.07		1294	3.44748		1394	41.912		1394	34.5936		1394	17.5964		1394	35.2082		1394	37.2156
1396	44.9908		1396	186.997		1396	1280.22		1396	1393.91		1296	3.66692		1396	37.8333		1396	31.4697		1396	15.6077		1396	32.5342		1396	32.8259
1398	40.3079		1398	169.875		1398	1253.44		1398	1362.28		1298	3.86884		1398	33.8067		1398	28.6093		1398	13.4933		1398	29.7889		1398	28.3594
1400	35.5989		1400	152.758		1400	1226.81		1400	1331.37		1300	4.3394		1400	29.8954		1400	26.0386		1400	11.2748		1400	27.0005		1400	23.8541
1402	30.9113		1402	135.83		1402	1200.6		1402	1301.45		1302	4.6912		1402	26.1521		1402	23.7408		1402	9.01762		1402	24.2067		1402	19.3839
1404	26.3361		1404	119.314		1404	1175.02		1404	1272.78		1304	4.98697		1404	22.6429		1404	21.6502		1404	6.84056		1404	21.4331		1404	15.0543
1406	21.9492		1406	103.388		1406	1150.26		1406	1245.56		1306	5.39131		1406	19.4478		1406	19.6789		1406	4.83539		1406	18.7097		1406	10.9766
1408	17.7892		1408	88.1735		1408	1126.5		1408	1219.87		1308	5.87344		1408	16.6432		1408	17.7355		1408	3.04883		1408	16.0773		1408	7.25866
1410	13.8855		1410	73.7867		1410	1103.93		1410	1195.8		1310	6.32143		1410	14.2564		1410	15.7771		1410	1.51677		1410	13.5735		1410	3.96234
1412	10.2838		1412	60.3677		1412	1082.63		1412	1173.37		1312	6.74702		1412	12.2722		1412	13.798		1412	0.26458		1412	11.2181		1412	1.09747
1414	7.03876		1414	48.058		1414	1062.6		1414	1152.47		1314	7.28461		1414	10.6431		1414	11.8171		1414	-0.72123		1414	9.01541		1414	-1.37709
1416	4.19604		1416	36.9841		1416	1043.77		1416	1132.82		1316	8.00621		1416	9.27542		1416	9.87501		1416	-1.50692		1416	6.97176		1416	-3.54071
1418	1.79241		1418	27.2645		1418	1026.08		1418	1114.23		1318	8.33853		1418	8.0357		1418	8.03049		1418	-2.14119		1418	5.10157		1418	-5.47396
1420	-0.13899		1420	19.0059		1420	1009.48		1420	1096.56		1320	8.84951		1420	6.78233		1420	6.34425		1420	-2.64538		1420	3.41989		1420	-7.25079
1422	-1.58199		1422	12.2423		1422	993.879		1422	1079.72		1322	9.74844		1422	5.45415		1422	4.83976		1422	-3.03408		1422	1.92331		1422	-8.91939
1424	-2.56295		1424	6.90411		1424	979.206		1424	1063.67		1324	10.4277		1424	4.05397		1424	3.51679		1424	-3.32919		1424	0.60063		1424	-10.4993
1426	-3.16246		1426	2.79954		1426	965.417		1426	1048.43		1326	11.0377		1426	2.63191		1426	2.36021		1426	-3.54406		1426	-0.55899		1426	-11.9745
1428	-3.49713		1428	-0.3605		1428	952.501		1428	1034.13		1328	11.5357		1428	1.27537		1428	1.34302		1428	-3.67552		1428	-1.57306		1428	-13.3096
1430	-3.66427		1430	-2.86453		1430	940.398		1430	1020.88		1330	12.0708		1430	0.10516		1430	0.41913		1430	-3.72666		1430	-2.47864		1430	-14.4866
1432	-3.74117		1432	-4.95784		1432	929.01		1432	1008.7		1332	12.6027		1432	-0.76044		1432	-0.45813		1432	-3.71101		1432	-3.316		1432	-15.498
1434	-3.78682		1434	-6.78841		1434	918.238		1434	997.558		1334	13.1726		1434	-1.28345		1434	-1.30394		1434	-3.64951		1434	-4.0997		1434	-16.337
1436	-3.82566		1436	-8.42282		1436	907.974		1436	987.451		1336	13.6554		1436	-1.49431		1436	-2.11936		1436	-3.56562		1436	-4.82464		1436	-17.0019
1438	-3.82741		1438	-9.82675		1438	898.069		1438	978.369		1338	14.3843		1438	-1.48071		1438	-2.90127		1438	-3.48651		1438	-5.47881		1438	-17.5079
1440	-3.73707		1440	-10.8947		1440	888.346		1440	970.279		1340	14.7254		1440	-1.36126		1440	-3.63622		1440	-3.4435		1440	-6.04849		1440	-17.8781
1442	-3.5358		1442	-11.5171		1442	878.676		1442	963.086		1342	15.1722		1442	-1.26782		1442	-4.2831		1442	-3.46368		1442	-6.50751		1442	-18.1145
1444	-3.21666		1444	-11.6107		1444	868.977		1444	956.699		1344	15.7547		1444	-1.31572		1444	-4.80318		1444	-3.56754		1444	-6.82698		1444	-18.2107
1446	-2.76285		1446	-11.129		1446	859.215		1446	951.039		1346	16.3564		1446	-1.55619		1446	-5.18971		1446	-3.76073		1446	-6.98635		1446	-18.1651
1448	-2.17276		1448	-10.0264		1448	849.419		1448	945.932		1348	16.5338		1448	-1.98669		1448	-5.44792		1448	-4.0294		1448	-6.97245		1448	-17.977
1450	-1.47922		1450	-8.25337		1450	839.708		1450	941.052		1350	16.8211		1450	-2.55092		1450	-5.57884		1450	-4.33592		1450	-6.76891		1450	-17.6373
1452	-0.70851		1452	-5.7544		1452	830.234		1452	936.038		1352	16.9553		1452	-3.16549		1452	-5.58804		1452	-4.63408		1452	-6.35503		1452	-17.1378
1454	0.17797		1454	-2.47889		1454	821.109		1454	930.692		1354	17.1152		1454	-3.74271		1454	-5.50977		1454	-4.88484		1454	-5.71254		1454	-16.4883
1456	1.21832		1456	1.61209		1456	812.433		1456	924.898		1356	17.0147		1456	-4.21296		1456	-5.37588		1456	-5.05529		1456	-4.82922		1456	-15.6944
1458	2.41724		1458	6.53123		1458	804.325		1458	918.599		1358	16.8806		1458	-4.53901		1458	-5.18939		1458	-5.11903		1458	-3.70709		1458	-14.748
1460	3.79484		1460	12.2605		1460	796.891		1460	911.866		1360	16.6498		1460	-4.70031		1460	-4.93411		1460	-5.05957		1460	-2.36511		1460	-13.6421
1462	5.41328		1462	18.7415		1462	790.213		1462	904.994		1362	16.9534		1462	-4.69812		1462	-4.59781		1462	-4.8784		1462	-0.84351		1462	-12.377
1464	7.31197		1464	25.8944		1464	784.39		1464	898.356		1364	17.0245		1464	-4.54806		1464	-4.17242		1464	-4.58263		1464	0.81114		1464	-10.9409
1466	9.44224		1466	33.6391		1466	779.58		1466	892.213		1366	16.9904		1466	-4.27605		1466	-3.63395		1466	-4.17057		1466	2.56049		1466	-9.29343
1468	11.7683		1468	41.9046		1468	775.905		1468	886.76		1368	16.7184		1468	-3.88954		1468	-2.95225		1468	-3.63581		1468	4.37076		1468	-7.40784
1470	14.3025		1470	50.6231		1470	773.389		1470	882.201		1370	16.411		1470	-3.38035		1470	-2.10592		1470	-2.97712		1470	6.22375		1470	-5.28165
1472	17.0441		1472	59.7245		1472	771.989		1472	878.746		1372	15.8704		1472	-2.75063		1472	-1.09205		1472	-2.20079		1472	8.12904		1472	-2.90932
1474	19.9505		1474	69.1479		1474	771.618		1474	876.559		1374	15.5993		1474	-2.00755		1474	0.09761		1474	-1.31404		1474	10.1361		1474	-0.26117
1476	23.0168		1476	78.842		1476	772.159		1476	875.797		1376	15.0772		1476	-1.13788		1476	1.48903		1476	-0.32111		1476	12.2965		1476	2.68019
1478	26.3287		1478	88.7552		1478	773.459		1478	876.645		1378	14.53		1478	-0.09969		1478	3.11973		1478	0.77214		1478	14.6371		1478	5.89189
1480	29.9268		1480	98.8239		1480	775.399		1480	879.254		1380	13.7847		1480	1.12581		1480	4.99678		1480	1.95467		1480	17.1675		1480	9.35066
1482	33.7724		1482	108.987		1482	777.936		1482	883.684		1382	13.2962		1482	2.53555		1482	7.10312		1482	3.21766		1482	19.8751		1482	13.038
1484	37.8103		1484	119.204		1484	781.092		1484	889.904		1384	12.7506		1484	4.13507		1484	9.42605		1484	4.56275		1484	22.7127		1484	16.9172
1486	42.0013		1486	129.451		1486	784.921		1486	897.779		1386	12.24		1486	5.94424		1486	11.9506		1486	6.00009		1486	25.5802		1486	20.9123
1488	46.2499		1488	139.693		1488	789.481		1488	907.108		1388	11.591		1488	7.95274		1488	14.6259		1488	7.53221		1488	28.3758		1488	24.9579
1490	50.3784		1490	149.882		1490	794.828		1490	917.662		1390	10.851		1490	10.107		1490	17.3625		1490	9.15036		1490	31.025		1490	29.022
1492	54.2794		1492	159.993		1492	801.028		1492	929.3		1392	10.0266		1492	12.3835		1492	20.1145		1492	10.8508		1492	33.4868		1492	33.0848
1494	57.9378		1494	170.022		1494	808.156		1494	941.965		1394	9.16121		1494	14.8056		1494	22.8755		1494	12.6326		1494	35.7513		1494	37.1411
1496	61.3755		1496	179.954		1496	816.297		1496	955.632		1396	8.19819		1496	17.4147		1496	25.6369		1496	14.4851		1496	37.8455		1496	41.218
1498	64.6085		1498	189.736		1498	825.531		1498	970.287		1398	7.40375		1498	20.2486		1498	28.3699		1498	16.3809		1498	39.8378		1498	45.3724
1500	67.704		1500	199.326		1500	835.934		1500	985.957		1400	6.74707		1500	23.3599		1500	31.0805		1500	18.3005		1500	41.7964		1500	49.6365
1502	70.7865		1502	208.715		1502	847.575		1502	1002.71		1402	5.96588		1502	26.8245		1502	33.8207		1502	20.2405		1502	43.7753		1502	54.0136
1504	73.9297		1504	217.943		1504	860.516		1504	1020.55		1404	5.17313		1504	30.6864		1504	36.6226		1504	22.2001		1504	45.812		1504	58.5316
1506	77.1441		1506	227.083		1506	874.787		1506	1039.44		1406	4.47685		1506	34.9257		1506	39.4999		1506	24.1801		1506	47.9359		1506	63.2328
1508	80.4148		1508	236.256		1508	890.38		1508	1059.34		1408	3.78379		1508	39.4615		1508	42.4805		1508	26.1926		1508	50.163		1508	68.1466
1510	83.7412		1510	245.651		1510	907.292		1510	1080.26		1410	3.0053		1510	44.1836		1510	45.6362		1510	28.273		1510	52.505		1510	73.2896
1512	87.1028		1512	255.471		1512	925.534		1512	1102.25		1412	2.27463		1512	48.997		1512	49.0224		1512	30.4554		1512	54.9818		1512	78.7208
1514	90.452		1514	265.894		1514	945.112		1514	1125.29		1414	1.86196		1514	53.8164		1514	52.661		1514	32.7605		1514	57.616		1514	84.5245
1516	93.7496		1516	277.008		1516	965.936		1516	1149.26		1416	1.52418		1516	58.5682		1516	56.5459		1516	35.1851		1516	60.4068		1516	90.7292
1518	96.9745		1518	288.814		1518	987.83		1518	1173.98		1418	1.03587		1518	63.2236		1518	60.6534		1518	37.714		1518	63.3234		1518	97.3115
1520	100.107		1520	301.23		1520	1010.56		1520	1199.24		1420	0.81797		1520	67.8236		1520	64.9244		1520	40.317		1520	66.3093		1520	104.227
1522	103.107		1522	314.112		1522	1033.84		1522	1224.73		1422	0.37666		1522	72.4561		1522	69.2535		1522	42.9418		1522	69.2842		1522	111.428
1524	105.932		1524	327.311		1524	1057.36		1524	1250.13		1424	-0.06468		1524	77.1612		1524	73.5311		1524	45.5228		1524	72.1598		1524	118.835
1526	108.554		1526	340.687		1526	1080.8		1526	1275.09		1426	-0.26052		1526	81.9456		1526	77.6643		1526	48.0008		1526	74.8547		1526	126.347
1528	110.971		1528	354.139		1528	1103.95		1528	1299.41		1428	-0.52345		1528	86.8117		1528	81.6086		1528	50.3475		1528	77.3287		1528	133.888
1530	113.197		1530	367.614		1530	1126.69		1530	1323.01		1430	-0.60581		1530	91.7426		1530	85.3551		1530	52.5496		1530	79.5835		1530	141.409
1532	115.258		1532	381.117		1532	1148.96		1532	1345.85		1432	-0.72213		1532	96.6597		1532	88.9378		1532	54.6025		1532	81.662		1532	148.885
1534	117.2		1534	394.689		1534	1170.72		1534	1367.88		1434	-0.81474		1534	101.445		1534	92.4248		1534	56.5136		1534	83.6293		1534	156.29
1536	119.094		1536	408.345		1536	1191.92		1536	1389.07		1436	-0.69002		1536	106.03		1536	95.8911		1536	58.3108		1536	85.5504		1536	163.601
1538	121.001		1538	422.067		1538	1212.55		1538	1409.46		1438	-0.67878		1538	110.381		1538	99.3964		1538	60.0243		1538	87.4805		1538	170.797
1540	122.95		1540	435.806		1540	1232.67		1540	1429.17		1440	-0.7384		1540	114.475		1540	102.952		1540	61.6576		1540	89.4545		1540	177.848
1542	124.966		1542	449.494		1542	1252.39		1542	1448.34		1442	-0.36888		1542	118.303		1542	106.532		1542	63.2032		1542	91.4891		1542	184.714
1544	127.078		1544	463.033		1544	1271.85		1544	1467.19		1444	-0.23189		1544	121.9		1544	110.062		1544	64.6534		1544	93.5857		1544	191.343
1546	129.308		1546	476.297		1546	1291.27		1546	1486.04		1446	-0.36001		1546	125.333		1546	113.442		1546	65.9984		1546	95.747		1546	197.681
1548	131.638		1548	489.161		1548	1310.92		1548	1505.26		1448	-0.2582		1548	128.639		1548	116.574		1548	67.2112		1548	97.9831		1548	203.675
1550	134.049		1550	501.522		1550	1331.01		1550	1525.15		1450	-0.13243		1550	131.829		1550	119.384		1550	68.2667		1550	100.296		1550	209.285
1552	136.536		1552	513.299		1552	1351.6		1552	1545.79		1452	-0.05879		1552	134.907		1552	121.852		1552	69.1614		1552	102.664		1552	214.489
1554	139.076		1554	524.425		1554	1372.65		1554	1567.14		1454	0.00177		1554	137.868		1554	123.998		1554	69.9074		1554	105.051		1554	219.289
1556	141.596		1556	534.822		1556	1394.08		1556	1589.02		1456	-0.04958		1556	140.678		1556	125.891		1556	70.5221		1556	107.397		1556	223.706
1558	144.022		1558	544.397		1558	1415.74		1558	1611.12		1458	0.0251		1558	143.291		1558	127.618		1558	71.0239		1558	109.617		1558	227.759
1560	146.331		1560	553.068		1560	1437.41		1560	1633.03		1460	0.20413		1560	145.671		1560	129.271		1560	71.4402		1560	111.607		1560	231.455
1562	148.504		1562	560.782		1562	1458.84		1562	1654.43		1462	0.41161		1562	147.799		1562	130.908		1562	71.7951		1562	113.29		1562	234.799
1564	150.523		1564	567.535		1564	1479.77		1564	1675.19		1464	0.19993		1564	149.668		1564	132.554		1564	72.1002		1564	114.645		1564	237.802
1566	152.407		1566	573.339		1566	1499.91		1566	1695.26		1466	0.20644		1566	151.283		1566	134.208		1566	72.3552		1566	115.68		1566	240.447
1568	154.249		1568	578.243		1568	1518.87		1568	1714.69		1468	0.10672		1568	152.672		1568	135.848		1568	72.553		1568	116.43		1568	242.695
1570	156.135		1570	582.333		1570	1536.21		1570	1733.61		1470	0.0447		1570	153.873		1570	137.444		1570	72.6849		1570	116.959		1570	244.527
1572	158.091		1572	585.734		1572	1551.57		1572	1752.19		1472	-0.07027		1572	154.916		1572	138.963		1572	72.7438		1572	117.363		1572	245.959
1574	160.126		1574	588.522		1574	1564.63		1574	1770.47		1474	0.0725		1574	155.817		1574	140.373		1574	72.722		1574	117.705		1574	246.994
1576	162.23		1576	590.705		1576	1575.2		1576	1788.32		1476	-0.11554		1576	156.565		1576	141.634		1576	72.6117		1576	117.996		1576	247.603
1578	164.33		1578	592.244		1578	1583.14		1578	1805.41		1478	-0.14107		1578	157.117		1578	142.683		1578	72.4021		1578	118.216		1578	247.751
1580	166.256		1580	593.088		1580	1588.43		1580	1821.36		1480	-0.13548		1580	157.391		1580	143.422		1580	72.083		1580	118.33		1580	247.421
1582	167.844		1582	593.178		1582	1591.12		1582	1835.73		1482	-0.08022		1582	157.3		1582	143.756		1582	71.6457		1582	118.293		1582	246.581
1584	168.999		1584	592.442		1584	1591.23		1584	1848.06		1484	-0.13002		1584	156.775		1584	143.602		1584	71.0827		1584	118.042		1584	245.172
1586	169.669		1586	590.821		1586	1588.79		1586	1857.95		1486	-0.37817		1586	155.78		1586	142.913		1586	70.386		1586	117.536		1586	243.161
1588	169.846		1588	588.285		1588	1583.85		1588	1865.15		1488	-0.64453		1588	154.327		1588	141.693		1588	69.5546		1588	116.776		1588	240.552
1590	169.601		1590	584.836		1590	1576.46		1590	1869.54		1490	-0.65531		1590	152.487		1590	140.01		1590	68.5969		1590	115.792		1590	237.373
1592	169.136		1592	580.502		1592	1566.7		1592	1871.09		1492	-0.75708		1592	150.392		1592	138.001		1592	67.5298		1592	114.627		1592	233.651
1594	168.648		1594	575.301		1594	1554.64		1594	1869.77		1494	-0.96053		1594	148.18		1594	135.806		1594	66.3637		1594	113.324		1594	229.433
1596	168.282		1596	569.242		1596	1540.38		1596	1865.53		1496	-1.25023		1596	145.964		1596	133.542		1596	65.1027		1596	111.925		1596	224.78
1598	168.092		1598	562.343		1598	1524		1598	1858.28		1498	-1.52118		1598	143.811		1598	131.282		1598	63.7543		1598	110.463		1598	219.758
1600	168.068		1600	554.65		1600	1505.6		1600	1847.91		1500	-1.77525		1600	141.745		1600	129.06		1600	62.3314		1600	108.964		1600	214.445
1602	168.12		1602	546.242		1602	1485.27		1602	1834.31		1502	-1.69753		1602	139.735		1602	126.862		1602	60.845		1602	107.443		1602	208.949
1604	168.043		1604	537.203		1604	1463.13		1604	1817.26		1504	-1.6471		1604	137.703		1604	124.625		1604	59.3027		1604	105.913		1604	203.407
1606	167.612		1606	527.595		1606	1439.28		1606	1796.58		1506	-1.54061		1606	135.566		1606	122.289		1606	57.7164		1606	104.393		1606	197.936
1608	166.627		1608	517.47		1608	1413.87		1608	1772.16		1508	-1.39967		1608	133.258		1608	119.811		1608	56.1048		1608	102.901		1608	192.626
1610	165.004		1610	506.886		1610	1386.98		1610	1743.97		1510	-1.04868		1610	130.741		1610	117.163		1610	54.4789		1610	101.437		1610	187.539
1612	162.728		1612	495.876		1612	1358.58		1612	1711.99		1512	-0.55675		1612	127.988		1612	114.317		1612	52.8328		1612	99.9744		1612	182.693
1614	159.839		1614	484.416		1614	1328.59		1614	1676.17		1514	0.20307		1614	124.983		1614	111.237		1614	51.1455		1614	98.4572		1614	178.038
1616	156.443		1616	472.449		1616	1296.85		1616	1636.51		1516	0.68623		1616	121.716		1616	107.889		1616	49.3892		1616	96.8044		1616	173.467
1618	152.697		1618	459.959		1618	1263.21		1618	1593.13		1518	0.91475		1618	118.184		1618	104.237		1618	47.5411		1618	94.9344		1618	168.9
1620	148.757		1620	446.959		1620	1227.58		1620	1546.23		1520	1.57768		1620	114.384		1620	100.252		1620	45.5821		1620	92.7756		1620	164.28
1622	144.684		1622	433.436		1622	1189.99		1622	1495.99		1522	2.31375		1622	110.322		1622	95.9272		1622	43.5017		1622	90.2926		1622	159.554
1624	140.495		1624	419.355		1624	1150.61		1624	1442.67		1524	3.45643		1624	106.024		1624	91.2932		1624	41.3083		1624	87.4885		1624	154.676
1626	136.188		1626	404.69		1626	1109.75		1626	1386.66		1526	4.28246		1626	101.54		1626	86.4229		1626	39.0376		1626	84.4098		1626	149.624
1628	131.748		1628	389.426		1628	1067.8		1628	1328.4		1528	5.15027		1628	96.9378		1628	81.4219		1628	36.7379		1628	81.1336		1628	144.396
1630	127.107		1630	373.522		1630	1025.15		1630	1268.27		1530	6.06202		1630	92.2803		1630	76.3941		1630	34.4424		1630	77.7352		1630	138.96
1632	122.195		1632	356.932		1632	982.165		1632	1206.63		1532	6.73618		1632	87.6239		1632	71.4304		1632	32.1757		1632	74.2775		1632	133.278
1634	117.004		1634	339.654		1634	939.21		1634	1143.91		1534	7.53587		1634	83.0111		1634	66.5871		1634	29.958		1634	70.7991		1634	127.337
1636	111.56		1636	321.716		1636	896.669		1636	1080.68		1536	8.46206		1636	78.4674		1636	61.8891		1636	27.7972		1636	67.3239		1636	121.152
1638	105.88		1638	303.169		1638	854.963		1638	1017.56		1538	9.52974		1638	73.999		1638	57.3164		1638	25.676		1638	63.8562		1638	114.746
1640	99.9766		1640	284.08		1640	814.528		1640	955.213		1540	10.5984		1640	69.6087		1640	52.8223		1640	23.567		1640	60.3877		1640	108.157
1642	93.9029		1642	264.555		1642	775.75		1642	894.315		1542	11.7506		1642	65.3116		1642	48.3662		1642	21.4627		1642	56.9093		1642	101.455
1644	87.7261		1644	244.711		1644	738.951		1644	835.485		1544	12.7652		1644	61.1211		1644	43.9269		1644	19.366		1644	53.4219		1644	94.7084
1646	81.4979		1646	224.669		1646	704.332		1646	779.132		1546	14.0449		1646	57.0379		1646	39.5181		1646	17.2811		1646	49.9343		1646	87.9665
1648	75.2642		1648	204.563		1648	671.938		1648	725.428		1548	15.0009		1648	53.0607		1648	35.1833		1648	15.2188		1648	46.4443		1648	81.2686
1650	69.1001		1650	184.553		1650	641.617		1650	674.289		1550	15.8164		1650	49.1835		1650	31.0088		1650	13.2109		1650	42.9372		1650	74.658
1652	63.1041		1652	164.811		1652	613.126		1652	625.517		1552	16.7328		1652	45.3836		1652	27.1008		1652	11.2955		1652	39.4032		1652	68.1742
1654	57.3586		1654	145.489		1654	586.241		1654	578.908		1554	17.7254		1654	41.6141		1654	23.5562		1654	9.49386		1654	35.8536		1654	61.8368
1656	51.9156		1656	126.73		1656	560.779		1656	534.317		1556	18.455		1656	37.8464		1656	20.4382		1656	7.81629		1656	32.2968		1656	55.6643
1658	46.7905		1658	108.69		1658	536.593		1658	491.741		1558	19.4727		1658	34.0934		1658	17.7637		1658	6.26972		1658	28.7434		1658	49.6914
1660	41.9716		1660	91.5406		1660	513.553		1660	451.331		1560	20.5137		1660	30.3911		1660	15.5141		1660	4.85741		1660	25.2305		1660	43.9661
1662	37.4019		1662	75.4707		1662	491.585		1662	413.432		1562	21.3783		1662	26.7958		1662	13.6236		1662	3.56741		1662	21.8385		1662	38.544
1664	32.9961		1664	60.6574		1664	470.632		1664	378.405		1564	22.1437		1664	23.385		1664	12.0021		1664	2.38297		1664	18.6448		1664	33.4786
1666	28.6613		1666	47.2493		1666	450.616		1666	346.497		1566	22.9295		1666	20.2588		1666	10.5526		1666	1.29284		1666	15.6871		1666	28.8189
1668	24.3442		1668	35.3501		1668	431.437		1668	317.823		1568	23.3747		1668	17.4842		1668	9.20977		1668	0.29035		1668	12.9918		1668	24.5958
1670	20.0454		1670	24.9901		1670	413.005		1670	292.346		1570	24.2483		1670	15.071		1670	7.94036		1670	-0.63137		1670	10.5775		1670	20.8026
1672	15.8041		1672	16.1143		1672	395.273		1672	269.853		1572	24.8795		1672	12.9872		1672	6.72382		1672	-1.48122		1672	8.43446		1672	17.3878
1674	11.6929		1674	8.5653		1674	378.231		1674	249.904		1574	25.6769		1674	11.1706		1674	5.55552		1674	-2.26751		1674	6.49105		1674	14.2475
1676	7.79727		1676	2.15384		1676	361.875		1676	232.029		1576	26.0275		1676	9.54294		1676	4.44948		1676	-2.99875		1676	4.67037		1676	11.2693
1678	4.20514		1678	-3.3009		1678	346.186		1678	215.83		1578	26.306		1678	8.01146		1678	3.43675		1678	-3.68323		1678	2.92625		1678	8.3554
1680	0.97786		1680	-7.94241		1680	331.145		1680	200.994		1580	26.7277		1680	6.51058		1680	2.52676		1680	-4.32676		1680	1.2433		1680	5.44189
1682	-1.85017		1682	-11.8838		1682	316.736		1682	187.272		1582	26.972		1682	5.01698		1682	1.71581		1682	-4.93235		1682	-0.37644		1682	2.50421
1684	-4.26321		1684	-15.2166		1684	302.932		1684	174.488		1584	26.7971		1684	3.54551		1684	1.01013		1684	-5.501		1684	-1.9115		1684	-0.43882
1686	-6.24864		1686	-17.9994		1686	289.69		1686	162.574		1586	27.0302		1686	2.13677		1686	0.42714		1686	-6.03031		1686	-3.28845		1686	-3.31927
1688	-7.79616		1688	-20.2785		1688	276.962		1688	151.469		1588	26.8607		1688	0.83006		1688	-0.0369		1688	-6.51365		1688	-4.41506		1688	-6.06022
1690	-8.9003		1690	-22.0938		1690	264.709		1690	141.083		1590	26.963		1690	-0.34105		1690	-0.40977		1690	-6.94263		1690	-5.20918		1690	-8.59293
1692	-9.57433		1692	-23.5059		1692	252.906		1692	131.306		1592	26.5658		1692	-1.35673		1692	-0.70175		1692	-7.31376		1692	-5.6494		1692	-10.877
1694	-9.86767		1694	-24.5792		1694	241.53		1694	122.046		1594	26.0875		1694	-2.21917		1694	-0.91193		1694	-7.62385		1694	-5.75366		1694	-12.8897
1696	-9.87581		1696	-25.3664		1696	230.57		1696	113.227		1596	25.7931		1696	-2.95991		1696	-1.04937		1696	-7.86606		1696	-5.56162		1696	-14.6214
1698	-9.74437		1698	-25.905		1698	220.027		1698	104.794		1598	25.3888		1698	-3.62784		1698	-1.13142		1698	-8.02786		1698	-5.14898		1698	-16.0803
1700	-9.6202		1700	-26.2345		1700	209.907		1700	96.7288		1600	25.1984		1700	-4.2558		1700	-1.1467		1700	-8.10069		1700	-4.63062		1700	-17.2846
1702	-9.63469		1702	-26.3998		1702	200.215		1702	89.0304		1602	24.7665		1702	-4.86008		1702	-1.06351		1702	-8.08282		1702	-4.13521		1702	-18.2553
1704	-9.86172		1704	-26.435		1704	190.918		1704	81.6805		1604	24.0346		1704	-5.46017		1704	-0.88456		1704	-7.97545		1704	-3.72315		1704	-18.9987
1706	-10.3001		1706	-26.351		1706	181.939		1706	74.661		1606	23.5233		1706	-6.07257		1706	-0.64365		1706	-7.78375		1706	-3.41387		1706	-19.5161
1708	-10.8554		1708	-26.1343		1708	173.138		1708	67.972		1608	22.9052		1708	-6.70128		1708	-0.38718		1708	-7.52101		1708	-3.21336		1708	-19.809
1710	-11.3518		1710	-25.7538		1710	164.324		1710	61.6188		1610	22.2837		1710	-7.35072		1710	-0.17413		1710	-7.21537		1710	-3.11486		1710	-19.8745
1712	-11.6258		1712	-25.182		1712	155.325		1712	55.5651		1612	21.5725		1712	-8.05064		1712	-0.09087		1712	-6.89665		1712	-3.06339		1712	-19.698
1714	-11.5487		1714	-24.3982		1714	146.008		1714	49.7655		1614	20.7198		1714	-8.83818		1714	-0.23039		1714	-6.5885		1714	-2.98421		1714	-19.2659
1716	-11.0637		1716	-23.4017		1716	136.314		1716	44.2197		1616	19.749		1716	-9.70649		1716	-0.6249		1716	-6.29763		1716	-2.85518		1716	-18.5948
1718	-10.1895		1718	-22.2222		1718	126.26		1718	38.9266		1618	18.7669		1718	-10.6167		1718	-1.25317		1718	-6.02386		1718	-2.68162		1718	-17.7272
1720	-9.04494		1720	-20.9323		1720	115.963		1720	33.8411		1620	18.0671		1720	-11.5079		1720	-2.05239		1720	-5.75739		1720	-2.46704		1720	-16.727
1722	-7.81772		1722	-19.6331		1722	105.624		1722	28.8985		1622	17.1459		1722	-12.2891		1722	-2.93044		1722	-5.47448		1722	-2.21212		1722	-15.6761
1724	-6.66696		1724	-18.4065		1724	95.4396		1724	24.1083		1624	16.0155		1724	-12.8333		1724	-3.77247		1724	-5.13907		1724	-1.95753		1724	-14.664
1726	-5.71086		1726	-17.3131		1726	85.5721		1726	19.5073		1626	14.7979		1726	-13.026		1726	-4.46902		1726	-4.72072		1726	-1.75572		1726	-13.7721
1728	-5.01202		1728	-16.3889		1728	76.1286		1728	15.1097		1628	13.8166		1728	-12.8409		1728	-4.96997		1728	-4.21655		1728	-1.61945		1728	-13.0389
1730	-4.58084		1730	-15.6435		1730	67.2001		1730	10.9568		1630	12.6166		1730	-12.3102		1730	-5.27375		1730	-3.63483		1730	-1.53736		1730	-12.4602
1732	-4.35122		1732	-15.048		1732	58.8461		1732	7.17459		1632	11.4161		1732	-11.5108		1732	-5.42186		1732	-2.99107		1732	-1.49916		1732	-11.9905
1734	-4.22275		1734	-14.5595		1734	51.0881		1734	3.92185		1634	10.3984		1734	-10.5588		1734	-5.48031		1734	-2.31223		1734	-1.49597		1734	-11.5667
1736	-4.12885		1736	-14.1557		1736	43.9128		1736	1.25989		1636	9.62741		1736	-9.61813		1736	-5.52617		1736	-1.64568		1736	-1.49013		1736	-11.1308
1738	-4.02877		1738	-13.8193		1738	37.3186		1738	-0.79479		1638	8.63827		1738	-8.83042		1738	-5.62415		1738	-1.03367		1738	-1.44249		1738	-10.6336
1740	-3.89354		1740	-13.5229		1740	31.3353		1740	-2.24068		1640	7.71335		1740	-8.25704		1740	-5.79807		1740	-0.49063		1740	-1.34217		1740	-10.0461
1742	-3.70508		1742	-13.2401		1742	25.9699		1742	-3.13875		1642	7.02738		1742	-7.91857		1742	-6.0387		1742	-0.02012		1742	-1.19868		1742	-9.36802
1744	-3.46957		1744	-12.9546		1744	21.1936		1744	-3.68454		1644	6.40913		1744	-7.81678		1744	-6.30381		1744	0.37863		1744	-1.02237		1744	-8.62924
1746	-3.19213		1746	-12.6406		1746	16.9807		1746	-4.114		1646	5.6869		1746	-7.9286		1746	-6.53883		1746	0.71331		1746	-0.82353		1746	-7.85764
1748	-2.84937		1748	-12.2459		1748	13.3564		1748	-4.56874		1648	4.64365		1748	-8.1791		1748	-6.69169		1748	1.0124		1748	-0.6256		1748	-7.05779
1750	-2.42122		1750	-11.7285		1750	10.3275		1750	-5.13933		1650	4.23058		1750	-8.50706		1750	-6.72599		1750	1.29915		1750	-0.45523		1750	-6.23642
1752	-1.92576		1752	-11.0749		1752	7.84294		1752	-5.89302		1652	3.69074		1752	-8.88698		1752	-6.63431		1752	1.57562		1752	-0.33182		1752	-5.41553
1754	-1.41611		1754	-10.2832		1754	5.82847		1754	-6.84611		1654	3.1378		1754	-9.28954		1754	-6.43849		1754	1.83456		1754	-0.26966		1754	-4.6114
1756	-0.98164		1756	-9.35045		1756	4.21219		1756	-7.90399		1656	2.73514		1756	-9.65876		1756	-6.19439		1756	2.06553		1756	-0.29676		1756	-3.83359
1758	-0.73499		1758	-8.28718		1758	2.89956		1758	-8.95451		1658	2.44797		1758	-9.95217		1758	-5.96522		1758	2.252		1758	-0.44998		1758	-3.1121
1760	-0.79972		1760	-7.13113		1760	1.74513		1760	-9.9565		1660	2.23729		1760	-10.1788		1760	-5.80225		1760	2.36451		1760	-0.76299		1760	-2.51092
1762	-1.25226		1762	-5.91451		1762	0.6321		1762	-10.8933		1662	1.68173		1762	-10.3374		1762	-5.74017		1762	2.38414		1762	-1.24553		1762	-2.06861
1764	-2.09076		1764	-4.65666		1764	-0.49116		1764	-11.7424		1664	1.17154		1764	-10.4047		1764	-5.7895		1764	2.31254		1764	-1.88093		1764	-1.78378
1766	-3.24838		1766	-3.38212		1766	-1.63524		1766	-12.4943		1666	0.79422		1766	-10.3743		1766	-5.93372		1766	2.16176		1766	-2.63666		1766	-1.64592
1768	-4.58263		1768	-2.13825		1768	-2.79204		1768	-13.1874		1668	0.79193		1768	-10.2803		1768	-6.1188		1768	1.95203		1768	-3.44781		1768	-1.63644
1770	-5.91393		1770	-0.96815		1770	-3.92739		1770	-13.8471		1670	0.66652		1770	-10.138		1770	-6.28557		1770	1.71525		1770	-4.22314		1770	-1.69931
1772	-7.05518		1772	0.10759		1772	-4.97244		1772	-14.4477		1672	0.20863		1772	-9.91287		1772	-6.3883		1772	1.49424		1772	-4.8617		1772	-1.73388
1774	-7.88969		1774	1.07581		1774	-5.88102		1774	-14.9641		1674	0.36974		1774	-9.58644		1774	-6.39861		1774	1.31463		1774	-5.30945		1774	-1.68601
1776	-8.37671		1776	1.93053		1776	-6.64466		1776	-15.3928		1676	-0.0293		1776	-9.17261		1776	-6.30877		1776	1.18056		1776	-5.55443		1776	-1.55619
1778	-8.52581		1778	2.68665		1778	-7.27409		1778	-15.7339		1678	0.01732		1778	-8.68833		1778	-6.13326		1778	1.08733		1778	-5.60174		1778	-1.35822
1780	-8.40338		1780	3.39264		1780	-7.77844		1780	-15.9652		1680	0.21294		1780	-8.12388		1780	-5.92036		1780	1.02118		1780	-5.47591		1780	-1.1124
1782	-8.11959		1782	4.09542		1782	-8.17242		1782	-16.0775		1682	0.03329		1782	-7.4879		1782	-5.72172		1782	0.95344		1782	-5.24069		1782	-0.88455
1784	-7.80563		1784	4.82311		1784	-8.486		1784	-16.09		1684	-0.03864		1784	-6.82482		1784	-5.58037		1784	0.84241		1784	-4.98964		1784	-0.78653
1786	-7.52049		1786	5.59037		1786	-8.73861		1786	-16.0231		1686	0.06817		1786	-6.17248		1786	-5.51478		1786	0.67085		1786	-4.76748		1786	-0.86424
1788	-7.27317		1788	6.40163		1788	-8.92963		1788	-15.8805		1688	-0.11182		1788	-5.54262		1788	-5.51742		1788	0.44447		1788	-4.59064		1788	-1.09552
1790	-7.05987		1790	7.24374		1790	-9.04046		1790	-15.654		1690	0.03276		1790	-4.93574		1790	-5.55198		1790	0.17703		1790	-4.48619		1790	-1.43253
1792	-6.86336		1792	8.08045		1792	-9.05411		1792	-15.3417		1692	-0.33482		1792	-4.36446		1792	-5.54837		1792	-0.11225		1792	-4.50288		1792	-1.82348
1794	-6.61886		1794	8.88182		1794	-8.96542		1794	-14.9485		1694	-0.46905		1794	-3.83932		1794	-5.43738		1794	-0.38831		1794	-4.64568		1794	-2.1757
1796	-6.23226		1796	9.63096		1796	-8.77245		1796	-14.4777		1696	-0.43442		1796	-3.35645		1796	-5.16029		1796	-0.60502		1796	-4.8795		1796	-2.36326
1798	-5.67472		1798	10.3123		1798	-8.46568		1798	-13.9279		1698	-0.78088		1798	-2.90123		1798	-4.69155		1798	-0.73865		1798	-5.18831		1798	-2.31745
1800	-4.95705		1800	10.9091		1800	-8.04872		1800	-13.315		1700	-0.64818		1800	-2.46402		1800	-4.04564		1800	-0.78906		1800	-5.55855		1800	-2.02356
1802	-4.086		1802	11.4102		1802	-7.54927		1802	-12.6829		1702	-0.67694		1802	-2.04471		1802	-3.28728		1802	-0.76779		1802	-5.937		1802	-1.48902
1804	-3.05658		1804	11.8136		1804	-7.00673		1804	-12.0985		1704	-0.41593		1804	-1.64596		1804	-2.51981		1804	-0.68859		1804	-6.21634		1804	-0.71568
1806	-1.9184		1806	12.108		1806	-6.43171		1806	-11.6096		1706	-0.08218		1806	-1.25546		1806	-1.83453		1806	-0.57398		1806	-6.32649		1806	0.26724
1808	-0.75455		1808	12.2748		1808	-5.82045		1808	-11.2459		1708	0.13254		1808	-0.85767		1808	-1.30442		1808	-0.45249		1808	-6.23677		1808	1.40778
1810	0.39342		1810	12.3009		1810	-5.18861		1810	-11.0189		1710	0.17097		1810	-0.44075		1810	-0.97123		1810	-0.34155		1810	-5.93559		1810	2.65772
1812	1.50753		1812	12.1795		1812	-4.55357		1812	-10.9116		1712	0.2125		1812	0.01964		1812	-0.83459		1812	-0.23872		1812	-5.43129		1812	3.97004
1814	2.55422		1814	11.9017		1814	-3.91022		1814	-10.8582		1714	-0.02004		1814	0.58142		1814	-0.83481		1814	-0.12676		1814	-4.7867		1814	5.27914
1816	3.48102		1816	11.4482		1816	-3.23916		1816	-10.7596		1716	-0.43789		1816	1.3321		1816	-0.87277		1816	0.01222		1816	-4.12012		1816	6.48958
1818	4.28007		1818	10.8037		1818	-2.556		1818	-10.5401		1718	-0.63725		1818	2.33617		1818	-0.8749		1818	0.18497		1818	-3.52812		1818	7.51394
1820	4.96977		1820	9.96532		1820	-1.89159		1820	-10.1481		1720	-0.58516		1820	3.63021		1820	-0.79103		1820	0.3968		1820	-3.07418		1820	8.28551
1822	5.55158		1822	8.95272		1822	-1.26062		1822	-9.55698		1722	-0.88055		1822	5.20592		1822	-0.5907		1822	0.65554		1822	-2.78124		1822	8.77551
1824	6.0174		1824	7.79335		1824	-0.67521		1824	-8.77843		1724	-0.96194		1824	7.0015		1824	-0.26952		1824	0.95459		1824	-2.64085		1824	8.98773
1826	6.37343		1826	6.52848		1826	-0.1705		1826	-7.87282		1726	-0.90123		1826	8.86953		1826	0.12683		1826	1.26685		1826	-2.59035		1826	8.97
1828	6.63531		1828	5.22372		1828	0.20756		1828	-6.91151		1728	-1.14039		1828	10.6019		1828	0.5247		1828	1.56695		1828	-2.52841		1828	8.80761
1830	6.79339		1830	3.96697		1830	0.44605		1830	-5.92569		1730	-1.21044		1830	12.0096		1830	0.87874		1830	1.85926		1830	-2.36434		1830	8.59146
1832	6.83362		1832	2.83074		1832	0.54559		1832	-4.94087		1732	-1.42313		1832	12.9552		1832	1.16615		1832	2.14977		1832	-2.03519		1832	8.39333
1834	6.76907		1834	1.84236		1834	0.5079		1834	-4.00396		1734	-1.5414		1834	13.3896		1834	1.37984		1834	2.42333		1834	-1.51915		1834	8.24645
1836	6.63888		1836	1.01596		1836	0.35228		1836	-3.15089		1736	-1.68323		1836	13.3384		1836	1.527		1836	2.66689		1836	-0.8234		1836	8.16601
1838	6.50058		1838	0.36107		1838	0.13794		1838	-2.39903		1738	-1.51678		1838	12.9369		1838	1.65103		1838	2.88565		1838	0.00245		1838	8.14463
1840	6.42438		1840	-0.13316		1840	-0.06606		1840	-1.79382		1740	-1.38719		1840	12.3854		1840	1.80782		1840	3.0803		1840	0.88977		1840	8.15627
1842	6.49383		1842	-0.52318		1842	-0.22725		1842	-1.44845		1742	-1.3135		1842	11.8829		1842	2.03355		1842	3.21279		1842	1.77519		1842	8.15942
1844	6.77463		1844	-0.85552		1844	-0.32459		1844	-1.43809		1744	-1.35483		1844	11.5718		1844	2.34757		1844	3.25086		1844	2.61437		1844	8.12918
1846	7.27797		1846	-1.13875		1846	-0.34536		1846	-1.73827		1746	-1.22231		1846	11.5061		1846	2.75709		1846	3.19339		1846	3.38468		1846	8.06588
1848	7.96447		1848	-1.37601		1848	-0.31023		1848	-2.28404		1748	-1.10301		1848	11.6799		1848	3.25536		1848	3.05203		1848	4.07696		1848	7.96964
1850	8.74104		1850	-1.58779		1850	-0.29993		1850	-2.98865		1750	-0.7148		1850	12.003		1850	3.81616		1850	2.82535		1850	4.69653		1850	7.82676
1852	9.49334		1852	-1.78884		1852	-0.39832		1852	-3.70997		1752	-0.63411		1852	12.3377		1852	4.41298		1852	2.51712		1852	5.25403		1852	7.62614
1854	10.1083		1854	-1.95447		1854	-0.64115		1854	-4.21905		1754	-0.58015		1854	12.5336		1854	5.03526		1854	2.16236		1854	5.75906		1854	7.38058
1856	10.5043		1856	-2.06298		1856	-1.04711		1856	-4.35242		1756	-0.4152		1856	12.5044		1856	5.66994		1856	1.79631		1856	6.21722		1856	7.10168
1858	10.6602		1858	-2.11419		1858	-1.62106		1858	-4.0688		1758	-0.63343		1858	12.2539		1858	6.29505		1858	1.44033		1858	6.64031		1858	6.80332
1860	10.6171		1860	-2.11462		1860	-2.33229		1860	-3.38543		1760	-0.44032		1860	11.844		1860	6.89126		1860	1.11133		1860	7.05487		1860	6.51803
1862	10.4861		1862	-2.05264		1862	-3.08192		1862	-2.33348		1762	-0.7042		1862	11.4102		1862	7.44053		1862	0.84522		1862	7.50668		1862	6.32683
1864	10.3899		1864	-1.9157		1864	-3.77001		1864	-0.99435		1764	-0.68624		1864	11.1292		1864	7.90961		1864	0.68239		1864	8.04042		1864	6.3189
1866	10.4313		1866	-1.71051		1866	-4.34073		1866	0.47079		1766	-0.41709		1866	11.1916		1866	8.24645		1866	0.64861		1866	8.68954		1866	6.55882
1868	10.6782		1868	-1.44898		1868	-4.76148		1868	1.9439		1768	-0.25298		1868	11.6979		1868	8.42551		1868	0.75139		1868	9.47714		1868	7.07366
1870	11.1475		1870	-1.1352		1870	-5.0138		1870	3.37612		1770	-0.37206		1870	12.6356		1870	8.45475		1870	0.98172		1870	10.399		1870	7.83833
1872	11.7941		1872	-0.76594		1872	-5.10483		1872	4.74422		1772	0.19069		1872	13.9094		1872	8.35503		1872	1.31117		1872	11.4091		1872	8.76871
1874	12.499		1874	-0.34869		1874	-5.09474		1874	5.99911		1774	0.44393		1874	15.3444		1874	8.15615		1874	1.67958		1874	12.417		1874	9.69424
1876	13.1461		1876	0.1002		1876	-5.04591		1876	7.1103		1776	0.50513		1876	16.7266		1876	7.91104		1876	2.01834		1876	13.3437		1876	10.4308
1878	13.6496		1878	0.56481		1878	-4.99619		1878	8.09176		1778	1.15064		1878	17.8301		1878	7.69565		1878	2.264		1878	14.1352		1878	10.8192
1880	13.9616		1880	1.04126		1880	-4.95543		1880	8.95637		1780	1.03436		1880	18.5201		1880	7.55643		1880	2.38291		1880	14.7522		1880	10.7771
1882	14.0798		1882	1.5333		1882	-4.92197		1882	9.69923		1782	0.94306		1882	18.7592		1882	7.51177		1882	2.37506		1882	15.1806		1882	10.3123
1884	14.0684		1884	2.04584		1884	-4.88154		1884	10.3156		1784	0.80432		1884	18.5835		1884	7.57221		1884	2.27566		1884	15.455		1884	9.52982
1886	14.0618		1886	2.59258		1886	-4.79238		1886	10.8299		1786	0.34216		1886	18.0737		1886	7.75369		1886	2.15337		1886	15.6571		1886	8.63754
1888	14.1758		1888	3.20016		1888	-4.60805		1888	11.2727		1788	0.50652		1888	17.3276		1888	8.05124		1888	2.07866		1888	15.8431		1888	7.84811
1890	14.4888		1890	3.90026		1890	-4.28862		1890	11.6651		1790	0.47206		1890	16.4521		1890	8.4386		1890	2.11213		1890	16.0358		1890	7.34339
1892	15.0406		1892	4.69507		1892	-3.82034		1892	12.0142		1792	0.34768		1892	15.5302		1892	8.89758		1892	2.28963		1892	16.2571		1892	7.22372
1894	15.8221		1894	5.55917		1894	-3.19581		1894	12.3264		1794	0.54881		1894	14.6212		1894	9.41269		1894	2.61919		1894	16.5251		1894	7.51034
1896	16.7525		1896	6.44799		1896	-2.40879		1896	12.6098		1796	0.95867		1896	13.7706		1896	9.95554		1896	3.07689		1896	16.8289		1896	8.13669
1898	17.6864		1898	7.29929		1898	-1.45717		1898	12.8693		1798	0.82442		1898	13.0412		1898	10.4769		1898	3.61196		1898	17.1314		1898	8.96511
1900	18.5085		1900	8.03974		1900	-0.35841		1900	13.1034		1800	1.05307		1900	12.515		1900	10.9394		1900	4.17957		1900	17.4245		1900	9.86434
1902	19.1396		1902	8.59877		1902	0.86136		1902	13.307		1802	1.476		1902	12.2653		1902	11.3219		1902	4.74637		1902	17.7255		1902	10.7273
1904	19.5257		1904	8.94053		1904	2.1851		1904	13.4809		1804	1.39742		1904	12.309		1904	11.6099		1904	5.28992		1904	18.033		1904	11.4824
1906	19.6403		1906	9.05763		1906	3.58874		1906	13.6331		1806	1.25928		1906	12.6233		1906	11.7957		1906	5.79457		1906	18.3223		1906	12.0769
1908	19.5143		1908	8.96831		1908	5.02627		1908	13.7742		1808	1.29958		1908	13.1552		1908	11.8881		1908	6.25843		1908	18.5638		1908	12.4841
1910	19.2222		1910	8.71066		1910	6.44179		1910	13.9098		1810	0.89528		1910	13.8094		1910	11.9094		1910	6.69243		1910	18.7314		1910	12.6876
1912	18.8084		1912	8.33699		1912	7.80559		1912	14.0356		1812	0.74587		1912	14.4451		1912	11.8743		1912	7.10517		1912	18.7826		1912	12.6596
1914	18.2937		1914	7.89584		1914	9.0999		1914	14.1459		1814	0.49375		1914	14.9258		1914	11.7927		1914	7.49503		1914	18.6679		1914	12.3707
1916	17.6962		1916	7.41214		1916	10.2953		1916	14.2418		1816	0.64285		1916	15.1922		1916	11.6796		1916	7.85329		1916	18.365		1916	11.8181
1918	17.0337		1918	6.90872		1918	11.3658		1918	14.3208		1818	0.98732		1918	15.2215		1918	11.5546		1918	8.17791		1918	17.8886		1918	11.0346
1920	16.299		1920	6.41187		1920	12.3055		1920	14.3771		1820	0.96799		1920	15.005		1920	11.4399		1920	8.47129		1920	17.2806		1920	10.0877
1922	15.4681		1922	5.93861		1922	13.1136		1922	14.4132		1822	1.08266		1922	14.556		1922	11.3638		1922	8.73046		1922	16.5899		1922	9.07309
1924	14.5437		1924	5.47693		1924	13.761		1924	14.4465		1824	1.21026		1924	13.9488		1924	11.3641		1924	8.93873		1924	15.8618		1924	8.09676
1926	13.5438		1926	5.01811		1926	14.2186		1926	14.4953		1826	1.4089		1926	13.2577		1926	11.4725		1926	9.08494		1926	15.1391		1926	7.2517
1928	12.4895		1928	4.57538		1928	14.4876		1928	14.5455		1828	1.32286		1928	12.5053		1928	11.6981		1928	9.16876		1928	14.4553		1928	6.58333
1930	11.4088		1930	4.1502		1930	14.5878		1930	14.5498		1830	1.57526		1930	11.7096		1930	12.0349		1930	9.17887		1930	13.8213		1930	6.0919
1932	10.3539		1932	3.71168		1932	14.5383		1932	14.4193		1832	1.66827		1932	10.9178		1932	12.4634		1932	9.08451		1932	13.2247		1932	5.7324
1934	9.38549		1934	3.22918		1934	14.3658		1934	14.0397		1834	1.90293		1934	10.1719		1934	12.9474		1934	8.85883		1934	12.6527		1934	5.43447
1936	8.54191		1936	2.72142		1936	14.1239		1936	13.3		1836	1.70856		1936	9.447		1936	13.4321		1936	8.51034		1936	12.114		1936	5.12788
1938	7.8473		1938	2.20913		1938	13.8655		1938	12.1235		1838	1.91107		1938	8.72284		1938	13.8726		1938	8.05062		1938	11.6163		1938	4.75987
1940	7.31114		1940	1.69159		1940	13.6203		1940	10.5229		1840	1.41665		1940	8.01927		1940	14.2516		1940	7.48175		1940	11.1547		1940	4.31404
1942	6.91779		1942	1.17302		1942	13.4049		1942	8.60872		1842	1.74981		1942	7.34823		1942	14.5634		1942	6.81988		1942	10.7214		1942	3.80244
1944	6.60915		1944	0.69983		1944	13.2421		1944	6.61758		1844	1.69016		1944	6.67539		1944	14.8156		1944	6.11332		1944	10.3159		1944	3.27424
1946	6.31692		1946	0.32338		1946	13.1539		1946	4.83259		1846	2.07551		1946	5.97633		1946	15.0348		1946	5.40536		1946	9.92915		1946	2.79156
1948	5.99738		1948	0.0502		1948	13.1449		1948	3.50859		1848	2.41641		1948	5.29749		1948	15.2702		1948	4.69951		1948	9.52993		1948	2.41021
1950	5.6215		1950	-0.12941		1950	13.2113		1950	2.8171		1850	2.3332		1950	4.67703		1950	15.5489		1950	3.99945		1950	9.09332		1950	2.16103
1952	5.17792		1952	-0.22251		1952	13.3453		1952	2.79704		1852	2.314		1952	4.12563		1952	15.854		1952	3.32823		1952	8.61899		1952	2.04859
1954	4.68091		1954	-0.24048		1954	13.5324		1954	3.35171		1854	2.2254		1954	3.6704		1954	16.1444		1954	2.7095		1954	8.12207		1954	2.06244
1956	4.18639		1956	-0.23167		1956	13.7378		1956	4.21782		1856	2.38562		1956	3.39936		1956	16.3466		1956	2.15272		1956	7.62729		1956	2.16886
1958	3.75557		1958	-0.25523		1958	13.9179		1958	5.08923		1858	2.21805		1958	3.37877		1958	16.3611		1958	1.67914		1958	7.16911		1958	2.31811
1960	3.42777		1960	-0.35183		1960	14.0338		1960	5.69666		1860	2.76398		1960	3.60157		1960	16.0695		1960	1.33897		1960	6.79421		1960	2.45303
1962	3.22458		1962	-0.53572		1962	14.0612		1962	5.86772		1862	2.90404		1962	4.05322		1962	15.411		1962	1.16313		1962	6.53096		1962	2.5422
1964	3.15424		1964	-0.80364		1964	13.9889		1964	5.53797		1864	3.39036		1964	4.71505		1964	14.4055		1964	1.14128		1964	6.37768		1964	2.56882
1966	3.20533		1966	-1.14338		1966	13.815		1966	4.74814		1866	3.36414		1966	5.51902		1966	13.1343		1966	1.23523		1966	6.31327		1966	2.50787
1968	3.33722		1968	-1.52375		1968	13.5511		1968	3.65614		1868	3.84565		1968	6.306		1968	11.7441		1968	1.38307		1968	6.29681		1968	2.32121
1970	3.5088		1970	-1.90154		1970	13.2171		1970	2.43334		1870	4.35265		1970	6.93764		1970	10.4171		1970	1.50421		1970	6.27162		1970	1.99146
1972	3.69127		1972	-2.23039		1972	12.8362		1972	1.2244		1872	4.56273		1972	7.34448		1972	9.34766		1972	1.5024		1972	6.17187		1972	1.52797
1974	3.86722		1974	-2.48148		1974	12.4207		1974	0.12116		1874	4.36555		1974	7.48899		1974	8.64574		1974	1.32517		1974	5.96323		1974	0.93595
1976	4.02707		1976	-2.63475		1976	11.9788		1976	-0.81905		1876	4.50051		1976	7.35925		1976	8.32457		1976	0.97306		1976	5.63918		1976	0.22984
1978	4.17352		1978	-2.66709		1978	11.5217		1978	-1.57356		1878	4.48604		1978	7.00487		1978	8.32221		1978	0.48836		1978	5.20571		1978	-0.53999
1980	4.32929		1980	-2.54854		1980	11.0638		1980	-2.1495		1880	3.93431		1980	6.57251		1980	8.51072		1980	-0.0438		1980	4.68407		1980	-1.27127
1982	4.5159		1982	-2.25898		1982	10.6109		1982	-2.54679		1882	3.79464		1982	6.20035		1982	8.73309		1982	-0.51628		1982	4.11853		1982	-1.87852
1984	4.74589		1984	-1.79078		1984	10.1616		1984	-2.75264		1884	3.63915		1984	5.97836		1984	8.82524		1984	-0.81647		1984	3.56738		1984	-2.31075
1986	5.01518		1986	-1.14581		1986	9.71966		1986	-2.76324		1886	3.49892		1986	5.94557		1986	8.69443		1986	-0.89315		1986	3.0537		1986	-2.54455
1988	5.31094		1988	-0.34288		1988	9.28698		1988	-2.59875		1888	3.67203		1988	6.12458		1988	8.3121		1988	-0.7452		1988	2.58153		1988	-2.58346
1990	5.60846		1990	0.57253		1990	8.85484		1990	-2.29934		1890	3.3499		1990	6.51165		1990	7.69855		1990	-0.41073		1990	2.1553		1990	-2.47872
1992	5.86352		1992	1.52505		1992	8.40604		1992	-1.91926		1892	3.04701		1992	7.0524		1992	6.90267		1992	0.03645		1992	1.78311		1992	-2.33385
1994	6.02462		1994	2.44663		1994	7.93556		1994	-1.52351		1894	3.17011		1994	7.66899		1994	5.98672		1994	0.49357		1994	1.44195		1994	-2.24375
1996	6.04724		1996	3.28226		1996	7.44591		1996	-1.1803		1896	3.05935		1996	8.29352		1996	5.01764		1996	0.8554		1996	1.09175		1996	-2.276
1998	5.914		1998	3.99524		1998	6.93253		1998	-0.93616		1898	2.75259		1998	8.90148		1998	4.03619		1998	1.07636		1998	0.71985		1998	-2.46546
2000	5.62209		2000	4.56961		2000	6.39028		2000	-0.81213		1900	2.70412		2000	9.46257		2000	3.06561		2000	1.1512		2000	0.3233		2000	-2.82879
2002	5.177		2002	5.02025		2002	5.82373		2002	-0.80994		1902	2.92943		2002	9.91728		2002	2.11799		2002	1.10071		2002	-0.11368		2002	-3.358
2004	4.59912		2004	5.38584		2004	5.24062		2004	-0.92664		1904	2.60278		2004	10.1948		2004	1.20788		2004	0.96623		2004	-0.6237		2004	-4.0262
2006	3.93134		2006	5.69717		2006	4.63024		2006	-1.1618		1906	2.35234		2006	10.2762		2006	0.355		2006	0.81971		2006	-1.20846		2006	-4.80653
2008	3.21844		2008	5.97689		2008	3.97665		2008	-1.51079		1908	2.06924		2008	10.165		2008	-0.4244		2008	0.73398		2008	-1.85013		2008	-5.67655
2010	2.47696		2010	6.23857		2010	3.2821		2010	-1.95374		1910	2.11971		2010	9.84662		2010	-1.12005		2010	0.73125		2010	-2.53731		2010	-6.60576
2012	1.71231		2012	6.48751		2012	2.54971		2012	-2.45857		1912	2.25723		2012	9.32306		2012	-1.72216		2012	0.80018		2012	-3.26136		2012	-7.54256
2014	0.93142		2014	6.70978		2014	1.77166		2014	-2.97903		1914	2.51552		2014	8.6555		2014	-2.22007		2014	0.90773		2014	-3.99294		2014	-8.4106
2016	0.13845		2016	6.87949		2016	0.94146		2016	-3.45526		1916	2.54782		2016	7.94282		2016	-2.6128		2016	1.00648		2016	-4.68512		2016	-9.11902
2018	-0.68508		2018	6.9836		2018	0.08514		2018	-3.82151		1918	2.52734		2018	7.23203		2018	-2.9175		2018	1.02613		2018	-5.30762		2018	-9.58425
2020	-1.55813		2020	7.01888		2020	-0.76668		2020	-4.01758		1920	2.3971		2020	6.54208		2020	-3.14997		2020	0.90369		2020	-5.84636		2020	-9.73892
2022	-2.47423		2022	6.99054		2022	-1.60164		2022	-4.01956		1922	2.66842		2022	5.88848		2022	-3.31368		2022	0.62371		2022	-6.29055		2022	-9.55117
2024	-3.40868		2024	6.91669		2024	-2.40288		2024	-3.84849		1924	2.06106		2024	5.27267		2024	-3.41576		2024	0.20797		2024	-6.62654		2024	-9.03504
2026	-4.33757		2026	6.84578		2026	-3.13038		2026	-3.56212		1926	2.10959		2026	4.6363		2026	-3.47579		2026	-0.29133		2026	-6.84727		2026	-8.25234
2028	-5.23823		2028	6.84498		2028	-3.74348		2028	-3.21969		1928	2.07497		2028	3.89205		2028	-3.50914		2028	-0.80416		2028	-6.95091		2028	-7.27826
2030	-6.07576		2030	6.96791		2030	-4.24079		2030	-2.86045		1930	1.85505		2030	2.99362		2030	-3.50394		2030	-1.24618		2030	-6.93676		2030	-6.17099
2032	-6.81389		2032	7.24303		2032	-4.62867		2032	-2.52956		1932	1.41493		2032	1.92602		2032	-3.45272		2032	-1.55004		2032	-6.8035		2032	-4.98611
2034	-7.42771		2034	7.66143		2034	-4.89634		2034	-2.27124		1934	1.38024		2034	0.70091		2034	-3.36734		2034	-1.69518		2034	-6.56049		2034	-3.78363
2036	-7.90691		2036	8.18663		2036	-5.0332		2036	-2.08611		1936	0.86961		2036	-0.63923		2036	-3.25426		2036	-1.69872		2036	-6.23326		2036	-2.60742
2038	-8.23964		2038	8.7257		2038	-5.05197		2038	-1.93628		1938	0.79331		2038	-1.98452		2038	-3.10033		2038	-1.61535		2038	-5.86907		2038	-1.48477
2040	-8.40483		2040	9.14928		2040	-4.96797		2040	-1.81498		1940	0.84801		2040	-3.20051		2040	-2.89964		2040	-1.51683		2040	-5.52516		2040	-0.46134
2042	-8.37807		2042	9.32549		2042	-4.76887		2042	-1.78736		1942	1.13095		2042	-4.18261		2042	-2.68147		2042	-1.47732		2042	-5.25422		2042	0.37787
2044	-8.15515		2044	9.17447		2044	-4.44301		2044	-1.88636		1944	1.17774		2044	-4.86609		2044	-2.46699		2044	-1.54997		2044	-5.0924		2044	0.97633
2046	-7.75678		2046	8.68315		2046	-4.00273		2046	-2.08844		1946	1.32867		2046	-5.2335		2046	-2.26207		2046	-1.7475		2046	-5.0502		2046	1.33034
2048	-7.21316		2048	7.87309		2048	-3.47864		2048	-2.38776		1948	1.1391		2048	-5.31394		2048	-2.08329		2048	-2.04493		2048	-5.11086		2048	1.45669
2050	-6.57216		2050	6.81853		2050	-2.90234		2050	-2.81644		1950	0.59503		2050	-5.21121		2050	-1.98189		2050	-2.37853		2050	-5.22386		2050	1.37964
2052	-5.90369		2052	5.64248		2052	-2.30743		2052	-3.35145		1952	0.70535		2052	-5.05318		2052	-1.99752		2052	-2.68002		2052	-5.32802		2052	1.15788
2054	-5.29833		2054	4.50114		2054	-1.73614		2054	-3.86257		1954	0.86764		2054	-4.95356		2054	-2.12814		2054	-2.88986		2054	-5.36665		2054	0.89991
2056	-4.81547		2056	3.4871		2056	-1.22843		2056	-4.2695		1956	1.33905		2056	-4.97995		2056	-2.36801		2056	-2.96734		2056	-5.30314		2056	0.68093
2058	-4.47091		2058	2.62038		2058	-0.80951		2058	-4.57684		1958	1.61711		2058	-5.15327		2058	-2.70247		2058	-2.90117		2058	-5.13056		2058	0.52148
2060	-4.25934		2060	1.89575		2060	-0.48551		2060	-4.8015		1960	2.19963		2060	-5.45493		2060	-3.07869		2060	-2.7196		2060	-4.87115		2060	0.42063
2062	-4.16052		2062	1.28642		2062	-0.25045		2062	-4.92331		1962	1.91023		2062	-5.81024		2062	-3.37702		2062	-2.48873		2062	-4.5771		2062	0.38896
2064	-4.13143		2064	0.72148		2064	-0.09838		2064	-4.97479		1964	1.94829		2064	-6.1225		2064	-3.48978		2064	-2.26546		2064	-4.29973		2064	0.4184
2066	-4.10763		2066	0.08293		2066	-0.02629		2066	-5.07923		1966	1.80022		2066	-6.29972		2066	-3.35742		2066	-2.08315		2066	-4.07922		2066	0.4635
2068	-4.05134		2068	-0.68487		2068	-0.03139		2068	-5.31351		1968	1.68731		2068	-6.3021		2068	-2.95118		2068	-1.97151		2068	-3.94415		2068	0.48656
2070	-3.95484		2070	-1.57124		2070	-0.10947		2070	-5.67341		1970	1.38773		2070	-6.13018		2070	-2.28064		2070	-1.94453		2070	-3.90168		2070	0.4733
2072	-3.82373		2072	-2.53834		2072	-0.25983		2072	-6.11957		1972	1.05832		2072	-5.81042		2072	-1.42213		2072	-1.98134		2072	-3.928		2072	0.41556
2074	-3.66945		2074	-3.5423		2074	-0.49063		2074	-6.62815		1974	1.02132		2074	-5.40394		2074	-0.54033		2074	-2.02211		2074	-3.97417		2074	0.27862
2076	-3.51778		2076	-4.50397		2076	-0.8072		2076	-7.14815		1976	1.19592		2076	-4.99833		2076	0.21215		2076	-2.03266		2076	-4.00896		2076	0.01948
2078	-3.40659		2078	-5.31194		2078	-1.20872		2078	-7.58717		1978	1.10743		2078	-4.68796		2078	0.72796		2078	-2.00961		2078	-4.02111		2078	-0.39284
2080	-3.35129		2080	-5.90708		2080	-1.68501		2080	-7.88421		1980	1.06367		2080	-4.51323		2080	0.94612		2080	-1.94542		2080	-3.99355		2080	-0.95682
2082	-3.3507		2082	-6.28653		2082	-2.22155		2082	-8.03571		1982	1.01698		2082	-4.48147		2082	0.84661		2082	-1.83778		2082	-3.9145		2082	-1.65863
2084	-3.4014		2084	-6.47954		2084	-2.79858		2084	-8.08119		1984	0.86188		2084	-4.58937		2084	0.47099		2084	-1.71838		2084	-3.7977		2084	-2.4809
2086	-3.49781		2086	-6.53116		2086	-3.38659		2086	-8.0747		1986	0.30358		2086	-4.82407		2086	-0.07002		2086	-1.66159		2086	-3.67921		2086	-3.38565
2088	-3.61645		2088	-6.51219		2088	-3.95343		2088	-8.07322		1988	0.08862		2088	-5.13554		2088	-0.67491		2088	-1.71073		2088	-3.56306		2088	-4.3043
2090	-3.72506		2090	-6.50606		2090	-4.46994		2090	-8.13305		1990	-0.09457		2090	-5.45548		2090	-1.27031		2090	-1.87497		2090	-3.43033		2090	-5.15827
2092	-3.81353		2092	-6.5537		2092	-4.92219		2092	-8.2852		1992	0.28498		2092	-5.75413		2092	-1.81615		2092	-2.15318		2092	-3.27815		2092	-5.91261
2094	-3.88178		2094	-6.65914		2094	-5.31355		2094	-8.5329		1994	0.40715		2094	-6.01802		2094	-2.28724		2094	-2.53035		2094	-3.11452		2094	-6.56012
2096	-3.92252		2096	-6.80135		2096	-5.66324		2096	-8.84879		1996	0.05608		2096	-6.21985		2096	-2.68293		2096	-2.94651		2096	-2.92909		2096	-7.09998
2098	-3.9182		2098	-6.93641		2098	-5.99604		2098	-9.18477		1998	0.20313		2098	-6.31719		2098	-3.02621		2098	-3.29475		2098	-2.6936		2098	-7.53645
2100	-3.87162		2100	-6.99668		2100	-6.33134		2100	-9.49335		2000	0.1369		2100	-6.30599		2100	-3.33391		2100	-3.49185		2100	-2.41086		2100	-7.90231
2102	-3.79929		2102	-6.91815		2102	-6.688		2102	-9.73766		2002	0.04057		2102	-6.20554		2102	-3.61292		2102	-3.48553		2102	-2.10407		2102	-8.24332
2104	-3.71135		2104	-6.68915		2104	-7.0824		2104	-9.89768		2004	-0.50878		2104	-6.02068		2104	-3.86106		2104	-3.25751		2104	-1.78695		2104	-8.57247
2106	-3.61628		2106	-6.32744		2106	-7.51447		2106	-9.95607		2006	-0.65822		2106	-5.75497		2106	-4.08133		2106	-2.81882		2106	-1.4622		2106	-8.87372
2108	-3.54537		2108	-5.87206		2108	-7.96504		2108	-9.89161		2008	-0.40312		2108	-5.43873		2108	-4.2822		2108	-2.23494		2108	-1.14368		2108	-9.11329
2110	-3.55276		2110	-5.38955		2110	-8.41775		2110	-9.6787		2010	0.19663		2110	-5.11962		2110	-4.47858		2110	-1.61323		2110	-0.85824		2110	-9.24976
2112	-3.6798		2112	-4.98154		2112	-8.88326		2112	-9.30128		2012	0.32087		2112	-4.81302		2112	-4.68844		2112	-1.04701		2112	-0.61718		2112	-9.23242
2114	-3.94627		2114	-4.73728		2114	-9.37042		2114	-8.75461		2014	0.32421		2114	-4.5185		2114	-4.92582		2114	-0.60401		2114	-0.4201		2114	-9.01927
2116	-4.34253		2116	-4.67739		2116	-9.86231		2116	-8.05371		2016	0.2953		2116	-4.2474		2116	-5.18854		2116	-0.31316		2116	-0.26745		2116	-8.60541
2118	-4.83968		2118	-4.78282		2118	-10.3417		2118	-7.23313		2018	0.47108		2118	-4.0139		2118	-5.45683		2118	-0.16875		2118	-0.16381		2118	-8.01633
2120	-5.37179		2120	-5.00812		2120	-10.8075		2120	-6.36285		2020	0.86441		2120	-3.81957		2120	-5.68898		2120	-0.11452		2120	-0.10967		2120	-7.31129
2122	-5.84412		2122	-5.28158		2122	-11.2482		2122	-5.5457		2022	0.54456		2122	-3.66771		2122	-5.83076		2122	-0.0682		2122	-0.10133		2122	-6.57363
2124	-6.15946		2124	-5.49161		2124	-11.608		2124	-4.89004		2024	0.4572		2124	-3.58856		2124	-5.83009		2124	0.03877		2124	-0.13836		2124	-5.89866
2126	-6.25021		2126	-5.54332		2126	-11.8374		2126	-4.46853		2026	1.19546		2126	-3.61002		2126	-5.64932		2126	0.25271		2126	-0.2202		2126	-5.35717
2128	-6.09607		2128	-5.41232		2128	-11.9268		2128	-4.30078		2028	1.63167		2128	-3.72574		2128	-5.28047		2128	0.58848		2128	-0.34254		2128	-4.97711
2130	-5.70261		2130	-5.12595		2130	-11.8797		2130	-4.39057		2030	1.72261		2130	-3.90637		2130	-4.74839		2130	1.03032		2130	-0.4991		2130	-4.77491
2132	-5.10778		2132	-4.75097		2132	-11.6861		2132	-4.72675		2032	1.86811		2132	-4.10707		2132	-4.11107		2132	1.51971		2132	-0.68609		2132	-4.75562
2134	-4.37824		2134	-4.37712		2134	-11.3483		2134	-5.26771		2034	2.78399		2134	-4.26476		2134	-3.4332		2134	1.98744		2134	-0.89898		2134	-4.90108
2136	-3.60265		2136	-4.11117		2136	-10.9156		2136	-5.92723		2036	1.95332		2136	-4.2943		2136	-2.76817		2136	2.38229		2136	-1.12648		2136	-5.1543
2138	-2.84431		2138	-4.03452		2138	-10.4332		2138	-6.63969		2038	2.22136		2138	-4.13357		2138	-2.16142		2138	2.66939		2138	-1.35705		2138	-5.47468
2140	-2.13519		2140	-4.15881		2140	-9.91423		2140	-7.35906		2040	2.61884		2140	-3.77816		2140	-1.64431		2140	2.8318		2140	-1.57817		2140	-5.84181
2142	-1.50697		2142	-4.43067		2142	-9.36154		2142	-8.01048		2042	2.82682		2142	-3.26833		2142	-1.22337		2142	2.87554		2142	-1.77114		2142	-6.21454
2144	-0.99406		2144	-4.72451		2144	-8.7938		2144	-8.44865		2044	2.85479		2144	-2.68207		2144	-0.876		2144	2.83671		2144	-1.89988		2144	-6.50755
2146	-0.60245		2146	-4.89228		2146	-8.2225		2146	-8.53071		2046	3.2917		2146	-2.11534		2146	-0.58523		2146	2.75098		2146	-1.92327		2146	-6.64757
2148	-0.29657		2148	-4.79348		2148	-7.62547		2148	-8.17821		2048	3.44983		2148	-1.67315		2148	-0.35554		2148	2.63529		2148	-1.80769		2148	-6.61516
2150	-0.06604		2150	-4.34141		2150	-6.98658		2150	-7.3518		2050	3.83283		2150	-1.43076		2150	-0.18917		2150	2.50225		2150	-1.53807		2150	-6.39767
2152	0.0747		2152	-3.53227		2152	-6.31238		2152	-6.06515		2052	4.44729		2152	-1.40937		2152	-0.07435		2152	2.36692		2152	-1.1216		2152	-5.9869
2154	0.12652		2154	-2.44453		2154	-5.619		2154	-4.41685		2054	4.29435		2154	-1.57945		2154	-0.000160366		2154	2.23945		2154	-0.58267		2154	-5.40888
2156	0.11426		2156	-1.26523		2156	-4.91782		2156	-2.64636		2056	4.16924		2156	-1.86968		2156	0.02973		2156	2.11956		2156	0.02213		2156	-4.75596
2158	0.02956		2158	-0.20961		2158	-4.22643		2158	-1.01258		2058	3.81251		2158	-2.20703		2158	0.01655		2158	2.01454		2158	0.62066		2158	-4.114
2160	-0.18801		2160	0.52531		2160	-3.57704		2160	0.27726		2060	3.8471		2160	-2.52608		2160	-0.01983		2160	1.94593		2160	1.13924		2160	-3.5244
2162	-0.55458		2162	0.83884		2162	-2.9904		2162	1.11412		2062	3.62275		2162	-2.7756		2162	-0.058		2162	1.9271		2162	1.54053		2162	-3.00823
2164	-1.03985		2164	0.73775		2164	-2.46944		2164	1.48438		2064	3.83964		2164	-2.93045		2164	-0.08964		2164	1.95088		2164	1.81956		2164	-2.58481
2166	-1.60811		2166	0.32812		2166	-2.00526		2166	1.48017		2066	3.56358		2166	-3.00654		2166	-0.11981		2166	1.99466		2166	1.99036		2166	-2.25731
2168	-2.23607		2168	-0.16614		2168	-1.57765		2168	1.32516		2068	3.43782		2168	-3.05213		2168	-0.14392		2168	2.02458		2168	2.09035		2168	-1.99231
2170	-2.85636		2170	-0.49149		2170	-1.15193		2170	1.26351		2070	3.50892		2170	-3.0954		2170	-0.14382		2170	2.00121		2170	2.1778		2170	-1.75757
2172	-3.35662		2172	-0.41114		2172	-0.68731		2172	1.50786		2072	3.2334		2172	-3.14017		2172	-0.09992		2172	1.88283		2172	2.32189		2172	-1.53979
2174	-3.67392		2174	0.19461		2174	-0.16801		2174	2.17401		2074	3.7228		2174	-3.19061		2174	-0.01812		2174	1.64916		2174	2.55619		2174	-1.33238
2176	-3.79474		2176	1.33737		2176	0.40541		2176	3.30021		2076	3.99496		2176	-3.23947		2176	0.08527		2176	1.30734		2176	2.89395		2176	-1.11177
2178	-3.71988		2178	2.93027		2178	1.02561		2178	4.84856		2078	3.85267		2178	-3.24461		2178	0.19832		2178	0.89319		2178	3.34493		2178	-0.83419
2180	-3.4497		2180	4.79849		2180	1.67003		2180	6.71272		2080	3.23746		2180	-3.13378		2180	0.29997		2180	0.46694		2180	3.91777		2180	-0.44145
2182	-3.02928		2182	6.74484		2182	2.2883		2182	8.77714		2082	2.39873		2182	-2.86964		2182	0.33673		2182	0.09147		2182	4.59306		2182	0.11744
2184	-2.53639		2184	8.58137		2184	2.8214		2184	10.9364		2084	2.2801		2184	-2.44789		2184	0.24246		2184	-0.1775		2184	5.33303		2184	0.88276
2186	-2.00681		2186	10.2009		2186	3.25647		2186	13.123		2086	1.97493		2186	-1.85957		2186	0.000396838		2186	-0.31012		2186	6.11948		2186	1.87423
2188	-1.44993		2188	11.5648		2188	3.6082		2188	15.2919		2088	2.05601		2188	-1.10222		2188	-0.37168		2188	-0.29699		2188	6.93698		2188	3.07794
2190	-0.87537		2190	12.7001		2190	3.89855		2190	17.4215		2090	1.92116		2190	-0.20734		2190	-0.84349		2190	-0.14956		2190	7.75103		2190	4.4336
2192	-0.2952		2192	13.6737		2192	4.15911		2192	19.5036		2092	1.59931		2192	0.76831		2192	-1.3724		2192	0.10282		2192	8.517		2192	5.8308
2194	0.31926		2194	14.5479		2194	4.45538		2194	21.5213		2094	0.99503		2194	1.80499		2194	-1.8785		2194	0.42322		2194	9.22329		2194	7.1619
2196	1.0136		2196	15.375		2196	4.86221		2196	23.4491		2096	1.08595		2196	2.9046		2196	-2.27097		2196	0.77755		2196	9.87512		2196	8.33927
2198	1.78783		2198	16.1752		2198	5.40526		2198	25.2536		2098	1.37728		2198	4.04421		2198	-2.50866		2198	1.14621		2198	10.4511		2198	9.32401
2200	2.60988		2200	16.9306		2200	6.06737		2200	26.9021		2100	0.72121		2200	5.18679		2200	-2.58984		2200	1.50878		2200	10.9212		2200	10.1102
2202	3.44253		2202	17.5759		2202	6.8108		2202	28.3568		2102	0.9188		2202	6.30884		2202	-2.5321		2202	1.84144		2202	11.2656		2202	10.7412
2204	4.24643		2204	18.0326		2204	7.59363		2204	29.5725		2104	0.99235		2204	7.39368		2204	-2.36411		2204	2.11983		2204	11.4644		2204	11.3099
2206	4.95092		2206	18.2587		2206	8.35784		2206	30.5101		2106	1.10911		2206	8.38853		2206	-2.14058		2206	2.33317		2206	11.4617		2206	11.9249
2208	5.48128		2208	18.2296		2208	9.04052		2208	31.1441		2108	1.84667		2208	9.23215		2208	-1.91731		2208	2.47455		2208	11.2014		2208	12.6683
2210	5.81557		2210	17.9283		2210	9.60335		2210	31.4672		2110	1.56667		2210	9.89766		2210	-1.71137		2210	2.53264		2210	10.6805		2210	13.5444
2212	5.98167		2212	17.3725		2212	10.0469		2212	31.4727		2112	1.58174		2212	10.3801		2212	-1.5071		2212	2.50575		2212	9.92974		2212	14.5101
2214	6.03755		2214	16.6386		2214	10.4068		2214	31.1565		2114	1.72283		2214	10.6677		2214	-1.26529		2214	2.40944		2214	8.99562		2214	15.4684
2216	6.04881		2216	15.8183		2216	10.727		2216	30.5318		2116	1.59406		2216	10.7475		2216	-0.93717		2216	2.26728		2216	7.94369		2216	16.2823
2218	6.08528		2218	14.9507		2218	11.0367		2218	29.6407		2118	2.05421		2218	10.6381		2218	-0.46753		2218	2.08733		2218	6.87794		2218	16.7916
2220	6.21546		2220	14.06		2220	11.3568		2220	28.5222		2120	2.25512		2220	10.3689		2220	0.18661		2220	1.87343		2220	5.89342		2220	16.8735
2222	6.48319		2222	13.1775		2222	11.6935		2222	27.2004		2122	2.1472		2222	9.96695		2222	1.03455		2222	1.63489		2222	5.03183		2222	16.4977
2224	6.89292		2224	12.3172		2224	12.0261		2224	25.7183		2124	2.99649		2224	9.46785		2224	2.05691		2224	1.3811		2224	4.30404		2224	15.7036
2226	7.41367		2226	11.4304		2226	12.2837		2226	24.1486		2126	2.92783		2226	8.94319		2226	3.2053		2226	1.10786		2226	3.70501		2226	14.5986
2228	8.01814		2228	10.4505		2228	12.3802		2228	22.5554		2128	3.22687		2228	8.48188		2228	4.41781		2228	0.80543		2228	3.21235		2228	13.3272
2230	8.70569		2230	9.35722		2230	12.2535		2230	20.9516		2130	3.26827		2230	8.15305		2230	5.62931		2230	0.4758		2230	2.77117		2230	12.0498
2232	9.46724		2232	8.1562		2232	11.8733		2232	19.3519		2132	4.23762		2232	7.99754		2232	6.79173		2232	0.12964		2232	2.33802		2232	10.8899
2234	10.2795		2234	6.86415		2234	11.2465		2234	17.794		2134	4.18917		2234	8.01998		2234	7.87876		2234	-0.22013		2234	1.90781		2234	9.89952
2236	11.1328		2236	5.51272		2236	10.4185		2236	16.3091		2136	3.52299		2236	8.18682		2236	8.87537		2236	-0.56281		2236	1.49439		2236	9.07656
2238	12.0389		2238	4.19867		2238	9.49055		2238	14.8919		2138	3.7304		2238	8.3993		2238	9.77719		2238	-0.87909		2238	1.11825		2238	8.35571
2240	12.9836		2240	3.04826		2240	8.5792		2240	13.5426		2140	3.99232		2240	8.53019		2240	10.5883		2240	-1.14161		2240	0.80759		2240	7.64193
2242	13.9048		2242	2.16931		2242	7.78536		2242	12.3033		2142	4.0331		2242	8.46449		2242	11.3226		2242	-1.32187		2242	0.60957		2242	6.83317
2244	14.7612		2244	1.61029		2244	7.17731		2244	11.2109		2144	4.204		2244	8.13594		2244	11.9877		2244	-1.40559		2244	0.55423		2244	5.87477
2246	15.5388		2246	1.34999		2246	6.78501		2246	10.2584		2146	4.5866		2246	7.53358		2246	12.5866		2246	-1.39208		2246	0.63247		2246	4.76842
2248	16.2075		2248	1.31201		2248	6.59654		2248	9.40135		2148	4.26912		2248	6.68883		2248	13.1277		2248	-1.28267		2248	0.80436		2248	3.54732
2250	16.7158		2250	1.33604		2250	6.56778		2250	8.59337		2150	4.45706		2250	5.69989		2250	13.6421		2250	-1.07673		2250	1.01194		2250	2.29803
2252	17.06		2252	1.22634		2252	6.66451		2252	7.79897		2152	4.86801		2252	4.70022		2252	14.1701		2252	-0.78162		2252	1.19628		2252	1.14453
2254	17.3022		2254	0.78872		2254	6.8716		2254	6.98121		2154	4.48669		2254	3.8292		2254	14.7426		2254	-0.41689		2254	1.29868		2254	0.22805
2256	17.4618		2256	-0.08373		2256	7.15525		2256	6.09263		2156	4.98638		2256	3.15897		2256	15.3653		2256	-0.000604317		2256	1.27353		2256	-0.39066
2258	17.5215		2258	-1.38446		2258	7.46693		2258	5.11035		2158	5.1636		2258	2.70281		2258	16.0253		2258	0.44968		2258	1.10685		2258	-0.72688
2260	17.4881		2260	-3.00291		2260	7.765		2260	4.06606		2160	5.57538		2260	2.44452		2260	16.7004		2260	0.90923		2260	0.82361		2260	-0.83791
2262	17.4054		2262	-4.72844		2262	8.00183		2262	3.02501		2162	5.27898		2262	2.32585		2262	17.3346		2262	1.33038		2262	0.47844		2262	-0.8287
2264	17.2521		2264	-6.33754		2264	8.08723		2264	2.00908		2164	5.20752		2264	2.24491		2264	17.8418		2264	1.66238		2264	0.11284		2264	-0.85424
2266	16.9373		2266	-7.62461		2266	7.90178		2266	0.99719		2166	5.143		2266	2.07665		2266	18.1279		2266	1.86394		2266	-0.24796		2266	-1.0983
2268	16.4359		2268	-8.46186		2268	7.40251		2268	0.0014		2168	5.2277		2268	1.77559		2268	18.1628		2268	1.92105		2268	-0.57431		2268	-1.64384
2270	15.7829		2270	-8.81754		2270	6.61368		2270	-0.94462		2170	4.63698		2270	1.35747		2270	17.9567		2270	1.84392		2270	-0.84065		2270	-2.47651
2272	15.0064		2272	-8.76928		2272	5.58563		2272	-1.83505		2172	4.85338		2272	0.86194		2272	17.5285		2272	1.66863		2272	-1.04299		2272	-3.52279
2274	14.094		2274	-8.48219		2274	4.37931		2274	-2.70444		2174	5.48922		2274	0.34019		2274	16.907		2274	1.46352		2274	-1.20531		2274	-4.68119
2276	13.094		2276	-8.10283		2276	3.11006		2276	-3.54247		2176	5.02753		2276	-0.11465		2276	16.1717		2276	1.30822		2276	-1.33156		2276	-5.8169
2278	12.1137		2278	-7.7443		2278	1.92922		2278	-4.29301		2178	4.93077		2278	-0.38467		2278	15.432		2278	1.27848		2278	-1.40529		2278	-6.77192
2280	11.2257		2280	-7.48108		2280	0.93758		2280	-4.92055		2180	5.03855		2280	-0.41036		2280	14.7467		2280	1.4082		2280	-1.41255		2280	-7.4397
2282	10.4655		2282	-7.35106		2282	0.20017		2282	-5.42449		2182	5.57796		2282	-0.17736		2282	14.1469		2282	1.6953		2282	-1.3456		2282	-7.77673
2284	9.88131		2284	-7.32909		2284	-0.21241		2284	-5.80582		2184	5.90406		2284	0.31625		2284	13.6798		2284	2.10604		2284	-1.18219		2284	-7.78369
2286	9.56969		2286	-7.34582		2286	-0.20244		2286	-6.04002		2186	4.98314		2286	1.08579		2286	13.4199		2286	2.58017		2286	-0.87449		2286	-7.45512
2288	9.59522		2288	-7.36502		2288	0.28892		2288	-6.11552		2188	4.3379		2288	2.11636		2288	13.3946		2288	3.04785		2288	-0.38597		2288	-6.77199
2290	9.979		2290	-7.37943		2290	1.27911		2290	-6.04512		2190	4.41599		2290	3.36793		2290	13.5938		2290	3.44281		2290	0.29914		2290	-5.72995
2292	10.7019		2292	-7.38303		2292	2.75772		2292	-5.85951		2192	4.79692		2292	4.79599		2292	14.0076		2292	3.73104		2292	1.16849		2292	-4.36764
2294	11.715		2294	-7.36309		2294	4.67996		2294	-5.59174		2194	4.98256		2294	6.34932		2294	14.6149		2294	3.90304		2294	2.18233		2294	-2.72727
2296	12.9109		2296	-7.31905		2296	6.94241		2296	-5.27978		2196	4.93566		2296	7.94483		2296	15.3509		2296	3.97271		2296	3.26213		2296	-0.84255
2298	14.1212		2298	-7.25404		2298	9.39058		2298	-4.96809		2198	5.06223		2298	9.46495		2298	16.1118		2298	3.9665		2298	4.29671		2298	1.2312
2300	15.1808		2300	-7.14436		2300	11.8815		2300	-4.70377		2200	4.4157		2300	10.8029		2300	16.8224		2300	3.91426		2300	5.18183		2300	3.37076
2302	15.9587		2302	-6.9571		2302	14.2946		2302	-4.533		2202	4.86563		2302	11.8777		2302	17.4338		2302	3.84299		2302	5.83425		2302	5.45003
2304	16.3981		2304	-6.68706		2304	16.5374		2304	-4.4935		2204	4.47665		2304	12.6503		2304	17.9105		2304	3.76464		2304	6.21816		2304	7.4076
2306	16.4978		2306	-6.35775		2306	18.5387		2306	-4.60136		2206	3.93929		2306	13.121		2306	18.2367		2306	3.68029		2306	6.35144		2306	9.20041
2308	16.3299		2308	-6.01515		2308	20.2618		2308	-4.86136		2208	4.0674		2308	13.3429		2308	18.4354		2308	3.57999		2308	6.31502		2308	10.7562
2310	16.0215		2310	-5.72337		2310	21.6861		2310	-5.28512		2210	3.41938		2310	13.4042		2310	18.5456		2310	3.44912		2310	6.21792		2310	11.9999
2312	15.7099		2312	-5.561		2312	22.7831		2312	-5.90334		2212	2.89831		2312	13.3908		2312	18.5791		2312	3.27674		2312	6.14745		2312	12.9351
2314	15.4968		2314	-5.58895		2314	23.5275		2314	-6.72759		2214	3.28239		2314	13.3675		2314	18.5405		2314	3.05711		2314	6.17332		2314	13.59
2316	15.4184		2316	-5.81127		2316	23.9142		2316	-7.72793		2216	3.43112		2316	13.3676		2316	18.4459		2316	2.79588		2316	6.33957		2316	13.9757
2318	15.4805		2318	-6.18682		2318	23.9582		2318	-8.86396		2218	3.09064		2318	13.4023		2318	18.3124		2318	2.50577		2318	6.65146		2318	14.1182
2320	15.6485		2320	-6.62628		2320	23.6857		2320	-10.1004		2220	3.16692		2320	13.4593		2320	18.1406		2320	2.21286		2320	7.05971		2320	14.1108
2322	15.8484		2322	-7.00849		2322	23.1386		2322	-11.3847		2222	3.3021		2322	13.5159		2322	17.9344		2322	1.94851		2322	7.50561		2322	14.0731
2324	15.975		2324	-7.20055		2324	22.3807		2324	-12.6162		2224	2.257		2324	13.5509		2324	17.7287		2324	1.74189		2324	7.96809		2324	14.0719
2326	15.9631		2326	-7.11112		2326	21.4722		2326	-13.7053		2226	2.54513		2326	13.5519		2326	17.5559		2326	1.61222		2326	8.43276		2326	14.1441
2328	15.8091		2328	-6.71402		2328	20.4596		2328	-14.5987		2228	2.88919		2328	13.5092		2328	17.4247		2328	1.56853		2328	8.87884		2328	14.311
2330	15.5194		2330	-6.02187		2330	19.3861		2330	-15.2513		2230	2.77082		2330	13.4065		2330	17.3328		2330	1.61622		2330	9.29565		2330	14.566
2332	15.1036		2332	-5.08372		2332	18.3047		2332	-15.593		2232	3.03527		2332	13.2093		2332	17.2885		2332	1.75162		2332	9.70803		2332	14.8409
2334	14.6049		2334	-3.98249		2334	17.2641		2334	-15.5628		2234	2.11409		2334	12.8763		2334	17.2984		2334	1.96122		2334	10.1354		2334	15.058
2336	14.1218		2336	-2.83138		2336	16.2922		2336	-15.1481		2236	2.6783		2336	12.3709		2336	17.347		2336	2.2229		2336	10.5585		2336	15.1747
2338	13.7094		2338	-1.7084		2338	15.4055		2338	-14.3584		2238	2.65209		2338	11.6747		2338	17.4093		2338	2.52173		2338	10.9514		2338	15.1609
2340	13.366		2340	-0.65983		2340	14.6124		2340	-13.2134		2240	2.94595		2340	10.8072		2340	17.4617		2340	2.84835		2340	11.2952		2340	14.997
2342	13.086		2342	0.25838		2342	13.907		2342	-11.7587		2242	2.93236		2342	9.82928		2342	17.4826		2342	3.18639		2342	11.5657		2342	14.695
2344	12.8865		2344	0.95976		2344	13.2538		2344	-10.0913		2244	2.91292		2344	8.84989		2344	17.4305		2344	3.51243		2344	11.7053		2344	14.3066
2346	12.7462		2346	1.3822		2346	12.6061		2346	-8.31959		2246	4.12827		2346	7.98405		2346	17.2501		2346	3.81107		2346	11.6582		2346	13.8596
2348	12.5809		2348	1.51559		2348	11.9224		2348	-6.53155		2248	4.08551		2348	7.3338		2348	16.888		2348	4.08283		2348	11.3954		2348	13.3388
2350	12.3385		2350	1.35552		2350	11.1827		2350	-4.79182		2250	4.11431		2350	6.96968		2350	16.3237		2350	4.32326		2350	10.9092		2350	12.7477
2352	11.9939		2352	0.9171		2352	10.3635		2352	-3.16199		2252	4.25319		2352	6.9047		2352	15.5543		2352	4.51743		2352	10.2041		2352	12.0889
2354	11.4959		2354	0.27257		2354	9.42259		2354	-1.705		2254	4.39814		2354	7.08098		2354	14.5735		2354	4.65016		2354	9.29444		2354	11.3199
2356	10.7426		2356	-0.41844		2356	8.30995		2356	-0.46877		2256	4.54915		2356	7.38429		2356	13.3843		2356	4.71237		2356	8.22459		2356	10.3502
2358	9.68215		2358	-1.00706		2358	7.00928		2358	0.52274		2258	4.70622		2358	7.72349		2358	12.0256		2358	4.6926		2358	7.05376		2358	9.15078
2360	8.33647		2360	-1.39313		2360	5.53494		2360	1.26207		2260	4.86936		2360	8.04131		2360	10.5653		2360	4.57099		2360	5.84014		2360	7.76489
2362	6.7193		2362	-1.51731		2362	3.88983		2362	1.73178		2262	5.03857		2362	8.27902		2362	9.03971		2362	4.33711		2362	4.62034		2362	6.2081
2364	4.85541		2364	-1.35279		2364	2.10079		2364	1.93721		2264	5.21384		2364	8.40355		2364	7.48031		2364	4.00464		2364	3.4247		2364	4.49301
2366	2.83565		2366	-0.92636		2366	0.25835		2366	1.9333		2266	5.39517		2366	8.44737		2366	5.95028		2366	3.61086		2366	2.28936		2366	2.69369
2368	0.8269		2368	-0.33424		2368	-1.49196		2368	1.81405		2268	5.58257		2368	8.4858		2368	4.54633		2368	3.20853		2368	1.24986		2368	0.95165
2370	-1.063		2370	0.32906		2370	-3.05832		2370	1.63982		2270	5.77604		2370	8.52457		2370	3.31687		2370	2.84375		2370	0.32077		2370	-0.66944
2372	-2.79464		2372	0.99438		2372	-4.40374		2372	1.43721		2272	5.97557		2372	8.51457		2372	2.26402		2372	2.55502		2372	-0.49843		2372	-2.18436
2374	-4.31238		2374	1.62562		2374	-5.4769		2374	1.24896		2274	6.18117		2374	8.46103		2374	1.40572		2374	2.37044		2374	-1.19486		2374	-3.56897
2376	-5.54876		2376	2.19469		2376	-6.22569		2376	1.12364		2276	6.39283		2376	8.40157		2376	0.76022		2376	2.29533		2376	-1.7491		2376	-4.76043
2378	-6.47565		2378	2.68676		2378	-6.64253		2378	1.08213		2278	6.61056		2378	8.35113		2378	0.30339		2378	2.30149		2378	-2.15087		2378	-5.71758
2380	-7.10771		2380	3.10459		2380	-6.75995		2380	1.11239		2280	6.83435		2380	8.30755		2380	-0.03554		2380	2.33584		2380	-2.40312		2380	-6.43588
2382	-7.40972		2382	3.45148		2382	-6.56128		2382	1.22953		2282	7.06421		2382	8.35032		2382	-0.28958		2382	2.36157		2382	-2.50035		2382	-6.85658
2384	-7.31316		2384	3.72756		2384	-6.00027		2384	1.47337		2284	7.30013		2384	8.60016		2384	-0.45611		2384	2.3567		2384	-2.42873		2384	-6.88273
2386	-6.8058		2386	3.92937		2386	-5.08463		2386	1.86548		2286	7.54212		2386	9.08971		2386	-0.54633		2386	2.30301		2386	-2.1896		2386	-6.48544
2388	-5.94553		2388	4.06982		2388	-3.8789		2388	2.39324		2288	7.79017		2388	9.77007		2388	-0.59059		2388	2.1891		2388	-1.81144		2388	-5.72957
2390	-4.83125		2390	4.1801		2390	-2.47553		2390	3.02599		2290	8.04429		2390	10.562		2390	-0.60817		2390	2.02555		2390	-1.34363		2390	-4.74415
2392	-3.58088		2392	4.30133		2392	-0.98459		2392	3.73331		2292	8.30447		2392	11.3712		2392	-0.60181		2392	1.84086		2392	-0.83553		2392	-3.68584
2394	-2.33888		2394	4.46418		2394	0.44618		2394	4.48307		2294	8.57072		2394	12.0498		2394	-0.59614		2394	1.64825		2394	-0.32465		2394	-2.72189
2396	-1.25094		2396	4.69494		2396	1.67175		2396	5.24248		2296	8.84303		2396	12.4409		2396	-0.62785		2396	1.44918		2396	0.15379		2396	-2.0112
2398	-0.4		2398	5.01319		2398	2.61494		2398	5.98387		2298	9.12141		2398	12.4721		2398	-0.71921		2398	1.24314		2398	0.5633		2398	-1.64027
2400	0.20285		2400	5.41481		2400	3.25659		2400	6.69228		2300	9.40586		2400	12.1492		2400	-0.87624		2400	1.03299		2400	0.88781		2400	-1.60462
2402	0.61471		2402	5.86509		2402	3.61764		2402	7.36059					2402	11.5317		2402	-1.09946		2402	0.81112		2402	1.13665		2402	-1.8018
2404	0.92477		2404	6.3224		2404	3.74292		2404	7.98173					2404	10.7027		2404	-1.38394		2404	0.5579		2404	1.31817		2404	-2.08545
2406	1.21804		2406	6.77244		2406	3.70482		2406	8.5446					2406	9.76704		2406	-1.70807		2406	0.25623		2406	1.40908		2406	-2.33156
2408	1.56512		2408	7.20464		2408	3.57275		2408	9.04138					2408	8.82131		2408	-2.04912		2408	-0.09896		2408	1.38774		2408	-2.44459
2410	1.99932		2410	7.60128		2410	3.38728		2410	9.49004					2410	7.91518		2410	-2.39291		2410	-0.49714		2410	1.272		2410	-2.36752
2412	2.51113		2412	7.96178		2412	3.17811		2412	9.93882					2412	7.06203		2412	-2.71695		2412	-0.92148		2412	1.1019		2412	-2.08198
2414	3.0332		2414	8.32187		2414	2.98442		2414	10.4844					2414	6.24146		2414	-2.9861		2414	-1.34331		2414	0.92556		2414	-1.6269
2416	3.48197		2416	8.71489		2416	2.85395		2416	11.252					2416	5.41837		2416	-3.17293		2416	-1.72062		2416	0.8079		2416	-1.05823
2418	3.79931		2418	9.12573		2418	2.81819		2418	12.3597					2418	4.55491		2418	-3.27859		2418	-2.00338		2418	0.84429		2418	-0.40679
2420	3.95134		2420	9.53853		2420	2.89567		2420	13.8812					2420	3.63266		2420	-3.30072		2420	-2.15628		2420	1.11006		2420	0.31087
2422	3.93945		2422	9.95435		2422	3.09249		2422	15.818					2422	2.65907		2422	-3.22224		2422	-2.17464		2422	1.61711		2422	1.07699
2424	3.80975		2424	10.3601		2424	3.3995		2424	18.1135					2424	1.64944		2424	-3.03535		2424	-2.07468		2424	2.32591		2424	1.87178
2426	3.68051		2426	10.6995		2426	3.77875		2426	20.6325					2426	0.63785		2426	-2.75209		2426	-1.88875		2426	3.15799		2426	2.68104
2428	3.68703		2428	10.9234		2428	4.17735		2428	23.1939					2428	-0.31788		2428	-2.37264		2428	-1.65676		2428	4.0178		2428	3.48164
2430	3.93211		2430	11.0354		2430	4.5483		2430	25.6071					2430	-1.14124		2430	-1.86018		2430	-1.42466		2430	4.79851		2430	4.23224
2432	4.47393		2432	11.0471		2432	4.85935		2432	27.7396					2432	-1.79267		2432	-1.19573		2432	-1.23107		2432	5.41696		2432	4.90214
2434	5.31218		2434	10.9614		2434	5.0907		2434	29.5311					2434	-2.2708		2434	-0.40143		2434	-1.09477		2434	5.83318		2434	5.48309
2436	6.38104		2436	10.7946		2436	5.23126		2436	30.9641					2436	-2.57634		2436	0.48013		2436	-1.01302		2436	6.04604		2436	5.97389
2438	7.52009		2438	10.6095		2438	5.27526		2438	32.0575					2438	-2.71998		2438	1.39757		2438	-0.97465		2438	6.08134		2438	6.37889
2440	8.54876		2440	10.4649		2440	5.2138		2440	32.8535					2440	-2.75594		2440	2.27844		2440	-0.97804		2440	5.9693		2440	6.72295
2442	9.31278		2442	10.3801		2442	5.03525		2442	33.4136					2442	-2.79037		2442	3.0235		2442	-1.03134		2442	5.7375		2442	7.05574
2444	9.71946		2444	10.3617		2444	4.73731		2444	33.7743					2444	-2.87567		2444	3.56632		2444	-1.12744		2444	5.41066		2444	7.40048
2446	9.74134		2446	10.4181		2446	4.33371		2446	33.944					2446	-3.004		2446	3.89762		2446	-1.25041		2446	5.01654		2446	7.75945
2448	9.41876		2448	10.5514		2448	3.85037		2448	33.9189					2448	-3.15275		2448	4.05387		2448	-1.39072		2448	4.58378		2448	8.1437
2450	8.87532		2450	10.7363		2450	3.33589		2450	33.7069					2450	-3.29669		2450	4.11141		2450	-1.53699		2450	4.14882		2450	8.58576
2452	8.24987		2452	10.945		2452	2.85265		2452	33.3212					2452	-3.36673		2452	4.16628		2452	-1.65128		2452	3.75728		2452	9.09365
2454	7.6662		2454	11.1609		2454	2.46765		2454	32.7721					2454	-3.24325		2454	4.32168		2454	-1.67258		2454	3.45837		2454	9.64174
2456	7.19488		2456	11.3753		2456	2.21402		2456	32.0575					2456	-2.86843		2456	4.63198		2456	-1.5755		2456	3.2822		2456	10.2139
2458	6.85608		2458	11.5714		2458	2.08336		2458	31.1638					2458	-2.26818		2458	5.09198		2458	-1.36713		2458	3.2303		2458	10.7898
2460	6.61775		2460	11.7218		2460	2.03056		2460	30.0635					2460	-1.52417		2460	5.64242		2460	-1.06372		2460	3.27756		2460	11.3117
2462	6.39321		2462	11.798		2462	1.97552		2462	28.7068					2462	-0.75056		2462	6.16786		2462	-0.68761		2462	3.37444		2462	11.6615
2464	6.09704		2464	11.7803		2464	1.83192		2464	27.0439					2464	-0.08251		2464	6.53818		2464	-0.29336		2464	3.46474		2464	11.7439
2466	5.66001		2466	11.6546		2466	1.5186		2466	25.0347					2466	0.33196		2466	6.63158		2466	0.04145		2466	3.49369		2466	11.5038
2468	5.05558		2468	11.4029		2468	0.99158		2468	22.6713					2468	0.41209		2468	6.39658		2468	0.282		2468	3.4301		2468	10.9266
2470	4.30576		2470	11.0107		2470	0.25765		2470	19.9862					2470	0.17164		2470	5.84275		2470	0.43078		2470	3.2693		2470	10.0466
2472	3.49089		2472	10.4743		2472	-0.62076		2472	17.0555					2472	-0.27543		2472	5.04062		2472	0.50821		2472	3.03458		2472	8.97599
2474	2.73432		2474	9.79711		2474	-1.54434		2474	13.9847					2474	-0.7368		2474	4.11935		2474	0.54298		2474	2.76839		2474	7.91052
2476	2.13641		2476	8.97312		2476	-2.43374		2476	10.8692					2476	-1.02931		2476	3.22676		2476	0.5871		2476	2.50681		2476	7.02705
2478	1.77039		2478	7.99174		2478	-3.22624		2478	7.79093					2478	-1.00015		2478	2.49657		2478	0.70222		2478	2.27814		2478	6.46049
2480	1.67691		2480	6.85801		2480	-3.87814		2480	4.82251					2480	-0.58699		2480	1.98374		2480	0.91297		2480	2.09645		2480	6.27298
2482	1.84674		2482	5.5904		2482	-4.38521		2482	2.02017					2482	0.17712		2482	1.68491		2482	1.20836		2482	1.96084		2482	6.4562
2484	2.19971		2484	4.21717		2484	-4.80305		2484	-0.58577					2484	1.13554		2484	1.54116		2484	1.55616		2484	1.85219		2484	6.90651
2486	2.61908		2486	2.77567		2486	-5.21463		2486	-2.97706					2486	2.03966		2486	1.44734		2486	1.9154		2486	1.74521		2486	7.45212
2488	3.03201		2488	1.31574		2488	-5.65397		2488	-5.11721					2488	2.66032		2488	1.27732		2488	2.2341		2488	1.62724		2488	7.94391
2490	3.38934		2490	-0.11614		2490	-6.13293		2490	-6.96724					2490	2.82285		2490	0.92103		2490	2.46179		2490	1.49188		2490	8.26774
2492	3.63783		2492	-1.49722		2492	-6.67235		2492	-8.51358					2492	2.45373		2492	0.33927		2492	2.57278		2492	1.32365		2492	8.35118
2494	3.73977		2494	-2.82012		2494	-7.2764		2494	-9.76596					2494	1.56409		2494	-0.4589		2494	2.56254		2494	1.09692		2494	8.16378
2496	3.70262		2496	-4.08864		2496	-7.90064		2496	-10.7483					2496	0.27586		2496	-1.42181		2496	2.44212		2496	0.7761		2496	7.73569
2498	3.54369		2498	-5.32124		2498	-8.48853		2498	-11.5026					2498	-1.22044		2498	-2.46919		2498	2.22764		2498	0.31503		2498	7.12205
2500	3.22576		2500	-6.55336		2500	-9.0446		2500	-12.0932					2500	-2.74226		2500	-3.50052		2500	1.94004		2500	-0.33858		2500	6.34672
2502	2.70498		2502	-7.81199		2502	-9.58884		2502	-12.5854					2502	-4.14968		2502	-4.42888		2502	1.59889		2502	-1.22538		2502	5.41917
2504	1.98389		2504	-9.10022		2504	-10.1094		2504	-13.0154					2504	-5.36878		2504	-5.21912		2504	1.22056		2504	-2.34118		2504	4.36136
2506	1.08946		2506	-10.4187		2506	-10.5839		2506	-13.3993					2506	-6.36935		2506	-5.87128		2506	0.82398		2506	-3.63707		2506	3.20225
2508	0.04509		2508	-11.7754		2508	-11.0102		2508	-13.7287					2508	-7.18237		2508	-6.41519		2508	0.43651		2508	-5.01004		2508	1.96355
2510	-1.10978		2510	-13.1714		2510	-11.3811		2510	-13.9747					2510	-7.86924		2510	-6.89686		2510	0.08794		2510	-6.32791		2510	0.675
2512	-2.28509		2512	-14.5788		2512	-11.6408		2512	-14.0978					2512	-8.49098		2512	-7.37336		2512	-0.20079		2512	-7.46314		2512	-0.60267
2514	-3.40055		2514	-15.9709		2514	-11.739		2514	-14.0791					2514	-9.08438		2514	-7.88773		2514	-0.41434		2514	-8.32069		2514	-1.81183
2516	-4.42861		2516	-17.3326		2516	-11.6782		2516	-13.9539					2516	-9.65248		2516	-8.44355		2516	-0.54969		2516	-8.86554		2516	-2.93353
2518	-5.36869		2518	-18.6386		2518	-11.4933		2518	-13.7963					2518	-10.1782		2518	-9.00912		2518	-0.62281		2518	-9.11946		2518	-3.97841
2520	-6.22687		2520	-19.833		2520	-11.2393		2520	-13.7416					2520	-10.6149		2520	-9.5179		2520	-0.67775		2520	-9.17946		2520	-4.97699
2522	-7.02898		2522	-20.862		2522	-10.9978		2522	-13.9616					2522	-10.9038		2522	-9.89405		2522	-0.76379		2522	-9.17436		2522	-5.97265
2524	-7.84145		2524	-21.7051		2524	-10.8867		2524	-14.6325					2524	-10.9892		2524	-10.0677		2524	-0.91684		2524	-9.22761		2524	-7.02471
2526	-8.70836		2526	-22.3488		2526	-10.9824		2526	-15.8558					2526	-10.8402		2526	-9.99223		2526	-1.15999		2526	-9.41562		2526	-8.17672
2528	-9.63255		2528	-22.7788		2528	-11.2891		2528	-17.6181					2528	-10.4709		2528	-9.66146		2528	-1.50545		2528	-9.75716		2528	-9.43372
2530	-10.6061		2530	-22.9947		2530	-11.7697		2530	-19.8184					2530	-9.93885		2530	-9.11462		2530	-1.95424		2530	-10.2304		2530	-10.7647
2532	-11.6318		2532	-23.0265		2532	-12.3453		2532	-22.2444					2532	-9.3568		2532	-8.44592		2532	-2.48646		2532	-10.7561		2532	-12.1064
2534	-12.6923		2534	-22.9027		2534	-12.8919		2534	-24.6184					2534	-8.84642		2534	-7.75941		2534	-3.07515		2534	-11.2238		2534	-13.3875
2536	-13.7312		2536	-22.6281		2536	-13.2447		2536	-26.6387					2536	-8.51547		2536	-7.14241		2536	-3.69676		2536	-11.5155		2536	-14.5399
2538	-14.7085		2538	-22.2067		2538	-13.312		2538	-28.1243					2538	-8.43076		2538	-6.65219		2538	-4.33745		2538	-11.5708		2538	-15.5212
2540	-15.6052		2540	-21.652		2540	-13.0863		2540	-29.0311					2540	-8.5924		2540	-6.30716		2540	-4.97727		2540	-11.381		2540	-16.3268
2542	-16.3948		2542	-20.9759		2542	-12.5951		2542	-29.4041					2542	-8.92202		2542	-6.0808		2542	-5.58019		2542	-10.9614		2542	-16.9917
2544	-17.0178		2544	-20.1824		2544	-11.8915		2544	-29.3793					2544	-9.24891		2544	-5.88412		2544	-6.09981		2544	-10.3541		2544	-17.5957
2546	-17.4305		2546	-19.2874		2546	-11.0796		2546	-29.1617					2546	-9.40091		2546	-5.62007		2546	-6.50376		2546	-9.63552		2546	-18.2237
2548	-17.6251		2548	-18.3244		2548	-10.313		2548	-28.9965					2548	-9.23925		2548	-5.20927		2548	-6.77542		2548	-8.90962		2548	-18.9475
2550	-17.6004		2550	-17.3146		2550	-9.67604		2550	-29.0149					2550	-8.68595		2550	-4.61705		2550	-6.89369		2550	-8.2299		2550	-19.8018
2552	-17.359		2552	-16.2617		2552	-9.18924		2552	-29.2482					2552	-7.73497		2552	-3.85406		2552	-6.85206		2552	-7.60914		2552	-20.7885
2554	-16.9271		2554	-15.1603		2554	-8.8545		2554	-29.6782					2554	-6.46987		2554	-2.98172		2554	-6.68014		2554	-7.0516		2554	-21.878
2556	-16.3739		2556	-13.9993		2556	-8.68663		2556	-30.2637					2556	-5.07195		2556	-2.12145		2556	-6.44208		2556	-6.56375		2556	-23.0021
2558	-15.7642		2558	-12.7555		2558	-8.66153		2558	-30.9126					2558	-3.71678		2558	-1.39994		2558	-6.177		2558	-6.1202		2558	-24.0795
2560	-15.1415		2560	-11.397		2560	-8.71103		2560	-31.4933					2560	-2.54533		2560	-0.9273		2560	-5.89656		2560	-5.66622		2560	-25.0329
2562	-14.5259		2562	-9.91793		2562	-8.78833		2562	-31.9333					2562	-1.64044		2562	-0.75181		2562	-5.61841		2562	-5.18042		2562	-25.8204
2564	-13.9217		2564	-8.34052		2564	-8.86839		2564	-32.208					2564	-1.03106		2564	-0.85858		2564	-5.35373		2564	-4.66851		2564	-26.412
2566	-13.3075		2566	-6.7078		2566	-8.91906		2566	-32.3064					2566	-0.67626		2566	-1.16518		2566	-5.07983		2566	-4.13867		2566	-26.7787
2568	-12.6259		2568	-5.07106		2568	-8.87507		2568	-32.2018					2568	-0.46796		2568	-1.52976		2568	-4.73988		2568	-3.58534		2568	-26.896
2570	-11.8158		2570	-3.48387		2570	-8.68098		2570	-31.8895					2570	-0.31024		2570	-1.81406		2570	-4.30996		2570	-3.02195		2570	-26.7663
2572	-10.8311		2572	-1.99992		2572	-8.30456		2572	-31.388					2572	-0.13327		2572	-1.89831		2572	-3.795		2572	-2.47994		2572	-26.4057
2574	-9.66642		2574	-0.66069		2574	-7.73299		2574	-30.7027					2574	0.09453		2574	-1.71758		2574	-3.19865		2574	-1.97971		2574	-25.8155
2576	-8.33653		2576	0.51554		2576	-6.95519		2576	-29.8172					2576	0.36956		2576	-1.2652		2576	-2.52735		2576	-1.52619		2576	-25.0012
2578	-6.87731		2578	1.53284		2578	-5.96732		2578	-28.7067					2578	0.63343		2578	-0.60771		2578	-1.8162		2578	-1.12		2578	-23.9945
2580	-5.34941		2580	2.39743		2580	-4.78711		2580	-27.3516					2580	0.78576		2580	0.14367		2580	-1.12294		2580	-0.7714		2580	-22.8537
2582	-3.83362		2582	3.09952		2582	-3.4505		2582	-25.7374					2582	0.75024		2582	0.90013		2582	-0.47831		2582	-0.48631		2582	-21.6152
2584	-2.40182		2584	3.63054		2584	-1.99183		2584	-23.8513					2584	0.4805		2584	1.59596		2584	0.10876		2584	-0.26233		2584	-20.2954
2586	-1.08514		2586	4.00493		2586	-0.4274		2586	-21.6942					2586	-0.02989		2586	2.19179		2586	0.62731		2586	-0.09267		2586	-18.9075
2588	0.09576		2588	4.2399		2588	1.21623		2588	-19.2891					2588	-0.74804		2588	2.68272		2588	1.06675		2588	0.02383		2588	-17.4696
2590	1.11359		2590	4.34386		2590	2.89083		2590	-16.6911					2590	-1.57646		2590	3.1222		2590	1.43384		2590	0.0781		2590	-15.9849
2592	1.94149		2592	4.33347		2592	4.54678		2592	-13.9788					2592	-2.37778		2592	3.58856		2592	1.74314		2592	0.05796		2592	-14.4341
2594	2.58859		2594	4.26401		2594	6.17029		2594	-11.2285					2594	-3.03645		2594	4.12364		2594	1.98801		2594	-0.03689		2594	-12.7944
2596	3.07568		2596	4.19174		2596	7.75402		2596	-8.50037					2596	-3.46723		2596	4.74697		2596	2.15718		2596	-0.19941		2596	-11.0583
2598	3.42231		2598	4.13991		2598	9.28109		2598	-5.81996					2598	-3.62632		2598	5.47269		2598	2.25854		2598	-0.41075		2598	-9.23505
2600	3.66881		2600	4.12041		2600	10.7555		2600	-3.18484					2600	-3.50659		2600	6.30045		2600	2.31321		2600	-0.63235		2600	-7.32103
2602	3.90796		2602	4.15563		2602	12.2213		2602	-0.55233					2602	-3.15669		2602	7.18886		2602	2.34534		2602	-0.79215		2602	-5.30155
2604	4.26048		2604	4.2629		2604	13.7233		2604	2.14821					2604	-2.64728		2604	8.08495		2604	2.38813		2604	-0.80158		2604	-3.17337
2606	4.81587		2606	4.42123		2606	15.2569		2606	4.99306					2606	-2.03366		2606	8.97252		2606	2.49276		2606	-0.58719		2606	-0.96851
2608	5.63225		2608	4.60849		2608	16.8189		2608	8.03348					2608	-1.3551		2608	9.84978		2608	2.70196		2608	-0.09584		2608	1.28953
2610	6.72832		2610	4.82547		2610	18.43		2610	11.2633					2610	-0.6347		2610	10.7114		2610	3.02571		2610	0.68941		2610	3.60006
2612	8.08056		2612	5.08019		2612	20.0986		2612	14.6226					2612	0.1252		2612	11.5601		2612	3.45219		2612	1.74821		2612	5.95639
2614	9.5922		2614	5.36536		2614	21.797		2614	18.0049					2614	0.94819		2614	12.4274		2614	3.95551		2614	3.01116		2614	8.32778
2616	11.1355		2616	5.67458		2616	23.5143		2616	21.3011					2616	1.84896		2616	13.3471		2616	4.49704		2616	4.39239		2616	10.6946
2618	12.5993		2618	6.02645		2618	25.3053		2618	24.4205					2618	2.81292		2618	14.3246		2618	5.02347		2618	5.81808		2618	13.083
2620	13.9103		2620	6.43892		2620	27.2019		2620	27.2788					2620	3.83254		2620	15.3579		2620	5.49235		2620	7.23004		2620	15.5091
2622	15.0448		2622	6.91442		2622	29.1962		2622	29.8328					2622	4.91437		2622	16.4481		2622	5.88545		2622	8.5952		2622	17.9569
2624	16.0217		2624	7.45206		2624	31.2884		2624	32.1212					2624	6.05465		2624	17.5909		2624	6.19931		2624	9.9142		2624	20.4064
2626	16.9262		2626	8.06087		2626	33.5215		2626	34.2424					2626	7.23545		2626	18.759		2626	6.43978		2626	11.232		2626	22.8544
2628	17.8643		2628	8.74273		2628	35.9018		2628	36.2431					2628	8.46395		2628	19.9246		2628	6.61875		2628	12.5917		2628	25.2799
2630	18.9297		2630	9.48105		2630	38.3572		2630	38.0897					2630	9.79047		2630	21.0772		2630	6.75733		2630	14.0108		2630	27.6233
2632	20.1667		2632	10.262		2632	40.8338		2632	39.7996					2632	11.2342		2632	22.2104		2632	6.86999		2632	15.4947		2632	29.8411
2634	21.5674		2634	11.0788		2634	43.2995		2634	41.4249					2634	12.7759		2634	23.3174		2634	6.95882		2634	17.0317		2634	31.9197
2636	23.0794		2636	11.9181		2636	45.6857		2636	42.9507					2636	14.393		2636	24.3986		2636	7.01844		2636	18.5726		2636	33.8508
2638	24.5929		2638	12.757		2638	47.8514		2638	44.2983					2638	16.0753		2638	25.4744		2638	7.03976		2638	20.0148		2638	35.6147
2640	25.9781		2640	13.5837		2640	49.6974		2640	45.5007					2640	17.7783		2640	26.5645		2640	7.01067		2640	21.266		2640	37.2131
2642	27.1098		2642	14.4028		2642	51.2083		2642	46.7287					2642	19.4107		2642	27.6775		2642	6.91701		2642	22.2674		2642	38.6784
2644	27.9201		2644	15.2062		2644	52.3727		2644	48.0455					2644	20.9173		2644	28.8094		2644	6.75441		2644	22.9894		2644	40.0268
2646	28.3902		2646	15.9801		2646	53.1872		2646	49.4108					2646	22.2807		2646	29.9374		2646	6.53418		2646	23.4328		2646	41.2587
2648	28.5371		2648	16.7192		2648	53.7066		2648	50.8029					2648	23.4869		2648	31.0127		2648	6.28202		2648	23.6475		2648	42.3814
2650	28.4153		2650	17.4341		2650	54.0656		2650	52.2606					2650	24.5088		2650	31.9594		2650	6.03506		2650	23.7527		2650	43.4159
2652	28.1034		2652	18.1162		2652	54.3578		2652	53.6972					2652	25.3562		2652	32.7104		2652	5.8284		2652	23.8651		2652	44.3609
2654	27.6875		2654	18.7374		2654	54.6136		2654	54.8955					2654	26.077		2654	33.2147		2654	5.69248		2654	24.0731		2654	45.1907
2656	27.2139		2656	19.2776		2656	54.8726		2656	55.7465					2656	26.6934		2656	33.445		2656	5.646		2656	24.4167		2656	45.8983
2658	26.7034		2658	19.7216		2658	55.1908		2658	56.2568					2658	27.2075		2658	33.4084		2658	5.68917		2658	24.8962		2658	46.4848
2660	26.1699		2660	20.0418		2660	55.6023		2660	56.4496					2660	27.6305		2660	33.1607		2660	5.79789		2660	25.4631		2660	46.9387
2662	25.6204		2662	20.189		2662	56.1147		2662	56.3043					2662	27.9836		2662	32.7893		2662	5.93197		2662	26.0104		2662	47.2383
2664	25.0389		2664	20.131		2664	56.7788		2664	55.8843					2664	28.2533		2664	32.3584		2664	6.0619		2664	26.4254		2664	47.396
2666	24.4007		2666	19.8584		2666	57.6739		2666	55.3295					2666	28.4043		2666	31.912		2666	6.16656		2666	26.614		2666	47.4454
2668	23.7089		2668	19.369		2668	58.817		2668	54.7215					2668	28.4375		2668	31.4979		2668	6.22395		2668	26.5391		2668	47.3878
2670	22.9747		2670	18.661		2670	60.1576		2670	54.0663					2670	28.3729		2670	31.1534		2670	6.21759		2670	26.1977		2670	47.2078
2672	22.1978		2672	17.742		2672	61.604		2672	53.3482					2672	28.228		2672	30.8864		2672	6.14707		2672	25.6218		2672	46.8954
2674	21.3671		2674	16.6345		2674	63.0361		2674	52.5775					2674	28.0355		2674	30.6989		2674	6.0213		2674	24.8733		2674	46.4389
2676	20.502		2676	15.3633		2676	64.2927		2676	51.7387					2676	27.8777		2676	30.6364		2676	5.83246		2676	24.0292		2676	45.783
2678	19.6359		2678	13.948		2678	65.2096		2678	50.7928					2678	27.8421		2678	30.7538		2678	5.56715		2678	23.1596		2678	44.8621
2680	18.787		2680	12.4104		2680	65.7067		2680	49.7142					2680	27.9379		2680	31.0497		2680	5.22522		2680	22.3014		2680	43.6675
2682	17.9728		2682	10.7884		2682	65.7786		2682	48.5033					2682	28.1374		2682	31.4855		2682	4.81439		2682	21.4736		2682	42.2309
2684	17.2366		2684	9.14404		2684	65.4782		2684	47.17					2684	28.397		2684	32.0043		2684	4.33693		2684	20.6864		2684	40.6029
2686	16.6446		2686	7.55565		2686	64.8922		2686	45.7163					2686	28.6326		2686	32.5182		2686	3.79251		2686	19.9521		2686	38.8519
2688	16.2387		2688	6.09207		2688	64.1331		2688	44.1471					2688	28.6845		2688	32.8875		2688	3.19975		2688	19.2783		2688	37.0878
2690	16.0355		2690	4.80591		2690	63.3065		2690	42.4697					2690	28.4094		2690	32.9845		2690	2.58399		2690	18.6641		2690	35.4156
2692	16.0354		2692	3.71881		2692	62.4644		2692	40.7031					2692	27.7878		2692	32.7776		2692	1.96713		2692	18.1058		2692	33.873
2694	16.2352		2694	2.82115		2694	61.6143		2694	38.8829					2694	26.864		2694	32.301		2694	1.3766		2694	17.6035		2694	32.4404
2696	16.6032		2696	2.05121		2696	60.7237		2696	37.0637					2696	25.713		2696	31.6381		2696	0.85747		2696	17.1527		2696	31.0599
2698	17.0737		2698	1.31187		2698	59.7452		2698	35.3044					2698	24.4543		2698	30.917		2698	0.46087		2698	16.7325		2698	29.6532
2700	17.5693		2700	0.50809		2700	58.632		2700	33.6481					2700	23.2954		2700	30.3163		2700	0.21893		2700	16.3047		2700	28.1258
2702	18.0378		2702	-0.42148		2702	57.3508		2702	32.1306					2702	22.4137		2702	29.9786		2702	0.15176		2702	15.8424		2702	26.3988
2704	18.4637		2704	-1.4841		2704	55.9022		2704	30.7711					2704	21.8596		2704	29.9416		2704	0.26834		2704	15.3418		2704	24.4487
2706	18.8305		2706	-2.64958		2706	54.3236		2706	29.5562					2706	21.6068		2706	30.1773		2706	0.55615		2706	14.8022		2706	22.3064
2708	19.1258		2708	-3.83617		2708	52.6943		2708	28.4224					2708	21.5918		2708	30.6039		2708	0.96815		2708	14.2156		2708	20.0478
2710	19.3643		2710	-4.93423		2710	51.1002		2710	27.2937					2710	21.7152		2710	31.0983		2710	1.44687		2710	13.58		2710	17.7543
2712	19.6013		2712	-5.82916		2712	49.6049		2712	26.1171					2712	21.8139		2712	31.4955		2712	1.95153		2712	12.9192		2712	15.4943
2714	19.8642		2714	-6.44347		2714	48.2515		2714	24.8688					2714	21.7595		2714	31.6778		2714	2.45173		2714	12.2555		2714	13.3288
2716	20.1337		2716	-6.75329		2716	47.0493		2716	23.5428					2716	21.5224		2716	31.6189		2716	2.92568		2716	11.5971		2716	11.3052
2718	20.3851		2718	-6.77309		2718	45.9582		2718	22.1403					2718	21.145		2718	31.3487		2718	3.3636		2718	10.9453		2718	9.44169
2720	20.6072		2720	-6.55115		2720	44.8767		2720	20.6958					2720	20.7229		2720	30.9385		2720	3.78498		2720	10.3165		2720	7.71969
2722	20.7664		2722	-6.15008		2722	43.7079		2722	19.2773					2722	20.3788		2722	30.4905		2722	4.2166		2722	9.736		2722	6.13004
2724	20.7832		2724	-5.63724		2724	42.3945		2724	17.9664					2724	20.2588		2724	30.1374		2724	4.67582		2724	9.22363		2724	4.6973
2726	20.6039		2726	-5.06568		2726	40.894		2726	16.7962					2726	20.4505		2726	29.9603		2726	5.16324		2726	8.78324		2726	3.44084
2728	20.2139		2728	-4.46592		2728	39.1835		2728	15.7913					2728	20.9486		2728	29.9695		2728	5.66742		2728	8.41039		2728	2.37038
2730	19.6041		2730	-3.84732		2730	37.2857		2730	15.0274					2730	21.6708		2730	30.1324		2730	6.16974		2730	8.1023		2730	1.50321
2732	18.7411		2732	-3.20745		2732	35.2794		2732	14.635					2732	22.4529		2732	30.392		2732	6.63029		2732	7.84449		2732	0.88975
2734	17.6136		2734	-2.55069		2734	33.2243		2734	14.6891					2734	23.1015		2734	30.6724		2734	6.9986		2734	7.60447		2734	0.56953
2736	16.2532		2736	-1.88847		2736	31.1389		2736	15.1812					2736	23.4223		2736	30.8771		2736	7.22482		2736	7.33611		2736	0.55039
2738	14.6945		2738	-1.22781		2738	29.0496		2738	16.1077					2738	23.3103		2738	30.9395		2738	7.29059		2738	7.02148		2738	0.82126
2740	12.9723		2740	-0.5775		2740	26.9927		2740	17.4264					2740	22.7628		2740	30.8258		2740	7.20578		2740	6.67205		2740	1.35688
2742	11.1453		2742	0.04328		2742	24.9845		2742	18.9732					2742	21.863		2742	30.5206		2742	7.00181		2742	6.31461		2742	2.10899
2744	9.31863		2744	0.60534		2744	23.0077		2744	20.4124					2744	20.7783		2744	30.0012		2744	6.73256		2744	5.9943		2744	2.98571
2746	7.5862		2746	1.09524		2746	21.0726		2746	21.4539					2746	19.6991		2746	29.2468		2746	6.46676		2746	5.77343		2746	3.88986
2748	6.01184		2748	1.5148		2748	19.2212		2748	21.9144					2748	18.8118		2748	28.2506		2748	6.27615		2748	5.72354		2748	4.7347
2750	4.64019		2750	1.86525		2750	17.4827		2750	21.7036					2750	18.2212		2750	27.0247		2750	6.1978		2750	5.87588		2750	5.4732
2752	3.49382		2752	2.14998		2752	15.8777		2752	20.8189					2752	17.9481		2752	25.5914		2752	6.23793		2752	6.21459		2752	6.09698
2754	2.55899		2754	2.38606		2754	14.4483		2754	19.4106					2754	17.9389		2754	23.9846		2754	6.37949		2754	6.68527		2754	6.63768
2756	1.78614		2756	2.60483		2756	13.2715		2756	17.8358					2756	18.0973		2756	22.2711		2756	6.5904		2756	7.19759		2756	7.16189
2758	1.14024		2758	2.82409		2758	12.394		2758	16.4513					2758	18.3356		2758	20.5435		2758	6.82725		2758	7.64841		2758	7.73639
2760	0.60329		2760	3.04921		2760	11.8277		2760	15.5312					2760	18.5728		2760	18.8928		2760	7.04381		2760	7.93996		2760	8.42155
2762	0.15669		2762	3.29032		2762	11.5622		2762	15.1738					2762	18.737		2762	17.3539		2762	7.21026		2762	8.0264		2762	9.25029
2764	-0.20895		2764	3.55838		2764	11.5534		2764	15.3665					2764	18.7897		2764	15.9386		2764	7.30727		2764	7.91406		2764	10.2174
2766	-0.48192		2766	3.85894		2766	11.6897		2766	15.9624					2766	18.7365		2766	14.6515		2766	7.3174		2766	7.66121		2766	11.2693
2768	-0.64592		2768	4.20172		2768	11.7955		2768	16.67					2768	18.5784		2768	13.4795		2768	7.21908		2768	7.36876		2768	12.33
2770	-0.72325		2770	4.6165		2770	11.7226		2770	17.1509					2770	18.2527		2770	12.3584		2770	6.99797		2770	7.14391		2770	13.3523
2772	-0.74959		2772	5.13229		2772	11.3639		2772	17.1153					2772	17.6911		2772	11.2159		2772	6.64736		2772	7.07748		2772	14.303
2774	-0.7269		2774	5.73792		2774	10.665		2774	16.4553					2774	16.8988		2774	10.034		2774	6.16865		2774	7.20184		2774	15.1442
2776	-0.6424		2776	6.40176		2776	9.62012		2776	15.1631					2776	15.8914		2776	8.80423		2776	5.57621		2776	7.50561		2776	15.8591
2778	-0.49058		2778	7.07733		2778	8.31226		2778	13.3166					2778	14.6524		2778	7.48684		2778	4.90413		2778	7.93026		2778	16.481
2780	-0.25974		2780	7.69022		2780	6.90173		2780	11.0609					2780	13.1774		2780	6.0264		2780	4.20132		2780	8.38508		2780	17.0636
2782	0.10614		2782	8.1251		2782	5.53892		2782	8.60657					2782	11.5836		2782	4.43284		2782	3.51483		2782	8.76997		2782	17.606
2784	0.66475		2784	8.28296		2784	4.33076		2784	6.14717					2784	10.0014		2784	2.74029		2784	2.88128		2784	9.00342		2784	18.0846
2786	1.41679		2786	8.14179		2786	3.31429		2786	3.77006					2786	8.47224		2786	0.97337		2786	2.32444		2786	9.04627		2786	18.4863
2788	2.31773		2788	7.71683		2788	2.48183		2788	1.5078					2788	7.02872		2788	-0.81745		2788	1.85465		2788	8.87915		2788	18.7847
2790	3.30209		2790	7.04024		2790	1.75884		2790	-0.63344					2790	5.77663		2790	-2.50417		2790	1.46653		2790	8.49869		2790	18.9003
2792	4.29483		2792	6.1734		2792	1.02713		2792	-2.66736					2792	4.83609		2792	-3.92538		2792	1.14878		2792	7.91579		2792	18.7366
2794	5.1996		2794	5.23843		2794	0.16984		2794	-4.65357					2794	4.19337		2794	-4.98536		2794	0.89316		2794	7.16223		2794	18.2539
2796	5.92252		2796	4.34261		2796	-0.89901		2796	-6.63725					2796	3.79972		2796	-5.62827		2796	0.69197		2796	6.26794		2796	17.4438
2798	6.41559		2798	3.52569		2798	-2.20106		2798	-8.60127					2798	3.6377		2798	-5.83062		2798	0.53642		2798	5.25295		2798	16.3027
2800	6.68276		2800	2.80111		2800	-3.6771		2800	-10.5001					2800	3.66995		2800	-5.62555		2800	0.41808		2800	4.14846		2800	14.8451
2802	6.77382		2802	2.1983		2802	-5.51698		2802	-12.2727					2802	3.7417		2802	-5.14754		2802	0.32708		2802	3.00923		2802	13.1282
2804	6.74869		2804	1.74331		2804	-7.66316		2804	-13.837					2804	3.66398		2804	-4.5546		2804	0.24632		2804	1.8916		2804	11.2186
2806	6.65577		2806	1.40979		2806	-7.99857		2806	-15.0771					2806	3.34294		2806	-3.94401		2806	0.14912		2806	0.8274		2806	9.14837
2808	6.53329		2808	1.16248		2808	-6.7065		2808	-15.9199					2808	2.73725		2808	-3.38597		2808	0.01633		2808	-0.15808		2808	6.94651
2810	6.39223		2810	0.97844		2810	-6.40212		2810	-16.3699					2810	1.83152		2810	-2.93221		2810	-0.15449		2810	-1.03635		2810	4.66444
2812	6.20438		2812	0.83559		2812	-5.80292		2812	-16.4676					2812	0.65387		2812	-2.58621		2812	-0.35546		2812	-1.7882		2812	2.36675
2814	5.88296		2814	0.66039		2814	-3.89523		2814	-16.2791					2814	-0.65606		2814	-2.26865		2814	-0.57361		2814	-2.41524		2814	0.1316
2816	5.3345		2816	0.35011		2816	-1.61112		2816	-15.9128					2816	-1.92952		2816	-1.90749		2816	-0.79119		2816	-2.92112		2816	-1.94124
2818	4.49566		2818	-0.18604		2818	0.4684		2818	-15.5322					2818	-3.0465		2818	-1.49621		2818	-0.98141		2818	-3.2953		2818	-3.73255
2820	3.34287		2820	-0.98122		2820	2.07565		2820	-15.2516					2820	-3.93971		2820	-1.03709		2820	-1.1226		2820	-3.53085		2820	-5.17498
2822	1.89555		2822	-2.019		2822	3.10561		2822	-15.1218					2822	-4.58942		2822	-0.52414		2822	-1.21126		2822	-3.64193		2822	-6.27634
2824	0.21862		2824	-3.2608		2824	3.61948		2824	-15.1784					2824	-5.03067		2824	0.02305		2824	-1.26218		2824	-3.66553		2824	-7.09843
2826	-1.5557		2826	-4.60627		2826	3.71056		2826	-15.4706					2826	-5.39175		2826	0.52726		2826	-1.29628		2826	-3.65332		2826	-7.76369
2828	-3.27961		2828	-5.89646		2828	3.49702		2828	-16.0094					2828	-5.81338		2828	0.93276		2828	-1.32487		2828	-3.66003		2828	-8.43948
2830	-4.82232		2830	-6.94128		2830	3.15511		2830	-16.7418					2830	-6.40404		2830	1.24348		2830	-1.35268		2830	-3.73929		2830	-9.31641
2832	-6.10191		2832	-7.65077		2832	2.79575		2832	-17.6296					2832	-7.21158		2832	1.4694		2832	-1.39402		2832	-3.93338		2832	-10.5
2834	-7.07844		2834	-8.02503		2834	2.45724		2834	-18.6594					2834	-8.21968		2834	1.60549		2834	-1.46134		2834	-4.25653		2834	-12.0086
2836	-7.74688		2836	-8.10278		2836	2.1514		2836	-19.8086					2836	-9.33819		2836	1.65599		2836	-1.54791		2836	-4.6889		2836	-13.8095
2838	-8.14589		2838	-7.97096		2838	1.88791		2838	-21.0055					2838	-10.3795		2838	1.66269		2838	-1.63258		2838	-5.17111		2838	-15.8362
2840	-8.33234		2840	-7.78978		2840	1.62438		2840	-22.1833					2840	-11.1502		2840	1.65638		2840	-1.71725		2840	-5.64199		2840	-17.978
2842	-8.36768		2842	-7.76844		2842	1.26866		2842	-23.3096					2842	-11.4918		2842	1.63855		2842	-1.82674		2842	-6.0524		2842	-20.0904
2844	-8.28472		2844	-7.99671		2844	0.79876		2844	-24.3685					2844	-11.3348		2844	1.60638		2844	-1.96748		2844	-6.37781		2844	-22.0785
2846	-8.10244		2846	-8.46109		2846	0.25292		2846	-25.3215					2846	-10.6884		2846	1.58049		2846	-2.13253		2846	-6.62118		2846	-23.8852
2848	-7.83399		2848	-9.099		2848	-0.31674		2848	-26.1059					2848	-9.64524		2848	1.59846		2848	-2.32477		2848	-6.82231		2848	-25.4578
2850	-7.48263		2850	-9.81687		2850	-0.85808		2850	-26.6709					2850	-8.38944		2850	1.69331		2850	-2.57031		2850	-7.06876		2850	-26.7212
2852	-7.03926		2852	-10.4531		2852	-1.26871		2852	-27.0088					2852	-7.12213		2852	1.88516		2852	-2.87583		2852	-7.45199		2852	-27.623
2854	-6.48867		2854	-10.8142		2854	-1.41731		2854	-27.1275					2854	-6.02044		2854	2.19208		2854	-3.22446		2854	-8.04488		2854	-28.1449
2856	-5.84465		2856	-10.8153		2856	-1.25541		2856	-27.0037					2856	-5.17623		2856	2.63404		2856	-3.59772		2856	-8.86115		2856	-28.2814
2858	-5.14605		2858	-10.4618		2858	-0.81126		2858	-26.654					2858	-4.63878		2858	3.20219		2858	-3.98683		2858	-9.86268		2858	-28.0372
2860	-4.44936		2860	-9.8001		2860	-0.15485		2860	-26.1792					2860	-4.42544		2860	3.84289		2860	-4.3769		2860	-10.9548		2860	-27.4401
2862	-3.82453		2862	-8.88751		2862	0.63648		2862	-25.724					2862	-4.51663		2862	4.48136		2862	-4.72501		2862	-11.9925		2862	-26.5466
2864	-3.3485		2864	-7.83149		2864	1.45796		2864	-25.3355					2864	-4.84656		2864	5.08308		2864	-4.98012		2864	-12.8221		2864	-25.4132
2866	-3.0928		2866	-6.75694		2866	2.19018		2866	-25.0065					2866	-5.3437		2866	5.63379		2866	-5.10563		2866	-13.3108		2866	-24.0894
2868	-3.08218		2868	-5.73612		2868	2.75348		2868	-24.7585					2868	-5.97717		2868	6.10605		2868	-5.10455		2868	-13.3969		2868	-22.623
2870	-3.28661		2870	-4.80916		2870	3.12477		2870	-24.5811					2870	-6.6904		2870	6.48419		2870	-4.99113		2870	-13.0849		2870	-21.0686
2872	-3.61869		2872	-4.02547		2872	3.31519		2872	-24.3557					2872	-7.36773		2872	6.80009		2872	-4.79115		2872	-12.4444		2872	-19.4974
2874	-3.958		2874	-3.46092		2874	3.32759		2874	-23.9051					2874	-7.87199		2874	7.11086		2874	-4.55698		2874	-11.5797		2874	-18.0056
2876	-4.1948		2876	-3.1605		2876	3.14593		2876	-23.1687					2876	-8.14505		2876	7.42282		2876	-4.37643		2876	-10.5902		2876	-16.6941
2878	-4.23767		2878	-3.13779		2878	2.77798		2878	-22.1388					2878	-8.15733		2878	7.71782		2878	-4.32772		2878	-9.56347		2878	-15.6395
2880	-4.03465		2880	-3.36793		2880	2.27752		2880	-20.7738					2880	-7.86052		2880	7.99643		2880	-4.42491		2880	-8.56203		2880	-14.8486
2882	-3.58207		2882	-3.78022		2882	1.7002		2882	-19.03					2882	-7.24405		2882	8.27194		2882	-4.64688		2882	-7.6159		2882	-14.2779
2884	-2.94468		2884	-4.22077		2884	1.08683		2884	-16.9398					2884	-6.3987		2884	8.53051		2884	-4.95688		2884	-6.71916		2884	-13.8208
2886	-2.22345		2886	-4.47493		2886	0.50114		2886	-14.5687					2886	-5.45624		2886	8.73693		2886	-5.29949		2886	-5.86076		2886	-13.3169
2888	-1.49919		2888	-4.34284		2888	0.07583		2888	-11.8949					2888	-4.45757		2888	8.88107		2888	-5.58116		2888	-5.0557		2888	-12.5772
2890	-0.82433		2890	-3.68073		2890	-0.05513		2890	-8.8741					2890	-3.40816		2890	8.97259		2890	-5.7157		2890	-4.31991		2890	-11.453
2892	-0.21763		2892	-2.43891		2892	0.1953		2892	-5.50213					2892	-2.32859		2892	9.02282		2892	-5.66947		2892	-3.64704		2892	-9.89348
2894	0.32285		2894	-0.6435		2894	0.90329		2894	-1.78971					2894	-1.23691		2894	9.03114		2894	-5.44761		2894	-3.01923		2894	-7.91081
2896	0.84667		2896	1.56767		2896	2.17443		2896	2.29249					2896	-0.07636		2896	9.0095		2896	-5.07152		2896	-2.42722		2896	-5.57464
2898	1.43159		2898	3.99009		2898	4.12903		2898	6.7717					2898	1.24105		2898	8.9925		2898	-4.56929		2898	-1.85966		2898	-2.99122
2900	2.15003		2900	6.41395		2900	6.84273		2900	11.6046					2900	2.74938		2900	9.02436		2900	-3.98461		2900	-1.2802		2900	-0.29866
2902	3.03807		2902	8.70005		2902	10.3331		2902	16.7307					2902	4.4348		2902	9.1237		2902	-3.35876		2902	-0.64798		2902	2.38949
2904	4.09323		2904	10.8014		2904	14.9678		2904	22.0915					2904	6.26758		2904	9.26656		2904	-2.7106		2904	0.06473		2904	5.02149
2906	5.30733		2906	12.7178		2906	20.9594		2906	27.5972					2906	8.2177		2906	9.40619		2906	-2.03684		2906	0.87325		2906	7.5919
2908	6.6304		2908	14.5184		2908	26.0376		2908	33.0917					2908	10.2239		2908	9.46481		2908	-1.31506		2908	1.80767		2908	10.1317
2910	7.95337		2910	16.3288		2910	29.7712		2910	38.4235					2910	12.2029		2910	9.3391		2910	-0.5225		2910	2.91102		2910	12.679
2912	9.11281		2912	18.3093		2912	34.6439		2912	43.5085					2912	14.0708		2912	8.91092		2912	0.35649		2912	4.22091		2912	15.2738
2914	10.0474		2914	20.5356		2914	39.4995		2914	48.2726					2914	15.7739		2914	8.10992		2914	1.32504		2914	5.74281		2914	17.9356
2916	10.7939		2916	23.0015		2916	42.9682		2916	52.6525					2916	17.2837		2916	6.94358		2916	2.37504		2916	7.44524		2916	20.6384
2918	11.357		2918	25.6902		2918	45.5382		2918	56.6351					2918	18.576		2918	5.48244		2918	3.48883		2918	9.27519		2918	23.3023
2920	11.7885		2920	28.5824		2920	47.5892		2920	60.2834					2920	19.613		2920	3.85613		2920	4.6254		2920	11.1401		2920	25.7791
2922	12.5271		2922	31.5932		2922	49.3355		2922	63.6372					2922	20.3594		2922	2.21822		2922	5.73101		2922	12.9144		2922	27.9177
2924	14.4028		2924	34.5589		2924	50.9005		2924	66.6701					2924	20.7971		2924	0.7296		2924	6.75193		2924	14.4573		2924	29.5942
2926	16.049		2926	37.3839		2926	52.2993		2926	69.3675					2926	20.9317		2926	-0.49918		2926	7.66435		2926	15.6859		2926	30.7433
2928	17.8661		2928	40.019		2928	53.5369		2928	71.7384					2928	20.7964		2928	-1.42179		2928	8.45958		2928	16.5811		2928	31.3739
2930	24.6577		2930	42.3798		2930	54.5947		2930	73.7741					2930	20.455		2930	-2.04733		2930	9.12769		2930	17.1642		2930	31.5791
2932	29.9523		2932	44.3122		2932	55.3786		2932	75.4397					2932	20.0294		2932	-2.43115		2932	9.66974		2932	17.5		2932	31.5716
2934	28.0227		2934	45.7349		2934	55.8376		2934	76.7534					2934	19.6634		2934	-2.63709		2934	10.1185		2934	17.6931		2934	31.5899
2936	26.4743		2936	46.6652		2936	55.9962		2936	77.7947					2936	19.496		2936	-2.72599		2936	10.5297		2936	17.8712		2936	31.8457
2938	26.9992		2938	47.0983		2938	55.8803		2938	78.5875					2938	19.5885		2938	-2.73545		2938	10.9206		2938	18.0968		2938	32.4314
2940	27.2735		2940	47.0281		2940	55.5072		2940	79.0853					2940	19.9222		2940	-2.68397		2940	11.2871		2940	18.3684		2940	33.3416
2942	26.7917		2942	46.5232		2942	54.9354		2942	79.2108					2942	20.4029		2942	-2.57045		2942	11.6339		2942	18.6406		2942	34.4801
2944	25.5318		2944	45.7728		2944	54.2917		2944	78.8707					2944	20.8556		2944	-2.37935		2944	11.9701		2944	18.8331		2944	35.6379
2946	23.7816		2946	44.9093		2946	53.6515		2946	77.9264					2946	21.0804		2946	-2.10101		2946	12.2622		2946	18.8388		2946	36.5522
2948	22.0824		2948	43.9838		2948	53.0272		2948	76.219					2948	20.8886		2948	-1.73502		2948	12.4469		2948	18.5438		2948	36.9675
2950	20.6853		2950	43.0169		2950	52.4137		2950	73.6887					2950	20.1963		2950	-1.28884		2950	12.5057		2950	17.9089		2950	36.7761
2952	19.5835		2952	42.0097		2952	51.7859		2952	70.3944					2952	19.0193		2952	-0.76572		2952	12.4568		2952	16.9711		2952	35.9683
2954	18.6488		2954	40.8786		2954	51.053		2954	66.4828					2954	17.4656		2954	-0.16568		2954	12.3287		2954	15.8334		2954	34.599
2956	17.7645		2956	39.4202		2956	50.0497		2956	62.1374					2956	15.7134		2956	0.50689		2956	12.1596		2956	14.6478		2956	32.7779
2958	16.7953		2958	37.4533		2958	48.6491		2958	57.5452					2958	13.9541		2958	1.23693		2958	12.0188		2958	13.5754		2958	30.6801
2960	15.5954		2960	34.8689		2960	46.7762		2960	52.8979					2960	12.3656		2960	2.01003		2960	11.9856		2960	12.7608		2960	28.4953
2962	14.1065		2962	31.6693		2962	44.4029		2962	48.3559					2962	11.0509		2962	2.82191		2962	12.0912		2962	12.2719		2962	26.3168
2964	12.3491		2964	27.9112		2964	41.5272		2964	44.0081					2964	10.042		2964	3.65636		2964	12.3261		2964	12.1046		2964	24.1655
2966	10.4092		2966	23.739		2966	38.2004		2966	39.8688					2966	9.30335		2966	4.4762		2966	12.6164		2966	12.1797		2966	22.0285
2968	8.40089		2968	19.4002		2968	34.5246		2968	35.946					2968	8.77711		2968	5.23996		2968	12.7902		2968	12.3673		2968	19.8948
2970	6.44359		2970	15.1901		2970	30.6033		2970	32.3199					2970	8.42674		2970	5.93907		2970	12.6687		2970	12.5349		2970	17.735
2972	4.64173		2972	11.3529		2972	26.5226		2972	29.0692					2972	8.22057		2972	6.57634		2972	11.9407		2972	12.5748		2972	15.5077
2974	3.05234		2974	7.98339		2974	22.3582		2974	26.1979					2974	8.12459		2974	7.13896		2974	10.2593		2974	12.4312		2974	13.2012
2976	1.69955		2976	5.11015		2976	18.2128		2976	23.6923					2976	8.13024		2976	7.61616		2976	8.76558		2976	12.0792		2976	10.8578
2978	0.5707		2978	2.71761		2978	14.2213		2978	21.5696					2978	8.26594		2978	8.02589		2978	8.03238		2978	11.5252		2978	8.56687
2980	-0.37318		2980	0.73581		2980	10.5267		2980	19.8312					2980	8.54852		2980	8.39925		2980	6.18386		2980	10.7956		2980	6.41578
2982	-1.18305		2982	-0.99563		2982	7.24405		2982	18.3658					2982	8.92591		2982	8.73698		2982	3.83553		2982	9.93051		2982	4.44911
2984	-1.89628		2984	-2.61602		2984	4.46329		2984	17.0494					2984	9.34158		2984	9.0257		2984	2.43705		2984	8.96266		2984	2.70227
2986	-2.51304		2986	-4.16236		2986	2.236		2986	15.832					2986	9.78925		2986	9.264		2986	1.6868		2986	7.91651		2986	1.20813
2988	-3.014		2988	-5.63522		2988	0.55612		2988	14.6979					2988	10.2736		2988	9.4698		2988	1.32856		2988	6.82696		2988	-0.03729
2990	-3.35381		2990	-7.06352		2990	-0.6634		2990	13.5968					2990	10.7709		2990	9.65433		2990	1.26738		2990	5.75385		2990	-1.11872
2992	-3.46795		2992	-8.48356		2992	-1.54785		2992	12.4732					2992	11.261		2992	9.81226		2992	1.35144		2992	4.77195		2992	-2.14702
2994	-3.28088		2994	-9.8644		2994	-2.2046		2994	11.342					2994	11.7846		2994	9.93322		2994	1.47336		2994	3.9406		2994	-3.16919
2996	-2.74864		2996	-11.1614		2996	-2.71554		2996	10.235					2996	12.3847		2996	10.0264		2996	1.5728		2996	3.30006		2996	-4.20253
2998	-1.89108		2998	-12.3368		2998	-3.13787		2998	9.16254					2998	13.0537		2998	10.1081		2998	1.61488		2998	2.87206		2998	-5.2662
3000	-0.77392		3000	-13.3392		3000	-3.51118		3000	8.12856					3000	13.7394		3000	10.1661		3000	1.58019		3000	2.66736		3000	-6.38873
3002	0.48291		3002	-14.0346		3002	-3.83939		3002	7.17111					3002	14.3877		3002	10.1674		3002	1.48972		3002	2.66363		3002	-7.4558
3004	1.7315		3004	-14.2589		3004	-4.1129		3004	6.33492					3004	14.9546		3004	10.1048		3004	1.39549		3004	2.8088		3004	-8.24323
3006	2.8093		3006	-13.8878		3006	-4.32657		3006	5.63467					3006	15.3888		3006	10.0193		3006	1.36015		3006	3.03854		3006	-8.54102
3008	3.59324		3008	-12.8689		3008	-4.48858		3008	5.07662					3008	15.6371		3008	9.92756		3008	1.41897		3008	3.32301		3008	-7.81639
3010	4.05536		3010	-11.2408		3010	-4.61646		3010	4.66271					3010	15.6646		3010	9.81812		3010	1.56934		3010	3.65704		3010	-6.16207
3012	4.27958		3012	-9.12941		3012	-4.73101		3012	4.37638					3012	15.4724		3012	9.69946		3012	1.78947		3012	4.02489		3012	-5.66248
3014	4.48433		3014	-6.80244		3014	-4.86397		3014	4.1768					3014	15.0809		3014	9.61879		3014	2.04727		3014	4.40406		3014	-5.33292
3016	4.87112		3016	-4.56917		3016	-5.04625		3016	4.0395					3016	14.4976		3016	9.5919		3016	2.30737		3016	4.80538		3016	-3.02865
3018	5.60242		3018	-2.70089		3018	-5.30141		3018	3.97014					3018	13.7074		3018	9.56868		3018	2.5279		3018	5.28039		3018	-0.96275
3020	6.85432		3020	-1.36705		3020	-5.6347		3020	3.95138					3020	12.7171		3020	9.51811		3020	2.68		3020	5.84403		3020	-0.13353
3022	8.73434		3022	-0.68441		3022	-6.02256		3022	3.95477					3022	11.5724		3022	9.44024		3022	2.76403		3022	6.48444		3022	0.19148
3024	10.8513		3024	-0.74348		3024	-6.40497		3024	3.97792					3024	10.3451		3024	9.32613		3024	2.81183		3024	7.21242		3024	0.2688
3026	12.1385		3026	-1.30863		3026	-6.68026		3026	4.04187					3026	9.13463		3026	9.12895		3026	2.86966		3026	8.07528		3026	0.32928
3028	13.7774		3028	-1.75372		3028	-6.7513		3028	4.11546					3028	8.05855		3028	8.82987		3028	2.96609		3028	9.07749		3028	0.67036
3030	15.3264		3030	-1.21687		3030	-6.54177		3030	4.117					3030	7.24309		3030	8.45809		3030	3.11697		3030	10.1637		3030	1.5591
3032	10.7973		3032	0.51522		3032	-6.00726		3032	4.0184					3032	6.76029		3032	8.03303		3032	3.34994		3032	11.2995		3032	3.1204
3034	5.57738		3034	2.81561		3034	-5.14459		3034	3.81903					3034	6.60248		3034	7.552		3034	3.68144		3034	12.4634		3034	5.32833
3036	6.75047		3036	4.57471		3036	-4.00335		3036	3.48342					3036	6.67854		3036	7.01287		3036	4.09154		3036	13.6006		3036	8.0215
3038	7.9607		3038	5.36476		3038	-2.68681		3038	2.92885					3038	6.81927		3038	6.42252		3038	4.53928		3038	14.5915		3038	10.9006
3040	7.01194		3040	5.5812		3040	-1.29069		3040	2.15024					3040	6.84782		3040	5.76513		3040	5.02645		3040	15.3554		3040	13.6167
3042	5.76522		3042	5.98609		3042	0.11048		3042	1.21788					3042	6.60539		3042	5.00728		3042	5.58528		3042	15.8686		3042	15.8245
3044	4.82671		3044	6.83814		3044	1.46319		3044	0.17852					3044	6.016		3044	4.15122		3044	6.20846		3044	16.1208		3044	17.3378
3046	4.5004		3046	7.9628		3046	2.72437		3046	-0.93225					3046	5.09226		3046	3.22995		3046	6.87703		3046	16.0573		3046	18.1408
3048	4.78299		3048	9.06436		3048	3.87352		3048	-2.0202					3048	3.94929		3048	2.29342		3048	7.60067		3048	15.6366		3048	18.3863
3050	5.29786		3050	10.0101		3050	4.91439		3050	-2.9028					3050	2.78715		3050	1.41707		3050	8.41001		3050	15.0088		3050	18.355
3052	5.82505		3052	10.7164		3052	5.84722		3052	-3.44154					3052	1.79835		3052	0.71334		3052	9.27198		3052	14.6295		3052	18.3267
3054	6.32912		3054	11.0838		3054	6.66316		3054	-3.57003					3054	1.13659		3054	0.29535		3054	10.1167		3054	14.8536		3054	18.5395
3056	6.83145		3056	11.0666		3056	7.34837		3056	-3.27388					3056	0.87244		3056	0.19687		3056	10.9138		3056	15.1593		3056	19.1021
3058	7.30624		3058	10.7127		3058	7.91623		3058	-2.54007					3058	1.00786		3058	0.403		3058	11.6398		3058	15.9471		3058	20.0178
3060	7.76531		3060	10.1635		3060	8.39221		3060	-1.39076					3060	1.4639		3060	0.8749		3060	12.2413		3060	17.3999		3060	21.1601
3062	8.27511		3062	9.61307		3062	8.77581		3062	0.06971					3062	2.10724		3062	1.54227		3062	12.6494		3062	16.8663		3062	22.3024
3064	8.84645		3064	9.26103		3064	9.02302		3064	1.68158					3064	2.80816		3064	2.27378		3064	12.8526		3064	14.7155		3064	23.2141
3066	9.44665		3066	9.27898		3066	9.1102		3066	3.31247					3066	3.46425		3066	2.93704		3066	12.8397		3066	13.3646		3066	23.7199
3068	10.0451		3068	9.72677		3068	9.1027		3068	4.91633					3068	4.00878		3068	3.47859		3068	12.5698		3068	12.6508		3068	23.7578
3070	10.6269		3070	10.536		3070	9.04441		3070	6.43016					3070	4.38069		3070	3.88529		3070	12.0713		3070	12.0221		3070	23.3195
3072	11.1545		3072	11.4843		3072	9.19761		3072	7.74571					3072	4.5217		3072	4.14952		3072	11.4238		3072	11.3166		3072	22.4632
3074	11.5709		3074	12.2665		3074	9.95605		3074	8.7781					3074	4.37537		3074	4.27278		3074	10.9191		3074	10.5319		3074	21.3088
3076	11.8483		3076	12.6079		3076	9.88531		3076	9.57127					3076	3.90138		3076	4.31381		3076	11.019		3076	9.75207		3076	20.0249
3078	11.977		3078	12.3047		3078	8.65394		3078	10.1758					3078	3.0729		3078	4.33933		3078	10.6315		3078	9.05776		3078	18.7448
3080	11.9577		3080	11.2758		3080	8.95999		3080	10.5514					3080	1.90085		3080	4.36813		3080	9.03621		3080	8.45496		3080	17.5063
3082	11.8035		3082	9.55724		3082	10.0936		3082	10.6521					3082	0.45657		3082	4.39356		3082	8.30496		3082	7.92336		3082	16.314
3084	11.5625		3084	7.33379		3084	10.4586		3084	10.5004					3084	-1.10921		3084	4.41669		3084	8.33974		3084	7.42208		3084	15.1616
3086	11.2992		3086	4.8495		3086	10.5288		3086	10.1174					3086	-2.60997		3086	4.44521		3086	7.87493		3086	6.90697		3086	14.0204
3088	11.0606		3088	2.31403		3088	10.5357		3088	9.40367					3088	-3.88578		3088	4.45966		3088	7.19261		3088	6.34238		3088	12.8011
3090	10.8778		3090	-0.11967		3090	10.4336		3090	8.26816					3090	-4.81593		3090	4.43344		3090	6.55509		3090	5.70535		3090	11.4316
3092	10.7557		3092	-2.35113		3092	10.2248		3092	6.7215					3092	-5.33563		3092	4.36315		3092	5.97365		3092	4.97246		3092	9.91544
3094	10.6635		3094	-4.31295		3094	9.86559		3094	4.83307					3094	-5.43802		3094	4.27725		3094	5.46909		3094	4.09967		3094	8.31145
3096	10.5191		3096	-5.98335		3096	9.33854		3096	2.66397					3096	-5.19201		3096	4.21554		3096	5.03573		3096	3.09018		3096	6.67288
3098	10.2344		3098	-7.3511		3098	8.68791		3098	0.29675					3098	-4.69085		3098	4.20298		3098	4.62605		3098	2.00601		3098	5.0466
3100	9.75098		3100	-8.39318		3100	7.99274		3100	-2.11201					3100	-4.01096		3100	4.24947		3100	4.14563		3100	0.91978		3100	3.51996
3102	9.03087		3102	-9.08855		3102	7.30282		3102	-4.42832					3102	-3.20523		3102	4.3723		3102	3.54177		3102	0.19249		3102	2.23585
3104	8.06899		3104	-9.45745		3104	6.61981		3104	-6.59274					3104	-2.31814		3104	4.57747		3104	2.82048		3104	-0.19218		3104	1.2513
3106	6.91391		3106	-9.57673		3106	5.92684		3106	-8.59685					3106	-1.39319		3106	4.82829		3106	1.99732		3106	-1.72051		3106	0.47007
3108	5.68067		3108	-9.58506		3108	5.18376		3108	-10.4387					3108	-0.46913		3108	5.05041		3108	1.07325		3108	-3.54414		3108	-0.26575
3110	4.47678		3110	-9.63512		3110	4.334		3110	-12.1329					3110	0.41257		3110	5.19459		3110	0.0769		3110	-3.79837		3110	-1.5781
3112	3.36726		3112	-9.86674		3112	3.31144		3112	-13.7262					3112	1.20381		3112	5.26064		3112	-0.90632		3112	-3.91611		3112	-3.58345
3114	2.40113		3114	-10.3709		3114	2.08915		3114	-15.2488					3114	1.86703		3114	5.23324		3114	-1.81466		3114	-4.5718		3114	-4.09285
3116	1.61004		3116	-11.1458		3116	0.68907		3116	-16.7139					3116	2.39825		3116	5.08483		3116	-2.63279		3116	-5.204		3116	-3.85042
3118	0.98096		3118	-12.0892		3118	-0.83349		3118	-18.1389					3118	2.83506		3118	4.81591		3118	-3.36319		3118	-5.70216		3118	-5.42145
3120	0.44706		3120	-13.0101		3120	-2.39618		3120	-19.5732					3120	3.25849		3120	4.46785		3120	-3.99905		3120	-6.09835		3120	-7.1159
3122	-0.03776		3122	-13.7084		3122	-3.90017		3122	-21.0538					3122	3.75178		3122	4.04683		3122	-4.54958		3122	-6.41165		3122	-7.91348
3124	-0.477		3124	-13.9238		3124	-5.2379		3124	-22.5902					3124	4.38795		3124	3.50775		3124	-5.05425		3124	-6.68312		3124	-8.45311
3126	-0.87664		3126	-13.3043		3126	-6.33864		3126	-24.1704					3126	5.20738		3126	2.84056		3126	-5.53665		3126	-6.92684		3126	-8.87691
3128	-1.25741		3128	-11.7036		3128	-7.17328		3128	-25.7423					3128	6.20153		3128	2.07203		3128	-5.98322		3128	-7.107		3128	-9.18427
3130	-1.63423		3130	-9.48015		3130	-7.74491		3130	-27.1863					3130	7.30017		3130	1.22838		3130	-6.34959		3130	-7.14394		3130	-9.44531
3132	-2.00863		3132	-7.54453		3132	-8.0779		3132	-28.319					3132	8.38099		3132	0.32155		3132	-6.58072		3132	-7.00178		3132	-9.77476
3134	-2.4065		3134	-6.44633		3134	-8.20541		3134	-28.9858					3134	9.33777		3134	-0.59199		3134	-6.62722		3134	-6.68075		3134	-10.1781
3136	-2.8778		3136	-5.9109		3136	-8.16489		3136	-29.0784					3136	10.0891		3136	-1.42031		3136	-6.44352		3136	-6.29559		3136	-10.5614
3138	-3.43601		3138	-4.91911		3138	-7.98162		3138	-28.5205					3138	10.5781		3138	-2.11281		3138	-6.0063		3138	-6.38322		3138	-10.8876
3140	-4.04419		3140	-2.89968		3140	-7.66953		3140	-27.2847					3140	10.7835		3140	-2.64335		3140	-5.32964		3140	-6.11509		3140	-11.1489
3142	-4.62695		3142	-0.05876		3142	-7.23486		3142	-25.4185					3142	10.7433		3142	-2.97775		3142	-4.47872		3142	-4.0203		3142	-11.2676
3144	-5.08624		3144	2.86329		3144	-6.68919		3144	-23.0124					3144	10.5399		3144	-3.07734		3144	-3.57524		3144	-2.54338		3144	-11.0491
3146	-5.31351		3146	5.45705		3146	-6.05103		3146	-20.1108					3146	10.2223		3146	-2.96579		3146	-2.74164		3146	-2.5283		3146	-10.3666
3148	-5.20343		3148	7.69179		3148	-5.33681		3148	-16.7294					3148	9.81269		3148	-2.69771		3148	-2.07498		3148	-1.85179		3148	-9.18501
3150	-4.70255		3150	9.68889		3150	-4.55248		3150	-12.9378					3150	9.33624		3150	-2.28194		3150	-1.597		3150	-0.45944		3150	-7.51575
3152	-3.81902		3152	11.4833		3152	-3.69924		3152	-8.85096					3152	8.81555		3152	-1.72599		3152	-1.30138		3152	1.13952		3152	-5.39104
3154	-2.62014		3154	13.0936		3154	-2.77457		3154	-4.61186					3154	8.23886		3154	-1.08171		3154	-1.01988		3154	2.53589		3154	-2.92059
3156	-1.20107		3156	14.5544		3156	-1.75871		3156	-0.41591					3156	7.56607		3156	-0.42311		3156	-0.35831		3156	3.2531		3156	-0.31276
3158	0.3516		3158	15.8409		3158	-0.61077		3158	3.47501					3158	6.79364		3158	0.25386		3158	-0.06406		3158	3.75389		3158	2.23605
3160	1.95978		3160	16.9054		3160	0.68874		3160	6.81655					3160	5.94572		3160	0.98109		3160	-0.6958		3160	3.60277		3160	4.58016
3162	3.55566		3162	17.7516		3162	2.11471		3162	9.5427					3162	5.04708		3162	1.73961		3162	-0.47734		3162	2.31481		3162	6.66719
3164	5.09122		3164	18.4102		3164	3.64994		3164	11.7377					3164	4.11241		3164	2.51132		3164	0.53702		3164	2.60988		3164	8.51669
3166	6.5462		3166	18.8669		3166	5.32135		3166	13.6382					3166	3.17305		3166	3.32662		3166	1.09714		3166	4.70837		3166	10.2487
3168	7.90492		3168	19.0776		3168	7.15227		3168	15.6078					3168	2.28052		3168	4.21922		3168	1.3879		3168	6.3426		3168	12.0517
3170	9.12414		3170	19.0663		3170	9.08424		3170	18.0755					3170	1.47976		3170	5.15404		3170	1.64922		3170	7.37586		3170	14.1054
3172	10.1586		3172	18.9048		3172	11.0631		3172	21.3869					3172	0.79675		3172	6.08098		3172	1.88683		3172	8.17177		3172	16.5404
3174	10.9946		3174	18.6704		3174	12.7343		3174	25.6256					3174	0.24328		3174	6.94501		3174	2.11475		3174	8.88386		3174	19.3847
3176	11.6435		3176	18.3937		3176	13.4356		3176	30.679					3176	-0.16322		3176	7.51976		3176	2.32408		3176	9.58486		3176	22.5703
3178	12.1226		3178	18.4374		3178	14.5827		3178	36.217					3178	-0.39888		3178	7.64178		3178	2.54454		3178	10.2534		3178	25.9126
3180	12.4558		3180	19.1215		3180	16.9622		3180	41.7622					3180	-0.44539		3180	7.59219		3180	2.84448		3180	10.8389		3180	29.183
3182	12.6859		3182	18.6226		3182	17.8529		3182	46.7741					3182	-0.30309		3182	8.30038		3182	3.25825		3182	11.3513		3182	32.1856
3184	12.8572		3184	16.9558		3184	18.0044		3184	50.8548					3184	0.02372		3184	10.3589		3184	3.80313		3184	11.8149		3184	34.7728
3186	12.9923		3186	16.9479		3186	19.2495		3186	53.8885					3186	0.52651		3186	13.2409		3186	4.47802		3186	12.2429		3186	36.865
3188	13.087		3188	17.4657		3188	18.5713		3188	55.9432					3188	1.17792		3188	15.4546		3188	5.24713		3188	12.6356		3188	38.4551
3190	13.1294		3190	17.1316		3190	16.3505		3190	57.3102					3190	1.93256		3190	15.9996		3190	6.00884		3190	12.9952		3190	39.6249
3192	13.1195		3192	16.6591		3192	16.7257		3192	58.4257					3192	2.7444		3192	15.1439		3192	6.66445		3192	13.3308		3192	40.4654
3194	13.0673		3194	16.4322		3194	17.7745		3194	59.8077					3194	3.56433		3194	13.964		3194	7.1819		3194	13.6615		3194	41.0254
3196	12.9687		3196	16.5453		3196	17.788		3196	61.7696					3196	4.35549		3196	13.2191		3196	7.53498		3196	14.0323		3196	41.3357
3198	12.7997		3198	17.0033		3198	17.8227		3198	64.3294					3198	5.15262		3198	12.9356		3198	7.68762		3198	14.4505		3198	41.438
3200	12.5368		3200	17.6671		3200	18.1653		3200	67.3357					3200	6.1361		3200	12.812		3200	7.63051		3200	14.8674		3200	41.377
3202	12.1457		3202	18.3471		3202	18.6976		3202	70.4404					3202	7.32157		3202	12.671		3202	7.45806		3202	15.2013		3202	41.1966
3204	11.565		3204	18.8429		3204	19.2635		3204	73.1431					3204	8.32414		3204	12.546		3204	7.26737		3204	14.9678		3204	40.9586
3206	10.7088		3206	18.922		3206	19.5737		3206	74.8382					3206	8.36753		3206	12.5037		3206	7.08623		3206	13.9611		3206	40.7515
3208	9.53527		3208	18.4605		3208	19.436		3208	75.194					3208	7.2054		3208	12.581		3208	7.20921		3208	13.8152		3208	40.6274
3210	8.0639		3210	17.4965		3210	18.826		3210	74.1928					3210	5.4776		3210	12.7684		3210	7.5427		3210	14.1099		3210	40.5434
3212	6.35138		3212	16.1904		3212	17.8254		3212	71.9924					3212	4.4385		3212	13.0249		3212	6.99453		3212	12.9366		3212	40.3548
3214	4.49188		3214	14.7058		3214	16.5758		3214	68.9079					3214	4.67432		3214	13.2744		3214	6.38822		3214	11.5122		3214	39.8256
3216	2.61251		3216	13.2282		3216	15.246		3216	65.4177					3216	5.83078		3216	13.4568		3216	6.85		3216	10.7109		3216	38.7199
3218	0.86471		3218	11.9315		3218	14.0242		3218	62.1231					3218	7.03981		3218	13.5393		3218	7.18506		3218	10.2108		3218	36.8338
3220	-0.66032		3220	10.3408		3220	13.0034		3220	59.3543					3220	7.86699		3220	13.4838		3220	6.68337		3220	9.5257		3220	34.046
3222	-1.94699		3222	9.11829		3222	12.1862		3222	57.1746					3222	8.37263		3222	13.2662		3222	6.11697		3222	9.0436		3222	30.3683
3224	-3.03669		3224	10.3985		3224	11.5112		3224	55.5058					3224	8.79116		3224	12.9061		3224	6.89707		3224	10.204		3224	25.9758
3226	-4.01835		3226	11.6425		3226	10.8385		3226	54.1961					3226	9.14561		3226	12.4595		3226	7.50977		3226	11.2234		3226	21.1888
3228	-5.00261		3228	10.919		3228	9.97308		3228	52.9449					3228	9.30402		3228	11.9353		3228	6.78144		3228	10.7138		3228	16.2972
3230	-6.10514		3230	10.6695		3230	8.70754		3230	51.3395					3230	9.12616		3230	11.3016		3230	6.20716		3230	10.3999		3230	11.5277
3232	-7.37519		3232	11.086		3232	6.9757		3232	49.2028					3232	8.57004		3232	10.562		3232	5.91047		3232	10.7447		3232	7.05398
3234	-8.78853		3234	11.3549		3234	4.82077		3234	46.6108					3234	7.65073		3234	9.74493		3234	5.42666		3234	10.5736		3234	2.9955
3236	-10.2529		3236	11.3938		3236	2.35449		3236	43.7434					3236	6.40797		3236	8.85639		3236	4.74938		3236	8.69332		3236	-0.63147
3238	-11.6288		3238	11.1868		3238	-0.24318		3238	40.626					3238	4.92245		3238	7.87186		3238	3.89749		3238	7.14647		3238	-3.90411
3240	-12.7794		3240	10.7655		3240	-2.71526		3240	37.3467					3240	3.32429		3240	6.82857		3240	2.95851		3240	7.45935		3240	-6.85901
3242	-13.585		3242	10.2345		3242	-4.79292		3242	33.7794					3242	1.75658		3242	5.80454		3242	2.07907		3242	7.49195		3242	-9.48177
3244	-13.9814		3244	9.63707		3244	-6.35937		3244	28.9898					3244	0.2896		3244	4.8282		3244	1.31798		3244	5.51217		3244	-11.7581
3246	-13.9601		3246	8.94282		3246	-7.40099		3246	25.2328					3246	-1.04739		3246	3.88442		3246	0.681		3246	4.09481		3246	-13.7117
3248	-13.5723		3248	8.07445		3248	-7.96109		3248	24.8967					3248	-2.23517		3248	3.00229		3248	0.17499		3248	4.41396		3248	-15.3764
3250	-12.9016		3250	6.97458		3250	-8.12822		3250	22.4179					3250	-3.25294		3250	2.33149		3250	-0.19096		3250	4.54903		3250	-16.7753
3252	-12.0193		3252	5.61236		3252	-8.07739		3252	17.1913					3252	-4.11917		3252	1.95567		3252	-0.49757		3252	4.25293		3252	-17.9426
3254	-10.9841		3254	3.96615		3254	-7.996		3254	13.3705					3254	-4.8697		3254	2.10334		3254	-0.82317		3254	3.79136		3254	-18.9291
3256	-9.85315		3256	2.05914		3256	-7.96233		3256	10.3488					3256	-5.51369		3256	3.22896		3256	-1.29867		3256	3.15507		3256	-19.7762
3258	-8.68532		3258	0.0848		3258	-7.99774		3258	7.19709					3258	-6.04053		3258	3.88226		3258	-2.31748		3258	2.42586		3258	-20.4744
3260	-7.53992		3260	-1.70817		3260	-8.11438		3260	4.02967					3260	-6.44875		3260	3.14611		3260	-2.93324		3260	1.66473		3260	-20.9561
3262	-6.48845		3262	-3.31334		3262	-8.31512		3262	0.92125					3262	-6.75659		3262	3.71934		3262	-2.01178		3262	0.88339		3262	-21.1364
3264	-5.61826		3264	-5.17723		3264	-8.52826		3264	-2.1268					3264	-6.97186		3264	5.16214		3264	-2.09172		3264	0.17512		3264	-20.9702
3266	-5.00334		3266	-7.69069		3266	-8.67155		3266	-5.05425					3266	-7.08964		3266	5.50167		3266	-3.68905		3266	-0.34169		3266	-20.4317
3268	-4.65834		3268	-10.5654		3268	-8.72679		3268	-7.74247					3268	-7.10611		3268	5.14755		3268	-3.96898		3268	-0.61543		3268	-19.5073
3270	-4.54628		3270	-12.8499		3270	-8.71438		3270	-10.1646					3270	-7.03666		3270	4.51283		3270	-3.39558		3270	-0.65403		3270	-18.2153
3272	-4.57375		3272	-13.801		3272	-8.67164		3272	-12.4186					3272	-6.89906		3272	3.6942		3272	-3.21961		3272	-0.47973		3272	-16.6389
3274	-4.60869		3274	-13.6154		3274	-8.62721		3274	-14.5085					3274	-6.68995		3274	2.81595		3274	-3.16428		3274	-0.12764		3274	-14.8846
3276	-4.50197		3276	-13.1598		3276	-8.59924		3276	-16.1386					3276	-6.38027		3276	1.94112		3276	-3.04096		3276	0.31839		3276	-13.0173
3278	-4.14207		3278	-13.1503		3278	-8.54585		3278	-17.0708					3278	-5.95727		3278	1.35585		3278	-2.82168		3278	0.78038		3278	-11.0767
3280	-3.49303		3280	-14.0684		3280	-8.41767		3280	-17.315					3280	-5.4422		3280	1.39588		3280	-2.5023		3280	1.22546		3280	-9.09656
3282	-2.57334		3282	-16.1556		3282	-8.21575		3282	-16.9168					3282	-4.85548		3282	1.94818		3282	-2.22456		3282	1.64538		3282	-7.10818
3284	-1.44547		3284	-17.2636		3284	-7.88525		3284	-15.8127					3284	-4.23369		3284	2.04422		3284	-2.08133		3284	2.02431		3284	-5.10428
3286	-0.19039		3286	-16.8469		3286	-7.9863		3286	-14.0482					3286	-3.65975		3286	0.73175		3286	-1.95952		3286	2.34595		3286	-3.05476
3288	1.09744		3288	-17.7169		3288	-9.07874		3288	-12.0062					3288	-3.2675		3288	-1.88904		3288	-1.53271		3288	2.62025		3288	-0.94018
3290	2.34179		3290	-19.0828		3290	-8.24814		3290	-9.97901					3290	-3.12268		3290	-4.47007		3290	-0.65026		3290	2.86643		3290	1.22699
3292	3.48798		3292	-19.4674		3292	-5.34308		3292	-8.03552					3292	-3.19721		3292	-5.70379		3292	0.43253		3292	3.09394		3292	3.42161
3294	4.48949		3294	-19.3648		3294	-4.59072		3294	-6.238					3294	-3.43191		3294	-5.35246		3294	1.11573		3294	3.30269		3294	5.63937
3296	5.27251		3296	-19.1219		3296	-4.7081		3296	-4.8166					3296	-3.6982		3296	-4.19305		3296	1.02354		3296	3.49809		3296	7.87276
3298	5.74188		3298	-18.8668		3298	-3.90591		3298	-3.87566					3298	-3.78832		3298	-3.04653		3298	0.32338		3298	3.69406		3298	10.0759
3300	5.80807		3300	-18.6773		3300	-2.98376		3300	-3.19831					3300	-3.49963		3300	-2.20054		3300	-0.41016		3300	3.90408		3300	12.1645
3302	5.4421		3302	-18.544		3302	-2.26967		3302	-2.64103					3302	-2.9561		3302	-1.53657		3302	-1.19448		3302	4.13504		3302	14.0984
3304	4.6983		3304	-18.433		3304	-1.81898		3304	-2.18117					3304	-2.33597		3304	-0.90458		3304	-1.82503		3304	4.40334		3304	15.8647
3306	3.70014		3306	-18.2658		3306	-1.65458		3306	-1.71251					3306	-1.45263		3306	-0.28922		3306	-0.70026		3306	4.75399		3306	17.4194
3308	2.67305		3308	-17.8625		3308	-1.56945		3308	-0.86181					3308	0.4483		3308	0.26427		3308	0.82906		3308	5.26959		3308	18.6974
3310	1.89243		3310	-17.0934		3310	-1.34141		3310	0.62877					3310	3.76793		3310	0.70512		3310	0.56538		3310	6.00585		3310	19.7034
3312	1.64		3312	-15.9531		3312	-0.84186		3312	2.74493					3312	7.95731		3312	1.00735		3312	0.29063		3312	6.96379		3312	20.524
3314	2.06924		3314	-14.5013		3314	-0.04996		3314	5.45005					3314	11.6521		3314	1.18886		3314	1.75155		3314	8.10431		3314	21.1842
3316	3.19089		3316	-12.7419		3316	0.99267		3316	8.70734					3316	13.9305		3316	1.29045		3316	3.70806		3316	9.40824		3316	21.6553
3318	4.89796		3318	-10.7118		3318	2.17366		3318	12.3216					3318	14.7862		3318	1.34719		3318	4.84099		3318	10.8186		3318	21.9264
3320	6.96627		3320	-8.4952		3320	3.26307		3320	15.7706					3320	14.9042		3320	1.43537		3320	6.02214		3320	12.2653		3320	21.9908
3322	9.12215		3322	-5.44887		3322	4.02336		3322	18.5947					3322	14.7771		3322	1.71654		3322	7.69247		3322	14.2335		3322	21.7503
3324	11.0865		3324	-2.0807		3324	4.25393		3324	20.5255					3324	14.5093		3324	2.38985		3324	8.71611		3324	16.4134		3324	21.035
3326	12.706		3326	-0.99579		3326	3.86928		3326	21.4675					3326	13.988		3326	3.51697		3326	7.43111		3326	16.9665		3326	19.8174
3328	13.9397		3328	-0.20736		3328	2.9099		3328	21.4249					3328	13.2192		3328	5.07514		3328	5.70094		3328	17.2589		3328	18.198
3330	14.8461		3330	2.50472		3330	1.5624		3330	20.6147					3330	12.3662		3330	7.02932		3330	5.88514		3330	18.8469		3330	16.3392
3332	15.5731		3332	4.96018		3332	0.15847		3332	19.5788					3332	11.7172		3332	9.31627		3332	7.27095		3332	20.133		3332	14.4762
3334	16.3021		3334	6.72555		3334	-0.97129		3334	18.8536					3334	11.5822		3334	11.7451		3334	8.65116		3334	20.2507		3334	12.9623
3336	17.2041		3336	8.45281		3336	-1.54725		3336	18.775					3336	12.2314		3336	14.0628		3336	8.89521		3336	20.2262		3336	12.1787
3338	18.3362		3338	10.2157		3338	-1.43036		3338	19.3346					3338	13.7622		3338	16.1703		3338	9.4543		3338	22.005		3338	12.2642
3340	19.6816		3340	12.0539		3340	-0.6234		3340	20.5434					3340	16.1241		3340	18.0757		3340	10.9034		3340	23.1502		3340	13.1635
3342	21.1577		3342	13.9536		3342	0.70102		3342	22.2623					3342	19.1266		3342	19.8029		3342	12.049		3342	21.628		3342	14.6902
3344	22.6134		3344	15.7939		3344	2.25202		3344	24.4297					3344	22.4507		3344	21.3893		3344	12.8907		3344	20.8899		3344	16.5383
3346	23.8482		3346	17.457		3346	3.74746		3346	27.8247					3346	25.7084		3346	23.0144		3346	13.6579		3346	21.3434		3346	18.2634
3348	24.6879		3348	18.8733		3348	4.95539		3348	29.8192					3348	28.538		3348	24.9292		3348	14.3062		3348	21.0785		3348	19.4269
3350	25.0953		3350	20.0509		3350	5.78948		3350	27.043					3350	30.763		3350	27.2307		3350	14.8385		3350	20.2942		3350	19.852
3352	25.1034		3352	21.0223		3352	6.40203		3352	24.6393					3352	32.3425		3352	29.8165		3352	15.2562		3352	19.3473		3352	19.5319
3354	24.7916		3354	21.8052		3354	7.0693		3354	24.6427					3354	33.3371		3354	32.533		3354	15.5661		3354	18.3153		3354	18.5733
3356	24.2902		3356	22.3374		3356	7.8276		3356	24.2827					3356	33.8536		3356	34.9548		3356	15.7582		3356	17.3635		3356	17.1774
3358	23.8127		3358	22.562		3358	8.18138		3358	20.6473					3358	34.0449		3358	36.1641		3358	15.7823		3358	16.5022		3358	15.6816
3360	23.5511		3360	21.9932		3360	7.67618		3360	13.4281					3360	34.0635		3360	37.2901		3360	15.4181		3360	15.6523		3360	14.3954
3362	23.5775		3362	19.9777		3362	6.66613		3362	9.33458					3362	33.9849		3362	39.4804		3362	14.2258		3362	14.7812		3362	13.4128
3364	23.9133		3364	18.4467		3364	6.42458		3364	7.57199					3364	33.7419		3364	39.9775		3364	13.0519		3364	13.8946		3364	12.7159
3366	24.575		3366	18.4431		3366	7.89572		3366	4.44407					3366	33.2671		3366	38.7243		3366	13.0989		3366	12.9375		3366	12.2227
3368	25.5509		3368	17.3813		3368	10.5531		3368	1.20108					3368	32.7398		3368	37.6356		3368	12.9333		3368	11.8042		3368	11.781
3370	26.7333		3370	16.2548		3370	12.658		3370	-1.38219					3370	32.8172		3370	36.6486		3370	11.6348		3370	10.4472		3370	11.1112
3372	28.0149		3372	16.2123		3372	12.8723		3372	-3.83047					3372	33.5377		3372	35.6114		3372	10.5976		3372	8.86283		3372	9.99523
3374	29.3488		3374	15.7027		3374	11.4327		3374	-6.43298					3374	34.2243		3374	34.5885		3374	10.3687		3374	7.06532		3374	8.4177
3376	30.6871		3376	14.128		3376	9.61628		3376	-6.20673					3376	36.0509		3376	33.5516		3376	10.4672		3376	5.07279		3376	6.46617
3378	31.9486		3378	12.3644		3378	8.50391		3378	-3.9869					3378	37.9316		3378	32.6095		3378	10.3557		3378	2.97857		3378	4.28863
3380	33.0795		3380	11.1758		3380	8.32421		3380	-5.04663					3380	36.5108		3380	31.9802		3380	9.76641		3380	0.93553		3380	2.10784
3382	34.1187		3382	8.73286		3382	8.97411		3382	-7.20265					3382	34.3957		3382	31.7978		3382	9.93112		3382	-0.90708		3382	0.26514
3384	35.0781		3384	5.53384		3384	10.213		3384	-8.11489					3384	34.0176		3384	32.5226		3384	10.6028		3384	-2.48059		3384	-0.9946
3386	35.8957		3386	4.41561		3386	11.6333		3386	-9.03207					3386	34.5388		3386	34.188		3386	10.0156		3386	-3.77555		3386	-1.63546
3388	36.5102		3388	3.71256		3388	12.5054		3388	-10.3171					3388	35.3845		3388	34.6807		3388	9.13912		3388	-4.76361		3388	-1.75095
3390	36.827		3390	2.13657		3390	12.4082		3390	-11.6421					3390	36.4168		3390	34.6394		3390	8.4503		3390	-5.86613		3390	-1.51393
3392	36.6489		3392	0.48399		3392	11.5183		3392	-12.7524					3392	37.6139		3392	36.4954		3392	7.18542		3392	-7.10969		3392	-1.162
3394	35.6657		3394	-0.99143		3394	10.4346		3394	-13.5423					3394	38.9631		3394	38.2695		3394	5.30843		3394	-6.7706		3394	-1.01291
3396	33.7703		3396	-2.25615		3396	9.59415		3396	-13.9288					3396	40.4334		3396	38.7618		3396	3.41185		3396	-6.22559		3396	-1.28875
3398	31.1018		3398	-3.30114		3398	9.05243		3398	-13.8483					3398	41.9497		3398	38.6557		3398	2.0798		3398	-7.5113		3398	-2.04142
3400	27.9435		3400	-4.23582		3400	8.67076		3400	-13.3733					3400	43.3766		3400	38.1362		3400	1.55978		3400	-7.42066		3400	-3.18763
3402	25.2419		3402	-5.19516		3402	8.94703		3402	-12.7713					3402	44.4004		3402	37.3948		3402	1.50469		3402	-6.21176		3402	-4.55597
3404	23.0798		3404	-6.27819		3404	9.52647		3404	-12.1792					3404	44.6849		3404	36.7106		3404	1.85621		3404	-6.16786		3404	-5.94969
3406	19.6449		3406	-7.55066		3406	8.08735		3406	-11.4985					3406	43.9841		3406	36.3189		3406	2.09367		3406	-5.90229		3406	-7.15385
3408	17.1899		3408	-9.03425		3408	6.68598		3408	-10.6756					3408	42.2848		3408	36.7897		3408	0.25644		3408	-4.92406		3408	-8.01864
3410	18.0194		3410	-10.7054		3410	7.67158		3410	-9.77558					3410	39.6882		3410	37.742		3410	-2.2425		3410	-3.78862		3410	-8.51152
3412	19.4287		3412	-12.4894		3412	8.44681		3412	-8.8605					3412	36.4663		3412	37.4289		3412	-2.55972		3412	-2.54667		3412	-8.72644
3414	20.4172		3414	-14.2404		3414	8.36177		3414	-7.87929					3414	33.8578		3414	37.6904		3414	-1.94414		3414	-1.20055		3414	-8.84582
3416	21.332		3416	-15.7768		3416	8.28601		3416	-6.86057					3416	31.3263		3416	40.0432		3416	-1.41344		3416	0.21395		3416	-9.0135
3418	21.8141		3418	-16.9148		3418	8.4131		3418	-5.96823					3418	26.3062		3418	42.2988		3418	-1.23681		3418	1.69511		3418	-9.32872
3420	21.6048		3420	-17.5612		3420	8.76656		3420	-5.31985					3420	22.4529		3420	44.0742		3420	-2.12067		3420	3.2504		3420	-9.86243
3422	20.5891		3422	-17.6837		3422	9.2973		3422	-4.88216					3422	22.0983		3422	45.9364		3422	-3.47208		3422	4.83623		3422	-10.5837
3424	18.7575		3424	-17.2904		3424	9.9048		3424	-4.51603					3424	21.55		3424	47.8101		3424	-3.49303		3424	6.40868		3424	-11.3029
3426	16.3783		3426	-16.4635		3426	10.5638		3426	-4.08678					3426	19.8551		3426	49.4832		3426	-2.60733		3426	8.1315		3426	-11.746
3428	13.7952		3428	-15.3628		3428	11.1943		3428	-3.49753					3428	18.8306		3428	50.7953		3428	-1.96439		3428	9.22832		3428	-11.8138
3430	11.4876		3430	-14.1649		3430	11.6588		3430	-2.64246					3430	20.0165		3430	51.6027		3430	-1.7715		3430	8.56104		3430	-11.5154
3432	10.2344		3432	-12.9098		3432	11.8875		3432	-1.41031					3432	20.6412		3432	51.828		3432	-1.43944		3432	7.76365		3432	-10.7182
3434	8.88055		3434	-11.5742		3434	12.0021		3434	0.18237					3434	19.8488		3434	51.5942		3434	-0.78753		3434	7.40698		3434	-9.22033
3436	5.80237		3436	-10.1095		3436	11.9923		3436	1.9331					3436	20.0954		3436	51.2105		3436	0.25864		3436	6.27248		3436	-6.80102
3438	3.91032		3438	-8.40003		3438	11.2529		3438	3.56474					3438	21.6632		3438	50.8479		3438	1.25037		3438	4.62583		3438	-3.30895
3440	3.61993		3440	-6.21301		3440	10.8406		3440	4.96965					3440	22.0823		3440	50.1835		3440	1.14687		3440	2.6869		3440	-0.96581
3442	2.41495		3442	-3.31		3442	11.7986		3442	6.09849					3442	19.3707		3442	48.7779		3442	1.30274		3442	1.61749		3442	-1.9075
3444	0.539		3444	0.3379		3444	11.321		3444	6.84948					3444	16.7139		3444	46.825		3444	2.91988		3444	2.88232		3444	-2.77991
3446	-1.3869		3446	4.53789		3446	9.81977		3446	7.15283					3446	16.1939		3446	45.1532		3446	4.76378		3446	4.46291		3446	-2.13354
3448	-3.19168		3448	9.00453		3448	10.3098		3448	7.21754					3448	16.8475		3448	44.4806		3448	5.61505		3448	5.44719		3448	-1.0759
3450	-4.56805		3450	13.4933		3450	12.7591		3450	7.50438					3450	16.0318		3450	44.5702		3450	6.45666		3450	6.92771		3450	0.56207
3452	-4.73107		3452	15.0629		3452	12.9324		3452	8.68387					3452	15.5813		3452	44.0891		3452	7.12192		3452	7.08308		3452	1.17214
3454	-4.69235		3454	16.6217		3454	13.0986		3454	9.90437					3454	15.1703		3454	43.5011		3454	7.81077		3454	7.22371		3454	1.7918
3456	-4.45188		3456	18.1698		3456	13.2575		3456	11.1659					3456	14.7986		3456	42.8063		3456	8.52321		3456	7.34959		3456	2.42107
3458	-4.00968		3458	19.7072		3458	13.4093		3458	12.4684					3458	14.4663		3458	42.0047		3458	9.25925		3458	7.46073		3458	3.05994
3460	-3.36573		3460	21.2339		3460	13.5539		3460	13.812					3460	14.1734		3460	41.0962		3460	10.0189		3460	7.55712		3460	3.70841
3462	-2.52004		3462	22.7498		3462	13.6912		3462	15.1965					3462	13.9198		3462	40.0808		3462	10.8021		3462	7.63877		3462	4.36648
3464	-1.47261		3464	24.2551		3464	13.8214		3464	16.6221					3464	13.7057		3464	38.9586		3464	11.6089		3464	7.70567		3464	5.03415
3466	-0.22344		3466	25.7496		3466	13.9444		3466	18.0887					3466	13.5309		3466	37.7296		3466	12.4393		3466	7.75783		3466	5.71142
3468	1.22747		3468	27.2334		3468	14.0601		3468	19.5963					3468	13.3955		3468	36.3937		3468	13.2934		3468	7.79524		3468	6.3983
3470	2.88013		3470	28.7065		3470	14.1687		3470	21.145					3470	13.2994		3470	34.951		3470	14.171		3470	7.81791		3470	7.09477
3472	4.73452		3472	30.1688		3472	14.2701		3472	22.7346					3472	13.2428		3472	33.4014		3472	15.0722		3472	7.82583		3472	7.80085
3474	6.79066		3474	31.6205		3474	14.3643		3474	24.3653					3474	13.2255		3474	31.745		3474	15.997		3474	7.81901		3474	8.51652
3476	9.04853		3476	33.0614		3476	14.4512		3476	26.037					3476	13.2476		3476	29.9817		3476	16.9454		3476	7.79745		3476	9.2418
3478	11.5082		3478	34.4916		3478	14.531		3478	27.7497					3478	13.309		3478	28.1115		3478	17.9173		3478	7.76114		3478	9.97667
3480	14.1695		3480	35.9111		3480	14.6036		3480	29.5034					3480	13.4099		3480	26.1346		3480	18.9129		3480	7.71009		3480	10.7211
3482	17.0326		3482	37.3198		3482	14.669		3482	31.2981					3482	13.5501		3482	24.0507		3482	19.9321		3482	7.64429		3482	11.4752
3484	20.0975		3484	38.7179		3484	14.7272		3484	33.1339					3484	13.7297		3484	21.8601		3484	20.9748		3484	7.56375		3484	12.2389
3486	23.364		3486	40.1052		3486	14.7782		3486	35.0106					3486	13.9487		3486	19.5625		3486	22.0412		3486	7.46846		3486	13.0122
3488	26.8324		3488	41.4818		3488	14.822		3488	36.9284					3488	14.2071		3488	17.1581		3488	23.1312		3488	7.35843		3488	13.7951
3490	30.5024		3490	42.8477		3490	14.8586		3490	38.8872					3490	14.5048		3490	14.6469		3490	24.2447		3490	7.23365		3490	14.5876
3492	34.3742		3492	44.2028		3492	14.888		3492	40.887					3492	14.8419		3492	12.0289		3492	25.3819		3492	7.09413		3492	15.3896
3494	38.4478		3494	45.5472		3494	14.9102		3494	42.9278					3494	15.2184		3494	9.30393		3494	26.5426		3494	6.93987		3494	16.2013
3496	42.7231		3496	46.881		3496	14.9253		3496	45.0097					3496	15.6343		3496	6.47216		3496	27.7269		3496	6.77086		3496	17.0226
3498	47.2001		3498	48.204		3498	14.9331		3498	47.1326					3498	16.0895		3498	3.53354		3498	28.9349		3498	6.58711		3498	17.8535
3500	51.8789		3500	49.5162		3500	14.9337		3500	49.2965					3500	16.5841		3500	0.48807		3500	30.1664		3500	6.38861		3500	18.694
