# Supplementary material for: Machine learning-guided realization of full-color high-quantum-yield carbon quantum dots
Source: Nat Commun. 2024 Jun 6;15:4843. doi: 10.1038/s41467-024-49172-6 (PMC11156924; doi:10.1038/s41467-024-49172-6)
Supplement: Supplementary file 3 — Source Data [file 41467_2024_49172_MOESM3_ESM.zip › Source Data/SI Raw Data/Supplementary Fig. 13 Raw Data.xlsx]

## Sheet: Supplementary Fig. 13a -j
p-CQDs			b-CQDs			c-CQDs			dc-CQDs			g-CQDs			yg-CQDs			y-CQDs			o-CQDs			or-CQDs			r-CQDs
Wavenumber (cm-1)	Transmittance (a.u.)		Wavenumber (cm-1)	Transmittance (a.u.)		Wavenumber (cm-1)	Transmittance (a.u.)		Wavenumber (cm-1)	Transmittance (a.u.)		Wavenumber (cm-1)	Transmittance (a.u.)		Wavenumber (cm-1)	Transmittance (a.u.)		Wavenumber (cm-1)	Transmittance (a.u.)		Wavenumber (cm-1)	Transmittance (a.u.)		Wavenumber (cm-1)	Transmittance (a.u.)		Wavenumber (cm-1)	Transmittance (a.u.)
4000	100.24		4000	98.58		4000	95.79		4000	98.87		4000	100.09		4000	101.42		4000	99.7		4000	99.7		4000	98.9		4000	99.41
3999	100.24		3999	98.58		3999	95.78		3999	98.87		3999	100.09		3999	101.42		3999	99.7		3999	99.7		3999	98.89		3999	99.41
3998	100.24		3998	98.59		3998	95.78		3998	98.87		3998	100.1		3998	101.43		3998	99.7		3998	99.7		3998	98.88		3998	99.41
3997	100.24		3997	98.59		3997	95.78		3997	98.87		3997	100.1		3997	101.43		3997	99.7		3997	99.7		3997	98.87		3997	99.4
3996	100.24		3996	98.59		3996	95.78		3996	98.86		3996	100.1		3996	101.43		3996	99.7		3996	99.7		3996	98.86		3996	99.4
3995	100.23		3995	98.59		3995	95.78		3995	98.86		3995	100.09		3995	101.43		3995	99.7		3995	99.7		3995	98.86		3995	99.4
3994	100.23		3994	98.58		3994	95.78		3994	98.85		3994	100.09		3994	101.42		3994	99.69		3994	99.69		3994	98.87		3994	99.41
3993	100.23		3993	98.57		3993	95.77		3993	98.85		3993	100.08		3993	101.41		3993	99.68		3993	99.68		3993	98.87		3993	99.41
3992	100.23		3992	98.57		3992	95.76		3992	98.84		3992	100.08		3992	101.4		3992	99.68		3992	99.68		3992	98.87		3992	99.41
3991	100.23		3991	98.57		3991	95.75		3991	98.84		3991	100.08		3991	101.4		3991	99.68		3991	99.68		3991	98.85		3991	99.4
3990	100.24		3990	98.57		3990	95.76		3990	98.84		3990	100.08		3990	101.41		3990	99.68		3990	99.68		3990	98.84		3990	99.39
3989	100.25		3989	98.58		3989	95.76		3989	98.84		3989	100.08		3989	101.41		3989	99.69		3989	99.69		3989	98.83		3989	99.39
3988	100.25		3988	98.58		3988	95.76		3988	98.84		3988	100.08		3988	101.41		3988	99.69		3988	99.69		3988	98.83		3988	99.39
3987	100.24		3987	98.58		3987	95.75		3987	98.84		3987	100.08		3987	101.41		3987	99.69		3987	99.69		3987	98.83		3987	99.39
3986	100.24		3986	98.57		3986	95.74		3986	98.84		3986	100.07		3986	101.41		3986	99.68		3986	99.68		3986	98.82		3986	99.39
3985	100.23		3985	98.57		3985	95.73		3985	98.84		3985	100.07		3985	101.4		3985	99.68		3985	99.68		3985	98.82		3985	99.39
3984	100.23		3984	98.56		3984	95.73		3984	98.84		3984	100.07		3984	101.4		3984	99.67		3984	99.67		3984	98.82		3984	99.38
3983	100.23		3983	98.56		3983	95.72		3983	98.83		3983	100.06		3983	101.41		3983	99.66		3983	99.66		3983	98.81		3983	99.37
3982	100.22		3982	98.55		3982	95.72		3982	98.83		3982	100.06		3982	101.41		3982	99.66		3982	99.66		3982	98.81		3982	99.37
3981	100.22		3981	98.55		3981	95.72		3981	98.83		3981	100.06		3981	101.41		3981	99.67		3981	99.67		3981	98.81		3981	99.38
3980	100.22		3980	98.55		3980	95.73		3980	98.83		3980	100.06		3980	101.4		3980	99.67		3980	99.67		3980	98.8		3980	99.38
3979	100.22		3979	98.54		3979	95.73		3979	98.83		3979	100.05		3979	101.4		3979	99.67		3979	99.67		3979	98.8		3979	99.38
3978	100.22		3978	98.54		3978	95.73		3978	98.82		3978	100.05		3978	101.39		3978	99.67		3978	99.67		3978	98.79		3978	99.38
3977	100.22		3977	98.54		3977	95.73		3977	98.82		3977	100.05		3977	101.39		3977	99.67		3977	99.67		3977	98.78		3977	99.38
3976	100.22		3976	98.54		3976	95.73		3976	98.81		3976	100.05		3976	101.38		3976	99.66		3976	99.66		3976	98.78		3976	99.38
3975	100.23		3975	98.54		3975	95.73		3975	98.81		3975	100.05		3975	101.38		3975	99.66		3975	99.66		3975	98.78		3975	99.37
3974	100.23		3974	98.54		3974	95.73		3974	98.82		3974	100.05		3974	101.38		3974	99.66		3974	99.66		3974	98.78		3974	99.37
3973	100.22		3973	98.54		3973	95.73		3973	98.82		3973	100.06		3973	101.38		3973	99.65		3973	99.65		3973	98.78		3973	99.37
3972	100.22		3972	98.54		3972	95.72		3972	98.82		3972	100.06		3972	101.37		3972	99.65		3972	99.65		3972	98.78		3972	99.36
3971	100.21		3971	98.54		3971	95.72		3971	98.82		3971	100.06		3971	101.37		3971	99.65		3971	99.65		3971	98.77		3971	99.35
3970	100.2		3970	98.54		3970	95.71		3970	98.82		3970	100.06		3970	101.37		3970	99.65		3970	99.65		3970	98.75		3970	99.35
3969	100.2		3969	98.54		3969	95.7		3969	98.82		3969	100.05		3969	101.37		3969	99.65		3969	99.65		3969	98.74		3969	99.35
3968	100.2		3968	98.54		3968	95.7		3968	98.81		3968	100.05		3968	101.37		3968	99.65		3968	99.65		3968	98.73		3968	99.35
3967	100.19		3967	98.53		3967	95.69		3967	98.81		3967	100.05		3967	101.38		3967	99.64		3967	99.64		3967	98.73		3967	99.35
3966	100.19		3966	98.52		3966	95.68		3966	98.8		3966	100.04		3966	101.37		3966	99.63		3966	99.63		3966	98.73		3966	99.35
3965	100.18		3965	98.5		3965	95.67		3965	98.79		3965	100.03		3965	101.37		3965	99.63		3965	99.63		3965	98.73		3965	99.35
3964	100.18		3964	98.49		3964	95.66		3964	98.78		3964	100.02		3964	101.36		3964	99.62		3964	99.62		3964	98.73		3964	99.35
3963	100.18		3963	98.49		3963	95.65		3963	98.78		3963	100.02		3963	101.35		3963	99.63		3963	99.63		3963	98.73		3963	99.34
3962	100.18		3962	98.5		3962	95.65		3962	98.78		3962	100.02		3962	101.35		3962	99.63		3962	99.63		3962	98.73		3962	99.34
3961	100.18		3961	98.51		3961	95.66		3961	98.78		3961	100.02		3961	101.35		3961	99.63		3961	99.63		3961	98.73		3961	99.34
3960	100.17		3960	98.52		3960	95.67		3960	98.79		3960	100.03		3960	101.36		3960	99.64		3960	99.64		3960	98.73		3960	99.34
3959	100.17		3959	98.52		3959	95.67		3959	98.79		3959	100.03		3959	101.36		3959	99.64		3959	99.64		3959	98.72		3959	99.34
3958	100.17		3958	98.53		3958	95.67		3958	98.8		3958	100.03		3958	101.36		3958	99.63		3958	99.63		3958	98.72		3958	99.34
3957	100.17		3957	98.53		3957	95.67		3957	98.8		3957	100.04		3957	101.36		3957	99.63		3957	99.63		3957	98.71		3957	99.34
3956	100.18		3956	98.53		3956	95.67		3956	98.81		3956	100.04		3956	101.36		3956	99.63		3956	99.63		3956	98.71		3956	99.34
3955	100.18		3955	98.54		3955	95.68		3955	98.81		3955	100.04		3955	101.36		3955	99.63		3955	99.63		3955	98.71		3955	99.33
3954	100.18		3954	98.53		3954	95.68		3954	98.81		3954	100.04		3954	101.37		3954	99.63		3954	99.63		3954	98.71		3954	99.33
3953	100.18		3953	98.53		3953	95.68		3953	98.8		3953	100.04		3953	101.37		3953	99.63		3953	99.63		3953	98.71		3953	99.34
3952	100.18		3952	98.52		3952	95.68		3952	98.8		3952	100.03		3952	101.37		3952	99.63		3952	99.63		3952	98.71		3952	99.34
3951	100.18		3951	98.51		3951	95.67		3951	98.79		3951	100.02		3951	101.38		3951	99.63		3951	99.63		3951	98.71		3951	99.35
3950	100.18		3950	98.51		3950	95.67		3950	98.78		3950	100.02		3950	101.38		3950	99.63		3950	99.63		3950	98.71		3950	99.35
3949	100.18		3949	98.51		3949	95.67		3949	98.78		3949	100.02		3949	101.38		3949	99.63		3949	99.63		3949	98.72		3949	99.35
3948	100.18		3948	98.51		3948	95.68		3948	98.79		3948	100.02		3948	101.38		3948	99.63		3948	99.63		3948	98.72		3948	99.36
3947	100.17		3947	98.52		3947	95.7		3947	98.79		3947	100.02		3947	101.38		3947	99.63		3947	99.63		3947	98.72		3947	99.36
3946	100.17		3946	98.52		3946	95.7		3946	98.79		3946	100.02		3946	101.38		3946	99.63		3946	99.63		3946	98.71		3946	99.36
3945	100.17		3945	98.52		3945	95.68		3945	98.78		3945	100.03		3945	101.37		3945	99.63		3945	99.63		3945	98.7		3945	99.35
3944	100.17		3944	98.52		3944	95.65		3944	98.77		3944	100.03		3944	101.36		3944	99.63		3944	99.63		3944	98.68		3944	99.35
3943	100.17		3943	98.52		3943	95.64		3943	98.77		3943	100.04		3943	101.35		3943	99.63		3943	99.63		3943	98.67		3943	99.35
3942	100.17		3942	98.52		3942	95.66		3942	98.78		3942	100.05		3942	101.35		3942	99.62		3942	99.62		3942	98.68		3942	99.35
3941	100.17		3941	98.52		3941	95.67		3941	98.79		3941	100.04		3941	101.35		3941	99.62		3941	99.62		3941	98.68		3941	99.35
3940	100.17		3940	98.51		3940	95.66		3940	98.79		3940	100.04		3940	101.35		3940	99.62		3940	99.62		3940	98.66		3940	99.33
3939	100.17		3939	98.51		3939	95.64		3939	98.78		3939	100.03		3939	101.34		3939	99.62		3939	99.62		3939	98.63		3939	99.31
3938	100.17		3938	98.51		3938	95.62		3938	98.78		3938	100.03		3938	101.34		3938	99.62		3938	99.62		3938	98.62		3938	99.3
3937	100.17		3937	98.5		3937	95.64		3937	98.78		3937	100.02		3937	101.34		3937	99.61		3937	99.61		3937	98.62		3937	99.3
3936	100.17		3936	98.5		3936	95.65		3936	98.78		3936	100.01		3936	101.34		3936	99.61		3936	99.61		3936	98.63		3936	99.31
3935	100.17		3935	98.49		3935	95.66		3935	98.77		3935	100		3935	101.34		3935	99.61		3935	99.61		3935	98.63		3935	99.32
3934	100.16		3934	98.48		3934	95.65		3934	98.76		3934	99.99		3934	101.35		3934	99.61		3934	99.61		3934	98.63		3934	99.32
3933	100.16		3933	98.47		3933	95.63		3933	98.74		3933	99.99		3933	101.34		3933	99.62		3933	99.62		3933	98.62		3933	99.32
3932	100.15		3932	98.47		3932	95.62		3932	98.73		3932	100		3932	101.34		3932	99.62		3932	99.62		3932	98.62		3932	99.32
3931	100.15		3931	98.48		3931	95.62		3931	98.73		3931	100.01		3931	101.34		3931	99.62		3931	99.62		3931	98.64		3931	99.32
3930	100.15		3930	98.48		3930	95.64		3930	98.74		3930	100.02		3930	101.35		3930	99.61		3930	99.61		3930	98.65		3930	99.33
3929	100.16		3929	98.48		3929	95.66		3929	98.75		3929	100.02		3929	101.36		3929	99.61		3929	99.61		3929	98.66		3929	99.35
3928	100.16		3928	98.48		3928	95.66		3928	98.75		3928	100.01		3928	101.36		3928	99.61		3928	99.61		3928	98.65		3928	99.36
3927	100.16		3927	98.48		3927	95.65		3927	98.75		3927	100.01		3927	101.36		3927	99.61		3927	99.61		3927	98.64		3927	99.36
3926	100.16		3926	98.48		3926	95.63		3926	98.74		3926	100.01		3926	101.35		3926	99.61		3926	99.61		3926	98.62		3926	99.35
3925	100.16		3925	98.49		3925	95.63		3925	98.75		3925	100.01		3925	101.35		3925	99.62		3925	99.62		3925	98.62		3925	99.35
3924	100.17		3924	98.5		3924	95.65		3924	98.76		3924	100.01		3924	101.36		3924	99.62		3924	99.62		3924	98.63		3924	99.36
3923	100.17		3923	98.5		3923	95.67		3923	98.76		3923	100.02		3923	101.37		3923	99.62		3923	99.62		3923	98.64		3923	99.37
3922	100.16		3922	98.49		3922	95.67		3922	98.76		3922	100.01		3922	101.37		3922	99.61		3922	99.61		3922	98.62		3922	99.36
3921	100.16		3921	98.48		3921	95.65		3921	98.75		3921	100.01		3921	101.36		3921	99.6		3921	99.6		3921	98.61		3921	99.35
3920	100.15		3920	98.47		3920	95.63		3920	98.74		3920	100		3920	101.36		3920	99.6		3920	99.6		3920	98.59		3920	99.34
3919	100.14		3919	98.47		3919	95.62		3919	98.74		3919	99.99		3919	101.35		3919	99.59		3919	99.59		3919	98.58		3919	99.33
3918	100.15		3918	98.47		3918	95.6		3918	98.73		3918	99.98		3918	101.34		3918	99.59		3918	99.59		3918	98.56		3918	99.31
3917	100.15		3917	98.47		3917	95.59		3917	98.73		3917	99.99		3917	101.33		3917	99.6		3917	99.6		3917	98.55		3917	99.3
3916	100.16		3916	98.48		3916	95.59		3916	98.73		3916	100		3916	101.33		3916	99.6		3916	99.6		3916	98.54		3916	99.29
3915	100.16		3915	98.48		3915	95.59		3915	98.74		3915	100.01		3915	101.32		3915	99.6		3915	99.6		3915	98.53		3915	99.28
3914	100.16		3914	98.48		3914	95.57		3914	98.74		3914	100.01		3914	101.31		3914	99.6		3914	99.6		3914	98.52		3914	99.26
3913	100.15		3913	98.48		3913	95.55		3913	98.74		3913	100.02		3913	101.3		3913	99.6		3913	99.6		3913	98.5		3913	99.25
3912	100.15		3912	98.48		3912	95.54		3912	98.75		3912	100.02		3912	101.3		3912	99.6		3912	99.6		3912	98.5		3912	99.24
3911	100.15		3911	98.49		3911	95.55		3911	98.76		3911	100.02		3911	101.3		3911	99.61		3911	99.61		3911	98.52		3911	99.25
3910	100.15		3910	98.5		3910	95.59		3910	98.78		3910	100.02		3910	101.31		3910	99.61		3910	99.61		3910	98.55		3910	99.27
3909	100.16		3909	98.5		3909	95.64		3909	98.8		3909	100.01		3909	101.34		3909	99.6		3909	99.6		3909	98.58		3909	99.31
3908	100.16		3908	98.5		3908	95.69		3908	98.81		3908	100		3908	101.36		3908	99.6		3908	99.6		3908	98.62		3908	99.35
3907	100.17		3907	98.49		3907	95.73		3907	98.81		3907	100		3907	101.38		3907	99.59		3907	99.59		3907	98.65		3907	99.39
3906	100.17		3906	98.48		3906	95.75		3906	98.81		3906	99.99		3906	101.39		3906	99.59		3906	99.59		3906	98.67		3906	99.41
3905	100.17		3905	98.46		3905	95.77		3905	98.8		3905	99.97		3905	101.41		3905	99.59		3905	99.59		3905	98.67		3905	99.43
3904	100.16		3904	98.45		3904	95.79		3904	98.79		3904	99.96		3904	101.42		3904	99.6		3904	99.6		3904	98.66		3904	99.44
3903	100.15		3903	98.42		3903	95.8		3903	98.78		3903	99.94		3903	101.44		3903	99.6		3903	99.6		3903	98.65		3903	99.43
3902	100.13		3902	98.4		3902	95.76		3902	98.76		3902	99.93		3902	101.43		3902	99.6		3902	99.6		3902	98.61		3902	99.41
3901	100.12		3901	98.39		3901	95.69		3901	98.72		3901	99.93		3901	101.4		3901	99.6		3901	99.6		3901	98.56		3901	99.36
3900	100.11		3900	98.39		3900	95.61		3900	98.69		3900	99.94		3900	101.36		3900	99.59		3900	99.59		3900	98.51		3900	99.32
3899	100.12		3899	98.41		3899	95.59		3899	98.7		3899	99.96		3899	101.34		3899	99.59		3899	99.59		3899	98.5		3899	99.3
3898	100.13		3898	98.42		3898	95.59		3898	98.71		3898	99.98		3898	101.34		3898	99.59		3898	99.59		3898	98.5		3898	99.3
3897	100.13		3897	98.43		3897	95.6		3897	98.72		3897	99.98		3897	101.33		3897	99.6		3897	99.6		3897	98.5		3897	99.3
3896	100.13		3896	98.43		3896	95.59		3896	98.72		3896	99.98		3896	101.33		3896	99.6		3896	99.6		3896	98.51		3896	99.3
3895	100.13		3895	98.43		3895	95.6		3895	98.73		3895	99.97		3895	101.33		3895	99.6		3895	99.6		3895	98.51		3895	99.3
3894	100.13		3894	98.43		3894	95.6		3894	98.73		3894	99.97		3894	101.34		3894	99.6		3894	99.6		3894	98.52		3894	99.3
3893	100.14		3893	98.44		3893	95.59		3893	98.74		3893	99.98		3893	101.33		3893	99.61		3893	99.61		3893	98.5		3893	99.29
3892	100.15		3892	98.45		3892	95.58		3892	98.74		3892	99.99		3892	101.33		3892	99.61		3892	99.61		3892	98.48		3892	99.27
3891	100.16		3891	98.46		3891	95.62		3891	98.75		3891	100		3891	101.34		3891	99.61		3891	99.61		3891	98.5		3891	99.29
3890	100.16		3890	98.46		3890	95.68		3890	98.77		3890	100		3890	101.37		3890	99.6		3890	99.6		3890	98.54		3890	99.32
3889	100.15		3889	98.45		3889	95.7		3889	98.76		3889	99.99		3889	101.38		3889	99.6		3889	99.6		3889	98.54		3889	99.33
3888	100.13		3888	98.44		3888	95.64		3888	98.73		3888	99.98		3888	101.36		3888	99.6		3888	99.6		3888	98.5		3888	99.3
3887	100.12		3887	98.43		3887	95.56		3887	98.69		3887	99.96		3887	101.33		3887	99.59		3887	99.59		3887	98.45		3887	99.27
3886	100.12		3886	98.43		3886	95.53		3886	98.69		3886	99.95		3886	101.32		3886	99.58		3886	99.58		3886	98.45		3886	99.26
3885	100.13		3885	98.43		3885	95.59		3885	98.71		3885	99.95		3885	101.34		3885	99.57		3885	99.57		3885	98.49		3885	99.29
3884	100.13		3884	98.44		3884	95.66		3884	98.74		3884	99.96		3884	101.37		3884	99.57		3884	99.57		3884	98.54		3884	99.33
3883	100.13		3883	98.44		3883	95.65		3883	98.74		3883	99.97		3883	101.38		3883	99.58		3883	99.58		3883	98.53		3883	99.33
3882	100.13		3882	98.45		3882	95.59		3882	98.73		3882	99.99		3882	101.35		3882	99.59		3882	99.59		3882	98.48		3882	99.29
3881	100.15		3881	98.47		3881	95.55		3881	98.73		3881	100.01		3881	101.33		3881	99.59		3881	99.59		3881	98.44		3881	99.26
3880	100.17		3880	98.49		3880	95.59		3880	98.76		3880	100.02		3880	101.33		3880	99.58		3880	99.58		3880	98.44		3880	99.26
3879	100.18		3879	98.49		3879	95.66		3879	98.79		3879	100.03		3879	101.36		3879	99.59		3879	99.59		3879	98.48		3879	99.3
3878	100.17		3878	98.48		3878	95.68		3878	98.79		3878	100.02		3878	101.38		3878	99.6		3878	99.6		3878	98.48		3878	99.32
3877	100.16		3877	98.46		3877	95.64		3877	98.76		3877	100		3877	101.37		3877	99.61		3877	99.61		3877	98.45		3877	99.31
3876	100.16		3876	98.46		3876	95.6		3876	98.74		3876	99.99		3876	101.35		3876	99.6		3876	99.6		3876	98.44		3876	99.31
3875	100.16		3875	98.46		3875	95.61		3875	98.74		3875	99.99		3875	101.35		3875	99.59		3875	99.59		3875	98.46		3875	99.32
3874	100.15		3874	98.46		3874	95.69		3874	98.76		3874	99.99		3874	101.37		3874	99.58		3874	99.58		3874	98.52		3874	99.37
3873	100.14		3873	98.44		3873	95.76		3873	98.77		3873	99.98		3873	101.41		3873	99.57		3873	99.57		3873	98.57		3873	99.41
3872	100.11		3872	98.41		3872	95.74		3872	98.74		3872	99.97		3872	101.41		3872	99.57		3872	99.57		3872	98.55		3872	99.4
3871	100.1		3871	98.39		3871	95.66		3871	98.7		3871	99.96		3871	101.38		3871	99.56		3871	99.56		3871	98.49		3871	99.35
3870	100.11		3870	98.38		3870	95.62		3870	98.7		3870	99.95		3870	101.36		3870	99.55		3870	99.55		3870	98.46		3870	99.31
3869	100.11		3869	98.39		3869	95.68		3869	98.73		3869	99.95		3869	101.38		3869	99.54		3869	99.54		3869	98.48		3869	99.33
3868	100.11		3868	98.39		3868	95.72		3868	98.74		3868	99.94		3868	101.39		3868	99.54		3868	99.54		3868	98.5		3868	99.36
3867	100.1		3867	98.38		3867	95.66		3867	98.71		3867	99.93		3867	101.38		3867	99.56		3867	99.56		3867	98.45		3867	99.34
3866	100.1		3866	98.38		3866	95.57		3866	98.68		3866	99.92		3866	101.34		3866	99.57		3866	99.57		3866	98.39		3866	99.3
3865	100.11		3865	98.38		3865	95.54		3865	98.68		3865	99.92		3865	101.32		3865	99.57		3865	99.57		3865	98.37		3865	99.29
3864	100.13		3864	98.4		3864	95.55		3864	98.7		3864	99.94		3864	101.32		3864	99.57		3864	99.57		3864	98.38		3864	99.29
3863	100.14		3863	98.42		3863	95.57		3863	98.72		3863	99.96		3863	101.33		3863	99.58		3863	99.58		3863	98.4		3863	99.29
3862	100.15		3862	98.43		3862	95.57		3862	98.73		3862	99.97		3862	101.34		3862	99.6		3862	99.6		3862	98.4		3862	99.28
3861	100.14		3861	98.43		3861	95.57		3861	98.72		3861	99.96		3861	101.34		3861	99.6		3861	99.6		3861	98.39		3861	99.27
3860	100.14		3860	98.43		3860	95.57		3860	98.72		3860	99.96		3860	101.34		3860	99.6		3860	99.6		3860	98.4		3860	99.28
3859	100.15		3859	98.44		3859	95.62		3859	98.74		3859	99.96		3859	101.36		3859	99.59		3859	99.59		3859	98.43		3859	99.31
3858	100.16		3858	98.47		3858	95.71		3858	98.78		3858	99.97		3858	101.39		3858	99.59		3858	99.59		3858	98.49		3858	99.37
3857	100.16		3857	98.49		3857	95.85		3857	98.83		3857	99.98		3857	101.44		3857	99.59		3857	99.59		3857	98.56		3857	99.44
3856	100.16		3856	98.5		3856	95.96		3856	98.88		3856	99.98		3856	101.49		3856	99.6		3856	99.6		3856	98.61		3856	99.48
3855	100.14		3855	98.46		3855	95.95		3855	98.86		3855	99.95		3855	101.49		3855	99.6		3855	99.6		3855	98.57		3855	99.47
3854	100.12		3854	98.4		3854	95.8		3854	98.78		3854	99.92		3854	101.43		3854	99.59		3854	99.59		3854	98.47		3854	99.39
3853	100.13		3853	98.38		3853	95.73		3853	98.75		3853	99.92		3853	101.39		3853	99.58		3853	99.58		3853	98.43		3853	99.35
3852	100.16		3852	98.4		3852	95.78		3852	98.79		3852	99.95		3852	101.42		3852	99.58		3852	99.58		3852	98.46		3852	99.39
3851	100.16		3851	98.41		3851	95.73		3851	98.78		3851	99.96		3851	101.41		3851	99.6		3851	99.6		3851	98.43		3851	99.38
3850	100.15		3850	98.41		3850	95.58		3850	98.72		3850	99.96		3850	101.35		3850	99.6		3850	99.6		3850	98.34		3850	99.31
3849	100.15		3849	98.41		3849	95.47		3849	98.69		3849	99.96		3849	101.3		3849	99.59		3849	99.59		3849	98.28		3849	99.25
3848	100.14		3848	98.41		3848	95.45		3848	98.69		3848	99.96		3848	101.28		3848	99.57		3848	99.57		3848	98.27		3848	99.22
3847	100.14		3847	98.42		3847	95.47		3847	98.7		3847	99.97		3847	101.28		3847	99.58		3847	99.58		3847	98.29		3847	99.21
3846	100.14		3846	98.43		3846	95.51		3846	98.71		3846	99.98		3846	101.3		3846	99.59		3846	99.59		3846	98.32		3846	99.23
3845	100.14		3845	98.44		3845	95.56		3845	98.73		3845	99.98		3845	101.31		3845	99.6		3845	99.6		3845	98.35		3845	99.26
3844	100.15		3844	98.45		3844	95.62		3844	98.75		3844	99.99		3844	101.33		3844	99.6		3844	99.6		3844	98.38		3844	99.3
3843	100.16		3843	98.46		3843	95.7		3843	98.77		3843	99.98		3843	101.36		3843	99.6		3843	99.6		3843	98.43		3843	99.35
3842	100.16		3842	98.45		3842	95.77		3842	98.78		3842	99.97		3842	101.39		3842	99.6		3842	99.6		3842	98.47		3842	99.4
3841	100.16		3841	98.43		3841	95.79		3841	98.77		3841	99.96		3841	101.41		3841	99.6		3841	99.6		3841	98.48		3841	99.42
3840	100.16		3840	98.41		3840	95.77		3840	98.75		3840	99.95		3840	101.41		3840	99.6		3840	99.6		3840	98.46		3840	99.4
3839	100.16		3839	98.4		3839	95.74		3839	98.74		3839	99.94		3839	101.4		3839	99.59		3839	99.59		3839	98.43		3839	99.38
3838	100.16		3838	98.4		3838	95.73		3838	98.74		3838	99.95		3838	101.4		3838	99.59		3838	99.59		3838	98.4		3838	99.36
3837	100.16		3837	98.4		3837	95.74		3837	98.75		3837	99.96		3837	101.4		3837	99.58		3837	99.58		3837	98.39		3837	99.35
3836	100.16		3836	98.39		3836	95.73		3836	98.75		3836	99.96		3836	101.39		3836	99.58		3836	99.58		3836	98.37		3836	99.34
3835	100.15		3835	98.38		3835	95.68		3835	98.74		3835	99.97		3835	101.37		3835	99.58		3835	99.58		3835	98.33		3835	99.32
3834	100.14		3834	98.38		3834	95.61		3834	98.73		3834	99.97		3834	101.34		3834	99.58		3834	99.58		3834	98.29		3834	99.27
3833	100.14		3833	98.39		3833	95.55		3833	98.72		3833	99.98		3833	101.32		3833	99.59		3833	99.59		3833	98.25		3833	99.23
3832	100.15		3832	98.4		3832	95.53		3832	98.73		3832	99.98		3832	101.31		3832	99.6		3832	99.6		3832	98.24		3832	99.2
3831	100.16		3831	98.42		3831	95.54		3831	98.74		3831	99.99		3831	101.31		3831	99.6		3831	99.6		3831	98.25		3831	99.2
3830	100.16		3830	98.43		3830	95.55		3830	98.74		3830	99.99		3830	101.32		3830	99.6		3830	99.6		3830	98.27		3830	99.21
3829	100.16		3829	98.43		3829	95.53		3829	98.74		3829	99.99		3829	101.31		3829	99.6		3829	99.6		3829	98.27		3829	99.21
3828	100.16		3828	98.44		3828	95.5		3828	98.73		3828	99.99		3828	101.3		3828	99.6		3828	99.6		3828	98.26		3828	99.21
3827	100.18		3827	98.46		3827	95.52		3827	98.74		3827	100		3827	101.31		3827	99.6		3827	99.6		3827	98.28		3827	99.22
3826	100.19		3826	98.47		3826	95.61		3826	98.78		3826	100.01		3826	101.34		3826	99.6		3826	99.6		3826	98.33		3826	99.26
3825	100.2		3825	98.47		3825	95.72		3825	98.82		3825	100.01		3825	101.39		3825	99.61		3825	99.61		3825	98.39		3825	99.32
3824	100.19		3824	98.47		3824	95.78		3824	98.84		3824	100.01		3824	101.43		3824	99.62		3824	99.62		3824	98.41		3824	99.35
3823	100.18		3823	98.45		3823	95.76		3823	98.83		3823	100		3823	101.42		3823	99.63		3823	99.63		3823	98.39		3823	99.34
3822	100.17		3822	98.43		3822	95.7		3822	98.81		3822	99.98		3822	101.39		3822	99.62		3822	99.62		3822	98.34		3822	99.31
3821	100.17		3821	98.43		3821	95.7		3821	98.8		3821	99.97		3821	101.37		3821	99.61		3821	99.61		3821	98.35		3821	99.31
3820	100.17		3820	98.43		3820	95.79		3820	98.83		3820	99.97		3820	101.41		3820	99.6		3820	99.6		3820	98.41		3820	99.34
3819	100.15		3819	98.43		3819	95.81		3819	98.83		3819	99.96		3819	101.42		3819	99.61		3819	99.61		3819	98.41		3819	99.34
3818	100.14		3818	98.42		3818	95.69		3818	98.77		3818	99.96		3818	101.38		3818	99.63		3818	99.63		3818	98.32		3818	99.28
3817	100.14		3817	98.43		3817	95.55		3817	98.73		3817	99.97		3817	101.33		3817	99.62		3817	99.62		3817	98.22		3817	99.2
3816	100.16		3816	98.45		3816	95.5		3816	98.73		3816	99.98		3816	101.3		3816	99.61		3816	99.61		3816	98.19		3816	99.17
3815	100.17		3815	98.47		3815	95.54		3815	98.75		3815	100		3815	101.31		3815	99.61		3815	99.61		3815	98.22		3815	99.19
3814	100.17		3814	98.48		3814	95.55		3814	98.76		3814	100.01		3814	101.32		3814	99.62		3814	99.62		3814	98.22		3814	99.2
3813	100.17		3813	98.48		3813	95.49		3813	98.73		3813	100.02		3813	101.29		3813	99.62		3813	99.62		3813	98.17		3813	99.17
3812	100.16		3812	98.48		3812	95.45		3812	98.72		3812	100.02		3812	101.27		3812	99.61		3812	99.61		3812	98.14		3812	99.15
3811	100.17		3811	98.49		3811	95.48		3811	98.74		3811	100.02		3811	101.28		3811	99.59		3811	99.59		3811	98.16		3811	99.17
3810	100.17		3810	98.51		3810	95.54		3810	98.78		3810	100.03		3810	101.31		3810	99.59		3810	99.59		3810	98.2		3810	99.2
3809	100.18		3809	98.51		3809	95.57		3809	98.79		3809	100.03		3809	101.33		3809	99.61		3809	99.61		3809	98.21		3809	99.21
3808	100.19		3808	98.51		3808	95.56		3808	98.79		3808	100.02		3808	101.33		3808	99.63		3808	99.63		3808	98.2		3808	99.2
3807	100.2		3807	98.5		3807	95.58		3807	98.81		3807	100.01		3807	101.34		3807	99.63		3807	99.63		3807	98.23		3807	99.22
3806	100.21		3806	98.49		3806	95.68		3806	98.83		3806	100.01		3806	101.37		3806	99.64		3806	99.64		3806	98.29		3806	99.27
3805	100.19		3805	98.48		3805	95.74		3805	98.84		3805	100.01		3805	101.41		3805	99.64		3805	99.64		3805	98.33		3805	99.33
3804	100.17		3804	98.46		3804	95.71		3804	98.81		3804	100		3804	101.41		3804	99.65		3804	99.65		3804	98.31		3804	99.33
3803	100.16		3803	98.44		3803	95.62		3803	98.77		3803	99.99		3803	101.37		3803	99.63		3803	99.63		3803	98.25		3803	99.28
3802	100.17		3802	98.43		3802	95.57		3802	98.75		3802	99.98		3802	101.33		3802	99.61		3802	99.61		3802	98.22		3802	99.25
3801	100.18		3801	98.44		3801	95.62		3801	98.78		3801	99.99		3801	101.34		3801	99.6		3801	99.6		3801	98.25		3801	99.26
3800	100.18		3800	98.44		3800	95.7		3800	98.81		3800	99.99		3800	101.37		3800	99.6		3800	99.6		3800	98.3		3800	99.29
3799	100.16		3799	98.44		3799	95.67		3799	98.78		3799	99.98		3799	101.37		3799	99.62		3799	99.62		3799	98.26		3799	99.28
3798	100.15		3798	98.44		3798	95.54		3798	98.74		3798	99.98		3798	101.32		3798	99.62		3798	99.62		3798	98.19		3798	99.22
3797	100.15		3797	98.45		3797	95.46		3797	98.72		3797	99.98		3797	101.28		3797	99.61		3797	99.61		3797	98.14		3797	99.16
3796	100.15		3796	98.47		3796	95.45		3796	98.73		3796	100		3796	101.27		3796	99.6		3796	99.6		3796	98.14		3796	99.14
3795	100.16		3795	98.49		3795	95.47		3795	98.75		3795	100.01		3795	101.27		3795	99.6		3795	99.6		3795	98.15		3795	99.14
3794	100.16		3794	98.5		3794	95.45		3794	98.74		3794	100.02		3794	101.26		3794	99.61		3794	99.61		3794	98.13		3794	99.13
3793	100.16		3793	98.51		3793	95.41		3793	98.73		3793	100.03		3793	101.25		3793	99.62		3793	99.62		3793	98.09		3793	99.11
3792	100.17		3792	98.52		3792	95.38		3792	98.73		3792	100.04		3792	101.23		3792	99.63		3792	99.63		3792	98.06		3792	99.09
3791	100.17		3791	98.53		3791	95.39		3791	98.73		3791	100.05		3791	101.23		3791	99.63		3791	99.63		3791	98.06		3791	99.09
3790	100.18		3790	98.54		3790	95.4		3790	98.74		3790	100.06		3790	101.24		3790	99.63		3790	99.63		3790	98.07		3790	99.1
3789	100.18		3789	98.54		3789	95.42		3789	98.75		3789	100.06		3789	101.25		3789	99.63		3789	99.63		3789	98.08		3789	99.11
3788	100.18		3788	98.53		3788	95.43		3788	98.74		3788	100.06		3788	101.26		3788	99.62		3788	99.62		3788	98.1		3788	99.13
3787	100.18		3787	98.52		3787	95.42		3787	98.73		3787	100.05		3787	101.26		3787	99.62		3787	99.62		3787	98.1		3787	99.14
3786	100.17		3786	98.52		3786	95.41		3786	98.72		3786	100.04		3786	101.25		3786	99.61		3786	99.61		3786	98.1		3786	99.15
3785	100.18		3785	98.52		3785	95.42		3785	98.72		3785	100.04		3785	101.25		3785	99.61		3785	99.61		3785	98.1		3785	99.16
3784	100.18		3784	98.53		3784	95.46		3784	98.74		3784	100.04		3784	101.27		3784	99.62		3784	99.62		3784	98.12		3784	99.18
3783	100.17		3783	98.53		3783	95.5		3783	98.76		3783	100.04		3783	101.28		3783	99.62		3783	99.62		3783	98.14		3783	99.19
3782	100.17		3782	98.53		3782	95.5		3782	98.77		3782	100.04		3782	101.29		3782	99.62		3782	99.62		3782	98.14		3782	99.19
3781	100.17		3781	98.53		3781	95.48		3781	98.77		3781	100.04		3781	101.28		3781	99.62		3781	99.62		3781	98.12		3781	99.17
3780	100.18		3780	98.53		3780	95.45		3780	98.77		3780	100.04		3780	101.27		3780	99.62		3780	99.62		3780	98.1		3780	99.15
3779	100.19		3779	98.53		3779	95.46		3779	98.78		3779	100.05		3779	101.27		3779	99.62		3779	99.62		3779	98.1		3779	99.14
3778	100.2		3778	98.53		3778	95.49		3778	98.79		3778	100.06		3778	101.28		3778	99.63		3778	99.63		3778	98.09		3778	99.14
3777	100.19		3777	98.52		3777	95.48		3777	98.78		3777	100.06		3777	101.28		3777	99.64		3777	99.64		3777	98.07		3777	99.13
3776	100.19		3776	98.51		3776	95.45		3776	98.76		3776	100.06		3776	101.27		3776	99.65		3776	99.65		3776	98.04		3776	99.12
3775	100.19		3775	98.52		3775	95.44		3775	98.75		3775	100.06		3775	101.26		3775	99.65		3775	99.65		3775	98.03		3775	99.12
3774	100.2		3774	98.52		3774	95.47		3774	98.76		3774	100.06		3774	101.28		3774	99.64		3774	99.64		3774	98.05		3774	99.15
3773	100.2		3773	98.53		3773	95.5		3773	98.78		3773	100.07		3773	101.3		3773	99.64		3773	99.64		3773	98.08		3773	99.17
3772	100.2		3772	98.53		3772	95.51		3772	98.79		3772	100.07		3772	101.31		3772	99.64		3772	99.64		3772	98.08		3772	99.17
3771	100.19		3771	98.53		3771	95.51		3771	98.79		3771	100.06		3771	101.3		3771	99.64		3771	99.64		3771	98.07		3771	99.16
3770	100.18		3770	98.52		3770	95.52		3770	98.79		3770	100.05		3770	101.31		3770	99.64		3770	99.64		3770	98.07		3770	99.15
3769	100.18		3769	98.51		3769	95.55		3769	98.8		3769	100.05		3769	101.32		3769	99.64		3769	99.64		3769	98.08		3769	99.17
3768	100.17		3768	98.49		3768	95.56		3768	98.79		3768	100.04		3768	101.32		3768	99.64		3768	99.64		3768	98.07		3768	99.17
3767	100.17		3767	98.48		3767	95.5		3767	98.76		3767	100.04		3767	101.29		3767	99.64		3767	99.64		3767	98.03		3767	99.15
3766	100.17		3766	98.47		3766	95.46		3766	98.74		3766	100.04		3766	101.27		3766	99.63		3766	99.63		3766	98		3766	99.12
3765	100.17		3765	98.48		3765	95.46		3765	98.74		3765	100.03		3765	101.26		3765	99.63		3765	99.63		3765	98		3765	99.13
3764	100.18		3764	98.49		3764	95.51		3764	98.76		3764	100.03		3764	101.27		3764	99.63		3764	99.63		3764	98.04		3764	99.16
3763	100.18		3763	98.49		3763	95.54		3763	98.78		3763	100.02		3763	101.29		3763	99.63		3763	99.63		3763	98.06		3763	99.18
3762	100.18		3762	98.49		3762	95.54		3762	98.78		3762	100.02		3762	101.29		3762	99.64		3762	99.64		3762	98.06		3762	99.18
3761	100.18		3761	98.49		3761	95.54		3761	98.77		3761	100.01		3761	101.29		3761	99.64		3761	99.64		3761	98.06		3761	99.19
3760	100.18		3760	98.49		3760	95.54		3760	98.77		3760	100.01		3760	101.29		3760	99.63		3760	99.63		3760	98.08		3760	99.19
3759	100.18		3759	98.48		3759	95.56		3759	98.77		3759	100		3759	101.3		3759	99.62		3759	99.62		3759	98.1		3759	99.2
3758	100.18		3758	98.48		3758	95.59		3758	98.78		3758	100		3758	101.31		3758	99.61		3758	99.61		3758	98.12		3758	99.21
3757	100.18		3757	98.47		3757	95.63		3757	98.8		3757	100		3757	101.32		3757	99.61		3757	99.61		3757	98.15		3757	99.23
3756	100.18		3756	98.47		3756	95.68		3756	98.81		3756	99.99		3756	101.35		3756	99.61		3756	99.61		3756	98.17		3756	99.26
3755	100.18		3755	98.47		3755	95.74		3755	98.83		3755	100		3755	101.38		3755	99.61		3755	99.61		3755	98.2		3755	99.29
3754	100.18		3754	98.47		3754	95.81		3754	98.85		3754	100		3754	101.42		3754	99.61		3754	99.61		3754	98.23		3754	99.33
3753	100.18		3753	98.47		3753	95.86		3753	98.86		3753	99.98		3753	101.45		3753	99.62		3753	99.62		3753	98.26		3753	99.37
3752	100.16		3752	98.43		3752	95.84		3752	98.83		3752	99.95		3752	101.45		3752	99.62		3752	99.62		3752	98.26		3752	99.38
3751	100.14		3751	98.39		3751	95.78		3751	98.78		3751	99.92		3751	101.42		3751	99.6		3751	99.6		3751	98.23		3751	99.37
3750	100.15		3750	98.36		3750	95.78		3750	98.77		3750	99.9		3750	101.42		3750	99.59		3750	99.59		3750	98.23		3750	99.37
3749	100.16		3749	98.35		3749	95.83		3749	98.8		3749	99.89		3749	101.44		3749	99.59		3749	99.59		3749	98.26		3749	99.4
3748	100.15		3748	98.36		3748	95.84		3748	98.81		3748	99.9		3748	101.45		3748	99.6		3748	99.6		3748	98.26		3748	99.41
3747	100.15		3747	98.38		3747	95.78		3747	98.8		3747	99.93		3747	101.44		3747	99.62		3747	99.62		3747	98.2		3747	99.37
3746	100.14		3746	98.41		3746	95.67		3746	98.78		3746	99.95		3746	101.4		3746	99.63		3746	99.63		3746	98.1		3746	99.29
3745	100.14		3745	98.42		3745	95.58		3745	98.75		3745	99.96		3745	101.36		3745	99.62		3745	99.62		3745	98.03		3745	99.22
3744	100.16		3744	98.43		3744	95.62		3744	98.76		3744	99.97		3744	101.37		3744	99.61		3744	99.61		3744	98.05		3744	99.23
3743	100.17		3743	98.43		3743	95.71		3743	98.78		3743	99.97		3743	101.42		3743	99.61		3743	99.61		3743	98.11		3743	99.3
3742	100.16		3742	98.42		3742	95.68		3742	98.75		3742	99.96		3742	101.41		3742	99.63		3742	99.63		3742	98.1		3742	99.31
3741	100.15		3741	98.41		3741	95.59		3741	98.71		3741	99.95		3741	101.37		3741	99.62		3741	99.62		3741	98.06		3741	99.28
3740	100.14		3740	98.4		3740	95.58		3740	98.7		3740	99.94		3740	101.34		3740	99.61		3740	99.61		3740	98.06		3740	99.27
3739	100.14		3739	98.39		3739	95.64		3739	98.73		3739	99.93		3739	101.35		3739	99.6		3739	99.6		3739	98.11		3739	99.3
3738	100.14		3738	98.38		3738	95.7		3738	98.75		3738	99.92		3738	101.36		3738	99.6		3738	99.6		3738	98.15		3738	99.34
3737	100.14		3737	98.37		3737	95.71		3737	98.74		3737	99.91		3737	101.36		3737	99.61		3737	99.61		3737	98.16		3737	99.36
3736	100.14		3736	98.37		3736	95.7		3736	98.72		3736	99.92		3736	101.36		3736	99.6		3736	99.6		3736	98.16		3736	99.36
3735	100.14		3735	98.4		3735	95.71		3735	98.73		3735	99.94		3735	101.37		3735	99.6		3735	99.6		3735	98.16		3735	99.35
3734	100.15		3734	98.43		3734	95.73		3734	98.76		3734	99.97		3734	101.39		3734	99.6		3734	99.6		3734	98.15		3734	99.32
3733	100.16		3733	98.44		3733	95.7		3733	98.78		3733	99.97		3733	101.38		3733	99.61		3733	99.61		3733	98.1		3733	99.27
3732	100.16		3732	98.43		3732	95.66		3732	98.78		3732	99.97		3732	101.36		3732	99.62		3732	99.62		3732	98.05		3732	99.24
3731	100.16		3731	98.43		3731	95.62		3731	98.77		3731	99.96		3731	101.34		3731	99.63		3731	99.63		3731	98.03		3731	99.22
3730	100.15		3730	98.43		3730	95.58		3730	98.75		3730	99.97		3730	101.32		3730	99.63		3730	99.63		3730	98.01		3730	99.21
3729	100.15		3729	98.45		3729	95.52		3729	98.72		3729	99.97		3729	101.3		3729	99.64		3729	99.64		3729	97.99		3729	99.19
3728	100.15		3728	98.47		3728	95.49		3728	98.7		3728	99.98		3728	101.28		3728	99.64		3728	99.64		3728	97.97		3728	99.18
3727	100.16		3727	98.49		3727	95.49		3727	98.7		3727	99.98		3727	101.29		3727	99.64		3727	99.64		3727	97.98		3727	99.18
3726	100.18		3726	98.51		3726	95.53		3726	98.71		3726	99.99		3726	101.32		3726	99.64		3726	99.64		3726	98.02		3726	99.2
3725	100.19		3725	98.52		3725	95.57		3725	98.73		3725	100		3725	101.35		3725	99.65		3725	99.65		3725	98.05		3725	99.22
3724	100.2		3724	98.53		3724	95.58		3724	98.74		3724	100.01		3724	101.36		3724	99.65		3724	99.65		3724	98.05		3724	99.23
3723	100.2		3723	98.53		3723	95.58		3723	98.74		3723	100.02		3723	101.36		3723	99.65		3723	99.65		3723	98.05		3723	99.22
3722	100.2		3722	98.53		3722	95.58		3722	98.75		3722	100.02		3722	101.35		3722	99.64		3722	99.64		3722	98.04		3722	99.2
3721	100.2		3721	98.53		3721	95.58		3721	98.76		3721	100.02		3721	101.34		3721	99.64		3721	99.64		3721	98.03		3721	99.19
3720	100.19		3720	98.54		3720	95.57		3720	98.77		3720	100.03		3720	101.32		3720	99.64		3720	99.64		3720	98.01		3720	99.17
3719	100.19		3719	98.54		3719	95.55		3719	98.78		3719	100.03		3719	101.3		3719	99.65		3719	99.65		3719	97.98		3719	99.16
3718	100.19		3718	98.55		3718	95.56		3718	98.78		3718	100.04		3718	101.3		3718	99.65		3718	99.65		3718	97.97		3718	99.16
3717	100.19		3717	98.55		3717	95.59		3717	98.8		3717	100.04		3717	101.31		3717	99.66		3717	99.66		3717	97.99		3717	99.18
3716	100.2		3716	98.55		3716	95.65		3716	98.82		3716	100.04		3716	101.33		3716	99.66		3716	99.66		3716	98.02		3716	99.21
3715	100.2		3715	98.55		3715	95.71		3715	98.83		3715	100.05		3715	101.36		3715	99.67		3715	99.67		3715	98.05		3715	99.24
3714	100.21		3714	98.54		3714	95.75		3714	98.85		3714	100.05		3714	101.39		3714	99.68		3714	99.68		3714	98.06		3714	99.25
3713	100.21		3713	98.52		3713	95.76		3713	98.85		3713	100.05		3713	101.4		3713	99.69		3713	99.69		3713	98.07		3713	99.25
3712	100.2		3712	98.5		3712	95.73		3712	98.84		3712	100.05		3712	101.4		3712	99.68		3712	99.68		3712	98.06		3712	99.24
3711	100.21		3711	98.51		3711	95.72		3711	98.84		3711	100.06		3711	101.39		3711	99.67		3711	99.67		3711	98.05		3711	99.22
3710	100.21		3710	98.52		3710	95.73		3710	98.84		3710	100.07		3710	101.39		3710	99.67		3710	99.67		3710	98.04		3710	99.21
3709	100.21		3709	98.53		3709	95.71		3709	98.84		3709	100.06		3709	101.37		3709	99.68		3709	99.68		3709	98.02		3709	99.19
3708	100.2		3708	98.53		3708	95.65		3708	98.82		3708	100.05		3708	101.34		3708	99.69		3708	99.69		3708	97.98		3708	99.17
3707	100.2		3707	98.54		3707	95.61		3707	98.8		3707	100.05		3707	101.32		3707	99.7		3707	99.7		3707	97.95		3707	99.16
3706	100.2		3706	98.55		3706	95.59		3706	98.79		3706	100.06		3706	101.3		3706	99.71		3706	99.71		3706	97.95		3706	99.15
3705	100.21		3705	98.56		3705	95.58		3705	98.8		3705	100.07		3705	101.3		3705	99.72		3705	99.72		3705	97.96		3705	99.16
3704	100.21		3704	98.58		3704	95.57		3704	98.81		3704	100.09		3704	101.3		3704	99.72		3704	99.72		3704	97.97		3704	99.16
3703	100.2		3703	98.58		3703	95.56		3703	98.81		3703	100.1		3703	101.3		3703	99.72		3703	99.72		3703	97.97		3703	99.16
3702	100.2		3702	98.59		3702	95.55		3702	98.81		3702	100.11		3702	101.3		3702	99.71		3702	99.71		3702	97.97		3702	99.16
3701	100.2		3701	98.6		3701	95.57		3701	98.81		3701	100.11		3701	101.3		3701	99.69		3701	99.69		3701	97.98		3701	99.17
3700	100.2		3700	98.6		3700	95.58		3700	98.82		3700	100.11		3700	101.31		3700	99.69		3700	99.69		3700	97.99		3700	99.18
3699	100.2		3699	98.59		3699	95.57		3699	98.81		3699	100.1		3699	101.31		3699	99.69		3699	99.69		3699	97.98		3699	99.17
3698	100.21		3698	98.58		3698	95.53		3698	98.8		3698	100.09		3698	101.3		3698	99.69		3698	99.69		3698	97.96		3698	99.16
3697	100.22		3697	98.58		3697	95.52		3697	98.8		3697	100.08		3697	101.29		3697	99.69		3697	99.69		3697	97.96		3697	99.15
3696	100.23		3696	98.58		3696	95.56		3696	98.82		3696	100.08		3696	101.31		3696	99.7		3696	99.7		3696	97.98		3696	99.17
3695	100.24		3695	98.59		3695	95.63		3695	98.84		3695	100.08		3695	101.33		3695	99.7		3695	99.7		3695	98.02		3695	99.2
3694	100.25		3694	98.59		3694	95.7		3694	98.87		3694	100.08		3694	101.36		3694	99.71		3694	99.71		3694	98.06		3694	99.24
3693	100.26		3693	98.59		3693	95.77		3693	98.89		3693	100.08		3693	101.39		3693	99.71		3693	99.71		3693	98.11		3693	99.28
3692	100.26		3692	98.59		3692	95.82		3692	98.9		3692	100.08		3692	101.42		3692	99.71		3692	99.71		3692	98.14		3692	99.32
3691	100.25		3691	98.59		3691	95.83		3691	98.89		3691	100.07		3691	101.43		3691	99.71		3691	99.71		3691	98.14		3691	99.33
3690	100.24		3690	98.58		3690	95.79		3690	98.86		3690	100.07		3690	101.42		3690	99.71		3690	99.71		3690	98.11		3690	99.31
3689	100.23		3689	98.58		3689	95.75		3689	98.84		3689	100.06		3689	101.39		3689	99.7		3689	99.7		3689	98.07		3689	99.27
3688	100.23		3688	98.57		3688	95.74		3688	98.85		3688	100.05		3688	101.38		3688	99.69		3688	99.69		3688	98.06		3688	99.26
3687	100.22		3687	98.56		3687	95.72		3687	98.85		3687	100.04		3687	101.37		3687	99.68		3687	99.68		3687	98.05		3687	99.25
3686	100.2		3686	98.55		3686	95.63		3686	98.81		3686	100.03		3686	101.33		3686	99.68		3686	99.68		3686	98		3686	99.22
3685	100.18		3685	98.54		3685	95.53		3685	98.78		3685	100.02		3685	101.27		3685	99.67		3685	99.67		3685	97.95		3685	99.18
3684	100.18		3684	98.55		3684	95.5		3684	98.77		3684	100.02		3684	101.24		3684	99.66		3684	99.66		3684	97.94		3684	99.17
3683	100.18		3683	98.56		3683	95.52		3683	98.79		3683	100.02		3683	101.24		3683	99.66		3683	99.66		3683	97.96		3683	99.17
3682	100.18		3682	98.56		3682	95.56		3682	98.81		3682	100.03		3682	101.25		3682	99.66		3682	99.66		3682	97.99		3682	99.2
3681	100.18		3681	98.57		3681	95.63		3681	98.83		3681	100.04		3681	101.28		3681	99.66		3681	99.66		3681	98.02		3681	99.23
3680	100.19		3680	98.57		3680	95.72		3680	98.87		3680	100.05		3680	101.31		3680	99.66		3680	99.66		3680	98.08		3680	99.28
3679	100.19		3679	98.58		3679	95.84		3679	98.91		3679	100.04		3679	101.37		3679	99.66		3679	99.66		3679	98.15		3679	99.34
3678	100.19		3678	98.57		3678	95.9		3678	98.93		3678	100.03		3678	101.4		3678	99.66		3678	99.66		3678	98.19		3678	99.38
3677	100.17		3677	98.53		3677	95.86		3677	98.9		3677	99.99		3677	101.39		3677	99.66		3677	99.66		3677	98.16		3677	99.36
3676	100.16		3676	98.49		3676	95.77		3676	98.85		3676	99.97		3676	101.34		3676	99.64		3676	99.64		3676	98.12		3676	99.32
3675	100.16		3675	98.48		3675	95.8		3675	98.86		3675	99.96		3675	101.34		3675	99.62		3675	99.62		3675	98.15		3675	99.34
3674	100.15		3674	98.46		3674	95.88		3674	98.89		3674	99.94		3674	101.38		3674	99.63		3674	99.63		3674	98.21		3674	99.39
3673	100.12		3673	98.43		3673	95.83		3673	98.86		3673	99.92		3673	101.38		3673	99.65		3673	99.65		3673	98.19		3673	99.39
3672	100.09		3672	98.4		3672	95.68		3672	98.8		3672	99.9		3672	101.32		3672	99.65		3672	99.65		3672	98.1		3672	99.34
3671	100.08		3671	98.39		3671	95.54		3671	98.76		3671	99.89		3671	101.26		3671	99.63		3671	99.63		3671	98.03		3671	99.28
3670	100.08		3670	98.42		3670	95.5		3670	98.76		3670	99.9		3670	101.22		3670	99.61		3670	99.61		3670	98.01		3670	99.25
3669	100.09		3669	98.46		3669	95.53		3669	98.79		3669	99.93		3669	101.23		3669	99.59		3669	99.59		3669	98.02		3669	99.25
3668	100.08		3668	98.48		3668	95.54		3668	98.8		3668	99.94		3668	101.23		3668	99.58		3668	99.58		3668	98		3668	99.24
3667	100.06		3667	98.47		3667	95.46		3667	98.77		3667	99.92		3667	101.19		3667	99.58		3667	99.58		3667	97.95		3667	99.2
3666	100.04		3666	98.46		3666	95.35		3666	98.73		3666	99.91		3666	101.13		3666	99.58		3666	99.58		3666	97.89		3666	99.16
3665	100.02		3665	98.46		3665	95.29		3665	98.72		3665	99.9		3665	101.08		3665	99.57		3665	99.57		3665	97.87		3665	99.14
3664	100.01		3664	98.46		3664	95.27		3664	98.71		3664	99.89		3664	101.06		3664	99.56		3664	99.56		3664	97.88		3664	99.13
3663	100		3663	98.46		3663	95.26		3663	98.72		3663	99.89		3663	101.04		3663	99.56		3663	99.56		3663	97.89		3663	99.13
3662	100		3662	98.45		3662	95.27		3662	98.73		3662	99.89		3662	101.04		3662	99.56		3662	99.56		3662	97.9		3662	99.14
3661	99.99		3661	98.45		3661	95.29		3661	98.74		3661	99.88		3661	101.05		3661	99.55		3661	99.55		3661	97.93		3661	99.16
3660	99.98		3660	98.44		3660	95.32		3660	98.75		3660	99.87		3660	101.07		3660	99.54		3660	99.54		3660	97.96		3660	99.18
3659	99.95		3659	98.42		3659	95.32		3659	98.75		3659	99.86		3659	101.07		3659	99.52		3659	99.52		3659	97.97		3659	99.19
3658	99.92		3658	98.39		3658	95.28		3658	98.73		3658	99.83		3658	101.05		3658	99.5		3658	99.5		3658	97.96		3658	99.17
3657	99.89		3657	98.35		3657	95.23		3657	98.7		3657	99.79		3657	101.02		3657	99.46		3657	99.46		3657	97.94		3657	99.15
3656	99.87		3656	98.32		3656	95.22		3656	98.68		3656	99.75		3656	101		3656	99.42		3656	99.42		3656	97.96		3656	99.16
3655	99.85		3655	98.3		3655	95.28		3655	98.68		3655	99.73		3655	101		3655	99.39		3655	99.39		3655	98.02		3655	99.21
3654	99.85		3654	98.28		3654	95.33		3654	98.69		3654	99.72		3654	101.01		3654	99.38		3654	99.38		3654	98.07		3654	99.26
3653	99.84		3653	98.27		3653	95.37		3653	98.69		3653	99.71		3653	101.02		3653	99.38		3653	99.38		3653	98.11		3653	99.31
3652	99.84		3652	98.27		3652	95.41		3652	98.71		3652	99.69		3652	101.03		3652	99.37		3652	99.37		3652	98.15		3652	99.36
3651	99.82		3651	98.24		3651	95.42		3651	98.71		3651	99.66		3651	101.03		3651	99.35		3651	99.35		3651	98.17		3651	99.4
3650	99.78		3650	98.19		3650	95.35		3650	98.67		3650	99.61		3650	100.99		3650	99.34		3650	99.34		3650	98.16		3650	99.4
3649	99.73		3649	98.15		3649	95.27		3649	98.63		3649	99.6		3649	100.94		3649	99.31		3649	99.31		3649	98.12		3649	99.36
3648	99.7		3648	98.14		3648	95.23		3648	98.63		3648	99.61		3648	100.92		3648	99.29		3648	99.29		3648	98.1		3648	99.32
3647	99.68		3647	98.14		3647	95.2		3647	98.62		3647	99.62		3647	100.9		3647	99.28		3647	99.28		3647	98.08		3647	99.28
3646	99.66		3646	98.12		3646	95.12		3646	98.59		3646	99.62		3646	100.85		3646	99.26		3646	99.26		3646	98.04		3646	99.23
3645	99.63		3645	98.1		3645	95		3645	98.54		3645	99.59		3645	100.78		3645	99.24		3645	99.24		3645	97.99		3645	99.17
3644	99.6		3644	98.08		3644	94.89		3644	98.49		3644	99.57		3644	100.71		3644	99.22		3644	99.22		3644	97.94		3644	99.12
3643	99.58		3643	98.07		3643	94.81		3643	98.46		3643	99.56		3643	100.66		3643	99.2		3643	99.2		3643	97.91		3643	99.08
3642	99.57		3642	98.07		3642	94.78		3642	98.46		3642	99.56		3642	100.63		3642	99.18		3642	99.18		3642	97.91		3642	99.07
3641	99.56		3641	98.06		3641	94.77		3641	98.46		3641	99.56		3641	100.62		3641	99.16		3641	99.16		3641	97.91		3641	99.08
3640	99.55		3640	98.06		3640	94.76		3640	98.47		3640	99.57		3640	100.62		3640	99.15		3640	99.15		3640	97.91		3640	99.09
3639	99.54		3639	98.04		3639	94.75		3639	98.47		3639	99.57		3639	100.61		3639	99.13		3639	99.13		3639	97.91		3639	99.1
3638	99.52		3638	98.02		3638	94.74		3638	98.46		3638	99.55		3638	100.6		3638	99.11		3638	99.11		3638	97.92		3638	99.11
3637	99.5		3637	98		3637	94.74		3637	98.45		3637	99.53		3637	100.59		3637	99.09		3637	99.09		3637	97.94		3637	99.12
3636	99.47		3636	97.98		3636	94.73		3636	98.42		3636	99.5		3636	100.56		3636	99.08		3636	99.08		3636	97.95		3636	99.12
3635	99.44		3635	97.96		3635	94.72		3635	98.4		3635	99.47		3635	100.53		3635	99.07		3635	99.07		3635	97.97		3635	99.13
3634	99.43		3634	97.94		3634	94.75		3634	98.4		3634	99.45		3634	100.52		3634	99.05		3634	99.05		3634	98.01		3634	99.16
3633	99.42		3633	97.93		3633	94.82		3633	98.41		3633	99.43		3633	100.53		3633	99.03		3633	99.03		3633	98.07		3633	99.21
3632	99.4		3632	97.9		3632	94.88		3632	98.42		3632	99.41		3632	100.56		3632	99.01		3632	99.01		3632	98.12		3632	99.25
3631	99.38		3631	97.86		3631	94.86		3631	98.41		3631	99.37		3631	100.56		3631	99		3631	99		3631	98.13		3631	99.25
3630	99.35		3630	97.8		3630	94.74		3630	98.36		3630	99.32		3630	100.52		3630	98.99		3630	98.99		3630	98.08		3630	99.2
3629	99.32		3629	97.76		3629	94.63		3629	98.31		3629	99.29		3629	100.45		3629	98.97		3629	98.97		3629	98.03		3629	99.15
3628	99.31		3628	97.76		3628	94.63		3628	98.32		3628	99.3		3628	100.43		3628	98.95		3628	98.95		3628	98.04		3628	99.15
3627	99.3		3627	97.76		3627	94.65		3627	98.33		3627	99.31		3627	100.43		3627	98.94		3627	98.94		3627	98.05		3627	99.18
3626	99.29		3626	97.76		3626	94.58		3626	98.31		3626	99.32		3626	100.39		3626	98.94		3626	98.94		3626	98.02		3626	99.16
3625	99.28		3625	97.75		3625	94.5		3625	98.28		3625	99.32		3625	100.35		3625	98.93		3625	98.93		3625	97.99		3625	99.13
3624	99.29		3624	97.74		3624	94.49		3624	98.28		3624	99.32		3624	100.34		3624	98.91		3624	98.91		3624	98.01		3624	99.13
3623	99.29		3623	97.74		3623	94.54		3623	98.3		3623	99.32		3623	100.35		3623	98.9		3623	98.9		3623	98.05		3623	99.15
3622	99.28		3622	97.73		3622	94.58		3622	98.32		3622	99.32		3622	100.36		3622	98.9		3622	98.9		3622	98.1		3622	99.19
3621	99.27		3621	97.71		3621	94.59		3621	98.32		3621	99.31		3621	100.36		3621	98.91		3621	98.91		3621	98.13		3621	99.21
3620	99.25		3620	97.69		3620	94.56		3620	98.31		3620	99.3		3620	100.34		3620	98.9		3620	98.9		3620	98.15		3620	99.22
3619	99.23		3619	97.67		3619	94.55		3619	98.3		3619	99.29		3619	100.31		3619	98.88		3619	98.88		3619	98.18		3619	99.23
3618	99.21		3618	97.65		3618	94.56		3618	98.29		3618	99.28		3618	100.31		3618	98.86		3618	98.86		3618	98.21		3618	99.24
3617	99.2		3617	97.62		3617	94.56		3617	98.28		3617	99.26		3617	100.31		3617	98.84		3617	98.84		3617	98.23		3617	99.25
3616	99.19		3616	97.59		3616	94.53		3616	98.26		3616	99.24		3616	100.3		3616	98.83		3616	98.83		3616	98.22		3616	99.24
3615	99.18		3615	97.57		3615	94.48		3615	98.23		3615	99.23		3615	100.27		3615	98.82		3615	98.82		3615	98.2		3615	99.23
3614	99.17		3614	97.56		3614	94.46		3614	98.22		3614	99.22		3614	100.24		3614	98.8		3614	98.8		3614	98.2		3614	99.22
3613	99.16		3613	97.55		3613	94.47		3613	98.22		3613	99.21		3613	100.22		3613	98.8		3613	98.8		3613	98.22		3613	99.24
3612	99.14		3612	97.53		3612	94.48		3612	98.21		3612	99.19		3612	100.21		3612	98.8		3612	98.8		3612	98.24		3612	99.25
3611	99.11		3611	97.51		3611	94.45		3611	98.2		3611	99.17		3611	100.19		3611	98.8		3611	98.8		3611	98.23		3611	99.24
3610	99.08		3610	97.48		3610	94.38		3610	98.16		3610	99.15		3610	100.16		3610	98.8		3610	98.8		3610	98.2		3610	99.2
3609	99.07		3609	97.47		3609	94.31		3609	98.14		3609	99.16		3609	100.12		3609	98.8		3609	98.8		3609	98.16		3609	99.17
3608	99.07		3608	97.48		3608	94.28		3608	98.14		3608	99.18		3608	100.1		3608	98.79		3608	98.79		3608	98.15		3608	99.15
3607	99.07		3607	97.5		3607	94.29		3607	98.16		3607	99.21		3607	100.1		3607	98.78		3607	98.78		3607	98.17		3607	99.16
3606	99.08		3606	97.52		3606	94.3		3606	98.18		3606	99.23		3606	100.09		3606	98.78		3606	98.78		3606	98.2		3606	99.17
3605	99.08		3605	97.52		3605	94.3		3605	98.19		3605	99.23		3605	100.08		3605	98.77		3605	98.77		3605	98.23		3605	99.19
3604	99.08		3604	97.53		3604	94.28		3604	98.18		3604	99.21		3604	100.06		3604	98.77		3604	98.77		3604	98.26		3604	99.21
3603	99.08		3603	97.52		3603	94.27		3603	98.18		3603	99.2		3603	100.05		3603	98.76		3603	98.76		3603	98.28		3603	99.22
3602	99.07		3602	97.52		3602	94.27		3602	98.17		3602	99.19		3602	100.03		3602	98.76		3602	98.76		3602	98.3		3602	99.24
3601	99.06		3601	97.51		3601	94.27		3601	98.17		3601	99.18		3601	100.02		3601	98.76		3601	98.76		3601	98.32		3601	99.25
3600	99.04		3600	97.5		3600	94.28		3600	98.16		3600	99.17		3600	100.01		3600	98.75		3600	98.75		3600	98.34		3600	99.25
3599	99.02		3599	97.48		3599	94.29		3599	98.15		3599	99.16		3599	100		3599	98.74		3599	98.74		3599	98.36		3599	99.26
3598	99		3598	97.47		3598	94.29		3598	98.14		3598	99.15		3598	99.99		3598	98.73		3598	98.73		3598	98.38		3598	99.26
3597	98.98		3597	97.45		3597	94.27		3597	98.13		3597	99.14		3597	99.97		3597	98.72		3597	98.72		3597	98.39		3597	99.26
3596	98.97		3596	97.44		3596	94.24		3596	98.13		3596	99.12		3596	99.95		3596	98.71		3596	98.71		3596	98.39		3596	99.25
3595	98.96		3595	97.43		3595	94.21		3595	98.13		3595	99.11		3595	99.93		3595	98.7		3595	98.7		3595	98.39		3595	99.25
3594	98.96		3594	97.43		3594	94.21		3594	98.14		3594	99.11		3594	99.93		3594	98.68		3594	98.68		3594	98.39		3594	99.25
3593	98.95		3593	97.43		3593	94.23		3593	98.16		3593	99.1		3593	99.93		3593	98.67		3593	98.67		3593	98.41		3593	99.27
3592	98.95		3592	97.42		3592	94.26		3592	98.16		3592	99.1		3592	99.95		3592	98.66		3592	98.66		3592	98.44		3592	99.29
3591	98.94		3591	97.4		3591	94.28		3591	98.16		3591	99.09		3591	99.97		3591	98.66		3591	98.66		3591	98.47		3591	99.32
3590	98.93		3590	97.39		3590	94.29		3590	98.15		3590	99.08		3590	99.97		3590	98.65		3590	98.65		3590	98.49		3590	99.33
3589	98.92		3589	97.38		3589	94.26		3589	98.12		3589	99.07		3589	99.96		3589	98.65		3589	98.65		3589	98.48		3589	99.33
3588	98.91		3588	97.37		3588	94.22		3588	98.1		3588	99.08		3588	99.92		3588	98.65		3588	98.65		3588	98.46		3588	99.31
3587	98.9		3587	97.39		3587	94.2		3587	98.1		3587	99.09		3587	99.9		3587	98.65		3587	98.65		3587	98.46		3587	99.31
3586	98.9		3586	97.39		3586	94.21		3586	98.12		3586	99.09		3586	99.89		3586	98.65		3586	98.65		3586	98.47		3586	99.31
3585	98.88		3585	97.38		3585	94.19		3585	98.12		3585	99.08		3585	99.86		3585	98.64		3585	98.64		3585	98.48		3585	99.31
3584	98.86		3584	97.36		3584	94.13		3584	98.1		3584	99.07		3584	99.83		3584	98.62		3584	98.62		3584	98.47		3584	99.29
3583	98.85		3583	97.36		3583	94.08		3583	98.09		3583	99.06		3583	99.8		3583	98.61		3583	98.61		3583	98.47		3583	99.27
3582	98.85		3582	97.37		3582	94.06		3582	98.08		3582	99.05		3582	99.78		3582	98.6		3582	98.6		3582	98.48		3582	99.26
3581	98.84		3581	97.38		3581	94.05		3581	98.08		3581	99.05		3581	99.77		3581	98.59		3581	98.59		3581	98.49		3581	99.26
3580	98.84		3580	97.38		3580	94.05		3580	98.09		3580	99.05		3580	99.76		3580	98.59		3580	98.59		3580	98.5		3580	99.26
3579	98.83		3579	97.38		3579	94.05		3579	98.09		3579	99.05		3579	99.75		3579	98.58		3579	98.58		3579	98.51		3579	99.27
3578	98.83		3578	97.37		3578	94.04		3578	98.09		3578	99.04		3578	99.73		3578	98.56		3578	98.56		3578	98.52		3578	99.28
3577	98.81		3577	97.36		3577	94.03		3577	98.08		3577	99.02		3577	99.71		3577	98.55		3577	98.55		3577	98.54		3577	99.3
3576	98.79		3576	97.35		3576	94.01		3576	98.07		3576	99.01		3576	99.69		3576	98.54		3576	98.54		3576	98.54		3576	99.31
3575	98.77		3575	97.34		3575	93.99		3575	98.06		3575	99		3575	99.68		3575	98.53		3575	98.53		3575	98.55		3575	99.31
3574	98.75		3574	97.33		3574	93.98		3574	98.05		3574	99		3574	99.67		3574	98.52		3574	98.52		3574	98.56		3574	99.31
3573	98.74		3573	97.31		3573	93.98		3573	98.05		3573	98.99		3573	99.66		3573	98.5		3573	98.5		3573	98.58		3573	99.32
3572	98.73		3572	97.31		3572	94.01		3572	98.06		3572	98.98		3572	99.67		3572	98.48		3572	98.48		3572	98.62		3572	99.34
3571	98.73		3571	97.3		3571	94.04		3571	98.06		3571	98.97		3571	99.69		3571	98.45		3571	98.45		3571	98.67		3571	99.38
3570	98.72		3570	97.28		3570	94.07		3570	98.06		3570	98.95		3570	99.7		3570	98.43		3570	98.43		3570	98.71		3570	99.42
3569	98.7		3569	97.26		3569	94.07		3569	98.03		3569	98.93		3569	99.7		3569	98.4		3569	98.4		3569	98.73		3569	99.45
3568	98.67		3568	97.23		3568	94.03		3568	97.99		3568	98.9		3568	99.66		3568	98.37		3568	98.37		3568	98.72		3568	99.46
3567	98.65		3567	97.22		3567	93.98		3567	97.96		3567	98.88		3567	99.62		3567	98.35		3567	98.35		3567	98.71		3567	99.44
3566	98.64		3566	97.21		3566	93.96		3566	97.96		3566	98.87		3566	99.59		3566	98.34		3566	98.34		3566	98.71		3566	99.43
3565	98.63		3565	97.2		3565	93.95		3565	97.97		3565	98.86		3565	99.58		3565	98.33		3565	98.33		3565	98.7		3565	99.41
3564	98.61		3564	97.18		3564	93.91		3564	97.96		3564	98.86		3564	99.55		3564	98.32		3564	98.32		3564	98.69		3564	99.38
3563	98.6		3563	97.17		3563	93.86		3563	97.95		3563	98.86		3563	99.52		3563	98.31		3563	98.31		3563	98.66		3563	99.36
3562	98.59		3562	97.17		3562	93.82		3562	97.94		3562	98.86		3562	99.49		3562	98.29		3562	98.29		3562	98.64		3562	99.34
3561	98.58		3561	97.18		3561	93.79		3561	97.94		3561	98.86		3561	99.46		3561	98.27		3561	98.27		3561	98.63		3561	99.33
3560	98.58		3560	97.19		3560	93.77		3560	97.94		3560	98.86		3560	99.44		3560	98.25		3560	98.25		3560	98.62		3560	99.32
3559	98.57		3559	97.2		3559	93.75		3559	97.94		3559	98.86		3559	99.42		3559	98.22		3559	98.22		3559	98.62		3559	99.32
3558	98.56		3558	97.19		3558	93.73		3558	97.93		3558	98.85		3558	99.39		3558	98.2		3558	98.2		3558	98.63		3558	99.32
3557	98.55		3557	97.18		3557	93.72		3557	97.92		3557	98.84		3557	99.37		3557	98.18		3557	98.18		3557	98.63		3557	99.33
3556	98.53		3556	97.17		3556	93.71		3556	97.91		3556	98.82		3556	99.35		3556	98.15		3556	98.15		3556	98.64		3556	99.34
3555	98.51		3555	97.15		3555	93.69		3555	97.89		3555	98.81		3555	99.33		3555	98.13		3555	98.13		3555	98.64		3555	99.35
3554	98.49		3554	97.13		3554	93.66		3554	97.88		3554	98.79		3554	99.31		3554	98.1		3554	98.1		3554	98.63		3554	99.35
3553	98.47		3553	97.11		3553	93.63		3553	97.87		3553	98.77		3553	99.3		3553	98.07		3553	98.07		3553	98.63		3553	99.34
3552	98.46		3552	97.1		3552	93.62		3552	97.86		3552	98.76		3552	99.29		3552	98.04		3552	98.04		3552	98.64		3552	99.35
3551	98.46		3551	97.09		3551	93.63		3551	97.86		3551	98.75		3551	99.29		3551	98.02		3551	98.02		3551	98.65		3551	99.36
3550	98.45		3550	97.07		3550	93.63		3550	97.84		3550	98.74		3550	99.29		3550	98		3550	98		3550	98.67		3550	99.39
3549	98.43		3549	97.05		3549	93.61		3549	97.82		3549	98.71		3549	99.28		3549	97.98		3549	97.98		3549	98.68		3549	99.4
3548	98.41		3548	97.02		3548	93.57		3548	97.79		3548	98.69		3548	99.25		3548	97.95		3548	97.95		3548	98.69		3548	99.41
3547	98.39		3547	97		3547	93.54		3547	97.76		3547	98.67		3547	99.21		3547	97.92		3547	97.92		3547	98.68		3547	99.41
3546	98.37		3546	96.98		3546	93.51		3546	97.74		3546	98.66		3546	99.17		3546	97.88		3546	97.88		3546	98.67		3546	99.4
3545	98.36		3545	96.98		3545	93.49		3545	97.74		3545	98.65		3545	99.14		3545	97.85		3545	97.85		3545	98.66		3545	99.39
3544	98.35		3544	96.98		3544	93.47		3544	97.74		3544	98.65		3544	99.12		3544	97.82		3544	97.82		3544	98.64		3544	99.37
3543	98.34		3543	96.99		3543	93.44		3543	97.74		3543	98.65		3543	99.1		3543	97.8		3543	97.8		3543	98.64		3543	99.36
3542	98.33		3542	97		3542	93.42		3542	97.73		3542	98.64		3542	99.09		3542	97.77		3542	97.77		3542	98.63		3542	99.35
3541	98.32		3541	97		3541	93.39		3541	97.73		3541	98.64		3541	99.07		3541	97.75		3541	97.75		3541	98.63		3541	99.34
3540	98.3		3540	96.99		3540	93.36		3540	97.71		3540	98.63		3540	99.06		3540	97.73		3540	97.73		3540	98.62		3540	99.33
3539	98.29		3539	96.98		3539	93.33		3539	97.7		3539	98.61		3539	99.04		3539	97.7		3539	97.7		3539	98.62		3539	99.33
3538	98.27		3538	96.96		3538	93.31		3538	97.68		3538	98.6		3538	99.02		3538	97.67		3538	97.67		3538	98.61		3538	99.33
3537	98.26		3537	96.94		3537	93.29		3537	97.67		3537	98.59		3537	99		3537	97.65		3537	97.65		3537	98.61		3537	99.33
3536	98.25		3536	96.93		3536	93.27		3536	97.66		3536	98.58		3536	98.98		3536	97.62		3536	97.62		3536	98.62		3536	99.33
3535	98.24		3535	96.92		3535	93.26		3535	97.66		3535	98.58		3535	98.96		3535	97.6		3535	97.6		3535	98.63		3535	99.33
3534	98.23		3534	96.9		3534	93.25		3534	97.65		3534	98.57		3534	98.94		3534	97.58		3534	97.58		3534	98.65		3534	99.34
3533	98.21		3533	96.89		3533	93.24		3533	97.64		3533	98.56		3533	98.93		3533	97.56		3533	97.56		3533	98.66		3533	99.34
3532	98.2		3532	96.87		3532	93.23		3532	97.62		3532	98.54		3532	98.91		3532	97.54		3532	97.54		3532	98.68		3532	99.35
3531	98.18		3531	96.86		3531	93.22		3531	97.6		3531	98.52		3531	98.9		3531	97.52		3531	97.52		3531	98.69		3531	99.36
3530	98.16		3530	96.85		3530	93.21		3530	97.59		3530	98.5		3530	98.89		3530	97.5		3530	97.5		3530	98.69		3530	99.37
3529	98.14		3529	96.84		3529	93.2		3529	97.57		3529	98.48		3529	98.88		3529	97.47		3529	97.47		3529	98.68		3529	99.37
3528	98.13		3528	96.82		3528	93.19		3528	97.56		3528	98.46		3528	98.86		3528	97.45		3528	97.45		3528	98.68		3528	99.37
3527	98.11		3527	96.81		3527	93.17		3527	97.55		3527	98.45		3527	98.84		3527	97.43		3527	97.43		3527	98.67		3527	99.37
3526	98.1		3526	96.79		3526	93.15		3526	97.53		3526	98.43		3526	98.82		3526	97.4		3526	97.4		3526	98.66		3526	99.37
3525	98.08		3525	96.77		3525	93.11		3525	97.51		3525	98.42		3525	98.79		3525	97.36		3525	97.36		3525	98.66		3525	99.37
3524	98.06		3524	96.76		3524	93.07		3524	97.48		3524	98.42		3524	98.76		3524	97.33		3524	97.33		3524	98.65		3524	99.36
3523	98.04		3523	96.75		3523	93.03		3523	97.46		3523	98.41		3523	98.72		3523	97.29		3523	97.29		3523	98.66		3523	99.35
3522	98.02		3522	96.74		3522	93.01		3522	97.46		3522	98.4		3522	98.7		3522	97.27		3522	97.27		3522	98.66		3522	99.35
3521	98.01		3521	96.73		3521	92.99		3521	97.46		3521	98.39		3521	98.68		3521	97.25		3521	97.25		3521	98.66		3521	99.34
3520	98		3520	96.72		3520	92.97		3520	97.45		3520	98.39		3520	98.66		3520	97.24		3520	97.24		3520	98.65		3520	99.33
3519	97.99		3519	96.72		3519	92.95		3519	97.45		3519	98.38		3519	98.64		3519	97.23		3519	97.23		3519	98.65		3519	99.32
3518	97.98		3518	96.72		3518	92.94		3518	97.45		3518	98.38		3518	98.63		3518	97.23		3518	97.23		3518	98.64		3518	99.32
3517	97.98		3517	96.71		3517	92.93		3517	97.45		3517	98.38		3517	98.62		3517	97.22		3517	97.22		3517	98.65		3517	99.32
3516	97.97		3516	96.71		3516	92.92		3516	97.44		3516	98.38		3516	98.6		3516	97.2		3516	97.2		3516	98.66		3516	99.32
3515	97.95		3515	96.69		3515	92.91		3515	97.43		3515	98.37		3515	98.59		3515	97.18		3515	97.18		3515	98.68		3515	99.32
3514	97.94		3514	96.68		3514	92.9		3514	97.42		3514	98.35		3514	98.58		3514	97.16		3514	97.16		3514	98.69		3514	99.32
3513	97.93		3513	96.67		3513	92.89		3513	97.41		3513	98.33		3513	98.58		3513	97.15		3513	97.15		3513	98.71		3513	99.33
3512	97.93		3512	96.65		3512	92.88		3512	97.4		3512	98.31		3512	98.57		3512	97.14		3512	97.14		3512	98.72		3512	99.35
3511	97.91		3511	96.63		3511	92.85		3511	97.39		3511	98.3		3511	98.56		3511	97.12		3511	97.12		3511	98.72		3511	99.36
3510	97.9		3510	96.62		3510	92.82		3510	97.37		3510	98.29		3510	98.54		3510	97.1		3510	97.1		3510	98.74		3510	99.36
3509	97.88		3509	96.61		3509	92.81		3509	97.35		3509	98.28		3509	98.52		3509	97.08		3509	97.08		3509	98.76		3509	99.37
3508	97.87		3508	96.61		3508	92.8		3508	97.35		3508	98.27		3508	98.51		3508	97.06		3508	97.06		3508	98.78		3508	99.37
3507	97.85		3507	96.6		3507	92.8		3507	97.35		3507	98.26		3507	98.5		3507	97.04		3507	97.04		3507	98.8		3507	99.38
3506	97.84		3506	96.58		3506	92.78		3506	97.34		3506	98.24		3506	98.48		3506	97.03		3506	97.03		3506	98.8		3506	99.38
3505	97.83		3505	96.56		3505	92.76		3505	97.32		3505	98.21		3505	98.46		3505	97.01		3505	97.01		3505	98.8		3505	99.39
3504	97.8		3504	96.54		3504	92.72		3504	97.3		3504	98.19		3504	98.42		3504	96.99		3504	96.99		3504	98.79		3504	99.39
3503	97.79		3503	96.52		3503	92.7		3503	97.28		3503	98.17		3503	98.39		3503	96.98		3503	96.98		3503	98.79		3503	99.39
3502	97.77		3502	96.52		3502	92.69		3502	97.27		3502	98.16		3502	98.37		3502	96.96		3502	96.96		3502	98.78		3502	99.39
3501	97.76		3501	96.51		3501	92.68		3501	97.27		3501	98.15		3501	98.36		3501	96.95		3501	96.95		3501	98.79		3501	99.39
3500	97.76		3500	96.51		3500	92.67		3500	97.27		3500	98.15		3500	98.35		3500	96.93		3500	96.93		3500	98.79		3500	99.38
3499	97.75		3499	96.49		3499	92.66		3499	97.26		3499	98.14		3499	98.34		3499	96.91		3499	96.91		3499	98.8		3499	99.38
3498	97.74		3498	96.48		3498	92.64		3498	97.25		3498	98.13		3498	98.33		3498	96.9		3498	96.9		3498	98.81		3498	99.38
3497	97.74		3497	96.47		3497	92.63		3497	97.25		3497	98.12		3497	98.31		3497	96.89		3497	96.89		3497	98.82		3497	99.38
3496	97.73		3496	96.46		3496	92.61		3496	97.24		3496	98.11		3496	98.3		3496	96.88		3496	96.88		3496	98.82		3496	99.38
3495	97.71		3495	96.45		3495	92.59		3495	97.23		3495	98.1		3495	98.28		3495	96.87		3495	96.87		3495	98.83		3495	99.39
3494	97.7		3494	96.44		3494	92.58		3494	97.22		3494	98.09		3494	98.26		3494	96.86		3494	96.86		3494	98.84		3494	99.39
3493	97.68		3493	96.44		3493	92.56		3493	97.21		3493	98.08		3493	98.25		3493	96.84		3493	96.84		3493	98.85		3493	99.39
3492	97.65		3492	96.42		3492	92.54		3492	97.2		3492	98.06		3492	98.24		3492	96.82		3492	96.82		3492	98.86		3492	99.39
3491	97.64		3491	96.4		3491	92.52		3491	97.18		3491	98.04		3491	98.22		3491	96.8		3491	96.8		3491	98.86		3491	99.39
3490	97.62		3490	96.38		3490	92.5		3490	97.15		3490	98.01		3490	98.21		3490	96.79		3490	96.79		3490	98.86		3490	99.38
3489	97.61		3489	96.36		3489	92.48		3489	97.13		3489	97.99		3489	98.19		3489	96.78		3489	96.78		3489	98.86		3489	99.38
3488	97.6		3488	96.35		3488	92.47		3488	97.11		3488	97.98		3488	98.18		3488	96.77		3488	96.77		3488	98.86		3488	99.39
3487	97.6		3487	96.34		3487	92.47		3487	97.1		3487	97.97		3487	98.16		3487	96.77		3487	96.77		3487	98.86		3487	99.4
3486	97.59		3486	96.33		3486	92.46		3486	97.09		3486	97.95		3486	98.15		3486	96.75		3486	96.75		3486	98.87		3486	99.41
3485	97.58		3485	96.31		3485	92.45		3485	97.07		3485	97.94		3485	98.14		3485	96.73		3485	96.73		3485	98.88		3485	99.42
3484	97.56		3484	96.29		3484	92.43		3484	97.06		3484	97.92		3484	98.12		3484	96.71		3484	96.71		3484	98.89		3484	99.42
3483	97.54		3483	96.27		3483	92.41		3483	97.04		3483	97.9		3483	98.1		3483	96.69		3483	96.69		3483	98.9		3483	99.42
3482	97.52		3482	96.25		3482	92.39		3482	97.02		3482	97.89		3482	98.08		3482	96.68		3482	96.68		3482	98.9		3482	99.41
3481	97.5		3481	96.24		3481	92.37		3481	97.01		3481	97.88		3481	98.06		3481	96.67		3481	96.67		3481	98.89		3481	99.4
3480	97.49		3480	96.23		3480	92.35		3480	97		3480	97.87		3480	98.05		3480	96.66		3480	96.66		3480	98.88		3480	99.39
3479	97.48		3479	96.22		3479	92.33		3479	96.99		3479	97.86		3479	98.04		3479	96.65		3479	96.65		3479	98.88		3479	99.39
3478	97.47		3478	96.21		3478	92.31		3478	96.97		3478	97.83		3478	98.03		3478	96.63		3478	96.63		3478	98.88		3478	99.39
3477	97.46		3477	96.2		3477	92.29		3477	96.95		3477	97.81		3477	98.01		3477	96.61		3477	96.61		3477	98.89		3477	99.4
3476	97.44		3476	96.18		3476	92.27		3476	96.93		3476	97.78		3476	97.99		3476	96.58		3476	96.58		3476	98.9		3476	99.42
3475	97.43		3475	96.16		3475	92.25		3475	96.91		3475	97.77		3475	97.96		3475	96.57		3475	96.57		3475	98.9		3475	99.42
3474	97.41		3474	96.15		3474	92.24		3474	96.9		3474	97.76		3474	97.94		3474	96.55		3474	96.55		3474	98.89		3474	99.42
3473	97.39		3473	96.13		3473	92.23		3473	96.89		3473	97.75		3473	97.93		3473	96.54		3473	96.54		3473	98.89		3473	99.42
3472	97.38		3472	96.11		3472	92.21		3472	96.88		3472	97.75		3472	97.91		3472	96.52		3472	96.52		3472	98.89		3472	99.41
3471	97.37		3471	96.09		3471	92.2		3471	96.88		3471	97.75		3471	97.9		3471	96.51		3471	96.51		3471	98.9		3471	99.41
3470	97.36		3470	96.07		3470	92.19		3470	96.87		3470	97.74		3470	97.88		3470	96.49		3470	96.49		3470	98.9		3470	99.41
3469	97.35		3469	96.05		3469	92.17		3469	96.86		3469	97.73		3469	97.87		3469	96.48		3469	96.48		3469	98.91		3469	99.42
3468	97.34		3468	96.04		3468	92.15		3468	96.85		3468	97.71		3468	97.86		3468	96.47		3468	96.47		3468	98.9		3468	99.42
3467	97.32		3467	96.02		3467	92.13		3467	96.84		3467	97.69		3467	97.84		3467	96.45		3467	96.45		3467	98.9		3467	99.42
3466	97.31		3466	96.01		3466	92.11		3466	96.83		3466	97.67		3466	97.83		3466	96.44		3466	96.44		3466	98.89		3466	99.41
3465	97.3		3465	95.99		3465	92.1		3465	96.82		3465	97.65		3465	97.81		3465	96.42		3465	96.42		3465	98.89		3465	99.41
3464	97.29		3464	95.98		3464	92.09		3464	96.81		3464	97.63		3464	97.79		3464	96.4		3464	96.4		3464	98.89		3464	99.41
3463	97.28		3463	95.97		3463	92.07		3463	96.8		3463	97.61		3463	97.77		3463	96.38		3463	96.38		3463	98.89		3463	99.41
3462	97.28		3462	95.96		3462	92.06		3462	96.8		3462	97.6		3462	97.75		3462	96.37		3462	96.37		3462	98.89		3462	99.41
3461	97.27		3461	95.94		3461	92.04		3461	96.79		3461	97.6		3461	97.73		3461	96.35		3461	96.35		3461	98.9		3461	99.42
3460	97.26		3460	95.93		3460	92.03		3460	96.79		3460	97.59		3460	97.72		3460	96.34		3460	96.34		3460	98.91		3460	99.41
3459	97.26		3459	95.92		3459	92.01		3459	96.78		3459	97.58		3459	97.71		3459	96.33		3459	96.33		3459	98.91		3459	99.41
3458	97.25		3458	95.9		3458	92		3458	96.77		3458	97.57		3458	97.69		3458	96.32		3458	96.32		3458	98.9		3458	99.4
3457	97.23		3457	95.89		3457	91.97		3457	96.76		3457	97.55		3457	97.67		3457	96.3		3457	96.3		3457	98.89		3457	99.4
3456	97.21		3456	95.87		3456	91.95		3456	96.74		3456	97.54		3456	97.63		3456	96.28		3456	96.28		3456	98.88		3456	99.39
3455	97.19		3455	95.85		3455	91.93		3455	96.73		3455	97.52		3455	97.6		3455	96.26		3455	96.26		3455	98.87		3455	99.4
3454	97.17		3454	95.83		3454	91.9		3454	96.72		3454	97.51		3454	97.58		3454	96.24		3454	96.24		3454	98.88		3454	99.4
3453	97.16		3453	95.82		3453	91.89		3453	96.71		3453	97.5		3453	97.56		3453	96.23		3453	96.23		3453	98.88		3453	99.4
3452	97.16		3452	95.81		3452	91.88		3452	96.71		3452	97.49		3452	97.56		3452	96.21		3452	96.21		3452	98.9		3452	99.41
3451	97.17		3451	95.8		3451	91.88		3451	96.71		3451	97.48		3451	97.56		3451	96.2		3451	96.2		3451	98.91		3451	99.43
3450	97.17		3450	95.79		3450	91.88		3450	96.71		3450	97.47		3450	97.56		3450	96.19		3450	96.19		3450	98.91		3450	99.43
3449	97.16		3449	95.77		3449	91.87		3449	96.7		3449	97.46		3449	97.54		3449	96.17		3449	96.17		3449	98.91		3449	99.43
3448	97.15		3448	95.75		3448	91.84		3448	96.68		3448	97.45		3448	97.51		3448	96.16		3448	96.16		3448	98.9		3448	99.41
3447	97.13		3447	95.73		3447	91.82		3447	96.66		3447	97.43		3447	97.48		3447	96.14		3447	96.14		3447	98.88		3447	99.39
3446	97.11		3446	95.71		3446	91.8		3446	96.65		3446	97.42		3446	97.44		3446	96.12		3446	96.12		3446	98.87		3446	99.38
3445	97.09		3445	95.68		3445	91.78		3445	96.63		3445	97.41		3445	97.41		3445	96.1		3445	96.1		3445	98.86		3445	99.37
3444	97.08		3444	95.66		3444	91.75		3444	96.61		3444	97.39		3444	97.39		3444	96.08		3444	96.08		3444	98.85		3444	99.36
3443	97.07		3443	95.64		3443	91.72		3443	96.6		3443	97.38		3443	97.36		3443	96.06		3443	96.06		3443	98.84		3443	99.36
3442	97.06		3442	95.62		3442	91.7		3442	96.59		3442	97.37		3442	97.33		3442	96.03		3442	96.03		3442	98.83		3442	99.36
3441	97.05		3441	95.61		3441	91.68		3441	96.58		3441	97.36		3441	97.31		3441	96.01		3441	96.01		3441	98.83		3441	99.36
3440	97.03		3440	95.58		3440	91.66		3440	96.57		3440	97.34		3440	97.28		3440	95.98		3440	95.98		3440	98.84		3440	99.36
3439	97.02		3439	95.55		3439	91.64		3439	96.56		3439	97.32		3439	97.26		3439	95.96		3439	95.96		3439	98.84		3439	99.37
3438	97		3438	95.52		3438	91.61		3438	96.54		3438	97.29		3438	97.24		3438	95.94		3438	95.94		3438	98.83		3438	99.36
3437	96.99		3437	95.48		3437	91.58		3437	96.52		3437	97.28		3437	97.22		3437	95.92		3437	95.92		3437	98.83		3437	99.35
3436	96.98		3436	95.45		3436	91.56		3436	96.51		3436	97.26		3436	97.2		3436	95.91		3436	95.91		3436	98.82		3436	99.34
3435	96.97		3435	95.43		3435	91.54		3435	96.5		3435	97.26		3435	97.18		3435	95.89		3435	95.89		3435	98.81		3435	99.33
3434	96.97		3434	95.41		3434	91.53		3434	96.49		3434	97.25		3434	97.16		3434	95.87		3434	95.87		3434	98.8		3434	99.32
3433	96.97		3433	95.39		3433	91.52		3433	96.48		3433	97.25		3433	97.14		3433	95.86		3433	95.86		3433	98.79		3433	99.32
3432	96.96		3432	95.38		3432	91.51		3432	96.47		3432	97.25		3432	97.12		3432	95.84		3432	95.84		3432	98.78		3432	99.3
3431	96.95		3431	95.35		3431	91.49		3431	96.46		3431	97.24		3431	97.09		3431	95.82		3431	95.82		3431	98.76		3431	99.28
3430	96.93		3430	95.33		3430	91.46		3430	96.44		3430	97.22		3430	97.06		3430	95.8		3430	95.8		3430	98.74		3430	99.27
3429	96.91		3429	95.3		3429	91.44		3429	96.42		3429	97.2		3429	97.03		3429	95.78		3429	95.78		3429	98.72		3429	99.25
3428	96.89		3428	95.26		3428	91.41		3428	96.4		3428	97.18		3428	97.01		3428	95.76		3428	95.76		3428	98.7		3428	99.23
3427	96.88		3427	95.22		3427	91.39		3427	96.38		3427	97.16		3427	96.98		3427	95.74		3427	95.74		3427	98.68		3427	99.22
3426	96.87		3426	95.19		3426	91.37		3426	96.36		3426	97.13		3426	96.96		3426	95.72		3426	95.72		3426	98.67		3426	99.22
3425	96.86		3425	95.15		3425	91.35		3425	96.34		3425	97.11		3425	96.94		3425	95.7		3425	95.7		3425	98.67		3425	99.22
3424	96.85		3424	95.11		3424	91.33		3424	96.32		3424	97.1		3424	96.92		3424	95.69		3424	95.69		3424	98.67		3424	99.22
3423	96.84		3423	95.07		3423	91.31		3423	96.3		3423	97.09		3423	96.89		3423	95.68		3423	95.68		3423	98.67		3423	99.21
3422	96.83		3422	95.03		3422	91.29		3422	96.28		3422	97.07		3422	96.87		3422	95.67		3422	95.67		3422	98.66		3422	99.2
3421	96.82		3421	94.99		3421	91.27		3421	96.25		3421	97.06		3421	96.83		3421	95.65		3421	95.65		3421	98.64		3421	99.18
3420	96.81		3420	94.96		3420	91.24		3420	96.23		3420	97.04		3420	96.79		3420	95.63		3420	95.63		3420	98.63		3420	99.17
3419	96.81		3419	94.92		3419	91.21		3419	96.21		3419	97.02		3419	96.75		3419	95.6		3419	95.6		3419	98.61		3419	99.15
3418	96.8		3418	94.88		3418	91.18		3418	96.19		3418	97.01		3418	96.71		3418	95.58		3418	95.58		3418	98.6		3418	99.14
3417	96.78		3417	94.84		3417	91.16		3417	96.17		3417	97		3417	96.68		3417	95.56		3417	95.56		3417	98.59		3417	99.13
3416	96.77		3416	94.81		3416	91.15		3416	96.16		3416	96.99		3416	96.66		3416	95.55		3416	95.55		3416	98.57		3416	99.12
3415	96.75		3415	94.78		3415	91.13		3415	96.15		3415	96.98		3415	96.64		3415	95.53		3415	95.53		3415	98.56		3415	99.1
3414	96.73		3414	94.74		3414	91.11		3414	96.14		3414	96.97		3414	96.62		3414	95.52		3414	95.52		3414	98.55		3414	99.09
3413	96.71		3413	94.7		3413	91.09		3413	96.13		3413	96.95		3413	96.59		3413	95.5		3413	95.5		3413	98.54		3413	99.08
3412	96.7		3412	94.67		3412	91.06		3412	96.12		3412	96.93		3412	96.56		3412	95.48		3412	95.48		3412	98.53		3412	99.07
3411	96.69		3411	94.63		3411	91.04		3411	96.1		3411	96.91		3411	96.54		3411	95.45		3411	95.45		3411	98.52		3411	99.05
3410	96.68		3410	94.6		3410	91.02		3410	96.08		3410	96.9		3410	96.51		3410	95.42		3410	95.42		3410	98.5		3410	99.04
3409	96.67		3409	94.57		3409	91		3409	96.05		3409	96.89		3409	96.49		3409	95.4		3409	95.4		3409	98.49		3409	99.03
3408	96.66		3408	94.53		3408	90.98		3408	96.03		3408	96.88		3408	96.47		3408	95.39		3408	95.39		3408	98.48		3408	99.01
3407	96.65		3407	94.5		3407	90.96		3407	96.01		3407	96.86		3407	96.45		3407	95.38		3407	95.38		3407	98.47		3407	99
3406	96.64		3406	94.47		3406	90.94		3406	95.99		3406	96.85		3406	96.43		3406	95.36		3406	95.36		3406	98.45		3406	98.99
3405	96.63		3405	94.43		3405	90.92		3405	95.97		3405	96.84		3405	96.41		3405	95.35		3405	95.35		3405	98.43		3405	98.98
3404	96.62		3404	94.39		3404	90.89		3404	95.94		3404	96.82		3404	96.38		3404	95.32		3404	95.32		3404	98.41		3404	98.98
3403	96.61		3403	94.35		3403	90.86		3403	95.92		3403	96.8		3403	96.36		3403	95.3		3403	95.3		3403	98.39		3403	98.97
3402	96.6		3402	94.32		3402	90.83		3402	95.89		3402	96.78		3402	96.33		3402	95.28		3402	95.28		3402	98.37		3402	98.95
3401	96.59		3401	94.28		3401	90.81		3401	95.87		3401	96.76		3401	96.3		3401	95.27		3401	95.27		3401	98.34		3401	98.93
3400	96.58		3400	94.25		3400	90.8		3400	95.85		3400	96.74		3400	96.28		3400	95.26		3400	95.26		3400	98.31		3400	98.91
3399	96.57		3399	94.22		3399	90.78		3399	95.83		3399	96.72		3399	96.25		3399	95.24		3399	95.24		3399	98.29		3399	98.89
3398	96.55		3398	94.19		3398	90.76		3398	95.82		3398	96.7		3398	96.23		3398	95.23		3398	95.23		3398	98.27		3398	98.87
3397	96.54		3397	94.16		3397	90.74		3397	95.8		3397	96.68		3397	96.21		3397	95.21		3397	95.21		3397	98.26		3397	98.86
3396	96.52		3396	94.13		3396	90.73		3396	95.79		3396	96.66		3396	96.2		3396	95.19		3396	95.19		3396	98.25		3396	98.85
3395	96.5		3395	94.09		3395	90.71		3395	95.77		3395	96.64		3395	96.18		3395	95.17		3395	95.17		3395	98.25		3395	98.85
3394	96.49		3394	94.06		3394	90.69		3394	95.75		3394	96.61		3394	96.15		3394	95.15		3394	95.15		3394	98.23		3394	98.84
3393	96.47		3393	94.02		3393	90.66		3393	95.73		3393	96.59		3393	96.13		3393	95.14		3393	95.14		3393	98.21		3393	98.83
3392	96.45		3392	93.99		3392	90.64		3392	95.71		3392	96.57		3392	96.1		3392	95.13		3392	95.13		3392	98.18		3392	98.81
3391	96.44		3391	93.96		3391	90.62		3391	95.69		3391	96.55		3391	96.07		3391	95.12		3391	95.12		3391	98.15		3391	98.79
3390	96.43		3390	93.93		3390	90.6		3390	95.67		3390	96.53		3390	96.05		3390	95.11		3390	95.11		3390	98.12		3390	98.77
3389	96.42		3389	93.9		3389	90.58		3389	95.65		3389	96.51		3389	96.03		3389	95.09		3389	95.09		3389	98.09		3389	98.76
3388	96.41		3388	93.87		3388	90.56		3388	95.63		3388	96.48		3388	96.01		3388	95.07		3388	95.07		3388	98.07		3388	98.74
3387	96.4		3387	93.84		3387	90.54		3387	95.61		3387	96.46		3387	95.99		3387	95.06		3387	95.06		3387	98.05		3387	98.73
3386	96.39		3386	93.82		3386	90.51		3386	95.58		3386	96.44		3386	95.97		3386	95.04		3386	95.04		3386	98.03		3386	98.71
3385	96.37		3385	93.79		3385	90.49		3385	95.55		3385	96.41		3385	95.95		3385	95.03		3385	95.03		3385	98.01		3385	98.7
3384	96.36		3384	93.77		3384	90.48		3384	95.53		3384	96.4		3384	95.92		3384	95.01		3384	95.01		3384	97.99		3384	98.69
3383	96.35		3383	93.74		3383	90.46		3383	95.51		3383	96.38		3383	95.91		3383	95		3383	95		3383	97.97		3383	98.68
3382	96.34		3382	93.72		3382	90.44		3382	95.49		3382	96.36		3382	95.89		3382	94.99		3382	94.99		3382	97.94		3382	98.66
3381	96.33		3381	93.69		3381	90.42		3381	95.47		3381	96.34		3381	95.87		3381	94.98		3381	94.98		3381	97.92		3381	98.64
3380	96.32		3380	93.66		3380	90.4		3380	95.45		3380	96.32		3380	95.85		3380	94.96		3380	94.96		3380	97.89		3380	98.63
3379	96.3		3379	93.63		3379	90.38		3379	95.44		3379	96.3		3379	95.83		3379	94.94		3379	94.94		3379	97.87		3379	98.61
3378	96.29		3378	93.6		3378	90.36		3378	95.42		3378	96.28		3378	95.81		3378	94.92		3378	94.92		3378	97.85		3378	98.61
3377	96.28		3377	93.57		3377	90.35		3377	95.4		3377	96.26		3377	95.8		3377	94.91		3377	94.91		3377	97.83		3377	98.6
3376	96.28		3376	93.54		3376	90.34		3376	95.39		3376	96.24		3376	95.78		3376	94.91		3376	94.91		3376	97.81		3376	98.6
3375	96.27		3375	93.51		3375	90.32		3375	95.37		3375	96.22		3375	95.76		3375	94.89		3375	94.89		3375	97.79		3375	98.6
3374	96.26		3374	93.48		3374	90.31		3374	95.35		3374	96.2		3374	95.74		3374	94.88		3374	94.88		3374	97.77		3374	98.59
3373	96.25		3373	93.45		3373	90.3		3373	95.33		3373	96.19		3373	95.73		3373	94.86		3373	94.86		3373	97.76		3373	98.57
3372	96.24		3372	93.43		3372	90.29		3372	95.31		3372	96.17		3372	95.71		3372	94.84		3372	94.84		3372	97.75		3372	98.56
3371	96.24		3371	93.4		3371	90.28		3371	95.3		3371	96.15		3371	95.7		3371	94.82		3371	94.82		3371	97.73		3371	98.54
3370	96.23		3370	93.38		3370	90.27		3370	95.28		3370	96.13		3370	95.68		3370	94.8		3370	94.8		3370	97.72		3370	98.53
3369	96.22		3369	93.36		3369	90.26		3369	95.26		3369	96.11		3369	95.67		3369	94.78		3369	94.78		3369	97.7		3369	98.52
3368	96.21		3368	93.34		3368	90.25		3368	95.24		3368	96.1		3368	95.65		3368	94.77		3368	94.77		3368	97.67		3368	98.5
3367	96.2		3367	93.32		3367	90.23		3367	95.22		3367	96.08		3367	95.64		3367	94.76		3367	94.76		3367	97.64		3367	98.48
3366	96.18		3366	93.29		3366	90.21		3366	95.2		3366	96.07		3366	95.63		3366	94.76		3366	94.76		3366	97.62		3366	98.46
3365	96.17		3365	93.26		3365	90.19		3365	95.19		3365	96.06		3365	95.61		3365	94.75		3365	94.75		3365	97.59		3365	98.44
3364	96.15		3364	93.23		3364	90.17		3364	95.17		3364	96.05		3364	95.58		3364	94.73		3364	94.73		3364	97.57		3364	98.43
3363	96.14		3363	93.21		3363	90.15		3363	95.15		3363	96.03		3363	95.55		3363	94.72		3363	94.72		3363	97.56		3363	98.43
3362	96.14		3362	93.18		3362	90.13		3362	95.14		3362	96.02		3362	95.53		3362	94.7		3362	94.7		3362	97.55		3362	98.42
3361	96.13		3361	93.16		3361	90.11		3361	95.12		3361	96		3361	95.51		3361	94.69		3361	94.69		3361	97.55		3361	98.41
3360	96.13		3360	93.14		3360	90.1		3360	95.11		3360	95.99		3360	95.5		3360	94.68		3360	94.68		3360	97.53		3360	98.4
3359	96.12		3359	93.13		3359	90.09		3359	95.1		3359	95.98		3359	95.5		3359	94.67		3359	94.67		3359	97.51		3359	98.39
3358	96.13		3358	93.12		3358	90.08		3358	95.1		3358	95.97		3358	95.49		3358	94.67		3358	94.67		3358	97.48		3358	98.38
3357	96.13		3357	93.12		3357	90.08		3357	95.09		3357	95.97		3357	95.49		3357	94.67		3357	94.67		3357	97.45		3357	98.36
3356	96.13		3356	93.11		3356	90.07		3356	95.09		3356	95.96		3356	95.48		3356	94.66		3356	94.66		3356	97.43		3356	98.35
3355	96.13		3355	93.09		3355	90.05		3355	95.09		3355	95.95		3355	95.47		3355	94.65		3355	94.65		3355	97.41		3355	98.34
3354	96.13		3354	93.08		3354	90.04		3354	95.08		3354	95.93		3354	95.46		3354	94.64		3354	94.64		3354	97.39		3354	98.33
3353	96.12		3353	93.06		3353	90.02		3353	95.07		3353	95.91		3353	95.44		3353	94.62		3353	94.62		3353	97.38		3353	98.32
3352	96.12		3352	93.04		3352	90.01		3352	95.06		3352	95.9		3352	95.43		3352	94.61		3352	94.61		3352	97.37		3352	98.31
3351	96.12		3351	93.03		3351	90		3351	95.05		3351	95.89		3351	95.41		3351	94.59		3351	94.59		3351	97.35		3351	98.31
3350	96.12		3350	93.02		3350	90		3350	95.04		3350	95.89		3350	95.4		3350	94.59		3350	94.59		3350	97.33		3350	98.3
3349	96.11		3349	93.02		3349	89.99		3349	95.04		3349	95.89		3349	95.39		3349	94.59		3349	94.59		3349	97.31		3349	98.29
3348	96.11		3348	93		3348	89.97		3348	95.03		3348	95.89		3348	95.38		3348	94.59		3348	94.59		3348	97.29		3348	98.28
3347	96.1		3347	92.99		3347	89.96		3347	95.01		3347	95.88		3347	95.36		3347	94.58		3347	94.58		3347	97.27		3347	98.26
3346	96.09		3346	92.97		3346	89.94		3346	95		3346	95.87		3346	95.36		3346	94.56		3346	94.56		3346	97.24		3346	98.25
3345	96.08		3345	92.96		3345	89.93		3345	94.99		3345	95.86		3345	95.35		3345	94.54		3345	94.54		3345	97.22		3345	98.23
3344	96.08		3344	92.95		3344	89.92		3344	94.98		3344	95.85		3344	95.34		3344	94.52		3344	94.52		3344	97.2		3344	98.22
3343	96.08		3343	92.94		3343	89.92		3343	94.98		3343	95.85		3343	95.34		3343	94.5		3343	94.5		3343	97.18		3343	98.21
3342	96.07		3342	92.93		3342	89.91		3342	94.97		3342	95.84		3342	95.33		3342	94.49		3342	94.49		3342	97.16		3342	98.2
3341	96.07		3341	92.92		3341	89.91		3341	94.97		3341	95.83		3341	95.32		3341	94.49		3341	94.49		3341	97.14		3341	98.19
3340	96.07		3340	92.92		3340	89.9		3340	94.96		3340	95.82		3340	95.31		3340	94.49		3340	94.49		3340	97.12		3340	98.17
3339	96.07		3339	92.91		3339	89.89		3339	94.95		3339	95.81		3339	95.29		3339	94.48		3339	94.48		3339	97.1		3339	98.16
3338	96.06		3338	92.91		3338	89.88		3338	94.94		3338	95.8		3338	95.28		3338	94.46		3338	94.46		3338	97.07		3338	98.16
3337	96.05		3337	92.89		3337	89.87		3337	94.94		3337	95.79		3337	95.26		3337	94.45		3337	94.45		3337	97.04		3337	98.15
3336	96.04		3336	92.88		3336	89.85		3336	94.93		3336	95.78		3336	95.24		3336	94.44		3336	94.44		3336	97.02		3336	98.14
3335	96.03		3335	92.88		3335	89.84		3335	94.92		3335	95.77		3335	95.22		3335	94.43		3335	94.43		3335	97		3335	98.13
3334	96.02		3334	92.87		3334	89.83		3334	94.9		3334	95.77		3334	95.22		3334	94.43		3334	94.43		3334	96.99		3334	98.12
3333	96.01		3333	92.88		3333	89.82		3333	94.89		3333	95.77		3333	95.21		3333	94.43		3333	94.43		3333	96.97		3333	98.1
3332	96.01		3332	92.88		3332	89.81		3332	94.88		3332	95.76		3332	95.21		3332	94.42		3332	94.42		3332	96.95		3332	98.09
3331	96.01		3331	92.88		3331	89.8		3331	94.87		3331	95.76		3331	95.21		3331	94.42		3331	94.42		3331	96.94		3331	98.09
3330	96.01		3330	92.88		3330	89.79		3330	94.85		3330	95.75		3330	95.2		3330	94.41		3330	94.41		3330	96.92		3330	98.08
3329	96.01		3329	92.87		3329	89.79		3329	94.84		3329	95.74		3329	95.2		3329	94.4		3329	94.4		3329	96.9		3329	98.07
3328	96.02		3328	92.88		3328	89.79		3328	94.84		3328	95.74		3328	95.19		3328	94.4		3328	94.4		3328	96.88		3328	98.07
3327	96.02		3327	92.89		3327	89.79		3327	94.84		3327	95.74		3327	95.19		3327	94.39		3327	94.39		3327	96.86		3327	98.05
3326	96.03		3326	92.89		3326	89.78		3326	94.84		3326	95.75		3326	95.19		3326	94.38		3326	94.38		3326	96.83		3326	98.04
3325	96.02		3325	92.9		3325	89.78		3325	94.84		3325	95.75		3325	95.17		3325	94.37		3325	94.37		3325	96.8		3325	98.02
3324	96.02		3324	92.9		3324	89.76		3324	94.84		3324	95.74		3324	95.16		3324	94.36		3324	94.36		3324	96.78		3324	98.01
3323	96		3323	92.9		3323	89.74		3323	94.83		3323	95.73		3323	95.14		3323	94.35		3323	94.35		3323	96.75		3323	98
3322	95.99		3322	92.89		3322	89.73		3322	94.83		3322	95.72		3322	95.13		3322	94.34		3322	94.34		3322	96.73		3322	97.99
3321	95.98		3321	92.88		3321	89.71		3321	94.82		3321	95.71		3321	95.12		3321	94.33		3321	94.33		3321	96.71		3321	97.97
3320	95.98		3320	92.88		3320	89.7		3320	94.82		3320	95.71		3320	95.11		3320	94.31		3320	94.31		3320	96.7		3320	97.96
3319	95.99		3319	92.88		3319	89.7		3319	94.81		3319	95.71		3319	95.11		3319	94.3		3319	94.3		3319	96.68		3319	97.95
3318	95.99		3318	92.88		3318	89.69		3318	94.8		3318	95.71		3318	95.1		3318	94.29		3318	94.29		3318	96.67		3318	97.95
3317	96		3317	92.88		3317	89.69		3317	94.8		3317	95.7		3317	95.09		3317	94.29		3317	94.29		3317	96.66		3317	97.95
3316	96		3316	92.88		3316	89.68		3316	94.79		3316	95.7		3316	95.08		3316	94.29		3316	94.29		3316	96.64		3316	97.94
3315	96		3315	92.88		3315	89.68		3315	94.79		3315	95.69		3315	95.08		3315	94.29		3315	94.29		3315	96.62		3315	97.93
3314	96		3314	92.89		3314	89.67		3314	94.79		3314	95.68		3314	95.08		3314	94.29		3314	94.29		3314	96.6		3314	97.92
3313	96		3313	92.9		3313	89.67		3313	94.79		3313	95.68		3313	95.09		3313	94.29		3313	94.29		3313	96.58		3313	97.9
3312	95.99		3312	92.9		3312	89.66		3312	94.78		3312	95.67		3312	95.09		3312	94.29		3312	94.29		3312	96.57		3312	97.89
3311	95.99		3311	92.9		3311	89.65		3311	94.77		3311	95.66		3311	95.09		3311	94.28		3311	94.28		3311	96.55		3311	97.87
3310	95.98		3310	92.9		3310	89.64		3310	94.76		3310	95.65		3310	95.08		3310	94.27		3310	94.27		3310	96.53		3310	97.84
3309	95.98		3309	92.9		3309	89.62		3309	94.75		3309	95.64		3309	95.07		3309	94.27		3309	94.27		3309	96.5		3309	97.82
3308	95.98		3308	92.9		3308	89.61		3308	94.74		3308	95.64		3308	95.06		3308	94.26		3308	94.26		3308	96.47		3308	97.8
3307	95.99		3307	92.91		3307	89.6		3307	94.74		3307	95.64		3307	95.05		3307	94.26		3307	94.26		3307	96.44		3307	97.78
3306	96		3306	92.91		3306	89.59		3306	94.75		3306	95.64		3306	95.04		3306	94.25		3306	94.25		3306	96.43		3306	97.77
3305	95.99		3305	92.92		3305	89.58		3305	94.75		3305	95.63		3305	95.03		3305	94.24		3305	94.24		3305	96.42		3305	97.76
3304	95.99		3304	92.91		3304	89.57		3304	94.75		3304	95.63		3304	95.02		3304	94.23		3304	94.23		3304	96.41		3304	97.76
3303	95.98		3303	92.91		3303	89.56		3303	94.74		3303	95.63		3303	95.01		3303	94.22		3303	94.22		3303	96.41		3303	97.75
3302	95.97		3302	92.91		3302	89.56		3302	94.74		3302	95.64		3302	95.01		3302	94.23		3302	94.23		3302	96.4		3302	97.75
3301	95.97		3301	92.92		3301	89.56		3301	94.74		3301	95.64		3301	95.01		3301	94.23		3301	94.23		3301	96.39		3301	97.75
3300	95.98		3300	92.93		3300	89.56		3300	94.73		3300	95.65		3300	95.01		3300	94.23		3300	94.23		3300	96.37		3300	97.74
3299	95.98		3299	92.94		3299	89.57		3299	94.73		3299	95.65		3299	95.01		3299	94.22		3299	94.22		3299	96.36		3299	97.73
3298	95.97		3298	92.95		3298	89.56		3298	94.72		3298	95.65		3298	95.02		3298	94.22		3298	94.22		3298	96.34		3298	97.72
3297	95.97		3297	92.96		3297	89.56		3297	94.71		3297	95.64		3297	95.02		3297	94.21		3297	94.21		3297	96.32		3297	97.71
3296	95.97		3296	92.96		3296	89.56		3296	94.7		3296	95.63		3296	95.02		3296	94.21		3296	94.21		3296	96.3		3296	97.69
3295	95.97		3295	92.96		3295	89.55		3295	94.7		3295	95.63		3295	95.02		3295	94.21		3295	94.21		3295	96.28		3295	97.67
3294	95.97		3294	92.97		3294	89.55		3294	94.69		3294	95.62		3294	95.01		3294	94.21		3294	94.21		3294	96.26		3294	97.65
3293	95.96		3293	92.97		3293	89.54		3293	94.69		3293	95.62		3293	95		3293	94.2		3293	94.2		3293	96.25		3293	97.63
3292	95.96		3292	92.98		3292	89.53		3292	94.69		3292	95.61		3292	94.99		3292	94.2		3292	94.2		3292	96.25		3292	97.63
3291	95.95		3291	92.98		3291	89.51		3291	94.68		3291	95.6		3291	94.98		3291	94.19		3291	94.19		3291	96.24		3291	97.62
3290	95.95		3290	92.98		3290	89.49		3290	94.67		3290	95.6		3290	94.96		3290	94.19		3290	94.19		3290	96.22		3290	97.61
3289	95.94		3289	92.98		3289	89.48		3289	94.66		3289	95.59		3289	94.95		3289	94.19		3289	94.19		3289	96.21		3289	97.6
3288	95.94		3288	92.98		3288	89.47		3288	94.66		3288	95.58		3288	94.94		3288	94.18		3288	94.18		3288	96.18		3288	97.58
3287	95.93		3287	92.98		3287	89.46		3287	94.65		3287	95.58		3287	94.94		3287	94.18		3287	94.18		3287	96.16		3287	97.57
3286	95.93		3286	92.99		3286	89.46		3286	94.65		3286	95.58		3286	94.94		3286	94.18		3286	94.18		3286	96.14		3286	97.57
3285	95.93		3285	93		3285	89.45		3285	94.66		3285	95.58		3285	94.93		3285	94.17		3285	94.17		3285	96.12		3285	97.57
3284	95.93		3284	93		3284	89.44		3284	94.66		3284	95.58		3284	94.93		3284	94.16		3284	94.16		3284	96.11		3284	97.56
3283	95.93		3283	93.01		3283	89.43		3283	94.66		3283	95.57		3283	94.93		3283	94.16		3283	94.16		3283	96.09		3283	97.56
3282	95.93		3282	93.01		3282	89.42		3282	94.65		3282	95.57		3282	94.92		3282	94.15		3282	94.15		3282	96.08		3282	97.55
3281	95.92		3281	93.01		3281	89.4		3281	94.65		3281	95.56		3281	94.92		3281	94.14		3281	94.14		3281	96.07		3281	97.54
3280	95.91		3280	93.01		3280	89.39		3280	94.64		3280	95.55		3280	94.92		3280	94.13		3280	94.13		3280	96.05		3280	97.53
3279	95.9		3279	93.01		3279	89.38		3279	94.63		3279	95.54		3279	94.91		3279	94.12		3279	94.12		3279	96.04		3279	97.53
3278	95.9		3278	93.01		3278	89.38		3278	94.62		3278	95.53		3278	94.92		3278	94.12		3278	94.12		3278	96.03		3278	97.52
3277	95.9		3277	93.01		3277	89.39		3277	94.63		3277	95.52		3277	94.92		3277	94.12		3277	94.12		3277	96.02		3277	97.51
3276	95.9		3276	93.02		3276	89.4		3276	94.63		3276	95.52		3276	94.93		3276	94.13		3276	94.13		3276	96.01		3276	97.5
3275	95.9		3275	93.03		3275	89.4		3275	94.64		3275	95.52		3275	94.93		3275	94.13		3275	94.13		3275	95.99		3275	97.49
3274	95.91		3274	93.03		3274	89.39		3274	94.64		3274	95.52		3274	94.94		3274	94.13		3274	94.13		3274	95.98		3274	97.47
3273	95.91		3273	93.03		3273	89.38		3273	94.65		3273	95.52		3273	94.93		3273	94.13		3273	94.13		3273	95.97		3273	97.46
3272	95.91		3272	93.03		3272	89.37		3272	94.64		3272	95.51		3272	94.93		3272	94.12		3272	94.12		3272	95.96		3272	97.45
3271	95.91		3271	93.03		3271	89.35		3271	94.64		3271	95.5		3271	94.92		3271	94.11		3271	94.11		3271	95.94		3271	97.44
3270	95.9		3270	93.03		3270	89.34		3270	94.63		3270	95.49		3270	94.91		3270	94.1		3270	94.1		3270	95.92		3270	97.42
3269	95.88		3269	93.03		3269	89.32		3269	94.62		3269	95.48		3269	94.9		3269	94.09		3269	94.09		3269	95.9		3269	97.41
3268	95.87		3268	93.03		3268	89.31		3268	94.61		3268	95.47		3268	94.89		3268	94.09		3268	94.09		3268	95.89		3268	97.4
3267	95.87		3267	93.03		3267	89.29		3267	94.61		3267	95.47		3267	94.88		3267	94.1		3267	94.1		3267	95.87		3267	97.39
3266	95.86		3266	93.03		3266	89.29		3266	94.6		3266	95.46		3266	94.88		3266	94.1		3266	94.1		3266	95.86		3266	97.38
3265	95.86		3265	93.03		3265	89.28		3265	94.6		3265	95.45		3265	94.87		3265	94.11		3265	94.11		3265	95.85		3265	97.37
3264	95.86		3264	93.03		3264	89.27		3264	94.6		3264	95.44		3264	94.86		3264	94.11		3264	94.11		3264	95.83		3264	97.36
3263	95.85		3263	93.03		3263	89.26		3263	94.59		3263	95.43		3263	94.86		3263	94.11		3263	94.11		3263	95.81		3263	97.34
3262	95.85		3262	93.04		3262	89.26		3262	94.59		3262	95.42		3262	94.85		3262	94.11		3262	94.11		3262	95.79		3262	97.33
3261	95.84		3261	93.04		3261	89.25		3261	94.59		3261	95.42		3261	94.86		3261	94.11		3261	94.11		3261	95.76		3261	97.31
3260	95.84		3260	93.05		3260	89.25		3260	94.59		3260	95.42		3260	94.86		3260	94.11		3260	94.11		3260	95.74		3260	97.3
3259	95.83		3259	93.06		3259	89.24		3259	94.58		3259	95.41		3259	94.86		3259	94.11		3259	94.11		3259	95.72		3259	97.28
3258	95.83		3258	93.06		3258	89.23		3258	94.58		3258	95.4		3258	94.86		3258	94.1		3258	94.1		3258	95.7		3258	97.27
3257	95.82		3257	93.07		3257	89.22		3257	94.58		3257	95.39		3257	94.85		3257	94.1		3257	94.1		3257	95.69		3257	97.27
3256	95.82		3256	93.07		3256	89.2		3256	94.57		3256	95.38		3256	94.85		3256	94.09		3256	94.09		3256	95.68		3256	97.27
3255	95.81		3255	93.07		3255	89.19		3255	94.56		3255	95.37		3255	94.84		3255	94.09		3255	94.09		3255	95.67		3255	97.26
3254	95.81		3254	93.06		3254	89.17		3254	94.56		3254	95.36		3254	94.83		3254	94.08		3254	94.08		3254	95.65		3254	97.25
3253	95.8		3253	93.04		3253	89.17		3253	94.55		3253	95.36		3253	94.83		3253	94.08		3253	94.08		3253	95.63		3253	97.24
3252	95.8		3252	93.04		3252	89.16		3252	94.55		3252	95.35		3252	94.83		3252	94.08		3252	94.08		3252	95.61		3252	97.23
3251	95.79		3251	93.04		3251	89.16		3251	94.54		3251	95.34		3251	94.83		3251	94.08		3251	94.08		3251	95.58		3251	97.21
3250	95.79		3250	93.04		3250	89.16		3250	94.54		3250	95.34		3250	94.83		3250	94.07		3250	94.07		3250	95.57		3250	97.21
3249	95.78		3249	93.05		3249	89.15		3249	94.54		3249	95.33		3249	94.83		3249	94.07		3249	94.07		3249	95.55		3249	97.2
3248	95.78		3248	93.06		3248	89.15		3248	94.54		3248	95.33		3248	94.84		3248	94.08		3248	94.08		3248	95.54		3248	97.19
3247	95.78		3247	93.06		3247	89.14		3247	94.54		3247	95.32		3247	94.84		3247	94.08		3247	94.08		3247	95.52		3247	97.17
3246	95.77		3246	93.05		3246	89.12		3246	94.54		3246	95.3		3246	94.83		3246	94.08		3246	94.08		3246	95.5		3246	97.16
3245	95.76		3245	93.05		3245	89.1		3245	94.53		3245	95.29		3245	94.82		3245	94.07		3245	94.07		3245	95.48		3245	97.14
3244	95.75		3244	93.04		3244	89.08		3244	94.52		3244	95.28		3244	94.8		3244	94.06		3244	94.06		3244	95.45		3244	97.13
3243	95.74		3243	93.04		3243	89.07		3243	94.5		3243	95.27		3243	94.78		3243	94.06		3243	94.06		3243	95.42		3243	97.12
3242	95.73		3242	93.04		3242	89.06		3242	94.49		3242	95.26		3242	94.78		3242	94.06		3242	94.06		3242	95.4		3242	97.11
3241	95.73		3241	93.04		3241	89.06		3241	94.48		3241	95.26		3241	94.78		3241	94.06		3241	94.06		3241	95.38		3241	97.1
3240	95.73		3240	93.04		3240	89.06		3240	94.48		3240	95.25		3240	94.78		3240	94.06		3240	94.06		3240	95.36		3240	97.09
3239	95.73		3239	93.04		3239	89.06		3239	94.48		3239	95.25		3239	94.79		3239	94.07		3239	94.07		3239	95.34		3239	97.07
3238	95.73		3238	93.05		3238	89.06		3238	94.49		3238	95.25		3238	94.8		3238	94.08		3238	94.08		3238	95.32		3238	97.06
3237	95.73		3237	93.05		3237	89.06		3237	94.5		3237	95.25		3237	94.81		3237	94.09		3237	94.09		3237	95.31		3237	97.04
3236	95.74		3236	93.05		3236	89.06		3236	94.51		3236	95.25		3236	94.82		3236	94.09		3236	94.09		3236	95.3		3236	97.03
3235	95.73		3235	93.06		3235	89.06		3235	94.5		3235	95.24		3235	94.82		3235	94.09		3235	94.09		3235	95.29		3235	97.02
3234	95.73		3234	93.06		3234	89.06		3234	94.5		3234	95.24		3234	94.81		3234	94.08		3234	94.08		3234	95.28		3234	97.01
3233	95.72		3233	93.06		3233	89.06		3233	94.49		3233	95.23		3233	94.81		3233	94.08		3233	94.08		3233	95.26		3233	97
3232	95.72		3232	93.05		3232	89.05		3232	94.48		3232	95.23		3232	94.8		3232	94.08		3232	94.08		3232	95.24		3232	96.99
3231	95.71		3231	93.04		3231	89.03		3231	94.47		3231	95.22		3231	94.8		3231	94.08		3231	94.08		3231	95.22		3231	96.98
3230	95.71		3230	93.03		3230	89.01		3230	94.46		3230	95.22		3230	94.79		3230	94.08		3230	94.08		3230	95.2		3230	96.96
3229	95.7		3229	93.02		3229	89		3229	94.45		3229	95.2		3229	94.78		3229	94.07		3229	94.07		3229	95.17		3229	96.95
3228	95.69		3228	93		3228	88.98		3228	94.44		3228	95.18		3228	94.76		3228	94.06		3228	94.06		3228	95.15		3228	96.94
3227	95.67		3227	92.99		3227	88.96		3227	94.43		3227	95.16		3227	94.75		3227	94.05		3227	94.05		3227	95.14		3227	96.93
3226	95.66		3226	92.99		3226	88.93		3226	94.42		3226	95.14		3226	94.74		3226	94.04		3226	94.04		3226	95.13		3226	96.92
3225	95.65		3225	92.99		3225	88.92		3225	94.41		3225	95.14		3225	94.74		3225	94.04		3225	94.04		3225	95.11		3225	96.91
3224	95.65		3224	92.99		3224	88.91		3224	94.41		3224	95.14		3224	94.75		3224	94.04		3224	94.04		3224	95.1		3224	96.9
3223	95.66		3223	93		3223	88.91		3223	94.41		3223	95.15		3223	94.76		3223	94.06		3223	94.06		3223	95.09		3223	96.89
3222	95.67		3222	93.01		3222	88.92		3222	94.42		3222	95.15		3222	94.76		3222	94.07		3222	94.07		3222	95.08		3222	96.89
3221	95.66		3221	93.01		3221	88.91		3221	94.42		3221	95.15		3221	94.76		3221	94.07		3221	94.07		3221	95.06		3221	96.88
3220	95.65		3220	93.01		3220	88.91		3220	94.42		3220	95.14		3220	94.76		3220	94.07		3220	94.07		3220	95.04		3220	96.87
3219	95.64		3219	93.01		3219	88.9		3219	94.41		3219	95.14		3219	94.75		3219	94.07		3219	94.07		3219	95.01		3219	96.85
3218	95.64		3218	93.01		3218	88.89		3218	94.41		3218	95.13		3218	94.75		3218	94.07		3218	94.07		3218	94.99		3218	96.84
3217	95.64		3217	93.01		3217	88.9		3217	94.41		3217	95.12		3217	94.75		3217	94.07		3217	94.07		3217	94.97		3217	96.83
3216	95.65		3216	93.01		3216	88.89		3216	94.41		3216	95.11		3216	94.76		3216	94.07		3216	94.07		3216	94.96		3216	96.82
3215	95.66		3215	93.02		3215	88.89		3215	94.41		3215	95.11		3215	94.77		3215	94.07		3215	94.07		3215	94.94		3215	96.8
3214	95.66		3214	93.02		3214	88.88		3214	94.41		3214	95.11		3214	94.77		3214	94.07		3214	94.07		3214	94.92		3214	96.8
3213	95.66		3213	93.03		3213	88.87		3213	94.41		3213	95.11		3213	94.77		3213	94.07		3213	94.07		3213	94.9		3213	96.79
3212	95.66		3212	93.02		3212	88.86		3212	94.4		3212	95.1		3212	94.77		3212	94.07		3212	94.07		3212	94.89		3212	96.78
3211	95.65		3211	93.01		3211	88.84		3211	94.4		3211	95.09		3211	94.77		3211	94.07		3211	94.07		3211	94.87		3211	96.77
3210	95.64		3210	93.01		3210	88.83		3210	94.39		3210	95.09		3210	94.77		3210	94.06		3210	94.06		3210	94.86		3210	96.75
3209	95.63		3209	93.01		3209	88.81		3209	94.39		3209	95.08		3209	94.77		3209	94.06		3209	94.06		3209	94.84		3209	96.74
3208	95.63		3208	93.01		3208	88.81		3208	94.38		3208	95.07		3208	94.77		3208	94.06		3208	94.06		3208	94.82		3208	96.72
3207	95.63		3207	93.02		3207	88.81		3207	94.38		3207	95.07		3207	94.77		3207	94.06		3207	94.06		3207	94.8		3207	96.71
3206	95.64		3206	93.03		3206	88.81		3206	94.38		3206	95.07		3206	94.78		3206	94.07		3206	94.07		3206	94.78		3206	96.7
3205	95.64		3205	93.04		3205	88.81		3205	94.39		3205	95.06		3205	94.78		3205	94.07		3205	94.07		3205	94.77		3205	96.68
3204	95.65		3204	93.05		3204	88.8		3204	94.39		3204	95.06		3204	94.78		3204	94.08		3204	94.08		3204	94.76		3204	96.67
3203	95.64		3203	93.05		3203	88.79		3203	94.39		3203	95.05		3203	94.77		3203	94.08		3203	94.08		3203	94.75		3203	96.65
3202	95.64		3202	93.06		3202	88.79		3202	94.39		3202	95.05		3202	94.76		3202	94.08		3202	94.08		3202	94.73		3202	96.64
3201	95.64		3201	93.06		3201	88.78		3201	94.38		3201	95.04		3201	94.76		3201	94.08		3201	94.08		3201	94.71		3201	96.63
3200	95.64		3200	93.06		3200	88.78		3200	94.37		3200	95.04		3200	94.76		3200	94.09		3200	94.09		3200	94.69		3200	96.62
3199	95.64		3199	93.07		3199	88.78		3199	94.36		3199	95.04		3199	94.76		3199	94.1		3199	94.1		3199	94.67		3199	96.62
3198	95.64		3198	93.08		3198	88.77		3198	94.36		3198	95.04		3198	94.77		3198	94.1		3198	94.1		3198	94.65		3198	96.61
3197	95.64		3197	93.08		3197	88.77		3197	94.36		3197	95.04		3197	94.78		3197	94.11		3197	94.11		3197	94.63		3197	96.6
3196	95.64		3196	93.09		3196	88.77		3196	94.37		3196	95.05		3196	94.78		3196	94.11		3196	94.11		3196	94.6		3196	96.58
3195	95.64		3195	93.1		3195	88.77		3195	94.38		3195	95.06		3195	94.78		3195	94.11		3195	94.11		3195	94.58		3195	96.56
3194	95.65		3194	93.11		3194	88.77		3194	94.39		3194	95.06		3194	94.79		3194	94.12		3194	94.12		3194	94.56		3194	96.54
3193	95.65		3193	93.12		3193	88.77		3193	94.39		3193	95.07		3193	94.79		3193	94.12		3193	94.12		3193	94.55		3193	96.53
3192	95.66		3192	93.13		3192	88.77		3192	94.38		3192	95.07		3192	94.8		3192	94.13		3192	94.13		3192	94.54		3192	96.53
3191	95.66		3191	93.14		3191	88.77		3191	94.38		3191	95.06		3191	94.81		3191	94.14		3191	94.14		3191	94.53		3191	96.52
3190	95.67		3190	93.16		3190	88.77		3190	94.37		3190	95.06		3190	94.82		3190	94.15		3190	94.15		3190	94.51		3190	96.51
3189	95.67		3189	93.17		3189	88.77		3189	94.38		3189	95.06		3189	94.83		3189	94.16		3189	94.16		3189	94.49		3189	96.5
3188	95.67		3188	93.18		3188	88.77		3188	94.38		3188	95.06		3188	94.84		3188	94.16		3188	94.16		3188	94.47		3188	96.49
3187	95.67		3187	93.18		3187	88.77		3187	94.38		3187	95.06		3187	94.84		3187	94.16		3187	94.16		3187	94.45		3187	96.48
3186	95.66		3186	93.18		3186	88.76		3186	94.38		3186	95.05		3186	94.83		3186	94.16		3186	94.16		3186	94.42		3186	96.46
3185	95.66		3185	93.18		3185	88.76		3185	94.38		3185	95.04		3185	94.83		3185	94.16		3185	94.16		3185	94.4		3185	96.45
3184	95.65		3184	93.18		3184	88.75		3184	94.38		3184	95.04		3184	94.83		3184	94.16		3184	94.16		3184	94.38		3184	96.43
3183	95.66		3183	93.18		3183	88.76		3183	94.37		3183	95.04		3183	94.83		3183	94.17		3183	94.17		3183	94.35		3183	96.41
3182	95.66		3182	93.19		3182	88.77		3182	94.37		3182	95.03		3182	94.84		3182	94.17		3182	94.17		3182	94.33		3182	96.4
3181	95.66		3181	93.19		3181	88.77		3181	94.38		3181	95.03		3181	94.84		3181	94.17		3181	94.17		3181	94.31		3181	96.38
3180	95.66		3180	93.19		3180	88.77		3180	94.37		3180	95.02		3180	94.85		3180	94.17		3180	94.17		3180	94.29		3180	96.37
3179	95.66		3179	93.2		3179	88.76		3179	94.37		3179	95.02		3179	94.85		3179	94.17		3179	94.17		3179	94.27		3179	96.36
3178	95.66		3178	93.2		3178	88.76		3178	94.36		3178	95.02		3178	94.84		3178	94.17		3178	94.17		3178	94.25		3178	96.35
3177	95.66		3177	93.2		3177	88.75		3177	94.36		3177	95.01		3177	94.84		3177	94.17		3177	94.17		3177	94.24		3177	96.34
3176	95.66		3176	93.21		3176	88.76		3176	94.36		3176	95.02		3176	94.85		3176	94.18		3176	94.18		3176	94.22		3176	96.33
3175	95.67		3175	93.22		3175	88.76		3175	94.36		3175	95.02		3175	94.86		3175	94.2		3175	94.2		3175	94.2		3175	96.32
3174	95.68		3174	93.23		3174	88.77		3174	94.37		3174	95.02		3174	94.87		3174	94.21		3174	94.21		3174	94.18		3174	96.3
3173	95.68		3173	93.24		3173	88.77		3173	94.37		3173	95.02		3173	94.88		3173	94.21		3173	94.21		3173	94.16		3173	96.29
3172	95.69		3172	93.25		3172	88.76		3172	94.37		3172	95.02		3172	94.88		3172	94.22		3172	94.22		3172	94.15		3172	96.27
3171	95.69		3171	93.25		3171	88.76		3171	94.37		3171	95.01		3171	94.89		3171	94.22		3171	94.22		3171	94.13		3171	96.26
3170	95.69		3170	93.25		3170	88.76		3170	94.37		3170	95.01		3170	94.9		3170	94.22		3170	94.22		3170	94.12		3170	96.25
3169	95.7		3169	93.25		3169	88.76		3169	94.38		3169	95.02		3169	94.9		3169	94.22		3169	94.22		3169	94.1		3169	96.23
3168	95.7		3168	93.26		3168	88.77		3168	94.38		3168	95.02		3168	94.91		3168	94.23		3168	94.23		3168	94.08		3168	96.21
3167	95.7		3167	93.26		3167	88.77		3167	94.37		3167	95.02		3167	94.92		3167	94.23		3167	94.23		3167	94.06		3167	96.2
3166	95.69		3166	93.27		3166	88.77		3166	94.37		3166	95.02		3166	94.92		3166	94.24		3166	94.24		3166	94.04		3166	96.19
3165	95.69		3165	93.28		3165	88.77		3165	94.38		3165	95.02		3165	94.92		3165	94.25		3165	94.25		3165	94.02		3165	96.18
3164	95.69		3164	93.29		3164	88.78		3164	94.38		3164	95.02		3164	94.92		3164	94.25		3164	94.25		3164	94		3164	96.17
3163	95.7		3163	93.3		3163	88.79		3163	94.38		3163	95.02		3163	94.92		3163	94.26		3163	94.26		3163	93.97		3163	96.16
3162	95.7		3162	93.31		3162	88.79		3162	94.39		3162	95.02		3162	94.93		3162	94.27		3162	94.27		3162	93.95		3162	96.15
3161	95.71		3161	93.32		3161	88.79		3161	94.39		3161	95.02		3161	94.93		3161	94.28		3161	94.28		3161	93.93		3161	96.14
3160	95.71		3160	93.32		3160	88.78		3160	94.4		3160	95.02		3160	94.94		3160	94.29		3160	94.29		3160	93.92		3160	96.13
3159	95.71		3159	93.33		3159	88.78		3159	94.4		3159	95.02		3159	94.95		3159	94.3		3159	94.3		3159	93.9		3159	96.11
3158	95.72		3158	93.33		3158	88.78		3158	94.4		3158	95.02		3158	94.96		3158	94.3		3158	94.3		3158	93.89		3158	96.1
3157	95.72		3157	93.34		3157	88.78		3157	94.41		3157	95.03		3157	94.96		3157	94.29		3157	94.29		3157	93.89		3157	96.09
3156	95.73		3156	93.35		3156	88.79		3156	94.41		3156	95.03		3156	94.96		3156	94.3		3156	94.3		3156	93.88		3156	96.09
3155	95.73		3155	93.36		3155	88.8		3155	94.42		3155	95.04		3155	94.97		3155	94.31		3155	94.31		3155	93.88		3155	96.08
3154	95.74		3154	93.38		3154	88.81		3154	94.42		3154	95.04		3154	94.98		3154	94.32		3154	94.32		3154	93.87		3154	96.07
3153	95.75		3153	93.39		3153	88.82		3153	94.43		3153	95.05		3153	94.99		3153	94.32		3153	94.32		3153	93.86		3153	96.07
3152	95.75		3152	93.39		3152	88.82		3152	94.42		3152	95.05		3152	95		3152	94.33		3152	94.33		3152	93.85		3152	96.06
3151	95.75		3151	93.39		3151	88.81		3151	94.42		3151	95.04		3151	95.01		3151	94.33		3151	94.33		3151	93.82		3151	96.05
3150	95.76		3150	93.4		3150	88.81		3150	94.41		3150	95.04		3150	95.01		3150	94.33		3150	94.33		3150	93.8		3150	96.04
3149	95.76		3149	93.4		3149	88.8		3149	94.41		3149	95.03		3149	95.01		3149	94.34		3149	94.34		3149	93.78		3149	96.02
3148	95.77		3148	93.4		3148	88.8		3148	94.41		3148	95.03		3148	95.01		3148	94.35		3148	94.35		3148	93.77		3148	96
3147	95.77		3147	93.41		3147	88.8		3147	94.42		3147	95.04		3147	95.01		3147	94.36		3147	94.36		3147	93.75		3147	95.99
3146	95.77		3146	93.41		3146	88.8		3146	94.42		3146	95.04		3146	95.01		3146	94.38		3146	94.38		3146	93.74		3146	95.98
3145	95.77		3145	93.41		3145	88.8		3145	94.43		3145	95.05		3145	95.02		3145	94.39		3145	94.39		3145	93.72		3145	95.97
3144	95.77		3144	93.42		3144	88.8		3144	94.43		3144	95.05		3144	95.02		3144	94.39		3144	94.39		3144	93.7		3144	95.96
3143	95.78		3143	93.43		3143	88.81		3143	94.43		3143	95.06		3143	95.03		3143	94.39		3143	94.39		3143	93.69		3143	95.95
3142	95.79		3142	93.43		3142	88.81		3142	94.43		3142	95.06		3142	95.04		3142	94.39		3142	94.39		3142	93.68		3142	95.95
3141	95.8		3141	93.44		3141	88.81		3141	94.44		3141	95.05		3141	95.05		3141	94.39		3141	94.39		3141	93.67		3141	95.94
3140	95.8		3140	93.45		3140	88.81		3140	94.45		3140	95.05		3140	95.06		3140	94.4		3140	94.4		3140	93.66		3140	95.93
3139	95.79		3139	93.45		3139	88.81		3139	94.45		3139	95.04		3139	95.07		3139	94.4		3139	94.4		3139	93.64		3139	95.91
3138	95.79		3138	93.44		3138	88.8		3138	94.45		3138	95.04		3138	95.07		3138	94.4		3138	94.4		3138	93.62		3138	95.9
3137	95.78		3137	93.44		3137	88.79		3137	94.44		3137	95.03		3137	95.07		3137	94.4		3137	94.4		3137	93.59		3137	95.88
3136	95.77		3136	93.44		3136	88.79		3136	94.43		3136	95.03		3136	95.07		3136	94.41		3136	94.41		3136	93.58		3136	95.87
3135	95.77		3135	93.45		3135	88.78		3135	94.44		3135	95.04		3135	95.07		3135	94.41		3135	94.41		3135	93.56		3135	95.86
3134	95.77		3134	93.45		3134	88.79		3134	94.44		3134	95.04		3134	95.07		3134	94.43		3134	94.43		3134	93.55		3134	95.86
3133	95.79		3133	93.46		3133	88.8		3133	94.46		3133	95.05		3133	95.08		3133	94.44		3133	94.44		3133	93.54		3133	95.85
3132	95.8		3132	93.47		3132	88.81		3132	94.46		3132	95.06		3132	95.08		3132	94.46		3132	94.46		3132	93.53		3132	95.84
3131	95.81		3131	93.47		3131	88.82		3131	94.47		3131	95.06		3131	95.09		3131	94.47		3131	94.47		3131	93.52		3131	95.82
3130	95.82		3130	93.48		3130	88.83		3130	94.46		3130	95.06		3130	95.1		3130	94.48		3130	94.48		3130	93.51		3130	95.81
3129	95.83		3129	93.48		3129	88.84		3129	94.46		3129	95.06		3129	95.11		3129	94.49		3129	94.49		3129	93.49		3129	95.8
3128	95.83		3128	93.48		3128	88.84		3128	94.46		3128	95.06		3128	95.11		3128	94.49		3128	94.49		3128	93.48		3128	95.79
3127	95.83		3127	93.48		3127	88.83		3127	94.47		3127	95.06		3127	95.12		3127	94.5		3127	94.5		3127	93.46		3127	95.78
3126	95.83		3126	93.48		3126	88.82		3126	94.47		3126	95.06		3126	95.13		3126	94.5		3126	94.5		3126	93.45		3126	95.78
3125	95.84		3125	93.48		3125	88.82		3125	94.48		3125	95.06		3125	95.13		3125	94.5		3125	94.5		3125	93.44		3125	95.77
3124	95.84		3124	93.48		3124	88.83		3124	94.48		3124	95.06		3124	95.14		3124	94.5		3124	94.5		3124	93.44		3124	95.76
3123	95.85		3123	93.49		3123	88.84		3123	94.48		3123	95.06		3123	95.14		3123	94.5		3123	94.5		3123	93.43		3123	95.76
3122	95.85		3122	93.49		3122	88.85		3122	94.49		3122	95.06		3122	95.14		3122	94.51		3122	94.51		3122	93.43		3122	95.75
3121	95.86		3121	93.49		3121	88.87		3121	94.5		3121	95.06		3121	95.15		3121	94.52		3121	94.52		3121	93.43		3121	95.74
3120	95.87		3120	93.5		3120	88.88		3120	94.5		3120	95.07		3120	95.16		3120	94.53		3120	94.53		3120	93.42		3120	95.74
3119	95.88		3119	93.5		3119	88.88		3119	94.5		3119	95.07		3119	95.17		3119	94.53		3119	94.53		3119	93.42		3119	95.73
3118	95.87		3118	93.5		3118	88.89		3118	94.5		3118	95.07		3118	95.17		3118	94.54		3118	94.54		3118	93.41		3118	95.72
3117	95.87		3117	93.5		3117	88.88		3117	94.49		3117	95.06		3117	95.17		3117	94.54		3117	94.54		3117	93.39		3117	95.71
3116	95.87		3116	93.5		3116	88.88		3116	94.48		3116	95.06		3116	95.17		3116	94.54		3116	94.54		3116	93.37		3116	95.7
3115	95.86		3115	93.5		3115	88.88		3115	94.48		3115	95.06		3115	95.16		3115	94.54		3115	94.54		3115	93.36		3115	95.69
3114	95.86		3114	93.51		3114	88.87		3114	94.47		3114	95.06		3114	95.15		3114	94.54		3114	94.54		3114	93.35		3114	95.68
3113	95.87		3113	93.51		3113	88.87		3113	94.48		3113	95.07		3113	95.15		3113	94.55		3113	94.55		3113	93.34		3113	95.67
3112	95.87		3112	93.52		3112	88.87		3112	94.48		3112	95.08		3112	95.16		3112	94.56		3112	94.56		3112	93.34		3112	95.67
3111	95.88		3111	93.53		3111	88.88		3111	94.49		3111	95.09		3111	95.16		3111	94.57		3111	94.57		3111	93.32		3111	95.66
3110	95.89		3110	93.54		3110	88.89		3110	94.5		3110	95.09		3110	95.17		3110	94.57		3110	94.57		3110	93.3		3110	95.65
3109	95.9		3109	93.54		3109	88.89		3109	94.5		3109	95.09		3109	95.18		3109	94.58		3109	94.58		3109	93.28		3109	95.64
3108	95.91		3108	93.54		3108	88.89		3108	94.5		3108	95.09		3108	95.19		3108	94.58		3108	94.58		3108	93.27		3108	95.63
3107	95.91		3107	93.54		3107	88.88		3107	94.5		3107	95.09		3107	95.2		3107	94.58		3107	94.58		3107	93.26		3107	95.62
3106	95.92		3106	93.55		3106	88.87		3106	94.5		3106	95.09		3106	95.21		3106	94.59		3106	94.59		3106	93.25		3106	95.6
3105	95.92		3105	93.55		3105	88.87		3105	94.5		3105	95.09		3105	95.21		3105	94.59		3105	94.59		3105	93.24		3105	95.58
3104	95.91		3104	93.54		3104	88.87		3104	94.5		3104	95.09		3104	95.21		3104	94.59		3104	94.59		3104	93.23		3104	95.57
3103	95.9		3103	93.53		3103	88.88		3103	94.5		3103	95.08		3103	95.21		3103	94.59		3103	94.59		3103	93.22		3103	95.56
3102	95.89		3102	93.52		3102	88.88		3102	94.49		3102	95.08		3102	95.21		3102	94.59		3102	94.59		3102	93.21		3102	95.56
3101	95.88		3101	93.51		3101	88.88		3101	94.49		3101	95.08		3101	95.2		3101	94.6		3101	94.6		3101	93.2		3101	95.55
3100	95.88		3100	93.51		3100	88.88		3100	94.49		3100	95.08		3100	95.2		3100	94.61		3100	94.61		3100	93.19		3100	95.54
3099	95.89		3099	93.52		3099	88.88		3099	94.5		3099	95.08		3099	95.2		3099	94.63		3099	94.63		3099	93.18		3099	95.53
3098	95.89		3098	93.52		3098	88.88		3098	94.5		3098	95.08		3098	95.21		3098	94.64		3098	94.64		3098	93.17		3098	95.52
3097	95.9		3097	93.52		3097	88.88		3097	94.49		3097	95.08		3097	95.21		3097	94.64		3097	94.64		3097	93.16		3097	95.51
3096	95.9		3096	93.51		3096	88.87		3096	94.49		3096	95.08		3096	95.22		3096	94.64		3096	94.64		3096	93.16		3096	95.5
3095	95.89		3095	93.51		3095	88.87		3095	94.49		3095	95.08		3095	95.22		3095	94.64		3095	94.64		3095	93.15		3095	95.49
3094	95.89		3094	93.52		3094	88.87		3094	94.49		3094	95.09		3094	95.22		3094	94.64		3094	94.64		3094	93.14		3094	95.48
3093	95.9		3093	93.52		3093	88.87		3093	94.49		3093	95.09		3093	95.22		3093	94.64		3093	94.64		3093	93.12		3093	95.47
3092	95.9		3092	93.52		3092	88.88		3092	94.5		3092	95.09		3092	95.22		3092	94.64		3092	94.64		3092	93.11		3092	95.46
3091	95.91		3091	93.52		3091	88.88		3091	94.5		3091	95.09		3091	95.21		3091	94.64		3091	94.64		3091	93.1		3091	95.45
3090	95.91		3090	93.52		3090	88.88		3090	94.5		3090	95.09		3090	95.2		3090	94.64		3090	94.64		3090	93.08		3090	95.44
3089	95.9		3089	93.51		3089	88.88		3089	94.5		3089	95.09		3089	95.2		3089	94.64		3089	94.64		3089	93.07		3089	95.43
3088	95.9		3088	93.5		3088	88.87		3088	94.49		3088	95.09		3088	95.2		3088	94.65		3088	94.65		3088	93.07		3088	95.42
3087	95.9		3087	93.5		3087	88.87		3087	94.49		3087	95.09		3087	95.2		3087	94.66		3087	94.66		3087	93.06		3087	95.42
3086	95.9		3086	93.49		3086	88.87		3086	94.49		3086	95.09		3086	95.21		3086	94.67		3086	94.67		3086	93.05		3086	95.41
3085	95.91		3085	93.49		3085	88.87		3085	94.49		3085	95.09		3085	95.21		3085	94.67		3085	94.67		3085	93.04		3085	95.4
3084	95.92		3084	93.5		3084	88.88		3084	94.5		3084	95.09		3084	95.22		3084	94.67		3084	94.67		3084	93.03		3084	95.39
3083	95.92		3083	93.5		3083	88.88		3083	94.5		3083	95.09		3083	95.23		3083	94.67		3083	94.67		3083	93.02		3083	95.38
3082	95.93		3082	93.5		3082	88.88		3082	94.49		3082	95.1		3082	95.23		3082	94.67		3082	94.67		3082	93.01		3082	95.38
3081	95.92		3081	93.5		3081	88.88		3081	94.49		3081	95.09		3081	95.23		3081	94.66		3081	94.66		3081	93		3081	95.37
3080	95.92		3080	93.49		3080	88.87		3080	94.48		3080	95.09		3080	95.22		3080	94.65		3080	94.65		3080	92.98		3080	95.36
3079	95.91		3079	93.48		3079	88.86		3079	94.46		3079	95.08		3079	95.2		3079	94.64		3079	94.64		3079	92.97		3079	95.34
3078	95.9		3078	93.46		3078	88.84		3078	94.45		3078	95.07		3078	95.19		3078	94.63		3078	94.63		3078	92.95		3078	95.32
3077	95.89		3077	93.45		3077	88.82		3077	94.43		3077	95.05		3077	95.18		3077	94.63		3077	94.63		3077	92.93		3077	95.3
3076	95.88		3076	93.44		3076	88.81		3076	94.42		3076	95.05		3076	95.17		3076	94.63		3076	94.63		3076	92.91		3076	95.28
3075	95.88		3075	93.42		3075	88.8		3075	94.41		3075	95.05		3075	95.16		3075	94.62		3075	94.62		3075	92.89		3075	95.27
3074	95.88		3074	93.41		3074	88.79		3074	94.41		3074	95.05		3074	95.15		3074	94.62		3074	94.62		3074	92.88		3074	95.26
3073	95.88		3073	93.4		3073	88.8		3073	94.41		3073	95.05		3073	95.15		3073	94.62		3073	94.62		3073	92.87		3073	95.25
3072	95.88		3072	93.4		3072	88.81		3072	94.41		3072	95.05		3072	95.15		3072	94.62		3072	94.62		3072	92.86		3072	95.25
3071	95.89		3071	93.39		3071	88.82		3071	94.41		3071	95.05		3071	95.15		3071	94.62		3071	94.62		3071	92.85		3071	95.24
3070	95.9		3070	93.39		3070	88.83		3070	94.41		3070	95.05		3070	95.15		3070	94.62		3070	94.62		3070	92.84		3070	95.23
3069	95.9		3069	93.38		3069	88.83		3069	94.41		3069	95.05		3069	95.16		3069	94.62		3069	94.62		3069	92.83		3069	95.22
3068	95.9		3068	93.37		3068	88.82		3068	94.41		3068	95.04		3068	95.16		3068	94.61		3068	94.61		3068	92.81		3068	95.2
3067	95.89		3067	93.36		3067	88.82		3067	94.39		3067	95.03		3067	95.16		3067	94.61		3067	94.61		3067	92.79		3067	95.18
3066	95.88		3066	93.35		3066	88.81		3066	94.38		3066	95.02		3066	95.16		3066	94.61		3066	94.61		3066	92.77		3066	95.16
3065	95.87		3065	93.34		3065	88.8		3065	94.36		3065	95.02		3065	95.16		3065	94.61		3065	94.61		3065	92.75		3065	95.14
3064	95.86		3064	93.33		3064	88.8		3064	94.35		3064	95.02		3064	95.16		3064	94.61		3064	94.61		3064	92.74		3064	95.12
3063	95.86		3063	93.32		3063	88.79		3063	94.34		3063	95.01		3063	95.16		3063	94.61		3063	94.61		3063	92.72		3063	95.11
3062	95.86		3062	93.32		3062	88.79		3062	94.34		3062	95.01		3062	95.15		3062	94.61		3062	94.61		3062	92.71		3062	95.1
3061	95.86		3061	93.31		3061	88.8		3061	94.34		3061	95.02		3061	95.15		3061	94.61		3061	94.61		3061	92.69		3061	95.08
3060	95.88		3060	93.31		3060	88.81		3060	94.34		3060	95.02		3060	95.16		3060	94.62		3060	94.62		3060	92.68		3060	95.07
3059	95.89		3059	93.31		3059	88.82		3059	94.35		3059	95.03		3059	95.17		3059	94.62		3059	94.62		3059	92.68		3059	95.05
3058	95.9		3058	93.31		3058	88.83		3058	94.35		3058	95.04		3058	95.18		3058	94.62		3058	94.62		3058	92.67		3058	95.04
3057	95.9		3057	93.31		3057	88.83		3057	94.34		3057	95.04		3057	95.18		3057	94.62		3057	94.62		3057	92.66		3057	95.02
3056	95.9		3056	93.3		3056	88.83		3056	94.33		3056	95.03		3056	95.17		3056	94.62		3056	94.62		3056	92.64		3056	95.01
3055	95.9		3055	93.29		3055	88.83		3055	94.33		3055	95.03		3055	95.17		3055	94.62		3055	94.62		3055	92.63		3055	94.99
3054	95.9		3054	93.29		3054	88.84		3054	94.33		3054	95.03		3054	95.18		3054	94.62		3054	94.62		3054	92.62		3054	94.98
3053	95.92		3053	93.29		3053	88.85		3053	94.33		3053	95.04		3053	95.19		3053	94.64		3053	94.64		3053	92.62		3053	94.97
3052	95.93		3052	93.29		3052	88.86		3052	94.34		3052	95.05		3052	95.21		3052	94.65		3052	94.65		3052	92.62		3052	94.96
3051	95.94		3051	93.29		3051	88.87		3051	94.34		3051	95.06		3051	95.22		3051	94.66		3051	94.66		3051	92.61		3051	94.95
3050	95.95		3050	93.29		3050	88.87		3050	94.33		3050	95.07		3050	95.22		3050	94.67		3050	94.67		3050	92.6		3050	94.94
3049	95.95		3049	93.29		3049	88.87		3049	94.33		3049	95.07		3049	95.22		3049	94.68		3049	94.68		3049	92.58		3049	94.93
3048	95.95		3048	93.29		3048	88.88		3048	94.33		3048	95.08		3048	95.22		3048	94.69		3048	94.69		3048	92.58		3048	94.92
3047	95.96		3047	93.29		3047	88.9		3047	94.33		3047	95.09		3047	95.23		3047	94.7		3047	94.7		3047	92.57		3047	94.92
3046	95.97		3046	93.3		3046	88.91		3046	94.33		3046	95.1		3046	95.25		3046	94.71		3046	94.71		3046	92.58		3046	94.91
3045	95.98		3045	93.3		3045	88.92		3045	94.34		3045	95.1		3045	95.27		3045	94.72		3045	94.72		3045	92.58		3045	94.91
3044	95.99		3044	93.3		3044	88.93		3044	94.34		3044	95.1		3044	95.28		3044	94.73		3044	94.73		3044	92.59		3044	94.91
3043	96		3043	93.3		3043	88.94		3043	94.34		3043	95.11		3043	95.3		3043	94.73		3043	94.73		3043	92.6		3043	94.9
3042	96.01		3042	93.31		3042	88.95		3042	94.35		3042	95.11		3042	95.31		3042	94.74		3042	94.74		3042	92.59		3042	94.9
3041	96.02		3041	93.32		3041	88.95		3041	94.35		3041	95.11		3041	95.33		3041	94.74		3041	94.74		3041	92.59		3041	94.9
3040	96.03		3040	93.32		3040	88.96		3040	94.36		3040	95.11		3040	95.34		3040	94.75		3040	94.75		3040	92.58		3040	94.89
3039	96.03		3039	93.33		3039	88.97		3039	94.37		3039	95.12		3039	95.35		3039	94.76		3039	94.76		3039	92.57		3039	94.89
3038	96.04		3038	93.34		3038	88.98		3038	94.37		3038	95.13		3038	95.36		3038	94.78		3038	94.78		3038	92.57		3038	94.89
3037	96.05		3037	93.35		3037	88.99		3037	94.38		3037	95.15		3037	95.38		3037	94.8		3037	94.8		3037	92.57		3037	94.89
3036	96.06		3036	93.36		3036	89.01		3036	94.38		3036	95.16		3036	95.4		3036	94.81		3036	94.81		3036	92.57		3036	94.89
3035	96.07		3035	93.36		3035	89.02		3035	94.39		3035	95.17		3035	95.41		3035	94.82		3035	94.82		3035	92.58		3035	94.89
3034	96.08		3034	93.36		3034	89.04		3034	94.39		3034	95.17		3034	95.42		3034	94.83		3034	94.83		3034	92.58		3034	94.89
3033	96.08		3033	93.36		3033	89.04		3033	94.38		3033	95.18		3033	95.43		3033	94.84		3033	94.84		3033	92.58		3033	94.89
3032	96.08		3032	93.37		3032	89.05		3032	94.38		3032	95.18		3032	95.44		3032	94.85		3032	94.85		3032	92.58		3032	94.89
3031	96.08		3031	93.37		3031	89.05		3031	94.37		3031	95.19		3031	95.45		3031	94.86		3031	94.86		3031	92.58		3031	94.88
3030	96.09		3030	93.37		3030	89.06		3030	94.37		3030	95.19		3030	95.46		3030	94.87		3030	94.87		3030	92.58		3030	94.88
3029	96.09		3029	93.37		3029	89.07		3029	94.38		3029	95.2		3029	95.48		3029	94.88		3029	94.88		3029	92.58		3029	94.87
3028	96.1		3028	93.38		3028	89.08		3028	94.39		3028	95.21		3028	95.5		3028	94.88		3028	94.88		3028	92.58		3028	94.87
3027	96.12		3027	93.38		3027	89.1		3027	94.4		3027	95.22		3027	95.51		3027	94.89		3027	94.89		3027	92.59		3027	94.87
3026	96.14		3026	93.39		3026	89.12		3026	94.42		3026	95.23		3026	95.53		3026	94.89		3026	94.89		3026	92.6		3026	94.88
3025	96.15		3025	93.41		3025	89.14		3025	94.43		3025	95.24		3025	95.55		3025	94.91		3025	94.91		3025	92.61		3025	94.89
3024	96.18		3024	93.42		3024	89.15		3024	94.44		3024	95.24		3024	95.57		3024	94.92		3024	94.92		3024	92.62		3024	94.9
3023	96.2		3023	93.44		3023	89.17		3023	94.45		3023	95.25		3023	95.59		3023	94.94		3023	94.94		3023	92.62		3023	94.9
3022	96.22		3022	93.45		3022	89.19		3022	94.46		3022	95.27		3022	95.61		3022	94.96		3022	94.96		3022	92.63		3022	94.91
3021	96.24		3021	93.46		3021	89.21		3021	94.47		3021	95.28		3021	95.64		3021	94.98		3021	94.98		3021	92.64		3021	94.92
3020	96.26		3020	93.47		3020	89.23		3020	94.48		3020	95.3		3020	95.67		3020	95		3020	95		3020	92.65		3020	94.93
3019	96.27		3019	93.47		3019	89.26		3019	94.49		3019	95.32		3019	95.69		3019	95.02		3019	95.02		3019	92.67		3019	94.94
3018	96.28		3018	93.48		3018	89.28		3018	94.5		3018	95.33		3018	95.7		3018	95.04		3018	95.04		3018	92.68		3018	94.95
3017	96.29		3017	93.48		3017	89.31		3017	94.52		3017	95.34		3017	95.72		3017	95.05		3017	95.05		3017	92.69		3017	94.96
3016	96.3		3016	93.49		3016	89.34		3016	94.53		3016	95.35		3016	95.73		3016	95.07		3016	95.07		3016	92.71		3016	94.97
3015	96.31		3015	93.5		3015	89.37		3015	94.55		3015	95.35		3015	95.76		3015	95.09		3015	95.09		3015	92.72		3015	94.98
3014	96.33		3014	93.52		3014	89.39		3014	94.56		3014	95.36		3014	95.78		3014	95.11		3014	95.11		3014	92.73		3014	94.99
3013	96.33		3013	93.54		3013	89.41		3013	94.58		3013	95.37		3013	95.8		3013	95.13		3013	95.13		3013	92.75		3013	95.01
3012	96.34		3012	93.55		3012	89.42		3012	94.59		3012	95.37		3012	95.81		3012	95.14		3012	95.14		3012	92.75		3012	95.01
3011	96.34		3011	93.55		3011	89.41		3011	94.59		3011	95.37		3011	95.81		3011	95.14		3011	95.14		3011	92.75		3011	95.01
3010	96.34		3010	93.55		3010	89.41		3010	94.6		3010	95.37		3010	95.82		3010	95.16		3010	95.16		3010	92.75		3010	95.01
3009	96.35		3009	93.55		3009	89.42		3009	94.6		3009	95.37		3009	95.83		3009	95.17		3009	95.17		3009	92.75		3009	95.02
3008	96.36		3008	93.56		3008	89.43		3008	94.61		3008	95.36		3008	95.85		3008	95.18		3008	95.18		3008	92.76		3008	95.02
3007	96.37		3007	93.58		3007	89.44		3007	94.61		3007	95.36		3007	95.87		3007	95.19		3007	95.19		3007	92.77		3007	95.03
3006	96.38		3006	93.59		3006	89.45		3006	94.62		3006	95.37		3006	95.88		3006	95.2		3006	95.2		3006	92.78		3006	95.03
3005	96.39		3005	93.6		3005	89.47		3005	94.63		3005	95.37		3005	95.9		3005	95.21		3005	95.21		3005	92.79		3005	95.04
3004	96.4		3004	93.6		3004	89.48		3004	94.64		3004	95.38		3004	95.91		3004	95.22		3004	95.22		3004	92.79		3004	95.04
3003	96.41		3003	93.61		3003	89.49		3003	94.65		3003	95.39		3003	95.92		3003	95.23		3003	95.23		3003	92.8		3003	95.04
3002	96.42		3002	93.62		3002	89.51		3002	94.66		3002	95.4		3002	95.93		3002	95.24		3002	95.24		3002	92.8		3002	95.05
3001	96.43		3001	93.63		3001	89.52		3001	94.67		3001	95.4		3001	95.94		3001	95.25		3001	95.25		3001	92.81		3001	95.06
3000	96.44		3000	93.63		3000	89.54		3000	94.68		3000	95.4		3000	95.96		3000	95.25		3000	95.25		3000	92.81		3000	95.06
2999	96.46		2999	93.64		2999	89.56		2999	94.69		2999	95.4		2999	95.97		2999	95.25		2999	95.25		2999	92.81		2999	95.07
2998	96.47		2998	93.65		2998	89.58		2998	94.7		2998	95.4		2998	95.97		2998	95.25		2998	95.25		2998	92.81		2998	95.07
2997	96.48		2997	93.65		2997	89.59		2997	94.71		2997	95.39		2997	95.98		2997	95.25		2997	95.25		2997	92.8		2997	95.07
2996	96.48		2996	93.66		2996	89.59		2996	94.72		2996	95.39		2996	95.98		2996	95.25		2996	95.25		2996	92.8		2996	95.07
2995	96.49		2995	93.66		2995	89.6		2995	94.73		2995	95.38		2995	95.99		2995	95.26		2995	95.26		2995	92.8		2995	95.08
2994	96.5		2994	93.67		2994	89.61		2994	94.74		2994	95.38		2994	95.99		2994	95.26		2994	95.26		2994	92.8		2994	95.09
2993	96.5		2993	93.67		2993	89.63		2993	94.74		2993	95.38		2993	96		2993	95.26		2993	95.26		2993	92.79		2993	95.09
2992	96.51		2992	93.67		2992	89.64		2992	94.74		2992	95.38		2992	96		2992	95.26		2992	95.26		2992	92.79		2992	95.08
2991	96.51		2991	93.67		2991	89.64		2991	94.74		2991	95.37		2991	96		2991	95.26		2991	95.26		2991	92.78		2991	95.07
2990	96.52		2990	93.66		2990	89.63		2990	94.74		2990	95.36		2990	96		2990	95.26		2990	95.26		2990	92.77		2990	95.05
2989	96.53		2989	93.66		2989	89.64		2989	94.75		2989	95.35		2989	95.99		2989	95.25		2989	95.25		2989	92.76		2989	95.04
2988	96.53		2988	93.67		2988	89.64		2988	94.76		2988	95.35		2988	95.99		2988	95.25		2988	95.25		2988	92.76		2988	95.03
2987	96.54		2987	93.68		2987	89.66		2987	94.77		2987	95.34		2987	95.99		2987	95.25		2987	95.25		2987	92.75		2987	95.02
2986	96.56		2986	93.68		2986	89.68		2986	94.78		2986	95.34		2986	95.99		2986	95.26		2986	95.26		2986	92.75		2986	95
2985	96.57		2985	93.69		2985	89.69		2985	94.78		2985	95.34		2985	95.99		2985	95.26		2985	95.26		2985	92.75		2985	94.98
2984	96.58		2984	93.69		2984	89.71		2984	94.79		2984	95.33		2984	96		2984	95.26		2984	95.26		2984	92.75		2984	94.97
2983	96.58		2983	93.69		2983	89.72		2983	94.8		2983	95.32		2983	96		2983	95.25		2983	95.25		2983	92.76		2983	94.95
2982	96.59		2982	93.7		2982	89.73		2982	94.8		2982	95.32		2982	96		2982	95.24		2982	95.24		2982	92.76		2982	94.94
2981	96.6		2981	93.7		2981	89.74		2981	94.81		2981	95.32		2981	96		2981	95.23		2981	95.23		2981	92.76		2981	94.92
2980	96.6		2980	93.7		2980	89.75		2980	94.81		2980	95.31		2980	96		2980	95.22		2980	95.22		2980	92.77		2980	94.91
2979	96.61		2979	93.7		2979	89.76		2979	94.82		2979	95.31		2979	95.99		2979	95.21		2979	95.21		2979	92.77		2979	94.9
2978	96.61		2978	93.69		2978	89.76		2978	94.82		2978	95.3		2978	95.98		2978	95.21		2978	95.21		2978	92.78		2978	94.88
2977	96.6		2977	93.69		2977	89.77		2977	94.83		2977	95.3		2977	95.98		2977	95.2		2977	95.2		2977	92.8		2977	94.87
2976	96.6		2976	93.68		2976	89.78		2976	94.83		2976	95.29		2976	95.97		2976	95.19		2976	95.19		2976	92.82		2976	94.85
2975	96.61		2975	93.68		2975	89.79		2975	94.83		2975	95.29		2975	95.97		2975	95.18		2975	95.18		2975	92.85		2975	94.83
2974	96.62		2974	93.67		2974	89.79		2974	94.83		2974	95.3		2974	95.97		2974	95.18		2974	95.18		2974	92.88		2974	94.81
2973	96.63		2973	93.67		2973	89.8		2973	94.83		2973	95.31		2973	95.97		2973	95.18		2973	95.18		2973	92.91		2973	94.79
2972	96.63		2972	93.66		2972	89.8		2972	94.84		2972	95.32		2972	95.97		2972	95.18		2972	95.18		2972	92.95		2972	94.78
2971	96.63		2971	93.66		2971	89.8		2971	94.84		2971	95.33		2971	95.97		2971	95.19		2971	95.19		2971	93		2971	94.77
2970	96.63		2970	93.66		2970	89.81		2970	94.84		2970	95.34		2970	95.98		2970	95.19		2970	95.19		2970	93.06		2970	94.77
2969	96.64		2969	93.66		2969	89.82		2969	94.83		2969	95.35		2969	95.98		2969	95.19		2969	95.19		2969	93.13		2969	94.78
2968	96.65		2968	93.66		2968	89.83		2968	94.83		2968	95.35		2968	95.99		2968	95.18		2968	95.18		2968	93.2		2968	94.79
2967	96.65		2967	93.66		2967	89.83		2967	94.84		2967	95.35		2967	96		2967	95.17		2967	95.17		2967	93.28		2967	94.8
2966	96.66		2966	93.66		2966	89.84		2966	94.84		2966	95.36		2966	96.01		2966	95.17		2966	95.17		2966	93.36		2966	94.82
2965	96.67		2965	93.66		2965	89.85		2965	94.85		2965	95.37		2965	96.01		2965	95.18		2965	95.18		2965	93.43		2965	94.83
2964	96.69		2964	93.67		2964	89.87		2964	94.85		2964	95.38		2964	96.02		2964	95.19		2964	95.19		2964	93.51		2964	94.85
2963	96.69		2963	93.68		2963	89.88		2963	94.86		2963	95.4		2963	96.03		2963	95.2		2963	95.2		2963	93.59		2963	94.88
2962	96.7		2962	93.69		2962	89.88		2962	94.87		2962	95.42		2962	96.04		2962	95.22		2962	95.22		2962	93.67		2962	94.9
2961	96.7		2961	93.69		2961	89.89		2961	94.87		2961	95.43		2961	96.04		2961	95.22		2961	95.22		2961	93.75		2961	94.93
2960	96.7		2960	93.68		2960	89.89		2960	94.87		2960	95.44		2960	96.05		2960	95.23		2960	95.23		2960	93.82		2960	94.95
2959	96.71		2959	93.67		2959	89.9		2959	94.88		2959	95.45		2959	96.05		2959	95.23		2959	95.23		2959	93.88		2959	94.98
2958	96.72		2958	93.67		2958	89.91		2958	94.88		2958	95.46		2958	96.05		2958	95.24		2958	95.24		2958	93.93		2958	95.01
2957	96.73		2957	93.67		2957	89.93		2957	94.88		2957	95.48		2957	96.06		2957	95.25		2957	95.25		2957	93.98		2957	95.03
2956	96.73		2956	93.68		2956	89.95		2956	94.89		2956	95.5		2956	96.06		2956	95.27		2956	95.27		2956	94.02		2956	95.06
2955	96.74		2955	93.68		2955	89.97		2955	94.9		2955	95.52		2955	96.07		2955	95.29		2955	95.29		2955	94.04		2955	95.09
2954	96.74		2954	93.68		2954	89.99		2954	94.91		2954	95.54		2954	96.08		2954	95.3		2954	95.3		2954	94.06		2954	95.1
2953	96.75		2953	93.68		2953	89.99		2953	94.92		2953	95.56		2953	96.09		2953	95.32		2953	95.32		2953	94.07		2953	95.12
2952	96.75		2952	93.68		2952	90		2952	94.93		2952	95.57		2952	96.09		2952	95.33		2952	95.33		2952	94.07		2952	95.13
2951	96.76		2951	93.67		2951	90		2951	94.93		2951	95.58		2951	96.09		2951	95.34		2951	95.34		2951	94.06		2951	95.13
2950	96.76		2950	93.66		2950	90.01		2950	94.93		2950	95.59		2950	96.09		2950	95.34		2950	95.34		2950	94.04		2950	95.14
2949	96.78		2949	93.66		2949	90.02		2949	94.94		2949	95.6		2949	96.09		2949	95.35		2949	95.35		2949	94.04		2949	95.15
2948	96.79		2948	93.65		2948	90.04		2948	94.95		2948	95.6		2948	96.09		2948	95.35		2948	95.35		2948	94.04		2948	95.16
2947	96.81		2947	93.66		2947	90.06		2947	94.96		2947	95.61		2947	96.09		2947	95.36		2947	95.36		2947	94.05		2947	95.17
2946	96.82		2946	93.66		2946	90.07		2946	94.97		2946	95.62		2946	96.1		2946	95.36		2946	95.36		2946	94.07		2946	95.19
2945	96.83		2945	93.66		2945	90.08		2945	94.97		2945	95.62		2945	96.1		2945	95.37		2945	95.37		2945	94.09		2945	95.2
2944	96.83		2944	93.66		2944	90.08		2944	94.98		2944	95.62		2944	96.1		2944	95.37		2944	95.37		2944	94.12		2944	95.21
2943	96.83		2943	93.65		2943	90.08		2943	94.97		2943	95.61		2943	96.08		2943	95.36		2943	95.36		2943	94.16		2943	95.22
2942	96.82		2942	93.63		2942	90.07		2942	94.96		2942	95.6		2942	96.06		2942	95.34		2942	95.34		2942	94.2		2942	95.24
2941	96.81		2941	93.61		2941	90.06		2941	94.95		2941	95.58		2941	96.04		2941	95.31		2941	95.31		2941	94.25		2941	95.26
2940	96.81		2940	93.6		2940	90.06		2940	94.93		2940	95.56		2940	96.02		2940	95.3		2940	95.3		2940	94.31		2940	95.29
2939	96.81		2939	93.59		2939	90.06		2939	94.93		2939	95.55		2939	96.01		2939	95.28		2939	95.28		2939	94.38		2939	95.31
2938	96.82		2938	93.6		2938	90.06		2938	94.93		2938	95.54		2938	96.01		2938	95.27		2938	95.27		2938	94.45		2938	95.35
2937	96.83		2937	93.61		2937	90.06		2937	94.94		2937	95.53		2937	96		2937	95.26		2937	95.26		2937	94.54		2937	95.39
2936	96.83		2936	93.61		2936	90.06		2936	94.95		2936	95.53		2936	96		2936	95.24		2936	95.24		2936	94.64		2936	95.43
2935	96.83		2935	93.61		2935	90.07		2935	94.95		2935	95.52		2935	95.99		2935	95.22		2935	95.22		2935	94.74		2935	95.47
2934	96.84		2934	93.61		2934	90.07		2934	94.96		2934	95.5		2934	95.99		2934	95.21		2934	95.21		2934	94.84		2934	95.51
2933	96.85		2933	93.61		2933	90.06		2933	94.96		2933	95.49		2933	95.98		2933	95.19		2933	95.19		2933	94.96		2933	95.55
2932	96.86		2932	93.61		2932	90.06		2932	94.96		2932	95.49		2932	95.97		2932	95.19		2932	95.19		2932	95.08		2932	95.59
2931	96.88		2931	93.61		2931	90.06		2931	94.97		2931	95.48		2931	95.97		2931	95.18		2931	95.18		2931	95.2		2931	95.64
2930	96.89		2930	93.61		2930	90.06		2930	94.97		2930	95.48		2930	95.98		2930	95.18		2930	95.18		2930	95.33		2930	95.69
2929	96.89		2929	93.61		2929	90.06		2929	94.97		2929	95.48		2929	95.98		2929	95.17		2929	95.17		2929	95.47		2929	95.74
2928	96.89		2928	93.61		2928	90.05		2928	94.97		2928	95.48		2928	95.98		2928	95.17		2928	95.17		2928	95.61		2928	95.8
2927	96.89		2927	93.61		2927	90.05		2927	94.97		2927	95.48		2927	95.98		2927	95.16		2927	95.16		2927	95.74		2927	95.84
2926	96.89		2926	93.62		2926	90.05		2926	94.98		2926	95.49		2926	95.98		2926	95.16		2926	95.16		2926	95.88		2926	95.89
2925	96.89		2925	93.62		2925	90.04		2925	94.98		2925	95.49		2925	95.99		2925	95.16		2925	95.16		2925	96		2925	95.94
2924	96.9		2924	93.64		2924	90.05		2924	94.98		2924	95.5		2924	96		2924	95.17		2924	95.17		2924	96.13		2924	95.98
2923	96.9		2923	93.65		2923	90.05		2923	94.99		2923	95.51		2923	96.02		2923	95.18		2923	95.18		2923	96.24		2923	96.01
2922	96.91		2922	93.66		2922	90.05		2922	94.99		2922	95.52		2922	96.03		2922	95.2		2922	95.2		2922	96.34		2922	96.04
2921	96.92		2921	93.67		2921	90.06		2921	95		2921	95.54		2921	96.05		2921	95.22		2921	95.22		2921	96.42		2921	96.05
2920	96.93		2920	93.67		2920	90.08		2920	95.02		2920	95.56		2920	96.07		2920	95.24		2920	95.24		2920	96.49		2920	96.05
2919	96.95		2919	93.69		2919	90.1		2919	95.03		2919	95.57		2919	96.1		2919	95.26		2919	95.26		2919	96.53		2919	96.05
2918	96.96		2918	93.7		2918	90.12		2918	95.05		2918	95.59		2918	96.13		2918	95.29		2918	95.29		2918	96.54		2918	96.04
2917	96.97		2917	93.71		2917	90.13		2917	95.05		2917	95.6		2917	96.15		2917	95.31		2917	95.31		2917	96.51		2917	96.03
2916	96.98		2916	93.72		2916	90.14		2916	95.05		2916	95.62		2916	96.16		2916	95.32		2916	95.32		2916	96.44		2916	96.02
2915	96.98		2915	93.72		2915	90.16		2915	95.05		2915	95.63		2915	96.17		2915	95.34		2915	95.34		2915	96.32		2915	96
2914	96.98		2914	93.73		2914	90.17		2914	95.05		2914	95.64		2914	96.19		2914	95.36		2914	95.36		2914	96.17		2914	95.98
2913	96.98		2913	93.73		2913	90.18		2913	95.05		2913	95.65		2913	96.2		2913	95.37		2913	95.37		2913	95.99		2913	95.94
2912	96.99		2912	93.74		2912	90.19		2912	95.05		2912	95.66		2912	96.22		2912	95.38		2912	95.38		2912	95.8		2912	95.89
2911	97		2911	93.75		2911	90.2		2911	95.05		2911	95.67		2911	96.24		2911	95.4		2911	95.4		2911	95.62		2911	95.84
2910	97		2910	93.75		2910	90.21		2910	95.05		2910	95.68		2910	96.25		2910	95.41		2910	95.41		2910	95.46		2910	95.8
2909	97		2909	93.76		2909	90.22		2909	95.05		2909	95.69		2909	96.26		2909	95.42		2909	95.42		2909	95.32		2909	95.77
2908	97		2908	93.76		2908	90.23		2908	95.05		2908	95.7		2908	96.26		2908	95.44		2908	95.44		2908	95.2		2908	95.74
2907	96.99		2907	93.76		2907	90.23		2907	95.05		2907	95.7		2907	96.26		2907	95.45		2907	95.45		2907	95.1		2907	95.72
2906	96.99		2906	93.76		2906	90.24		2906	95.05		2906	95.71		2906	96.26		2906	95.46		2906	95.46		2906	95.02		2906	95.7
2905	96.99		2905	93.76		2905	90.25		2905	95.06		2905	95.71		2905	96.27		2905	95.47		2905	95.47		2905	94.95		2905	95.68
2904	96.99		2904	93.76		2904	90.25		2904	95.06		2904	95.72		2904	96.27		2904	95.48		2904	95.48		2904	94.88		2904	95.66
2903	97		2903	93.76		2903	90.26		2903	95.06		2903	95.73		2903	96.28		2903	95.49		2903	95.49		2903	94.82		2903	95.64
2902	97.01		2902	93.76		2902	90.26		2902	95.07		2902	95.74		2902	96.28		2902	95.51		2902	95.51		2902	94.77		2902	95.62
2901	97.01		2901	93.76		2901	90.27		2901	95.07		2901	95.74		2901	96.29		2901	95.52		2901	95.52		2901	94.73		2901	95.6
2900	97.02		2900	93.77		2900	90.28		2900	95.08		2900	95.75		2900	96.29		2900	95.52		2900	95.52		2900	94.69		2900	95.59
2899	97.03		2899	93.78		2899	90.3		2899	95.08		2899	95.77		2899	96.3		2899	95.53		2899	95.53		2899	94.65		2899	95.57
2898	97.03		2898	93.78		2898	90.31		2898	95.08		2898	95.78		2898	96.31		2898	95.53		2898	95.53		2898	94.61		2898	95.56
2897	97.04		2897	93.79		2897	90.32		2897	95.09		2897	95.79		2897	96.31		2897	95.54		2897	95.54		2897	94.58		2897	95.54
2896	97.04		2896	93.8		2896	90.32		2896	95.09		2896	95.8		2896	96.32		2896	95.55		2896	95.55		2896	94.54		2896	95.52
2895	97.04		2895	93.8		2895	90.32		2895	95.09		2895	95.81		2895	96.31		2895	95.56		2895	95.56		2895	94.5		2895	95.5
2894	97.04		2894	93.81		2894	90.33		2894	95.09		2894	95.81		2894	96.31		2894	95.57		2894	95.57		2894	94.46		2894	95.48
2893	97.04		2893	93.81		2893	90.33		2893	95.1		2893	95.82		2893	96.31		2893	95.57		2893	95.57		2893	94.42		2893	95.46
2892	97.05		2892	93.81		2892	90.34		2892	95.1		2892	95.82		2892	96.32		2892	95.58		2892	95.58		2892	94.39		2892	95.44
2891	97.06		2891	93.82		2891	90.36		2891	95.11		2891	95.84		2891	96.32		2891	95.59		2891	95.59		2891	94.36		2891	95.42
2890	97.07		2890	93.82		2890	90.36		2890	95.11		2890	95.85		2890	96.33		2890	95.6		2890	95.6		2890	94.32		2890	95.4
2889	97.07		2889	93.82		2889	90.37		2889	95.11		2889	95.86		2889	96.34		2889	95.61		2889	95.61		2889	94.29		2889	95.37
2888	97.07		2888	93.82		2888	90.38		2888	95.11		2888	95.86		2888	96.35		2888	95.61		2888	95.61		2888	94.26		2888	95.35
2887	97.08		2887	93.82		2887	90.38		2887	95.11		2887	95.87		2887	96.35		2887	95.62		2887	95.62		2887	94.22		2887	95.33
2886	97.08		2886	93.82		2886	90.39		2886	95.11		2886	95.87		2886	96.35		2886	95.62		2886	95.62		2886	94.19		2886	95.31
2885	97.09		2885	93.81		2885	90.4		2885	95.12		2885	95.88		2885	96.36		2885	95.63		2885	95.63		2885	94.16		2885	95.29
2884	97.1		2884	93.81		2884	90.41		2884	95.12		2884	95.89		2884	96.36		2884	95.63		2884	95.63		2884	94.14		2884	95.27
2883	97.11		2883	93.81		2883	90.42		2883	95.13		2883	95.9		2883	96.37		2883	95.64		2883	95.64		2883	94.11		2883	95.24
2882	97.11		2882	93.81		2882	90.43		2882	95.13		2882	95.91		2882	96.38		2882	95.64		2882	95.64		2882	94.1		2882	95.22
2881	97.11		2881	93.8		2881	90.44		2881	95.13		2881	95.91		2881	96.38		2881	95.64		2881	95.64		2881	94.08		2881	95.19
2880	97.11		2880	93.8		2880	90.44		2880	95.13		2880	95.91		2880	96.38		2880	95.64		2880	95.64		2880	94.08		2880	95.18
2879	97.11		2879	93.79		2879	90.44		2879	95.13		2879	95.92		2879	96.38		2879	95.64		2879	95.64		2879	94.08		2879	95.17
2878	97.11		2878	93.79		2878	90.44		2878	95.13		2878	95.92		2878	96.38		2878	95.63		2878	95.63		2878	94.09		2878	95.16
2877	97.11		2877	93.78		2877	90.45		2877	95.13		2877	95.93		2877	96.38		2877	95.63		2877	95.63		2877	94.1		2877	95.16
2876	97.12		2876	93.77		2876	90.46		2876	95.14		2876	95.93		2876	96.38		2876	95.63		2876	95.63		2876	94.12		2876	95.15
2875	97.13		2875	93.77		2875	90.47		2875	95.14		2875	95.93		2875	96.39		2875	95.62		2875	95.62		2875	94.15		2875	95.15
2874	97.13		2874	93.76		2874	90.48		2874	95.14		2874	95.93		2874	96.39		2874	95.62		2874	95.62		2874	94.17		2874	95.14
2873	97.14		2873	93.76		2873	90.48		2873	95.14		2873	95.93		2873	96.4		2873	95.62		2873	95.62		2873	94.18		2873	95.14
2872	97.13		2872	93.76		2872	90.49		2872	95.15		2872	95.94		2872	96.4		2872	95.62		2872	95.62		2872	94.19		2872	95.14
2871	97.13		2871	93.76		2871	90.5		2871	95.15		2871	95.94		2871	96.41		2871	95.62		2871	95.62		2871	94.19		2871	95.14
2870	97.13		2870	93.76		2870	90.51		2870	95.15		2870	95.95		2870	96.42		2870	95.63		2870	95.63		2870	94.2		2870	95.14
2869	97.13		2869	93.76		2869	90.51		2869	95.16		2869	95.96		2869	96.44		2869	95.64		2869	95.64		2869	94.2		2869	95.13
2868	97.14		2868	93.76		2868	90.52		2868	95.17		2868	95.96		2868	96.46		2868	95.65		2868	95.65		2868	94.21		2868	95.14
2867	97.15		2867	93.77		2867	90.53		2867	95.17		2867	95.97		2867	96.48		2867	95.66		2867	95.66		2867	94.22		2867	95.15
2866	97.15		2866	93.77		2866	90.54		2866	95.17		2866	95.98		2866	96.49		2866	95.67		2866	95.67		2866	94.25		2866	95.17
2865	97.16		2865	93.77		2865	90.54		2865	95.17		2865	95.99		2865	96.51		2865	95.68		2865	95.68		2865	94.28		2865	95.2
2864	97.16		2864	93.77		2864	90.54		2864	95.16		2864	95.99		2864	96.51		2864	95.68		2864	95.68		2864	94.33		2864	95.23
2863	97.16		2863	93.78		2863	90.54		2863	95.16		2863	96		2863	96.52		2863	95.68		2863	95.68		2863	94.39		2863	95.27
2862	97.16		2862	93.78		2862	90.54		2862	95.17		2862	96		2862	96.52		2862	95.68		2862	95.68		2862	94.45		2862	95.31
2861	97.16		2861	93.78		2861	90.54		2861	95.17		2861	96		2861	96.53		2861	95.69		2861	95.69		2861	94.53		2861	95.36
2860	97.17		2860	93.79		2860	90.54		2860	95.18		2860	96		2860	96.53		2860	95.69		2860	95.69		2860	94.62		2860	95.42
2859	97.17		2859	93.8		2859	90.54		2859	95.19		2859	96		2859	96.54		2859	95.69		2859	95.69		2859	94.72		2859	95.48
2858	97.18		2858	93.8		2858	90.54		2858	95.2		2858	96.01		2858	96.55		2858	95.69		2858	95.69		2858	94.84		2858	95.55
2857	97.18		2857	93.81		2857	90.54		2857	95.21		2857	96.01		2857	96.56		2857	95.69		2857	95.69		2857	94.96		2857	95.62
2856	97.19		2856	93.82		2856	90.54		2856	95.21		2856	96.01		2856	96.57		2856	95.7		2856	95.7		2856	95.09		2856	95.69
2855	97.2		2855	93.83		2855	90.55		2855	95.22		2855	96.02		2855	96.59		2855	95.71		2855	95.71		2855	95.22		2855	95.75
2854	97.21		2854	93.85		2854	90.55		2854	95.23		2854	96.04		2854	96.62		2854	95.72		2854	95.72		2854	95.34		2854	95.8
2853	97.22		2853	93.86		2853	90.56		2853	95.24		2853	96.05		2853	96.64		2853	95.74		2853	95.74		2853	95.46		2853	95.84
2852	97.23		2852	93.87		2852	90.56		2852	95.24		2852	96.06		2852	96.65		2852	95.75		2852	95.75		2852	95.56		2852	95.87
2851	97.24		2851	93.88		2851	90.56		2851	95.25		2851	96.06		2851	96.67		2851	95.76		2851	95.76		2851	95.64		2851	95.89
2850	97.25		2850	93.89		2850	90.57		2850	95.25		2850	96.06		2850	96.69		2850	95.77		2850	95.77		2850	95.67		2850	95.9
2849	97.26		2849	93.91		2849	90.58		2849	95.25		2849	96.07		2849	96.7		2849	95.79		2849	95.79		2849	95.63		2849	95.9
2848	97.26		2848	93.92		2848	90.59		2848	95.25		2848	96.08		2848	96.72		2848	95.81		2848	95.81		2848	95.52		2848	95.88
2847	97.26		2847	93.94		2847	90.6		2847	95.25		2847	96.09		2847	96.74		2847	95.82		2847	95.82		2847	95.36		2847	95.83
2846	97.26		2846	93.95		2846	90.61		2846	95.26		2846	96.11		2846	96.76		2846	95.84		2846	95.84		2846	95.16		2846	95.78
2845	97.26		2845	93.96		2845	90.62		2845	95.27		2845	96.12		2845	96.79		2845	95.85		2845	95.85		2845	94.97		2845	95.72
2844	97.27		2844	93.97		2844	90.64		2844	95.28		2844	96.14		2844	96.81		2844	95.87		2844	95.87		2844	94.78		2844	95.66
2843	97.27		2843	93.98		2843	90.66		2843	95.29		2843	96.15		2843	96.84		2843	95.89		2843	95.89		2843	94.63		2843	95.61
2842	97.27		2842	94		2842	90.67		2842	95.3		2842	96.16		2842	96.87		2842	95.91		2842	95.91		2842	94.5		2842	95.57
2841	97.28		2841	94.01		2841	90.69		2841	95.31		2841	96.17		2841	96.89		2841	95.93		2841	95.93		2841	94.39		2841	95.53
2840	97.29		2840	94.04		2840	90.7		2840	95.32		2840	96.18		2840	96.91		2840	95.95		2840	95.95		2840	94.29		2840	95.49
2839	97.3		2839	94.05		2839	90.72		2839	95.33		2839	96.19		2839	96.93		2839	95.97		2839	95.97		2839	94.21		2839	95.46
2838	97.31		2838	94.07		2838	90.72		2838	95.33		2838	96.2		2838	96.95		2838	95.98		2838	95.98		2838	94.13		2838	95.43
2837	97.32		2837	94.09		2837	90.73		2837	95.33		2837	96.22		2837	96.96		2837	95.99		2837	95.99		2837	94.06		2837	95.41
2836	97.33		2836	94.1		2836	90.73		2836	95.33		2836	96.23		2836	96.97		2836	96		2836	96		2836	94		2836	95.4
2835	97.32		2835	94.12		2835	90.73		2835	95.33		2835	96.23		2835	96.98		2835	96		2835	96		2835	93.96		2835	95.39
2834	97.32		2834	94.13		2834	90.73		2834	95.33		2834	96.23		2834	96.99		2834	96.01		2834	96.01		2834	93.92		2834	95.38
2833	97.31		2833	94.15		2833	90.73		2833	95.33		2833	96.24		2833	97		2833	96.02		2833	96.02		2833	93.89		2833	95.38
2832	97.32		2832	94.17		2832	90.73		2832	95.33		2832	96.24		2832	97.02		2832	96.03		2832	96.03		2832	93.86		2832	95.37
2831	97.32		2831	94.19		2831	90.74		2831	95.34		2831	96.25		2831	97.03		2831	96.05		2831	96.05		2831	93.84		2831	95.37
2830	97.33		2830	94.21		2830	90.76		2830	95.35		2830	96.26		2830	97.05		2830	96.06		2830	96.06		2830	93.82		2830	95.37
2829	97.33		2829	94.23		2829	90.77		2829	95.36		2829	96.27		2829	97.06		2829	96.07		2829	96.07		2829	93.81		2829	95.37
2828	97.33		2828	94.24		2828	90.77		2828	95.36		2828	96.27		2828	97.07		2828	96.08		2828	96.08		2828	93.8		2828	95.36
2827	97.33		2827	94.25		2827	90.78		2827	95.36		2827	96.27		2827	97.08		2827	96.08		2827	96.08		2827	93.78		2827	95.36
2826	97.33		2826	94.25		2826	90.78		2826	95.36		2826	96.28		2826	97.09		2826	96.08		2826	96.08		2826	93.76		2826	95.36
2825	97.33		2825	94.26		2825	90.79		2825	95.37		2825	96.28		2825	97.1		2825	96.08		2825	96.08		2825	93.74		2825	95.36
2824	97.34		2824	94.28		2824	90.8		2824	95.38		2824	96.29		2824	97.11		2824	96.09		2824	96.09		2824	93.73		2824	95.36
2823	97.34		2823	94.29		2823	90.8		2823	95.39		2823	96.3		2823	97.13		2823	96.1		2823	96.1		2823	93.72		2823	95.36
2822	97.35		2822	94.31		2822	90.81		2822	95.39		2822	96.3		2822	97.14		2822	96.11		2822	96.11		2822	93.71		2822	95.36
2821	97.35		2821	94.32		2821	90.81		2821	95.39		2821	96.31		2821	97.15		2821	96.12		2821	96.12		2821	93.7		2821	95.36
2820	97.36		2820	94.34		2820	90.82		2820	95.39		2820	96.31		2820	97.16		2820	96.13		2820	96.13		2820	93.69		2820	95.36
2819	97.36		2819	94.35		2819	90.83		2819	95.39		2819	96.32		2819	97.16		2819	96.14		2819	96.14		2819	93.68		2819	95.36
2818	97.37		2818	94.37		2818	90.83		2818	95.4		2818	96.32		2818	97.18		2818	96.15		2818	96.15		2818	93.66		2818	95.37
2817	97.38		2817	94.39		2817	90.84		2817	95.4		2817	96.33		2817	97.19		2817	96.16		2817	96.16		2817	93.65		2817	95.37
2816	97.38		2816	94.41		2816	90.84		2816	95.41		2816	96.33		2816	97.19		2816	96.16		2816	96.16		2816	93.65		2816	95.37
2815	97.38		2815	94.42		2815	90.84		2815	95.41		2815	96.33		2815	97.2		2815	96.17		2815	96.17		2815	93.64		2815	95.37
2814	97.38		2814	94.43		2814	90.84		2814	95.41		2814	96.34		2814	97.2		2814	96.17		2814	96.17		2814	93.63		2814	95.37
2813	97.38		2813	94.44		2813	90.85		2813	95.42		2813	96.34		2813	97.21		2813	96.18		2813	96.18		2813	93.62		2813	95.38
2812	97.38		2812	94.44		2812	90.86		2812	95.42		2812	96.34		2812	97.21		2812	96.18		2812	96.18		2812	93.61		2812	95.38
2811	97.39		2811	94.45		2811	90.87		2811	95.43		2811	96.35		2811	97.22		2811	96.19		2811	96.19		2811	93.6		2811	95.38
2810	97.39		2810	94.46		2810	90.87		2810	95.43		2810	96.35		2810	97.22		2810	96.19		2810	96.19		2810	93.59		2810	95.38
2809	97.4		2809	94.47		2809	90.88		2809	95.43		2809	96.36		2809	97.23		2809	96.19		2809	96.19		2809	93.59		2809	95.38
2808	97.4		2808	94.48		2808	90.88		2808	95.42		2808	96.38		2808	97.24		2808	96.2		2808	96.2		2808	93.58		2808	95.38
2807	97.39		2807	94.48		2807	90.88		2807	95.42		2807	96.39		2807	97.25		2807	96.2		2807	96.2		2807	93.57		2807	95.37
2806	97.39		2806	94.49		2806	90.87		2806	95.41		2806	96.39		2806	97.26		2806	96.2		2806	96.2		2806	93.56		2806	95.37
2805	97.39		2805	94.5		2805	90.88		2805	95.42		2805	96.4		2805	97.26		2805	96.21		2805	96.21		2805	93.55		2805	95.36
2804	97.39		2804	94.51		2804	90.88		2804	95.42		2804	96.4		2804	97.26		2804	96.22		2804	96.22		2804	93.54		2804	95.36
2803	97.4		2803	94.52		2803	90.89		2803	95.43		2803	96.4		2803	97.27		2803	96.22		2803	96.22		2803	93.53		2803	95.36
2802	97.4		2802	94.53		2802	90.9		2802	95.43		2802	96.4		2802	97.27		2802	96.23		2802	96.23		2802	93.52		2802	95.36
2801	97.41		2801	94.54		2801	90.9		2801	95.43		2801	96.4		2801	97.27		2801	96.23		2801	96.23		2801	93.52		2801	95.36
2800	97.42		2800	94.54		2800	90.91		2800	95.43		2800	96.4		2800	97.28		2800	96.23		2800	96.23		2800	93.52		2800	95.36
2799	97.42		2799	94.55		2799	90.91		2799	95.43		2799	96.4		2799	97.28		2799	96.23		2799	96.23		2799	93.52		2799	95.37
2798	97.43		2798	94.56		2798	90.92		2798	95.43		2798	96.41		2798	97.29		2798	96.24		2798	96.24		2798	93.53		2798	95.38
2797	97.43		2797	94.56		2797	90.92		2797	95.44		2797	96.41		2797	97.29		2797	96.24		2797	96.24		2797	93.53		2797	95.38
2796	97.43		2796	94.57		2796	90.92		2796	95.43		2796	96.41		2796	97.29		2796	96.25		2796	96.25		2796	93.52		2796	95.38
2795	97.42		2795	94.57		2795	90.92		2795	95.43		2795	96.41		2795	97.29		2795	96.25		2795	96.25		2795	93.52		2795	95.38
2794	97.42		2794	94.58		2794	90.91		2794	95.42		2794	96.41		2794	97.29		2794	96.24		2794	96.24		2794	93.52		2794	95.39
2793	97.42		2793	94.59		2793	90.91		2793	95.42		2793	96.42		2793	97.29		2793	96.24		2793	96.24		2793	93.51		2793	95.39
2792	97.43		2792	94.59		2792	90.92		2792	95.42		2792	96.42		2792	97.3		2792	96.24		2792	96.24		2792	93.51		2792	95.39
2791	97.43		2791	94.6		2791	90.93		2791	95.43		2791	96.42		2791	97.31		2791	96.25		2791	96.25		2791	93.5		2791	95.39
2790	97.44		2790	94.6		2790	90.94		2790	95.44		2790	96.43		2790	97.32		2790	96.25		2790	96.25		2790	93.5		2790	95.4
2789	97.45		2789	94.61		2789	90.94		2789	95.44		2789	96.43		2789	97.32		2789	96.26		2789	96.26		2789	93.49		2789	95.4
2788	97.45		2788	94.61		2788	90.95		2788	95.44		2788	96.43		2788	97.33		2788	96.26		2788	96.26		2788	93.49		2788	95.4
2787	97.44		2787	94.62		2787	90.95		2787	95.44		2787	96.43		2787	97.33		2787	96.26		2787	96.26		2787	93.48		2787	95.4
2786	97.44		2786	94.62		2786	90.95		2786	95.44		2786	96.43		2786	97.33		2786	96.26		2786	96.26		2786	93.48		2786	95.4
2785	97.44		2785	94.63		2785	90.96		2785	95.44		2785	96.44		2785	97.33		2785	96.27		2785	96.27		2785	93.48		2785	95.39
2784	97.45		2784	94.64		2784	90.96		2784	95.44		2784	96.45		2784	97.34		2784	96.27		2784	96.27		2784	93.48		2784	95.39
2783	97.45		2783	94.64		2783	90.96		2783	95.44		2783	96.46		2783	97.34		2783	96.28		2783	96.28		2783	93.47		2783	95.38
2782	97.46		2782	94.65		2782	90.95		2782	95.44		2782	96.46		2782	97.35		2782	96.28		2782	96.28		2782	93.47		2782	95.37
2781	97.46		2781	94.65		2781	90.95		2781	95.43		2781	96.46		2781	97.35		2781	96.28		2781	96.28		2781	93.46		2781	95.37
2780	97.46		2780	94.65		2780	90.94		2780	95.43		2780	96.46		2780	97.35		2780	96.28		2780	96.28		2780	93.46		2780	95.37
2779	97.46		2779	94.65		2779	90.94		2779	95.44		2779	96.45		2779	97.35		2779	96.28		2779	96.28		2779	93.45		2779	95.38
2778	97.46		2778	94.65		2778	90.94		2778	95.44		2778	96.45		2778	97.35		2778	96.27		2778	96.27		2778	93.45		2778	95.38
2777	97.46		2777	94.66		2777	90.94		2777	95.44		2777	96.45		2777	97.35		2777	96.27		2777	96.27		2777	93.45		2777	95.38
2776	97.46		2776	94.67		2776	90.95		2776	95.45		2776	96.45		2776	97.36		2776	96.27		2776	96.27		2776	93.44		2776	95.38
2775	97.46		2775	94.67		2775	90.95		2775	95.45		2775	96.45		2775	97.36		2775	96.27		2775	96.27		2775	93.44		2775	95.38
2774	97.45		2774	94.67		2774	90.95		2774	95.44		2774	96.45		2774	97.36		2774	96.27		2774	96.27		2774	93.43		2774	95.38
2773	97.44		2773	94.66		2773	90.95		2773	95.44		2773	96.44		2773	97.36		2773	96.26		2773	96.26		2773	93.42		2773	95.38
2772	97.44		2772	94.66		2772	90.94		2772	95.43		2772	96.44		2772	97.36		2772	96.26		2772	96.26		2772	93.42		2772	95.37
2771	97.43		2771	94.66		2771	90.94		2771	95.43		2771	96.44		2771	97.36		2771	96.25		2771	96.25		2771	93.41		2771	95.37
2770	97.43		2770	94.66		2770	90.95		2770	95.43		2770	96.44		2770	97.37		2770	96.25		2770	96.25		2770	93.41		2770	95.37
2769	97.44		2769	94.67		2769	90.95		2769	95.44		2769	96.44		2769	97.37		2769	96.25		2769	96.25		2769	93.4		2769	95.37
2768	97.44		2768	94.68		2768	90.96		2768	95.44		2768	96.45		2768	97.38		2768	96.26		2768	96.26		2768	93.4		2768	95.36
2767	97.45		2767	94.69		2767	90.96		2767	95.45		2767	96.45		2767	97.38		2767	96.26		2767	96.26		2767	93.4		2767	95.36
2766	97.46		2766	94.7		2766	90.96		2766	95.45		2766	96.46		2766	97.38		2766	96.26		2766	96.26		2766	93.4		2766	95.36
2765	97.46		2765	94.7		2765	90.96		2765	95.44		2765	96.46		2765	97.38		2765	96.26		2765	96.26		2765	93.4		2765	95.36
2764	97.46		2764	94.7		2764	90.95		2764	95.44		2764	96.45		2764	97.38		2764	96.25		2764	96.25		2764	93.4		2764	95.36
2763	97.45		2763	94.7		2763	90.95		2763	95.44		2763	96.45		2763	97.38		2763	96.25		2763	96.25		2763	93.4		2763	95.36
2762	97.45		2762	94.71		2762	90.95		2762	95.43		2762	96.45		2762	97.38		2762	96.26		2762	96.26		2762	93.4		2762	95.36
2761	97.45		2761	94.71		2761	90.95		2761	95.43		2761	96.45		2761	97.39		2761	96.26		2761	96.26		2761	93.4		2761	95.35
2760	97.45		2760	94.71		2760	90.95		2760	95.44		2760	96.46		2760	97.39		2760	96.27		2760	96.27		2760	93.39		2760	95.34
2759	97.46		2759	94.71		2759	90.96		2759	95.44		2759	96.47		2759	97.4		2759	96.27		2759	96.27		2759	93.38		2759	95.34
2758	97.47		2758	94.71		2758	90.96		2758	95.44		2758	96.47		2758	97.4		2758	96.27		2758	96.27		2758	93.38		2758	95.33
2757	97.47		2757	94.71		2757	90.96		2757	95.45		2757	96.47		2757	97.4		2757	96.27		2757	96.27		2757	93.37		2757	95.33
2756	97.46		2756	94.71		2756	90.96		2756	95.44		2756	96.46		2756	97.4		2756	96.27		2756	96.27		2756	93.36		2756	95.33
2755	97.46		2755	94.72		2755	90.95		2755	95.44		2755	96.46		2755	97.4		2755	96.26		2755	96.26		2755	93.36		2755	95.33
2754	97.46		2754	94.72		2754	90.96		2754	95.44		2754	96.45		2754	97.4		2754	96.26		2754	96.26		2754	93.35		2754	95.33
2753	97.46		2753	94.73		2753	90.96		2753	95.44		2753	96.46		2753	97.4		2753	96.26		2753	96.26		2753	93.35		2753	95.33
2752	97.46		2752	94.73		2752	90.98		2752	95.44		2752	96.46		2752	97.41		2752	96.26		2752	96.26		2752	93.35		2752	95.33
2751	97.47		2751	94.73		2751	90.98		2751	95.45		2751	96.46		2751	97.42		2751	96.26		2751	96.26		2751	93.35		2751	95.33
2750	97.47		2750	94.74		2750	90.99		2750	95.45		2750	96.46		2750	97.43		2750	96.26		2750	96.26		2750	93.36		2750	95.34
2749	97.48		2749	94.74		2749	90.99		2749	95.45		2749	96.46		2749	97.43		2749	96.27		2749	96.27		2749	93.36		2749	95.34
2748	97.48		2748	94.75		2748	90.98		2748	95.45		2748	96.46		2748	97.43		2748	96.27		2748	96.27		2748	93.36		2748	95.34
2747	97.49		2747	94.75		2747	90.98		2747	95.45		2747	96.46		2747	97.43		2747	96.27		2747	96.27		2747	93.36		2747	95.34
2746	97.49		2746	94.76		2746	90.98		2746	95.46		2746	96.46		2746	97.43		2746	96.27		2746	96.27		2746	93.36		2746	95.34
2745	97.49		2745	94.76		2745	90.98		2745	95.46		2745	96.47		2745	97.43		2745	96.27		2745	96.27		2745	93.35		2745	95.34
2744	97.49		2744	94.77		2744	90.99		2744	95.46		2744	96.47		2744	97.43		2744	96.28		2744	96.28		2744	93.35		2744	95.33
2743	97.49		2743	94.77		2743	90.99		2743	95.47		2743	96.47		2743	97.44		2743	96.28		2743	96.28		2743	93.35		2743	95.33
2742	97.49		2742	94.77		2742	91		2742	95.47		2742	96.46		2742	97.44		2742	96.27		2742	96.27		2742	93.35		2742	95.33
2741	97.48		2741	94.77		2741	91		2741	95.47		2741	96.46		2741	97.44		2741	96.27		2741	96.27		2741	93.35		2741	95.33
2740	97.48		2740	94.77		2740	91		2740	95.47		2740	96.45		2740	97.45		2740	96.27		2740	96.27		2740	93.35		2740	95.33
2739	97.48		2739	94.78		2739	90.99		2739	95.46		2739	96.45		2739	97.45		2739	96.27		2739	96.27		2739	93.35		2739	95.32
2738	97.48		2738	94.78		2738	90.99		2738	95.46		2738	96.46		2738	97.45		2738	96.28		2738	96.28		2738	93.34		2738	95.31
2737	97.48		2737	94.79		2737	90.99		2737	95.46		2737	96.46		2737	97.46		2737	96.29		2737	96.29		2737	93.33		2737	95.3
2736	97.49		2736	94.79		2736	90.99		2736	95.46		2736	96.47		2736	97.46		2736	96.3		2736	96.3		2736	93.32		2736	95.29
2735	97.49		2735	94.8		2735	91		2735	95.46		2735	96.48		2735	97.47		2735	96.3		2735	96.3		2735	93.31		2735	95.29
2734	97.49		2734	94.8		2734	91		2734	95.46		2734	96.49		2734	97.47		2734	96.3		2734	96.3		2734	93.31		2734	95.28
2733	97.49		2733	94.79		2733	91		2733	95.46		2733	96.49		2733	97.47		2733	96.3		2733	96.3		2733	93.3		2733	95.28
2732	97.49		2732	94.79		2732	91		2732	95.46		2732	96.49		2732	97.47		2732	96.29		2732	96.29		2732	93.3		2732	95.28
2731	97.49		2731	94.79		2731	91		2731	95.47		2731	96.49		2731	97.47		2731	96.29		2731	96.29		2731	93.31		2731	95.28
2730	97.49		2730	94.79		2730	91		2730	95.47		2730	96.49		2730	97.47		2730	96.29		2730	96.29		2730	93.31		2730	95.29
2729	97.5		2729	94.8		2729	91.01		2729	95.47		2729	96.48		2729	97.47		2729	96.29		2729	96.29		2729	93.31		2729	95.29
2728	97.5		2728	94.8		2728	91.02		2728	95.47		2728	96.47		2728	97.47		2728	96.29		2728	96.29		2728	93.31		2728	95.29
2727	97.5		2727	94.8		2727	91.02		2727	95.47		2727	96.47		2727	97.48		2727	96.29		2727	96.29		2727	93.3		2727	95.28
2726	97.5		2726	94.81		2726	91.01		2726	95.47		2726	96.47		2726	97.48		2726	96.3		2726	96.3		2726	93.3		2726	95.27
2725	97.5		2725	94.81		2725	91.01		2725	95.46		2725	96.47		2725	97.48		2725	96.3		2725	96.3		2725	93.29		2725	95.27
2724	97.5		2724	94.81		2724	91		2724	95.46		2724	96.47		2724	97.48		2724	96.3		2724	96.3		2724	93.29		2724	95.27
2723	97.5		2723	94.82		2723	91		2723	95.46		2723	96.48		2723	97.48		2723	96.3		2723	96.3		2723	93.29		2723	95.26
2722	97.5		2722	94.82		2722	91		2722	95.45		2722	96.48		2722	97.48		2722	96.3		2722	96.3		2722	93.29		2722	95.26
2721	97.5		2721	94.82		2721	91.01		2721	95.45		2721	96.48		2721	97.48		2721	96.31		2721	96.31		2721	93.29		2721	95.25
2720	97.5		2720	94.82		2720	91.01		2720	95.44		2720	96.48		2720	97.48		2720	96.3		2720	96.3		2720	93.28		2720	95.25
2719	97.5		2719	94.82		2719	91.01		2719	95.44		2719	96.48		2719	97.48		2719	96.3		2719	96.3		2719	93.28		2719	95.24
2718	97.5		2718	94.82		2718	91.01		2718	95.43		2718	96.49		2718	97.48		2718	96.29		2718	96.29		2718	93.27		2718	95.23
2717	97.5		2717	94.81		2717	91.01		2717	95.44		2717	96.49		2717	97.49		2717	96.29		2717	96.29		2717	93.27		2717	95.23
2716	97.5		2716	94.81		2716	91.02		2716	95.44		2716	96.5		2716	97.49		2716	96.3		2716	96.3		2716	93.26		2716	95.23
2715	97.5		2715	94.82		2715	91.02		2715	95.45		2715	96.5		2715	97.49		2715	96.3		2715	96.3		2715	93.26		2715	95.23
2714	97.5		2714	94.82		2714	91.02		2714	95.45		2714	96.51		2714	97.5		2714	96.31		2714	96.31		2714	93.26		2714	95.23
2713	97.5		2713	94.82		2713	91.02		2713	95.44		2713	96.5		2713	97.5		2713	96.31		2713	96.31		2713	93.26		2713	95.23
2712	97.5		2712	94.83		2712	91.02		2712	95.44		2712	96.5		2712	97.5		2712	96.31		2712	96.31		2712	93.25		2712	95.23
2711	97.5		2711	94.83		2711	91.02		2711	95.44		2711	96.5		2711	97.51		2711	96.31		2711	96.31		2711	93.25		2711	95.23
2710	97.5		2710	94.83		2710	91.02		2710	95.43		2710	96.49		2710	97.51		2710	96.31		2710	96.31		2710	93.24		2710	95.23
2709	97.5		2709	94.83		2709	91.01		2709	95.43		2709	96.49		2709	97.51		2709	96.31		2709	96.31		2709	93.24		2709	95.23
2708	97.5		2708	94.83		2708	91.01		2708	95.43		2708	96.49		2708	97.51		2708	96.31		2708	96.31		2708	93.24		2708	95.22
2707	97.5		2707	94.83		2707	91.02		2707	95.43		2707	96.49		2707	97.51		2707	96.31		2707	96.31		2707	93.24		2707	95.22
2706	97.51		2706	94.83		2706	91.02		2706	95.43		2706	96.5		2706	97.52		2706	96.3		2706	96.3		2706	93.23		2706	95.22
2705	97.51		2705	94.84		2705	91.03		2705	95.43		2705	96.5		2705	97.52		2705	96.31		2705	96.31		2705	93.23		2705	95.23
2704	97.52		2704	94.85		2704	91.04		2704	95.44		2704	96.52		2704	97.53		2704	96.32		2704	96.32		2704	93.23		2704	95.23
2703	97.53		2703	94.86		2703	91.04		2703	95.45		2703	96.52		2703	97.53		2703	96.33		2703	96.33		2703	93.22		2703	95.24
2702	97.53		2702	94.87		2702	91.04		2702	95.46		2702	96.53		2702	97.54		2702	96.33		2702	96.33		2702	93.23		2702	95.24
2701	97.53		2701	94.87		2701	91.04		2701	95.45		2701	96.52		2701	97.54		2701	96.33		2701	96.33		2701	93.23		2701	95.24
2700	97.53		2700	94.88		2700	91.04		2700	95.45		2700	96.52		2700	97.55		2700	96.33		2700	96.33		2700	93.23		2700	95.24
2699	97.53		2699	94.88		2699	91.04		2699	95.45		2699	96.51		2699	97.55		2699	96.33		2699	96.33		2699	93.23		2699	95.24
2698	97.53		2698	94.88		2698	91.04		2698	95.44		2698	96.51		2698	97.56		2698	96.33		2698	96.33		2698	93.23		2698	95.24
2697	97.53		2697	94.88		2697	91.04		2697	95.44		2697	96.51		2697	97.56		2697	96.33		2697	96.33		2697	93.23		2697	95.24
2696	97.52		2696	94.88		2696	91.05		2696	95.45		2696	96.52		2696	97.56		2696	96.32		2696	96.32		2696	93.22		2696	95.23
2695	97.52		2695	94.88		2695	91.05		2695	95.45		2695	96.52		2695	97.55		2695	96.32		2695	96.32		2695	93.22		2695	95.23
2694	97.52		2694	94.88		2694	91.05		2694	95.45		2694	96.53		2694	97.55		2694	96.32		2694	96.32		2694	93.22		2694	95.23
2693	97.53		2693	94.88		2693	91.06		2693	95.45		2693	96.53		2693	97.56		2693	96.32		2693	96.32		2693	93.22		2693	95.23
2692	97.54		2692	94.88		2692	91.06		2692	95.45		2692	96.53		2692	97.57		2692	96.33		2692	96.33		2692	93.23		2692	95.23
2691	97.54		2691	94.89		2691	91.06		2691	95.46		2691	96.53		2691	97.58		2691	96.33		2691	96.33		2691	93.23		2691	95.23
2690	97.55		2690	94.89		2690	91.07		2690	95.46		2690	96.54		2690	97.59		2690	96.33		2690	96.33		2690	93.23		2690	95.23
2689	97.55		2689	94.9		2689	91.07		2689	95.46		2689	96.54		2689	97.6		2689	96.34		2689	96.34		2689	93.22		2689	95.23
2688	97.56		2688	94.9		2688	91.08		2688	95.46		2688	96.54		2688	97.6		2688	96.34		2688	96.34		2688	93.22		2688	95.23
2687	97.56		2687	94.91		2687	91.09		2687	95.47		2687	96.54		2687	97.61		2687	96.35		2687	96.35		2687	93.21		2687	95.23
2686	97.56		2686	94.91		2686	91.09		2686	95.47		2686	96.53		2686	97.61		2686	96.35		2686	96.35		2686	93.21		2686	95.23
2685	97.56		2685	94.91		2685	91.09		2685	95.47		2685	96.53		2685	97.61		2685	96.35		2685	96.35		2685	93.21		2685	95.23
2684	97.56		2684	94.91		2684	91.09		2684	95.46		2684	96.53		2684	97.61		2684	96.34		2684	96.34		2684	93.21		2684	95.24
2683	97.56		2683	94.91		2683	91.08		2683	95.46		2683	96.53		2683	97.61		2683	96.34		2683	96.34		2683	93.21		2683	95.24
2682	97.56		2682	94.91		2682	91.08		2682	95.47		2682	96.54		2682	97.61		2682	96.34		2682	96.34		2682	93.22		2682	95.23
2681	97.56		2681	94.92		2681	91.08		2681	95.47		2681	96.54		2681	97.61		2681	96.34		2681	96.34		2681	93.21		2681	95.23
2680	97.57		2680	94.92		2680	91.09		2680	95.47		2680	96.54		2680	97.62		2680	96.34		2680	96.34		2680	93.21		2680	95.22
2679	97.58		2679	94.92		2679	91.09		2679	95.48		2679	96.54		2679	97.62		2679	96.35		2679	96.35		2679	93.21		2679	95.22
2678	97.58		2678	94.92		2678	91.1		2678	95.48		2678	96.55		2678	97.63		2678	96.35		2678	96.35		2678	93.21		2678	95.22
2677	97.58		2677	94.92		2677	91.11		2677	95.49		2677	96.55		2677	97.63		2677	96.36		2677	96.36		2677	93.21		2677	95.22
2676	97.58		2676	94.93		2676	91.11		2676	95.49		2676	96.56		2676	97.63		2676	96.36		2676	96.36		2676	93.21		2676	95.22
2675	97.58		2675	94.93		2675	91.11		2675	95.49		2675	96.57		2675	97.64		2675	96.36		2675	96.36		2675	93.21		2675	95.23
2674	97.58		2674	94.93		2674	91.11		2674	95.49		2674	96.57		2674	97.65		2674	96.36		2674	96.36		2674	93.21		2674	95.23
2673	97.59		2673	94.93		2673	91.1		2673	95.48		2673	96.58		2673	97.65		2673	96.36		2673	96.36		2673	93.21		2673	95.23
2672	97.59		2672	94.93		2672	91.1		2672	95.48		2672	96.58		2672	97.65		2672	96.36		2672	96.36		2672	93.22		2672	95.23
2671	97.58		2671	94.93		2671	91.11		2671	95.48		2671	96.57		2671	97.65		2671	96.36		2671	96.36		2671	93.22		2671	95.23
2670	97.58		2670	94.93		2670	91.11		2670	95.48		2670	96.57		2670	97.65		2670	96.36		2670	96.36		2670	93.22		2670	95.23
2669	97.58		2669	94.94		2669	91.11		2669	95.48		2669	96.56		2669	97.64		2669	96.35		2669	96.35		2669	93.22		2669	95.23
2668	97.59		2668	94.95		2668	91.11		2668	95.49		2668	96.56		2668	97.64		2668	96.35		2668	96.35		2668	93.22		2668	95.23
2667	97.59		2667	94.96		2667	91.11		2667	95.49		2667	96.56		2667	97.65		2667	96.35		2667	96.35		2667	93.22		2667	95.23
2666	97.59		2666	94.97		2666	91.12		2666	95.49		2666	96.56		2666	97.66		2666	96.36		2666	96.36		2666	93.21		2666	95.23
2665	97.6		2665	94.97		2665	91.12		2665	95.49		2665	96.57		2665	97.67		2665	96.36		2665	96.36		2665	93.21		2665	95.24
2664	97.6		2664	94.98		2664	91.13		2664	95.5		2664	96.57		2664	97.67		2664	96.36		2664	96.36		2664	93.22		2664	95.24
2663	97.6		2663	94.98		2663	91.13		2663	95.5		2663	96.57		2663	97.68		2663	96.36		2663	96.36		2663	93.22		2663	95.25
2662	97.61		2662	94.99		2662	91.14		2662	95.51		2662	96.58		2662	97.69		2662	96.36		2662	96.36		2662	93.23		2662	95.25
2661	97.62		2661	94.99		2661	91.15		2661	95.52		2661	96.59		2661	97.7		2661	96.37		2661	96.37		2661	93.23		2661	95.25
2660	97.63		2660	95		2660	91.16		2660	95.53		2660	96.59		2660	97.71		2660	96.37		2660	96.37		2660	93.24		2660	95.26
2659	97.64		2659	95.01		2659	91.16		2659	95.53		2659	96.59		2659	97.72		2659	96.37		2659	96.37		2659	93.24		2659	95.26
2658	97.64		2658	95.01		2658	91.16		2658	95.54		2658	96.59		2658	97.72		2658	96.37		2658	96.37		2658	93.25		2658	95.26
2657	97.64		2657	95.02		2657	91.16		2657	95.54		2657	96.6		2657	97.72		2657	96.37		2657	96.37		2657	93.25		2657	95.27
2656	97.65		2656	95.03		2656	91.16		2656	95.55		2656	96.6		2656	97.73		2656	96.37		2656	96.37		2656	93.25		2656	95.28
2655	97.66		2655	95.04		2655	91.17		2655	95.57		2655	96.61		2655	97.74		2655	96.37		2655	96.37		2655	93.25		2655	95.28
2654	97.68		2654	95.05		2654	91.19		2654	95.58		2654	96.62		2654	97.75		2654	96.37		2654	96.37		2654	93.26		2654	95.28
2653	97.69		2653	95.06		2653	91.2		2653	95.59		2653	96.63		2653	97.76		2653	96.38		2653	96.38		2653	93.26		2653	95.29
2652	97.7		2652	95.07		2652	91.21		2652	95.6		2652	96.63		2652	97.77		2652	96.39		2652	96.39		2652	93.27		2652	95.29
2651	97.7		2651	95.08		2651	91.22		2651	95.6		2651	96.64		2651	97.77		2651	96.39		2651	96.39		2651	93.27		2651	95.3
2650	97.71		2650	95.09		2650	91.23		2650	95.61		2650	96.65		2650	97.78		2650	96.4		2650	96.4		2650	93.26		2650	95.31
2649	97.72		2649	95.1		2649	91.23		2649	95.62		2649	96.66		2649	97.79		2649	96.41		2649	96.41		2649	93.26		2649	95.32
2648	97.72		2648	95.11		2648	91.24		2648	95.64		2648	96.66		2648	97.8		2648	96.41		2648	96.41		2648	93.25		2648	95.32
2647	97.73		2647	95.12		2647	91.25		2647	95.65		2647	96.67		2647	97.81		2647	96.42		2647	96.42		2647	93.25		2647	95.32
2646	97.73		2646	95.12		2646	91.26		2646	95.65		2646	96.68		2646	97.81		2646	96.42		2646	96.42		2646	93.26		2646	95.32
2645	97.73		2645	95.13		2645	91.27		2645	95.66		2645	96.69		2645	97.82		2645	96.43		2645	96.43		2645	93.27		2645	95.32
2644	97.74		2644	95.14		2644	91.28		2644	95.66		2644	96.69		2644	97.83		2644	96.43		2644	96.43		2644	93.27		2644	95.32
2643	97.74		2643	95.14		2643	91.29		2643	95.67		2643	96.7		2643	97.84		2643	96.43		2643	96.43		2643	93.28		2643	95.32
2642	97.75		2642	95.14		2642	91.3		2642	95.67		2642	96.71		2642	97.84		2642	96.43		2642	96.43		2642	93.28		2642	95.33
2641	97.76		2641	95.14		2641	91.3		2641	95.68		2641	96.71		2641	97.84		2641	96.44		2641	96.44		2641	93.29		2641	95.33
2640	97.76		2640	95.14		2640	91.3		2640	95.68		2640	96.72		2640	97.84		2640	96.45		2640	96.45		2640	93.29		2640	95.33
2639	97.76		2639	95.15		2639	91.3		2639	95.69		2639	96.71		2639	97.85		2639	96.46		2639	96.46		2639	93.3		2639	95.34
2638	97.76		2638	95.16		2638	91.3		2638	95.7		2638	96.7		2638	97.85		2638	96.46		2638	96.46		2638	93.31		2638	95.35
2637	97.76		2637	95.17		2637	91.31		2637	95.7		2637	96.7		2637	97.85		2637	96.46		2637	96.46		2637	93.32		2637	95.36
2636	97.76		2636	95.17		2636	91.31		2636	95.7		2636	96.7		2636	97.85		2636	96.46		2636	96.46		2636	93.33		2636	95.36
2635	97.77		2635	95.18		2635	91.32		2635	95.71		2635	96.71		2635	97.86		2635	96.46		2635	96.46		2635	93.33		2635	95.37
2634	97.78		2634	95.18		2634	91.32		2634	95.72		2634	96.72		2634	97.87		2634	96.46		2634	96.46		2634	93.32		2634	95.36
2633	97.79		2633	95.18		2633	91.33		2633	95.73		2633	96.73		2633	97.89		2633	96.46		2633	96.46		2633	93.32		2633	95.36
2632	97.8		2632	95.18		2632	91.34		2632	95.73		2632	96.74		2632	97.9		2632	96.46		2632	96.46		2632	93.31		2632	95.35
2631	97.8		2631	95.18		2631	91.34		2631	95.74		2631	96.75		2631	97.91		2631	96.47		2631	96.47		2631	93.32		2631	95.35
2630	97.81		2630	95.18		2630	91.35		2630	95.74		2630	96.76		2630	97.91		2630	96.47		2630	96.47		2630	93.33		2630	95.35
2629	97.82		2629	95.19		2629	91.36		2629	95.74		2629	96.78		2629	97.91		2629	96.48		2629	96.48		2629	93.34		2629	95.36
2628	97.82		2628	95.2		2628	91.36		2628	95.74		2628	96.78		2628	97.92		2628	96.49		2628	96.49		2628	93.35		2628	95.37
2627	97.82		2627	95.21		2627	91.37		2627	95.74		2627	96.79		2627	97.92		2627	96.5		2627	96.5		2627	93.35		2627	95.37
2626	97.83		2626	95.22		2626	91.38		2626	95.75		2626	96.78		2626	97.92		2626	96.5		2626	96.5		2626	93.35		2626	95.36
2625	97.83		2625	95.23		2625	91.38		2625	95.76		2625	96.78		2625	97.93		2625	96.51		2625	96.51		2625	93.35		2625	95.36
2624	97.83		2624	95.24		2624	91.39		2624	95.76		2624	96.78		2624	97.94		2624	96.51		2624	96.51		2624	93.35		2624	95.35
2623	97.83		2623	95.24		2623	91.4		2623	95.76		2623	96.78		2623	97.94		2623	96.52		2623	96.52		2623	93.35		2623	95.35
2622	97.84		2622	95.25		2622	91.4		2622	95.76		2622	96.78		2622	97.94		2622	96.53		2622	96.53		2622	93.34		2622	95.34
2621	97.84		2621	95.25		2621	91.4		2621	95.76		2621	96.78		2621	97.94		2621	96.53		2621	96.53		2621	93.34		2621	95.34
2620	97.84		2620	95.25		2620	91.4		2620	95.76		2620	96.79		2620	97.94		2620	96.53		2620	96.53		2620	93.34		2620	95.34
2619	97.85		2619	95.25		2619	91.41		2619	95.77		2619	96.8		2619	97.94		2619	96.53		2619	96.53		2619	93.35		2619	95.34
2618	97.85		2618	95.25		2618	91.41		2618	95.77		2618	96.8		2618	97.94		2618	96.53		2618	96.53		2618	93.35		2618	95.34
2617	97.85		2617	95.25		2617	91.41		2617	95.78		2617	96.81		2617	97.95		2617	96.52		2617	96.52		2617	93.36		2617	95.34
2616	97.85		2616	95.25		2616	91.42		2616	95.79		2616	96.81		2616	97.95		2616	96.52		2616	96.52		2616	93.36		2616	95.34
2615	97.85		2615	95.26		2615	91.42		2615	95.79		2615	96.81		2615	97.95		2615	96.52		2615	96.52		2615	93.36		2615	95.33
2614	97.85		2614	95.27		2614	91.42		2614	95.8		2614	96.81		2614	97.96		2614	96.53		2614	96.53		2614	93.36		2614	95.33
2613	97.86		2613	95.28		2613	91.43		2613	95.81		2613	96.82		2613	97.97		2613	96.55		2613	96.55		2613	93.36		2613	95.33
2612	97.87		2612	95.29		2612	91.43		2612	95.82		2612	96.83		2612	97.98		2612	96.56		2612	96.56		2612	93.36		2612	95.34
2611	97.89		2611	95.3		2611	91.44		2611	95.82		2611	96.84		2611	98		2611	96.57		2611	96.57		2611	93.35		2611	95.34
2610	97.89		2610	95.3		2610	91.45		2610	95.82		2610	96.84		2610	98.01		2610	96.57		2610	96.57		2610	93.35		2610	95.34
2609	97.88		2609	95.3		2609	91.45		2609	95.81		2609	96.83		2609	98.01		2609	96.56		2609	96.56		2609	93.36		2609	95.34
2608	97.87		2608	95.3		2608	91.46		2608	95.81		2608	96.83		2608	98.01		2608	96.55		2608	96.55		2608	93.36		2608	95.34
2607	97.87		2607	95.31		2607	91.46		2607	95.8		2607	96.83		2607	98.01		2607	96.55		2607	96.55		2607	93.37		2607	95.34
2606	97.87		2606	95.31		2606	91.46		2606	95.8		2606	96.84		2606	98.02		2606	96.55		2606	96.55		2606	93.37		2606	95.33
2605	97.88		2605	95.32		2605	91.47		2605	95.81		2605	96.85		2605	98.03		2605	96.55		2605	96.55		2605	93.37		2605	95.33
2604	97.88		2604	95.32		2604	91.47		2604	95.82		2604	96.86		2604	98.03		2604	96.56		2604	96.56		2604	93.38		2604	95.33
2603	97.88		2603	95.32		2603	91.48		2603	95.82		2603	96.86		2603	98.04		2603	96.56		2603	96.56		2603	93.38		2603	95.34
2602	97.88		2602	95.32		2602	91.49		2602	95.83		2602	96.86		2602	98.04		2602	96.56		2602	96.56		2602	93.38		2602	95.34
2601	97.88		2601	95.32		2601	91.49		2601	95.84		2601	96.86		2601	98.04		2601	96.56		2601	96.56		2601	93.38		2601	95.35
2600	97.89		2600	95.33		2600	91.5		2600	95.84		2600	96.86		2600	98.04		2600	96.57		2600	96.57		2600	93.37		2600	95.34
2599	97.9		2599	95.34		2599	91.5		2599	95.85		2599	96.87		2599	98.05		2599	96.57		2599	96.57		2599	93.37		2599	95.34
2598	97.91		2598	95.35		2598	91.51		2598	95.86		2598	96.88		2598	98.07		2598	96.57		2598	96.57		2598	93.36		2598	95.34
2597	97.92		2597	95.37		2597	91.52		2597	95.87		2597	96.89		2597	98.08		2597	96.58		2597	96.58		2597	93.36		2597	95.34
2596	97.93		2596	95.38		2596	91.52		2596	95.87		2596	96.89		2596	98.09		2596	96.59		2596	96.59		2596	93.36		2596	95.33
2595	97.93		2595	95.39		2595	91.53		2595	95.87		2595	96.9		2595	98.1		2595	96.6		2595	96.6		2595	93.36		2595	95.33
2594	97.92		2594	95.39		2594	91.52		2594	95.87		2594	96.89		2594	98.09		2594	96.6		2594	96.6		2594	93.36		2594	95.34
2593	97.91		2593	95.38		2593	91.51		2593	95.86		2593	96.88		2593	98.09		2593	96.6		2593	96.6		2593	93.36		2593	95.34
2592	97.9		2592	95.37		2592	91.51		2592	95.85		2592	96.87		2592	98.08		2592	96.6		2592	96.6		2592	93.35		2592	95.34
2591	97.9		2591	95.35		2591	91.51		2591	95.84		2591	96.86		2591	98.08		2591	96.6		2591	96.6		2591	93.35		2591	95.35
2590	97.9		2590	95.35		2590	91.52		2590	95.84		2590	96.86		2590	98.08		2590	96.6		2590	96.6		2590	93.36		2590	95.35
2589	97.9		2589	95.35		2589	91.52		2589	95.83		2589	96.87		2589	98.09		2589	96.6		2589	96.6		2589	93.37		2589	95.36
2588	97.9		2588	95.36		2588	91.52		2588	95.83		2588	96.88		2588	98.09		2588	96.59		2588	96.59		2588	93.37		2588	95.37
2587	97.91		2587	95.36		2587	91.52		2587	95.83		2587	96.89		2587	98.09		2587	96.58		2587	96.58		2587	93.37		2587	95.37
2586	97.92		2586	95.37		2586	91.52		2586	95.84		2586	96.89		2586	98.1		2586	96.57		2586	96.57		2586	93.36		2586	95.37
2585	97.92		2585	95.37		2585	91.52		2585	95.85		2585	96.9		2585	98.1		2585	96.57		2585	96.57		2585	93.35		2585	95.37
2584	97.92		2584	95.37		2584	91.53		2584	95.86		2584	96.91		2584	98.11		2584	96.58		2584	96.58		2584	93.36		2584	95.37
2583	97.93		2583	95.37		2583	91.53		2583	95.86		2583	96.91		2583	98.12		2583	96.59		2583	96.59		2583	93.37		2583	95.37
2582	97.93		2582	95.38		2582	91.54		2582	95.87		2582	96.91		2582	98.13		2582	96.61		2582	96.61		2582	93.37		2582	95.38
2581	97.93		2581	95.39		2581	91.54		2581	95.86		2581	96.9		2581	98.13		2581	96.61		2581	96.61		2581	93.37		2581	95.38
2580	97.93		2580	95.39		2580	91.55		2580	95.86		2580	96.9		2580	98.14		2580	96.62		2580	96.62		2580	93.37		2580	95.38
2579	97.94		2579	95.4		2579	91.55		2579	95.86		2579	96.9		2579	98.14		2579	96.62		2579	96.62		2579	93.37		2579	95.38
2578	97.94		2578	95.41		2578	91.55		2578	95.87		2578	96.9		2578	98.15		2578	96.62		2578	96.62		2578	93.36		2578	95.36
2577	97.95		2577	95.41		2577	91.56		2577	95.87		2577	96.91		2577	98.16		2577	96.63		2577	96.63		2577	93.36		2577	95.35
2576	97.96		2576	95.42		2576	91.57		2576	95.87		2576	96.92		2576	98.17		2576	96.64		2576	96.64		2576	93.35		2576	95.34
2575	97.96		2575	95.43		2575	91.58		2575	95.87		2575	96.93		2575	98.18		2575	96.64		2575	96.64		2575	93.35		2575	95.33
2574	97.97		2574	95.44		2574	91.59		2574	95.88		2574	96.94		2574	98.18		2574	96.65		2574	96.65		2574	93.35		2574	95.34
2573	97.98		2573	95.44		2573	91.6		2573	95.88		2573	96.95		2573	98.19		2573	96.65		2573	96.65		2573	93.35		2573	95.35
2572	97.99		2572	95.45		2572	91.61		2572	95.89		2572	96.95		2572	98.2		2572	96.65		2572	96.65		2572	93.36		2572	95.36
2571	97.99		2571	95.44		2571	91.61		2571	95.89		2571	96.95		2571	98.2		2571	96.64		2571	96.64		2571	93.37		2571	95.37
2570	97.99		2570	95.44		2570	91.61		2570	95.9		2570	96.96		2570	98.2		2570	96.63		2570	96.63		2570	93.38		2570	95.37
2569	97.99		2569	95.44		2569	91.61		2569	95.9		2569	96.97		2569	98.2		2569	96.63		2569	96.63		2569	93.39		2569	95.38
2568	97.99		2568	95.44		2568	91.62		2568	95.91		2568	96.98		2568	98.2		2568	96.64		2568	96.64		2568	93.4		2568	95.39
2567	97.99		2567	95.45		2567	91.63		2567	95.91		2567	96.99		2567	98.2		2567	96.65		2567	96.65		2567	93.4		2567	95.4
2566	98		2566	95.45		2566	91.64		2566	95.92		2566	96.99		2566	98.21		2566	96.66		2566	96.66		2566	93.4		2566	95.4
2565	98		2565	95.46		2565	91.64		2565	95.92		2565	96.99		2565	98.22		2565	96.67		2565	96.67		2565	93.4		2565	95.39
2564	98		2564	95.46		2564	91.65		2564	95.91		2564	96.99		2564	98.23		2564	96.67		2564	96.67		2564	93.4		2564	95.39
2563	98.01		2563	95.47		2563	91.65		2563	95.91		2563	96.98		2563	98.24		2563	96.68		2563	96.68		2563	93.41		2563	95.39
2562	98.03		2562	95.48		2562	91.66		2562	95.93		2562	96.99		2562	98.26		2562	96.69		2562	96.69		2562	93.41		2562	95.41
2561	98.04		2561	95.48		2561	91.67		2561	95.95		2561	97		2561	98.27		2561	96.7		2561	96.7		2561	93.42		2561	95.43
2560	98.05		2560	95.49		2560	91.69		2560	95.96		2560	97.02		2560	98.28		2560	96.72		2560	96.72		2560	93.42		2560	95.44
2559	98.05		2559	95.5		2559	91.7		2559	95.98		2559	97.04		2559	98.29		2559	96.73		2559	96.73		2559	93.43		2559	95.44
2558	98.05		2558	95.51		2558	91.7		2558	95.98		2558	97.05		2558	98.29		2558	96.73		2558	96.73		2558	93.43		2558	95.43
2557	98.05		2557	95.51		2557	91.7		2557	95.97		2557	97.04		2557	98.28		2557	96.73		2557	96.73		2557	93.43		2557	95.43
2556	98.04		2556	95.5		2556	91.69		2556	95.96		2556	97.03		2556	98.28		2556	96.72		2556	96.72		2556	93.44		2556	95.43
2555	98.04		2555	95.5		2555	91.68		2555	95.95		2555	97.02		2555	98.28		2555	96.72		2555	96.72		2555	93.45		2555	95.45
2554	98.04		2554	95.49		2554	91.68		2554	95.95		2554	97.01		2554	98.29		2554	96.72		2554	96.72		2554	93.47		2554	95.46
2553	98.03		2553	95.49		2553	91.68		2553	95.96		2553	97.02		2553	98.3		2553	96.72		2553	96.72		2553	93.48		2553	95.47
2552	98.02		2552	95.49		2552	91.69		2552	95.96		2552	97.03		2552	98.3		2552	96.72		2552	96.72		2552	93.49		2552	95.47
2551	98.02		2551	95.5		2551	91.7		2551	95.97		2551	97.04		2551	98.31		2551	96.72		2551	96.72		2551	93.49		2551	95.47
2550	98.03		2550	95.52		2550	91.71		2550	95.99		2550	97.06		2550	98.32		2550	96.73		2550	96.73		2550	93.49		2550	95.46
2549	98.05		2549	95.53		2549	91.72		2549	96		2549	97.07		2549	98.34		2549	96.73		2549	96.73		2549	93.48		2549	95.47
2548	98.07		2548	95.55		2548	91.73		2548	96.01		2548	97.07		2548	98.35		2548	96.73		2548	96.73		2548	93.47		2548	95.47
2547	98.09		2547	95.56		2547	91.74		2547	96.02		2547	97.08		2547	98.36		2547	96.74		2547	96.74		2547	93.46		2547	95.47
2546	98.1		2546	95.57		2546	91.75		2546	96.02		2546	97.09		2546	98.36		2546	96.74		2546	96.74		2546	93.46		2546	95.48
2545	98.1		2545	95.57		2545	91.76		2545	96.02		2545	97.1		2545	98.36		2545	96.75		2545	96.75		2545	93.47		2545	95.49
2544	98.1		2544	95.56		2544	91.77		2544	96.02		2544	97.1		2544	98.36		2544	96.75		2544	96.75		2544	93.5		2544	95.5
2543	98.09		2543	95.55		2543	91.77		2543	96.01		2543	97.1		2543	98.36		2543	96.75		2543	96.75		2543	93.52		2543	95.51
2542	98.08		2542	95.55		2542	91.78		2542	96.01		2542	97.1		2542	98.37		2542	96.75		2542	96.75		2542	93.54		2542	95.52
2541	98.08		2541	95.56		2541	91.78		2541	96.02		2541	97.1		2541	98.39		2541	96.76		2541	96.76		2541	93.55		2541	95.52
2540	98.09		2540	95.58		2540	91.8		2540	96.03		2540	97.11		2540	98.4		2540	96.77		2540	96.77		2540	93.55		2540	95.52
2539	98.1		2539	95.59		2539	91.8		2539	96.03		2539	97.12		2539	98.42		2539	96.79		2539	96.79		2539	93.56		2539	95.52
2538	98.11		2538	95.6		2538	91.8		2538	96.03		2538	97.13		2538	98.43		2538	96.79		2538	96.79		2538	93.56		2538	95.52
2537	98.12		2537	95.59		2537	91.8		2537	96.03		2537	97.13		2537	98.44		2537	96.8		2537	96.8		2537	93.57		2537	95.53
2536	98.13		2536	95.59		2536	91.81		2536	96.04		2536	97.15		2536	98.45		2536	96.8		2536	96.8		2536	93.59		2536	95.55
2535	98.15		2535	95.59		2535	91.82		2535	96.05		2535	97.17		2535	98.46		2535	96.8		2535	96.8		2535	93.59		2535	95.57
2534	98.16		2534	95.59		2534	91.83		2534	96.06		2534	97.18		2534	98.48		2534	96.81		2534	96.81		2534	93.6		2534	95.58
2533	98.17		2533	95.6		2533	91.84		2533	96.07		2533	97.18		2533	98.49		2533	96.82		2533	96.82		2533	93.59		2533	95.58
2532	98.17		2532	95.6		2532	91.85		2532	96.08		2532	97.19		2532	98.49		2532	96.83		2532	96.83		2532	93.59		2532	95.57
2531	98.16		2531	95.6		2531	91.85		2531	96.09		2531	97.18		2531	98.48		2531	96.84		2531	96.84		2531	93.59		2531	95.57
2530	98.15		2530	95.6		2530	91.85		2530	96.09		2530	97.18		2530	98.48		2530	96.84		2530	96.84		2530	93.59		2530	95.57
2529	98.15		2529	95.61		2529	91.86		2529	96.09		2529	97.17		2529	98.47		2529	96.84		2529	96.84		2529	93.59		2529	95.58
2528	98.15		2528	95.62		2528	91.87		2528	96.09		2528	97.17		2528	98.48		2528	96.84		2528	96.84		2528	93.61		2528	95.59
2527	98.16		2527	95.63		2527	91.88		2527	96.09		2527	97.18		2527	98.5		2527	96.85		2527	96.85		2527	93.62		2527	95.59
2526	98.17		2526	95.63		2526	91.89		2526	96.09		2526	97.18		2526	98.51		2526	96.85		2526	96.85		2526	93.62		2526	95.58
2525	98.17		2525	95.63		2525	91.9		2525	96.09		2525	97.18		2525	98.53		2525	96.84		2525	96.84		2525	93.61		2525	95.57
2524	98.17		2524	95.61		2524	91.9		2524	96.09		2524	97.18		2524	98.53		2524	96.84		2524	96.84		2524	93.61		2524	95.57
2523	98.17		2523	95.61		2523	91.9		2523	96.1		2523	97.18		2523	98.53		2523	96.83		2523	96.83		2523	93.61		2523	95.58
2522	98.17		2522	95.61		2522	91.9		2522	96.11		2522	97.19		2522	98.54		2522	96.84		2522	96.84		2522	93.62		2522	95.59
2521	98.18		2521	95.61		2521	91.91		2521	96.11		2521	97.2		2521	98.54		2521	96.85		2521	96.85		2521	93.63		2521	95.6
2520	98.19		2520	95.62		2520	91.92		2520	96.11		2520	97.22		2520	98.55		2520	96.86		2520	96.86		2520	93.65		2520	95.6
2519	98.2		2519	95.63		2519	91.93		2519	96.12		2519	97.24		2519	98.56		2519	96.87		2519	96.87		2519	93.67		2519	95.61
2518	98.2		2518	95.65		2518	91.94		2518	96.12		2518	97.25		2518	98.57		2518	96.88		2518	96.88		2518	93.68		2518	95.62
2517	98.2		2517	95.66		2517	91.95		2517	96.13		2517	97.26		2517	98.58		2517	96.89		2517	96.89		2517	93.68		2517	95.64
2516	98.2		2516	95.67		2516	91.94		2516	96.14		2516	97.26		2516	98.58		2516	96.89		2516	96.89		2516	93.69		2516	95.65
2515	98.2		2515	95.67		2515	91.95		2515	96.15		2515	97.26		2515	98.58		2515	96.89		2515	96.89		2515	93.71		2515	95.66
2514	98.2		2514	95.67		2514	91.96		2514	96.16		2514	97.26		2514	98.59		2514	96.9		2514	96.9		2514	93.72		2514	95.67
2513	98.21		2513	95.67		2513	91.98		2513	96.16		2513	97.26		2513	98.6		2513	96.9		2513	96.9		2513	93.74		2513	95.66
2512	98.22		2512	95.67		2512	91.99		2512	96.16		2512	97.26		2512	98.61		2512	96.91		2512	96.91		2512	93.75		2512	95.66
2511	98.23		2511	95.67		2511	92		2511	96.15		2511	97.27		2511	98.62		2511	96.92		2511	96.92		2511	93.77		2511	95.67
2510	98.23		2510	95.67		2510	92		2510	96.16		2510	97.28		2510	98.62		2510	96.92		2510	96.92		2510	93.77		2510	95.67
2509	98.23		2509	95.67		2509	92		2509	96.16		2509	97.29		2509	98.63		2509	96.93		2509	96.93		2509	93.77		2509	95.68
2508	98.23		2508	95.68		2508	92.01		2508	96.17		2508	97.3		2508	98.63		2508	96.94		2508	96.94		2508	93.77		2508	95.68
2507	98.23		2507	95.68		2507	92.02		2507	96.18		2507	97.3		2507	98.63		2507	96.95		2507	96.95		2507	93.76		2507	95.69
2506	98.24		2506	95.69		2506	92.04		2506	96.19		2506	97.3		2506	98.63		2506	96.96		2506	96.96		2506	93.77		2506	95.7
2505	98.25		2505	95.7		2505	92.06		2505	96.19		2505	97.3		2505	98.63		2505	96.96		2505	96.96		2505	93.78		2505	95.71
2504	98.27		2504	95.71		2504	92.07		2504	96.2		2504	97.31		2504	98.64		2504	96.98		2504	96.98		2504	93.78		2504	95.71
2503	98.28		2503	95.72		2503	92.08		2503	96.21		2503	97.32		2503	98.65		2503	96.99		2503	96.99		2503	93.78		2503	95.72
2502	98.3		2502	95.72		2502	92.07		2502	96.21		2502	97.33		2502	98.67		2502	97		2502	97		2502	93.77		2502	95.72
2501	98.3		2501	95.72		2501	92.07		2501	96.22		2501	97.34		2501	98.69		2501	97		2501	97		2501	93.77		2501	95.73
2500	98.29		2500	95.72		2500	92.07		2500	96.22		2500	97.33		2500	98.7		2500	97		2500	97		2500	93.77		2500	95.73
2499	98.29		2499	95.73		2499	92.08		2499	96.21		2499	97.33		2499	98.7		2499	97		2499	97		2499	93.78		2499	95.73
2498	98.3		2498	95.74		2498	92.1		2498	96.22		2498	97.34		2498	98.72		2498	97.01		2498	97.01		2498	93.79		2498	95.73
2497	98.31		2497	95.75		2497	92.12		2497	96.22		2497	97.35		2497	98.73		2497	97.01		2497	97.01		2497	93.79		2497	95.73
2496	98.31		2496	95.76		2496	92.13		2496	96.23		2496	97.36		2496	98.75		2496	97.02		2496	97.02		2496	93.8		2496	95.74
2495	98.31		2495	95.77		2495	92.13		2495	96.24		2495	97.37		2495	98.76		2495	97.03		2495	97.03		2495	93.8		2495	95.75
2494	98.3		2494	95.77		2494	92.13		2494	96.25		2494	97.38		2494	98.77		2494	97.03		2494	97.03		2494	93.81		2494	95.77
2493	98.3		2493	95.77		2493	92.13		2493	96.25		2493	97.39		2493	98.77		2493	97.02		2493	97.02		2493	93.81		2493	95.77
2492	98.3		2492	95.77		2492	92.14		2492	96.25		2492	97.39		2492	98.77		2492	97.02		2492	97.02		2492	93.82		2492	95.77
2491	98.31		2491	95.78		2491	92.15		2491	96.25		2491	97.4		2491	98.78		2491	97.03		2491	97.03		2491	93.83		2491	95.77
2490	98.32		2490	95.78		2490	92.16		2490	96.27		2490	97.4		2490	98.78		2490	97.04		2490	97.04		2490	93.85		2490	95.77
2489	98.33		2489	95.79		2489	92.16		2489	96.28		2489	97.4		2489	98.79		2489	97.05		2489	97.05		2489	93.86		2489	95.77
2488	98.33		2488	95.79		2488	92.17		2488	96.3		2488	97.4		2488	98.8		2488	97.05		2488	97.05		2488	93.88		2488	95.79
2487	98.34		2487	95.8		2487	92.18		2487	96.31		2487	97.4		2487	98.8		2487	97.06		2487	97.06		2487	93.88		2487	95.81
2486	98.35		2486	95.8		2486	92.19		2486	96.31		2486	97.41		2486	98.81		2486	97.07		2486	97.07		2486	93.88		2486	95.83
2485	98.36		2485	95.8		2485	92.19		2485	96.3		2485	97.42		2485	98.82		2485	97.08		2485	97.08		2485	93.88		2485	95.84
2484	98.37		2484	95.81		2484	92.19		2484	96.31		2484	97.43		2484	98.84		2484	97.1		2484	97.1		2484	93.88		2484	95.84
2483	98.37		2483	95.82		2483	92.19		2483	96.31		2483	97.43		2483	98.85		2483	97.1		2483	97.1		2483	93.89		2483	95.85
2482	98.36		2482	95.82		2482	92.18		2482	96.32		2482	97.43		2482	98.85		2482	97.1		2482	97.1		2482	93.89		2482	95.84
2481	98.35		2481	95.82		2481	92.19		2481	96.32		2481	97.43		2481	98.85		2481	97.1		2481	97.1		2481	93.9		2481	95.83
2480	98.35		2480	95.82		2480	92.2		2480	96.33		2480	97.43		2480	98.85		2480	97.1		2480	97.1		2480	93.89		2480	95.83
2479	98.35		2479	95.81		2479	92.22		2479	96.33		2479	97.43		2479	98.85		2479	97.1		2479	97.1		2479	93.89		2479	95.83
2478	98.36		2478	95.81		2478	92.23		2478	96.32		2478	97.44		2478	98.85		2478	97.1		2478	97.1		2478	93.89		2478	95.84
2477	98.37		2477	95.81		2477	92.24		2477	96.31		2477	97.45		2477	98.85		2477	97.11		2477	97.11		2477	93.9		2477	95.85
2476	98.37		2476	95.81		2476	92.25		2476	96.3		2476	97.46		2476	98.86		2476	97.11		2476	97.11		2476	93.92		2476	95.86
2475	98.39		2475	95.82		2475	92.27		2475	96.3		2475	97.47		2475	98.87		2475	97.12		2475	97.12		2475	93.94		2475	95.88
2474	98.4		2474	95.83		2474	92.29		2474	96.32		2474	97.49		2474	98.88		2474	97.13		2474	97.13		2474	93.95		2474	95.89
2473	98.41		2473	95.84		2473	92.3		2473	96.34		2473	97.5		2473	98.9		2473	97.14		2473	97.14		2473	93.96		2473	95.9
2472	98.42		2472	95.85		2472	92.3		2472	96.36		2472	97.51		2472	98.91		2472	97.15		2472	97.15		2472	93.96		2472	95.9
2471	98.41		2471	95.86		2471	92.3		2471	96.36		2471	97.51		2471	98.91		2471	97.15		2471	97.15		2471	93.96		2471	95.89
2470	98.4		2470	95.86		2470	92.29		2470	96.36		2470	97.51		2470	98.9		2470	97.14		2470	97.14		2470	93.95		2470	95.88
2469	98.4		2469	95.86		2469	92.29		2469	96.35		2469	97.5		2469	98.9		2469	97.13		2469	97.13		2469	93.95		2469	95.87
2468	98.41		2468	95.85		2468	92.3		2468	96.35		2468	97.51		2468	98.9		2468	97.13		2468	97.13		2468	93.96		2468	95.87
2467	98.43		2467	95.85		2467	92.31		2467	96.36		2467	97.51		2467	98.92		2467	97.13		2467	97.13		2467	93.97		2467	95.89
2466	98.45		2466	95.86		2466	92.31		2466	96.37		2466	97.52		2466	98.94		2466	97.15		2466	97.15		2466	93.98		2466	95.91
2465	98.46		2465	95.87		2465	92.32		2465	96.37		2465	97.53		2465	98.96		2465	97.16		2465	97.16		2465	93.99		2465	95.93
2464	98.46		2464	95.88		2464	92.34		2464	96.38		2464	97.54		2464	98.97		2464	97.17		2464	97.17		2464	94		2464	95.95
2463	98.47		2463	95.9		2463	92.35		2463	96.38		2463	97.54		2463	98.98		2463	97.18		2463	97.18		2463	94		2463	95.96
2462	98.48		2462	95.91		2462	92.37		2462	96.39		2462	97.55		2462	98.99		2462	97.19		2462	97.19		2462	94		2462	95.96
2461	98.48		2461	95.92		2461	92.39		2461	96.41		2461	97.56		2461	99		2461	97.19		2461	97.19		2461	94.01		2461	95.96
2460	98.48		2460	95.92		2460	92.39		2460	96.42		2460	97.58		2460	99.01		2460	97.2		2460	97.2		2460	94.02		2460	95.97
2459	98.48		2459	95.93		2459	92.39		2459	96.42		2459	97.59		2459	99.02		2459	97.2		2459	97.2		2459	94.03		2459	95.97
2458	98.48		2458	95.94		2458	92.39		2458	96.42		2458	97.59		2458	99.03		2458	97.21		2458	97.21		2458	94.04		2458	95.98
2457	98.48		2457	95.94		2457	92.39		2457	96.42		2457	97.59		2457	99.04		2457	97.21		2457	97.21		2457	94.04		2457	95.99
2456	98.49		2456	95.95		2456	92.4		2456	96.42		2456	97.59		2456	99.04		2456	97.21		2456	97.21		2456	94.05		2456	95.99
2455	98.49		2455	95.95		2455	92.41		2455	96.42		2455	97.59		2455	99.04		2455	97.21		2455	97.21		2455	94.06		2455	95.99
2454	98.49		2454	95.95		2454	92.41		2454	96.42		2454	97.6		2454	99.04		2454	97.2		2454	97.2		2454	94.07		2454	95.99
2453	98.5		2453	95.95		2453	92.42		2453	96.42		2453	97.61		2453	99.04		2453	97.2		2453	97.2		2453	94.08		2453	95.99
2452	98.5		2452	95.96		2452	92.43		2452	96.43		2452	97.62		2452	99.05		2452	97.21		2452	97.21		2452	94.08		2452	96
2451	98.51		2451	95.96		2451	92.44		2451	96.44		2451	97.63		2451	99.06		2451	97.22		2451	97.22		2451	94.07		2451	96
2450	98.51		2450	95.96		2450	92.44		2450	96.44		2450	97.63		2450	99.07		2450	97.23		2450	97.23		2450	94.08		2450	96.01
2449	98.51		2449	95.96		2449	92.44		2449	96.45		2449	97.63		2449	99.07		2449	97.24		2449	97.24		2449	94.08		2449	96.03
2448	98.5		2448	95.96		2448	92.44		2448	96.45		2448	97.64		2448	99.06		2448	97.24		2448	97.24		2448	94.09		2448	96.03
2447	98.49		2447	95.96		2447	92.44		2447	96.45		2447	97.65		2447	99.06		2447	97.24		2447	97.24		2447	94.1		2447	96.03
2446	98.5		2446	95.96		2446	92.45		2446	96.45		2446	97.66		2446	99.07		2446	97.24		2446	97.24		2446	94.11		2446	96.03
2445	98.51		2445	95.96		2445	92.47		2445	96.46		2445	97.67		2445	99.08		2445	97.24		2445	97.24		2445	94.11		2445	96.04
2444	98.52		2444	95.97		2444	92.48		2444	96.47		2444	97.67		2444	99.09		2444	97.25		2444	97.25		2444	94.12		2444	96.05
2443	98.52		2443	95.97		2443	92.5		2443	96.47		2443	97.68		2443	99.1		2443	97.26		2443	97.26		2443	94.14		2443	96.07
2442	98.52		2442	95.97		2442	92.5		2442	96.47		2442	97.68		2442	99.11		2442	97.26		2442	97.26		2442	94.15		2442	96.09
2441	98.51		2441	95.98		2441	92.5		2441	96.47		2441	97.68		2441	99.11		2441	97.26		2441	97.26		2441	94.16		2441	96.09
2440	98.52		2440	95.99		2440	92.51		2440	96.48		2440	97.69		2440	99.12		2440	97.27		2440	97.27		2440	94.17		2440	96.1
2439	98.53		2439	96.01		2439	92.51		2439	96.49		2439	97.69		2439	99.13		2439	97.27		2439	97.27		2439	94.17		2439	96.1
2438	98.55		2438	96.03		2438	92.51		2438	96.51		2438	97.71		2438	99.14		2438	97.28		2438	97.28		2438	94.18		2438	96.09
2437	98.56		2437	96.04		2437	92.52		2437	96.52		2437	97.72		2437	99.15		2437	97.29		2437	97.29		2437	94.18		2437	96.09
2436	98.57		2436	96.04		2436	92.53		2436	96.52		2436	97.72		2436	99.17		2436	97.3		2436	97.3		2436	94.18		2436	96.09
2435	98.57		2435	96.04		2435	92.54		2435	96.52		2435	97.73		2435	99.17		2435	97.29		2435	97.29		2435	94.18		2435	96.09
2434	98.56		2434	96.02		2434	92.54		2434	96.51		2434	97.73		2434	99.18		2434	97.28		2434	97.28		2434	94.18		2434	96.08
2433	98.55		2433	96.01		2433	92.53		2433	96.51		2433	97.73		2433	99.18		2433	97.27		2433	97.27		2433	94.17		2433	96.08
2432	98.55		2432	96.01		2432	92.53		2432	96.51		2432	97.73		2432	99.19		2432	97.26		2432	97.26		2432	94.18		2432	96.08
2431	98.56		2431	96.02		2431	92.54		2431	96.53		2431	97.74		2431	99.2		2431	97.27		2431	97.27		2431	94.19		2431	96.09
2430	98.57		2430	96.04		2430	92.56		2430	96.54		2430	97.76		2430	99.22		2430	97.29		2430	97.29		2430	94.21		2430	96.11
2429	98.59		2429	96.06		2429	92.58		2429	96.56		2429	97.77		2429	99.23		2429	97.32		2429	97.32		2429	94.24		2429	96.13
2428	98.6		2428	96.08		2428	92.6		2428	96.58		2428	97.79		2428	99.24		2428	97.34		2428	97.34		2428	94.27		2428	96.14
2427	98.61		2427	96.09		2427	92.62		2427	96.6		2427	97.8		2427	99.25		2427	97.36		2427	97.36		2427	94.28		2427	96.15
2426	98.62		2426	96.09		2426	92.63		2426	96.6		2426	97.8		2426	99.25		2426	97.37		2426	97.37		2426	94.28		2426	96.15
2425	98.62		2425	96.09		2425	92.64		2425	96.59		2425	97.8		2425	99.25		2425	97.38		2425	97.38		2425	94.27		2425	96.15
2424	98.62		2424	96.08		2424	92.64		2424	96.57		2424	97.8		2424	99.25		2424	97.38		2424	97.38		2424	94.27		2424	96.16
2423	98.61		2423	96.07		2423	92.64		2423	96.57		2423	97.8		2423	99.25		2423	97.38		2423	97.38		2423	94.27		2423	96.17
2422	98.61		2422	96.07		2422	92.64		2422	96.57		2422	97.8		2422	99.25		2422	97.38		2422	97.38		2422	94.28		2422	96.18
2421	98.62		2421	96.08		2421	92.66		2421	96.58		2421	97.8		2421	99.25		2421	97.39		2421	97.39		2421	94.29		2421	96.19
2420	98.62		2420	96.09		2420	92.68		2420	96.59		2420	97.81		2420	99.26		2420	97.39		2420	97.39		2420	94.29		2420	96.2
2419	98.63		2419	96.11		2419	92.69		2419	96.6		2419	97.82		2419	99.27		2419	97.4		2419	97.4		2419	94.3		2419	96.2
2418	98.63		2418	96.12		2418	92.7		2418	96.61		2418	97.84		2418	99.29		2418	97.41		2418	97.41		2418	94.31		2418	96.21
2417	98.63		2417	96.13		2417	92.69		2417	96.62		2417	97.85		2417	99.3		2417	97.42		2417	97.42		2417	94.32		2417	96.22
2416	98.63		2416	96.14		2416	92.68		2416	96.63		2416	97.86		2416	99.31		2416	97.42		2416	97.42		2416	94.34		2416	96.23
2415	98.63		2415	96.13		2415	92.68		2415	96.62		2415	97.86		2415	99.31		2415	97.42		2415	97.42		2415	94.35		2415	96.24
2414	98.63		2414	96.12		2414	92.67		2414	96.61		2414	97.85		2414	99.31		2414	97.41		2414	97.41		2414	94.35		2414	96.25
2413	98.63		2413	96.11		2413	92.67		2413	96.6		2413	97.84		2413	99.31		2413	97.41		2413	97.41		2413	94.35		2413	96.26
2412	98.63		2412	96.11		2412	92.68		2412	96.6		2412	97.85		2412	99.32		2412	97.41		2412	97.41		2412	94.36		2412	96.27
2411	98.64		2411	96.12		2411	92.68		2411	96.6		2411	97.86		2411	99.33		2411	97.41		2411	97.41		2411	94.37		2411	96.27
2410	98.65		2410	96.13		2410	92.7		2410	96.61		2410	97.86		2410	99.34		2410	97.41		2410	97.41		2410	94.38		2410	96.28
2409	98.66		2409	96.13		2409	92.71		2409	96.62		2409	97.87		2409	99.34		2409	97.42		2409	97.42		2409	94.38		2409	96.28
2408	98.66		2408	96.13		2408	92.72		2408	96.63		2408	97.87		2408	99.35		2408	97.43		2408	97.43		2408	94.38		2408	96.28
2407	98.66		2407	96.13		2407	92.73		2407	96.64		2407	97.87		2407	99.35		2407	97.44		2407	97.44		2407	94.37		2407	96.28
2406	98.67		2406	96.13		2406	92.73		2406	96.65		2406	97.88		2406	99.36		2406	97.44		2406	97.44		2406	94.38		2406	96.27
2405	98.67		2405	96.14		2405	92.74		2405	96.66		2405	97.89		2405	99.37		2405	97.45		2405	97.45		2405	94.39		2405	96.27
2404	98.67		2404	96.15		2404	92.75		2404	96.67		2404	97.9		2404	99.38		2404	97.45		2404	97.45		2404	94.4		2404	96.27
2403	98.67		2403	96.17		2403	92.76		2403	96.68		2403	97.9		2403	99.39		2403	97.47		2403	97.47		2403	94.41		2403	96.27
2402	98.68		2402	96.17		2402	92.77		2402	96.69		2402	97.91		2402	99.4		2402	97.48		2402	97.48		2402	94.42		2402	96.27
2401	98.69		2401	96.18		2401	92.77		2401	96.69		2401	97.92		2401	99.41		2401	97.5		2401	97.5		2401	94.43		2401	96.28
2400	98.7		2400	96.18		2400	92.78		2400	96.7		2400	97.94		2400	99.41		2400	97.51		2400	97.51		2400	94.44		2400	96.29
2399	98.71		2399	96.19		2399	92.79		2399	96.7		2399	97.95		2399	99.42		2399	97.51		2399	97.51		2399	94.45		2399	96.31
2398	98.72		2398	96.19		2398	92.8		2398	96.7		2398	97.96		2398	99.43		2398	97.51		2398	97.51		2398	94.47		2398	96.34
2397	98.72		2397	96.19		2397	92.8		2397	96.7		2397	97.96		2397	99.43		2397	97.5		2397	97.5		2397	94.49		2397	96.35
2396	98.72		2396	96.19		2396	92.81		2396	96.7		2396	97.96		2396	99.44		2396	97.5		2396	97.5		2396	94.5		2396	96.36
2395	98.72		2395	96.19		2395	92.81		2395	96.7		2395	97.96		2395	99.44		2395	97.5		2395	97.5		2395	94.5		2395	96.37
2394	98.72		2394	96.19		2394	92.82		2394	96.7		2394	97.96		2394	99.44		2394	97.51		2394	97.51		2394	94.49		2394	96.37
2393	98.73		2393	96.2		2393	92.82		2393	96.71		2393	97.96		2393	99.45		2393	97.52		2393	97.52		2393	94.49		2393	96.37
2392	98.73		2392	96.21		2392	92.83		2392	96.71		2392	97.97		2392	99.45		2392	97.53		2392	97.53		2392	94.5		2392	96.37
2391	98.73		2391	96.21		2391	92.83		2391	96.71		2391	97.98		2391	99.46		2391	97.53		2391	97.53		2391	94.51		2391	96.38
2390	98.73		2390	96.21		2390	92.84		2390	96.71		2390	97.99		2390	99.46		2390	97.54		2390	97.54		2390	94.53		2390	96.39
2389	98.72		2389	96.21		2389	92.85		2389	96.71		2389	98		2389	99.47		2389	97.53		2389	97.53		2389	94.54		2389	96.4
2388	98.72		2388	96.21		2388	92.86		2388	96.71		2388	98		2388	99.48		2388	97.53		2388	97.53		2388	94.56		2388	96.4
2387	98.72		2387	96.21		2387	92.87		2387	96.7		2387	98		2387	99.48		2387	97.53		2387	97.53		2387	94.57		2387	96.41
2386	98.72		2386	96.21		2386	92.87		2386	96.71		2386	98.01		2386	99.49		2386	97.54		2386	97.54		2386	94.58		2386	96.41
2385	98.73		2385	96.22		2385	92.88		2385	96.71		2385	98.01		2385	99.5		2385	97.56		2385	97.56		2385	94.59		2385	96.41
2384	98.74		2384	96.22		2384	92.89		2384	96.72		2384	98.02		2384	99.51		2384	97.57		2384	97.57		2384	94.59		2384	96.41
2383	98.74		2383	96.22		2383	92.9		2383	96.74		2383	98.02		2383	99.52		2383	97.58		2383	97.58		2383	94.58		2383	96.41
2382	98.74		2382	96.22		2382	92.91		2382	96.75		2382	98.03		2382	99.53		2382	97.59		2382	97.59		2382	94.58		2382	96.42
2381	98.73		2381	96.22		2381	92.91		2381	96.76		2381	98.03		2381	99.53		2381	97.58		2381	97.58		2381	94.58		2381	96.42
2380	98.72		2380	96.23		2380	92.91		2380	96.76		2380	98.03		2380	99.53		2380	97.57		2380	97.57		2380	94.58		2380	96.43
2379	98.71		2379	96.23		2379	92.91		2379	96.75		2379	98.03		2379	99.53		2379	97.56		2379	97.56		2379	94.6		2379	96.44
2378	98.71		2378	96.23		2378	92.91		2378	96.75		2378	98.04		2378	99.53		2378	97.56		2378	97.56		2378	94.6		2378	96.45
2377	98.71		2377	96.24		2377	92.9		2377	96.75		2377	98.04		2377	99.54		2377	97.56		2377	97.56		2377	94.61		2377	96.46
2376	98.72		2376	96.24		2376	92.9		2376	96.76		2376	98.05		2376	99.54		2376	97.56		2376	97.56		2376	94.61		2376	96.47
2375	98.73		2375	96.25		2375	92.91		2375	96.77		2375	98.06		2375	99.55		2375	97.57		2375	97.57		2375	94.63		2375	96.47
2374	98.75		2374	96.26		2374	92.93		2374	96.77		2374	98.08		2374	99.56		2374	97.58		2374	97.58		2374	94.64		2374	96.48
2373	98.76		2373	96.26		2373	92.95		2373	96.78		2373	98.09		2373	99.57		2373	97.59		2373	97.59		2373	94.66		2373	96.47
2372	98.76		2372	96.25		2372	92.97		2372	96.77		2372	98.1		2372	99.56		2372	97.58		2372	97.58		2372	94.67		2372	96.47
2371	98.75		2371	96.24		2371	92.99		2371	96.76		2371	98.1		2371	99.56		2371	97.58		2371	97.58		2371	94.68		2371	96.48
2370	98.74		2370	96.24		2370	93.01		2370	96.75		2370	98.09		2370	99.56		2370	97.56		2370	97.56		2370	94.68		2370	96.49
2369	98.72		2369	96.24		2369	93.03		2369	96.75		2369	98.09		2369	99.56		2369	97.56		2369	97.56		2369	94.69		2369	96.51
2368	98.71		2368	96.26		2368	93.05		2368	96.77		2368	98.1		2368	99.58		2368	97.56		2368	97.56		2368	94.71		2368	96.53
2367	98.7		2367	96.28		2367	93.07		2367	96.81		2367	98.12		2367	99.6		2367	97.58		2367	97.58		2367	94.72		2367	96.55
2366	98.71		2366	96.3		2366	93.08		2366	96.84		2366	98.14		2366	99.61		2366	97.6		2366	97.6		2366	94.74		2366	96.56
2365	98.72		2365	96.31		2365	93.09		2365	96.86		2365	98.15		2365	99.62		2365	97.61		2365	97.61		2365	94.76		2365	96.56
2364	98.75		2364	96.32		2364	93.1		2364	96.87		2364	98.15		2364	99.62		2364	97.63		2364	97.63		2364	94.76		2364	96.56
2363	98.76		2363	96.32		2363	93.09		2363	96.86		2363	98.14		2363	99.63		2363	97.63		2363	97.63		2363	94.76		2363	96.55
2362	98.77		2362	96.32		2362	93.09		2362	96.84		2362	98.12		2362	99.63		2362	97.64		2362	97.64		2362	94.75		2362	96.55
2361	98.77		2361	96.31		2361	93.08		2361	96.82		2361	98.11		2361	99.63		2361	97.64		2361	97.64		2361	94.75		2361	96.54
2360	98.76		2360	96.31		2360	93.08		2360	96.81		2360	98.1		2360	99.62		2360	97.63		2360	97.63		2360	94.76		2360	96.55
2359	98.76		2359	96.31		2359	93.07		2359	96.8		2359	98.11		2359	99.62		2359	97.63		2359	97.63		2359	94.77		2359	96.56
2358	98.76		2358	96.32		2358	93.07		2358	96.81		2358	98.12		2358	99.63		2358	97.62		2358	97.62		2358	94.78		2358	96.56
2357	98.77		2357	96.32		2357	93.08		2357	96.82		2357	98.14		2357	99.64		2357	97.62		2357	97.62		2357	94.79		2357	96.55
2356	98.77		2356	96.32		2356	93.08		2356	96.82		2356	98.16		2356	99.64		2356	97.62		2356	97.62		2356	94.79		2356	96.55
2355	98.76		2355	96.31		2355	93.07		2355	96.81		2355	98.17		2355	99.63		2355	97.61		2355	97.61		2355	94.79		2355	96.55
2354	98.75		2354	96.31		2354	93.06		2354	96.79		2354	98.17		2354	99.61		2354	97.61		2354	97.61		2354	94.79		2354	96.55
2353	98.74		2353	96.31		2353	93.04		2353	96.77		2353	98.16		2353	99.6		2353	97.6		2353	97.6		2353	94.79		2353	96.54
2352	98.74		2352	96.32		2352	93.04		2352	96.77		2352	98.16		2352	99.59		2352	97.59		2352	97.59		2352	94.79		2352	96.54
2351	98.76		2351	96.34		2351	93.07		2351	96.78		2351	98.17		2351	99.6		2351	97.6		2351	97.6		2351	94.82		2351	96.55
2350	98.78		2350	96.35		2350	93.13		2350	96.81		2350	98.19		2350	99.63		2350	97.61		2350	97.61		2350	94.85		2350	96.58
2349	98.79		2349	96.35		2349	93.18		2349	96.84		2349	98.2		2349	99.65		2349	97.63		2349	97.63		2349	94.89		2349	96.6
2348	98.8		2348	96.35		2348	93.2		2348	96.85		2348	98.2		2348	99.67		2348	97.64		2348	97.64		2348	94.92		2348	96.61
2347	98.8		2347	96.36		2347	93.18		2347	96.85		2347	98.21		2347	99.67		2347	97.66		2347	97.66		2347	94.92		2347	96.62
2346	98.8		2346	96.39		2346	93.14		2346	96.85		2346	98.21		2346	99.68		2346	97.67		2346	97.67		2346	94.91		2346	96.62
2345	98.82		2345	96.42		2345	93.11		2345	96.86		2345	98.22		2345	99.69		2345	97.68		2345	97.68		2345	94.89		2345	96.64
2344	98.83		2344	96.45		2344	93.12		2344	96.87		2344	98.24		2344	99.7		2344	97.69		2344	97.69		2344	94.9		2344	96.67
2343	98.83		2343	96.44		2343	93.16		2343	96.89		2343	98.25		2343	99.71		2343	97.7		2343	97.7		2343	94.91		2343	96.69
2342	98.83		2342	96.42		2342	93.18		2342	96.89		2342	98.25		2342	99.71		2342	97.7		2342	97.7		2342	94.91		2342	96.69
2341	98.83		2341	96.41		2341	93.19		2341	96.89		2341	98.24		2341	99.71		2341	97.7		2341	97.7		2341	94.91		2341	96.68
2340	98.83		2340	96.4		2340	93.2		2340	96.89		2340	98.25		2340	99.71		2340	97.7		2340	97.7		2340	94.91		2340	96.67
2339	98.85		2339	96.4		2339	93.2		2339	96.89		2339	98.26		2339	99.72		2339	97.7		2339	97.7		2339	94.91		2339	96.66
2338	98.86		2338	96.39		2338	93.2		2338	96.9		2338	98.26		2338	99.73		2338	97.7		2338	97.7		2338	94.9		2338	96.65
2337	98.86		2337	96.38		2337	93.19		2337	96.9		2337	98.26		2337	99.73		2337	97.69		2337	97.69		2337	94.89		2337	96.65
2336	98.85		2336	96.37		2336	93.19		2336	96.89		2336	98.25		2336	99.72		2336	97.68		2336	97.68		2336	94.89		2336	96.65
2335	98.85		2335	96.36		2335	93.19		2335	96.89		2335	98.24		2335	99.71		2335	97.67		2335	97.67		2335	94.9		2335	96.66
2334	98.85		2334	96.36		2334	93.2		2334	96.89		2334	98.24		2334	99.71		2334	97.67		2334	97.67		2334	94.91		2334	96.68
2333	98.86		2333	96.36		2333	93.2		2333	96.9		2333	98.26		2333	99.72		2333	97.68		2333	97.68		2333	94.9		2333	96.68
2332	98.87		2332	96.37		2332	93.2		2332	96.91		2332	98.28		2332	99.74		2332	97.69		2332	97.69		2332	94.89		2332	96.68
2331	98.88		2331	96.38		2331	93.19		2331	96.92		2331	98.3		2331	99.75		2331	97.7		2331	97.7		2331	94.87		2331	96.68
2330	98.88		2330	96.38		2330	93.19		2330	96.92		2330	98.31		2330	99.75		2330	97.71		2330	97.71		2330	94.87		2330	96.68
2329	98.88		2329	96.39		2329	93.19		2329	96.92		2329	98.32		2329	99.76		2329	97.71		2329	97.71		2329	94.88		2329	96.68
2328	98.89		2328	96.39		2328	93.2		2328	96.92		2328	98.32		2328	99.77		2328	97.71		2328	97.71		2328	94.89		2328	96.69
2327	98.9		2327	96.4		2327	93.2		2327	96.92		2327	98.31		2327	99.78		2327	97.72		2327	97.72		2327	94.9		2327	96.71
2326	98.91		2326	96.41		2326	93.21		2326	96.92		2326	98.31		2326	99.79		2326	97.71		2326	97.71		2326	94.91		2326	96.73
2325	98.91		2325	96.41		2325	93.21		2325	96.92		2325	98.3		2325	99.79		2325	97.7		2325	97.7		2325	94.91		2325	96.75
2324	98.91		2324	96.42		2324	93.22		2324	96.93		2324	98.31		2324	99.79		2324	97.7		2324	97.7		2324	94.92		2324	96.77
2323	98.92		2323	96.44		2323	93.23		2323	96.95		2323	98.34		2323	99.8		2323	97.71		2323	97.71		2323	94.93		2323	96.79
2322	98.93		2322	96.45		2322	93.25		2322	96.97		2322	98.36		2322	99.81		2322	97.73		2322	97.73		2322	94.94		2322	96.79
2321	98.94		2321	96.47		2321	93.26		2321	96.99		2321	98.38		2321	99.83		2321	97.75		2321	97.75		2321	94.94		2321	96.79
2320	98.95		2320	96.48		2320	93.27		2320	97		2320	98.41		2320	99.84		2320	97.76		2320	97.76		2320	94.95		2320	96.79
2319	98.96		2319	96.5		2319	93.28		2319	97.01		2319	98.43		2319	99.85		2319	97.77		2319	97.77		2319	94.96		2319	96.79
2318	98.98		2318	96.51		2318	93.3		2318	97.02		2318	98.45		2318	99.86		2318	97.78		2318	97.78		2318	94.98		2318	96.8
2317	98.99		2317	96.51		2317	93.31		2317	97.02		2317	98.45		2317	99.87		2317	97.78		2317	97.78		2317	94.99		2317	96.81
2316	98.99		2316	96.51		2316	93.32		2316	97.03		2316	98.45		2316	99.88		2316	97.78		2316	97.78		2316	95		2316	96.81
2315	98.98		2315	96.51		2315	93.32		2315	97.03		2315	98.45		2315	99.89		2315	97.78		2315	97.78		2315	95.01		2315	96.81
2314	98.98		2314	96.5		2314	93.32		2314	97.03		2314	98.45		2314	99.89		2314	97.77		2314	97.77		2314	95.02		2314	96.8
2313	98.97		2313	96.5		2313	93.32		2313	97.02		2313	98.45		2313	99.88		2313	97.77		2313	97.77		2313	95.02		2313	96.81
2312	98.96		2312	96.5		2312	93.33		2312	97.02		2312	98.45		2312	99.87		2312	97.77		2312	97.77		2312	95.03		2312	96.81
2311	98.97		2311	96.51		2311	93.34		2311	97.02		2311	98.45		2311	99.86		2311	97.79		2311	97.79		2311	95.04		2311	96.82
2310	98.98		2310	96.53		2310	93.36		2310	97.03		2310	98.46		2310	99.87		2310	97.81		2310	97.81		2310	95.05		2310	96.84
2309	98.98		2309	96.54		2309	93.37		2309	97.04		2309	98.46		2309	99.88		2309	97.82		2309	97.82		2309	95.06		2309	96.85
2308	98.99		2308	96.55		2308	93.38		2308	97.05		2308	98.46		2308	99.89		2308	97.82		2308	97.82		2308	95.06		2308	96.86
2307	98.98		2307	96.55		2307	93.39		2307	97.05		2307	98.45		2307	99.9		2307	97.81		2307	97.81		2307	95.07		2307	96.88
2306	98.98		2306	96.55		2306	93.39		2306	97.06		2306	98.45		2306	99.91		2306	97.82		2306	97.82		2306	95.08		2306	96.89
2305	98.99		2305	96.56		2305	93.39		2305	97.06		2305	98.45		2305	99.92		2305	97.83		2305	97.83		2305	95.1		2305	96.92
2304	99		2304	96.57		2304	93.4		2304	97.06		2304	98.46		2304	99.93		2304	97.85		2304	97.85		2304	95.12		2304	96.94
2303	99.01		2303	96.57		2303	93.41		2303	97.07		2303	98.47		2303	99.94		2303	97.86		2303	97.86		2303	95.14		2303	96.96
2302	99.02		2302	96.57		2302	93.41		2302	97.08		2302	98.48		2302	99.95		2302	97.88		2302	97.88		2302	95.15		2302	96.97
2301	99.03		2301	96.57		2301	93.42		2301	97.08		2301	98.48		2301	99.96		2301	97.9		2301	97.9		2301	95.14		2301	96.98
2300	99.03		2300	96.58		2300	93.43		2300	97.09		2300	98.48		2300	99.97		2300	97.9		2300	97.9		2300	95.14		2300	96.97
2299	99.03		2299	96.58		2299	93.43		2299	97.1		2299	98.47		2299	99.97		2299	97.89		2299	97.89		2299	95.14		2299	96.97
2298	99.03		2298	96.59		2298	93.44		2298	97.11		2298	98.47		2298	99.96		2298	97.88		2298	97.88		2298	95.14		2298	96.98
2297	99.03		2297	96.59		2297	93.45		2297	97.11		2297	98.48		2297	99.95		2297	97.88		2297	97.88		2297	95.15		2297	96.99
2296	99.03		2296	96.59		2296	93.45		2296	97.11		2296	98.48		2296	99.95		2296	97.88		2296	97.88		2296	95.15		2296	96.99
2295	99.03		2295	96.6		2295	93.45		2295	97.11		2295	98.48		2295	99.95		2295	97.88		2295	97.88		2295	95.16		2295	97
2294	99.04		2294	96.6		2294	93.45		2294	97.1		2294	98.49		2294	99.96		2294	97.88		2294	97.88		2294	95.16		2294	97.01
2293	99.04		2293	96.6		2293	93.45		2293	97.1		2293	98.49		2293	99.97		2293	97.88		2293	97.88		2293	95.17		2293	97.02
2292	99.04		2292	96.6		2292	93.45		2292	97.11		2292	98.49		2292	99.98		2292	97.89		2292	97.89		2292	95.18		2292	97.03
2291	99.04		2291	96.6		2291	93.45		2291	97.12		2291	98.49		2291	99.99		2291	97.89		2291	97.89		2291	95.19		2291	97.05
2290	99.05		2290	96.61		2290	93.45		2290	97.13		2290	98.5		2290	99.99		2290	97.91		2290	97.91		2290	95.21		2290	97.07
2289	99.07		2289	96.62		2289	93.47		2289	97.16		2289	98.52		2289	100		2289	97.93		2289	97.93		2289	95.23		2289	97.09
2288	99.1		2288	96.64		2288	93.49		2288	97.18		2288	98.55		2288	100.02		2288	97.96		2288	97.96		2288	95.24		2288	97.09
2287	99.12		2287	96.67		2287	93.52		2287	97.19		2287	98.57		2287	100.04		2287	97.99		2287	97.99		2287	95.24		2287	97.09
2286	99.13		2286	96.69		2286	93.53		2286	97.2		2286	98.58		2286	100.06		2286	98.01		2286	98.01		2286	95.24		2286	97.08
2285	99.12		2285	96.7		2285	93.54		2285	97.19		2285	98.58		2285	100.06		2285	98.02		2285	98.02		2285	95.25		2285	97.08
2284	99.12		2284	96.7		2284	93.53		2284	97.19		2284	98.57		2284	100.07		2284	98.02		2284	98.02		2284	95.27		2284	97.09
2283	99.12		2283	96.69		2283	93.53		2283	97.19		2283	98.57		2283	100.07		2283	98.02		2283	98.02		2283	95.29		2283	97.11
2282	99.13		2282	96.69		2282	93.53		2282	97.19		2282	98.58		2282	100.07		2282	98.01		2282	98.01		2282	95.3		2282	97.13
2281	99.14		2281	96.69		2281	93.53		2281	97.21		2281	98.6		2281	100.07		2281	98		2281	98		2281	95.31		2281	97.15
2280	99.16		2280	96.69		2280	93.53		2280	97.22		2280	98.61		2280	100.07		2280	98		2280	98		2280	95.31		2280	97.17
2279	99.16		2279	96.69		2279	93.53		2279	97.24		2279	98.62		2279	100.08		2279	98.01		2279	98.01		2279	95.31		2279	97.18
2278	99.16		2278	96.69		2278	93.54		2278	97.25		2278	98.63		2278	100.1		2278	98.03		2278	98.03		2278	95.32		2278	97.18
2277	99.16		2277	96.7		2277	93.56		2277	97.26		2277	98.63		2277	100.12		2277	98.06		2277	98.06		2277	95.32		2277	97.18
2276	99.15		2276	96.71		2276	93.58		2276	97.26		2276	98.63		2276	100.12		2276	98.06		2276	98.06		2276	95.33		2276	97.17
2275	99.14		2275	96.72		2275	93.6		2275	97.25		2275	98.63		2275	100.12		2275	98.05		2275	98.05		2275	95.34		2275	97.15
2274	99.14		2274	96.74		2274	93.62		2274	97.25		2274	98.64		2274	100.1		2274	98.03		2274	98.03		2274	95.33		2274	97.12
2273	99.15		2273	96.75		2273	93.63		2273	97.26		2273	98.64		2273	100.1		2273	98.03		2273	98.03		2273	95.32		2273	97.1
2272	99.16		2272	96.75		2272	93.65		2272	97.28		2272	98.64		2272	100.11		2272	98.04		2272	98.04		2272	95.31		2272	97.09
2271	99.18		2271	96.75		2271	93.66		2271	97.29		2271	98.64		2271	100.14		2271	98.06		2271	98.06		2271	95.31		2271	97.11
2270	99.19		2270	96.76		2270	93.67		2270	97.3		2270	98.64		2270	100.16		2270	98.07		2270	98.07		2270	95.33		2270	97.13
2269	99.19		2269	96.75		2269	93.67		2269	97.31		2269	98.64		2269	100.16		2269	98.08		2269	98.08		2269	95.36		2269	97.16
2268	99.19		2268	96.74		2268	93.66		2268	97.32		2268	98.64		2268	100.15		2268	98.07		2268	98.07		2268	95.38		2268	97.19
2267	99.17		2267	96.71		2267	93.64		2267	97.32		2267	98.64		2267	100.13		2267	98.06		2267	98.06		2267	95.41		2267	97.19
2266	99.14		2266	96.68		2266	93.62		2266	97.3		2266	98.64		2266	100.12		2266	98.05		2266	98.05		2266	95.41		2266	97.19
2265	99.13		2265	96.67		2265	93.62		2265	97.29		2265	98.64		2265	100.12		2265	98.05		2265	98.05		2265	95.39		2265	97.18
2264	99.13		2264	96.68		2264	93.62		2264	97.29		2264	98.65		2264	100.13		2264	98.07		2264	98.07		2264	95.37		2264	97.18
2263	99.16		2263	96.72		2263	93.64		2263	97.3		2263	98.68		2263	100.16		2263	98.11		2263	98.11		2263	95.37		2263	97.19
2262	99.19		2262	96.76		2262	93.66		2262	97.32		2262	98.73		2262	100.18		2262	98.15		2262	98.15		2262	95.39		2262	97.2
2261	99.22		2261	96.77		2261	93.68		2261	97.34		2261	98.77		2261	100.21		2261	98.18		2261	98.18		2261	95.41		2261	97.21
2260	99.23		2260	96.78		2260	93.69		2260	97.35		2260	98.79		2260	100.21		2260	98.19		2260	98.19		2260	95.42		2260	97.22
2259	99.22		2259	96.77		2259	93.7		2259	97.34		2259	98.78		2259	100.2		2259	98.18		2259	98.18		2259	95.42		2259	97.23
2258	99.2		2258	96.77		2258	93.71		2258	97.32		2258	98.77		2258	100.18		2258	98.16		2258	98.16		2258	95.43		2258	97.25
2257	99.18		2257	96.77		2257	93.72		2257	97.31		2257	98.76		2257	100.17		2257	98.15		2257	98.15		2257	95.45		2257	97.28
2256	99.18		2256	96.78		2256	93.73		2256	97.3		2256	98.75		2256	100.19		2256	98.14		2256	98.14		2256	95.49		2256	97.3
2255	99.2		2255	96.8		2255	93.75		2255	97.3		2255	98.76		2255	100.23		2255	98.14		2255	98.14		2255	95.52		2255	97.3
2254	99.22		2254	96.82		2254	93.77		2254	97.31		2254	98.77		2254	100.26		2254	98.15		2254	98.15		2254	95.52		2254	97.28
2253	99.24		2253	96.83		2253	93.78		2253	97.34		2253	98.79		2253	100.27		2253	98.18		2253	98.18		2253	95.49		2253	97.25
2252	99.25		2252	96.83		2252	93.79		2252	97.37		2252	98.81		2252	100.26		2252	98.21		2252	98.21		2252	95.45		2252	97.23
2251	99.25		2251	96.83		2251	93.8		2251	97.39		2251	98.83		2251	100.24		2251	98.22		2251	98.22		2251	95.43		2251	97.21
2250	99.25		2250	96.83		2250	93.81		2250	97.39		2250	98.84		2250	100.22		2250	98.2		2250	98.2		2250	95.42		2250	97.19
2249	99.24		2249	96.82		2249	93.81		2249	97.37		2249	98.82		2249	100.21		2249	98.17		2249	98.17		2249	95.43		2249	97.17
2248	99.23		2248	96.8		2248	93.8		2248	97.35		2248	98.8		2248	100.21		2248	98.13		2248	98.13		2248	95.44		2248	97.16
2247	99.23		2247	96.78		2247	93.78		2247	97.34		2247	98.78		2247	100.23		2247	98.1		2247	98.1		2247	95.46		2247	97.17
2246	99.24		2246	96.78		2246	93.76		2246	97.34		2246	98.79		2246	100.25		2246	98.11		2246	98.11		2246	95.47		2246	97.19
2245	99.26		2245	96.8		2245	93.75		2245	97.36		2245	98.8		2245	100.27		2245	98.14		2245	98.14		2245	95.48		2245	97.22
2244	99.28		2244	96.84		2244	93.76		2244	97.39		2244	98.81		2244	100.29		2244	98.19		2244	98.19		2244	95.48		2244	97.25
2243	99.29		2243	96.86		2243	93.78		2243	97.42		2243	98.8		2243	100.29		2243	98.23		2243	98.23		2243	95.47		2243	97.28
2242	99.27		2242	96.87		2242	93.81		2242	97.43		2242	98.78		2242	100.28		2242	98.25		2242	98.25		2242	95.47		2242	97.29
2241	99.24		2241	96.86		2241	93.82		2241	97.41		2241	98.75		2241	100.25		2241	98.24		2241	98.24		2241	95.48		2241	97.3
2240	99.21		2240	96.84		2240	93.82		2240	97.38		2240	98.73		2240	100.23		2240	98.2		2240	98.2		2240	95.5		2240	97.32
2239	99.2		2239	96.84		2239	93.81		2239	97.35		2239	98.72		2239	100.21		2239	98.15		2239	98.15		2239	95.52		2239	97.33
2238	99.21		2238	96.85		2238	93.8		2238	97.34		2238	98.72		2238	100.22		2238	98.13		2238	98.13		2238	95.54		2238	97.31
2237	99.23		2237	96.87		2237	93.8		2237	97.35		2237	98.73		2237	100.22		2237	98.14		2237	98.14		2237	95.54		2237	97.29
2236	99.25		2236	96.87		2236	93.81		2236	97.37		2236	98.75		2236	100.22		2236	98.18		2236	98.18		2236	95.54		2236	97.27
2235	99.26		2235	96.86		2235	93.83		2235	97.41		2235	98.78		2235	100.22		2235	98.22		2235	98.22		2235	95.54		2235	97.29
2234	99.25		2234	96.83		2234	93.85		2234	97.43		2234	98.82		2234	100.22		2234	98.24		2234	98.24		2234	95.55		2234	97.32
2233	99.23		2233	96.8		2233	93.86		2233	97.45		2233	98.85		2233	100.22		2233	98.22		2233	98.22		2233	95.55		2233	97.34
2232	99.24		2232	96.77		2232	93.87		2232	97.46		2232	98.87		2232	100.23		2232	98.19		2232	98.19		2232	95.54		2232	97.34
2231	99.25		2231	96.77		2231	93.86		2231	97.46		2231	98.88		2231	100.24		2231	98.17		2231	98.17		2231	95.55		2231	97.34
2230	99.26		2230	96.8		2230	93.84		2230	97.44		2230	98.88		2230	100.24		2230	98.16		2230	98.16		2230	95.56		2230	97.35
2229	99.26		2229	96.83		2229	93.82		2229	97.42		2229	98.87		2229	100.23		2229	98.16		2229	98.16		2229	95.57		2229	97.38
2228	99.26		2228	96.88		2228	93.81		2228	97.41		2228	98.87		2228	100.24		2228	98.16		2228	98.16		2228	95.58		2228	97.41
2227	99.26		2227	96.92		2227	93.83		2227	97.41		2227	98.89		2227	100.25		2227	98.17		2227	98.17		2227	95.57		2227	97.42
2226	99.25		2226	96.93		2226	93.85		2226	97.41		2226	98.89		2226	100.26		2226	98.17		2226	98.17		2226	95.55		2226	97.41
2225	99.24		2225	96.9		2225	93.87		2225	97.42		2225	98.86		2225	100.27		2225	98.17		2225	98.17		2225	95.53		2225	97.39
2224	99.23		2224	96.87		2224	93.87		2224	97.42		2224	98.81		2224	100.27		2224	98.17		2224	98.17		2224	95.52		2224	97.37
2223	99.24		2223	96.87		2223	93.87		2223	97.42		2223	98.79		2223	100.28		2223	98.18		2223	98.18		2223	95.52		2223	97.35
2222	99.25		2222	96.89		2222	93.88		2222	97.43		2222	98.81		2222	100.3		2222	98.19		2222	98.19		2222	95.52		2222	97.35
2221	99.26		2221	96.92		2221	93.89		2221	97.45		2221	98.86		2221	100.32		2221	98.2		2221	98.2		2221	95.54		2221	97.35
2220	99.25		2220	96.95		2220	93.91		2220	97.48		2220	98.91		2220	100.33		2220	98.2		2220	98.2		2220	95.55		2220	97.36
2219	99.25		2219	96.95		2219	93.93		2219	97.51		2219	98.93		2219	100.33		2219	98.21		2219	98.21		2219	95.57		2219	97.37
2218	99.26		2218	96.94		2218	93.94		2218	97.53		2218	98.93		2218	100.33		2218	98.22		2218	98.22		2218	95.59		2218	97.38
2217	99.28		2217	96.92		2217	93.94		2217	97.53		2217	98.91		2217	100.3		2217	98.23		2217	98.23		2217	95.62		2217	97.41
2216	99.29		2216	96.9		2216	93.93		2216	97.51		2216	98.88		2216	100.27		2216	98.22		2216	98.22		2216	95.66		2216	97.44
2215	99.28		2215	96.9		2215	93.92		2215	97.48		2215	98.85		2215	100.24		2215	98.22		2215	98.22		2215	95.69		2215	97.47
2214	99.25		2214	96.9		2214	93.9		2214	97.43		2214	98.83		2214	100.23		2214	98.2		2214	98.2		2214	95.71		2214	97.47
2213	99.22		2213	96.9		2213	93.9		2213	97.39		2213	98.81		2213	100.23		2213	98.19		2213	98.19		2213	95.71		2213	97.47
2212	99.23		2212	96.9		2212	93.92		2212	97.38		2212	98.8		2212	100.23		2212	98.19		2212	98.19		2212	95.72		2212	97.48
2211	99.27		2211	96.92		2211	93.95		2211	97.41		2211	98.82		2211	100.26		2211	98.21		2211	98.21		2211	95.73		2211	97.48
2210	99.32		2210	96.94		2210	93.98		2210	97.46		2210	98.86		2210	100.29		2210	98.25		2210	98.25		2210	95.73		2210	97.48
2209	99.34		2209	96.94		2209	94		2209	97.48		2209	98.92		2209	100.33		2209	98.3		2209	98.3		2209	95.71		2209	97.45
2208	99.35		2208	96.95		2208	94.02		2208	97.49		2208	98.97		2208	100.36		2208	98.32		2208	98.32		2208	95.67		2208	97.43
2207	99.36		2207	96.95		2207	94.04		2207	97.48		2207	99.01		2207	100.37		2207	98.32		2207	98.32		2207	95.64		2207	97.41
2206	99.38		2206	96.96		2206	94.03		2206	97.48		2206	99.03		2206	100.36		2206	98.3		2206	98.3		2206	95.63		2206	97.41
2205	99.38		2205	96.96		2205	93.99		2205	97.47		2205	99.01		2205	100.33		2205	98.25		2205	98.25		2205	95.64		2205	97.42
2204	99.36		2204	96.95		2204	93.95		2204	97.46		2204	98.97		2204	100.31		2204	98.21		2204	98.21		2204	95.68		2204	97.45
2203	99.32		2203	96.94		2203	93.92		2203	97.44		2203	98.93		2203	100.3		2203	98.19		2203	98.19		2203	95.72		2203	97.5
2202	99.29		2202	96.93		2202	93.92		2202	97.44		2202	98.91		2202	100.31		2202	98.18		2202	98.18		2202	95.75		2202	97.54
2201	99.28		2201	96.92		2201	93.94		2201	97.45		2201	98.92		2201	100.34		2201	98.2		2201	98.2		2201	95.77		2201	97.56
2200	99.29		2200	96.94		2200	93.97		2200	97.47		2200	98.94		2200	100.37		2200	98.24		2200	98.24		2200	95.78		2200	97.56
2199	99.3		2199	96.96		2199	93.99		2199	97.5		2199	98.96		2199	100.38		2199	98.28		2199	98.28		2199	95.8		2199	97.55
2198	99.31		2198	96.99		2198	94.01		2198	97.5		2198	98.96		2198	100.37		2198	98.29		2198	98.29		2198	95.81		2198	97.53
2197	99.32		2197	96.99		2197	94.02		2197	97.49		2197	98.94		2197	100.35		2197	98.28		2197	98.28		2197	95.82		2197	97.51
2196	99.34		2196	96.97		2196	94.03		2196	97.49		2196	98.93		2196	100.33		2196	98.27		2196	98.27		2196	95.81		2196	97.52
2195	99.37		2195	96.94		2195	94.03		2195	97.49		2195	98.94		2195	100.32		2195	98.28		2195	98.28		2195	95.79		2195	97.54
2194	99.4		2194	96.9		2194	94.02		2194	97.48		2194	98.96		2194	100.33		2194	98.3		2194	98.3		2194	95.77		2194	97.58
2193	99.41		2193	96.88		2193	94.01		2193	97.48		2193	98.98		2193	100.35		2193	98.32		2193	98.32		2193	95.76		2193	97.61
2192	99.4		2192	96.9		2192	94.02		2192	97.49		2192	99		2192	100.39		2192	98.33		2192	98.33		2192	95.77		2192	97.63
2191	99.4		2191	96.96		2191	94.06		2191	97.51		2191	99.02		2191	100.43		2191	98.34		2191	98.34		2191	95.79		2191	97.63
2190	99.4		2190	97.02		2190	94.1		2190	97.54		2190	99.04		2190	100.45		2190	98.37		2190	98.37		2190	95.83		2190	97.61
2189	99.4		2189	97.06		2189	94.13		2189	97.56		2189	99.04		2189	100.45		2189	98.42		2189	98.42		2189	95.86		2189	97.57
2188	99.4		2188	97.06		2188	94.14		2188	97.57		2188	99.04		2188	100.44		2188	98.44		2188	98.44		2188	95.87		2188	97.52
2187	99.39		2187	97.05		2187	94.13		2187	97.57		2187	99.03		2187	100.44		2187	98.45		2187	98.45		2187	95.89		2187	97.5
2186	99.37		2186	97.02		2186	94.12		2186	97.57		2186	99.02		2186	100.45		2186	98.45		2186	98.45		2186	95.9		2186	97.51
2185	99.35		2185	96.98		2185	94.12		2185	97.58		2185	99.01		2185	100.45		2185	98.44		2185	98.44		2185	95.92		2185	97.55
2184	99.35		2184	96.95		2184	94.14		2184	97.58		2184	99.01		2184	100.44		2184	98.42		2184	98.42		2184	95.95		2184	97.61
2183	99.37		2183	96.94		2183	94.17		2183	97.57		2183	99.04		2183	100.44		2183	98.4		2183	98.4		2183	95.99		2183	97.66
2182	99.39		2182	96.96		2182	94.19		2182	97.56		2182	99.06		2182	100.44		2182	98.39		2182	98.39		2182	95.99		2182	97.66
2181	99.39		2181	96.98		2181	94.18		2181	97.55		2181	99.06		2181	100.44		2181	98.38		2181	98.38		2181	95.95		2181	97.63
2180	99.4		2180	97		2180	94.16		2180	97.57		2180	99.04		2180	100.43		2180	98.38		2180	98.38		2180	95.9		2180	97.6
2179	99.42		2179	97.02		2179	94.15		2179	97.6		2179	99.04		2179	100.42		2179	98.38		2179	98.38		2179	95.87		2179	97.59
2178	99.43		2178	97		2178	94.13		2178	97.61		2178	99.05		2178	100.39		2178	98.37		2178	98.37		2178	95.85		2178	97.6
2177	99.41		2177	96.97		2177	94.11		2177	97.59		2177	99.04		2177	100.33		2177	98.33		2177	98.33		2177	95.84		2177	97.6
2176	99.38		2176	96.94		2176	94.11		2176	97.54		2176	99.03		2176	100.3		2176	98.29		2176	98.29		2176	95.82		2176	97.59
2175	99.37		2175	96.96		2175	94.12		2175	97.51		2175	99.04		2175	100.31		2175	98.27		2175	98.27		2175	95.81		2175	97.56
2174	99.39		2174	97		2174	94.12		2174	97.49		2174	99.06		2174	100.34		2174	98.3		2174	98.3		2174	95.81		2174	97.54
2173	99.41		2173	97.01		2173	94.1		2173	97.48		2173	99.09		2173	100.34		2173	98.34		2173	98.34		2173	95.82		2173	97.53
2172	99.4		2172	96.99		2172	94.07		2172	97.46		2172	99.1		2172	100.32		2172	98.37		2172	98.37		2172	95.85		2172	97.56
2171	99.39		2171	96.97		2171	94.06		2171	97.46		2171	99.11		2171	100.3		2171	98.36		2171	98.36		2171	95.88		2171	97.62
2170	99.37		2170	96.98		2170	94.07		2170	97.47		2170	99.12		2170	100.32		2170	98.34		2170	98.34		2170	95.93		2170	97.68
2169	99.35		2169	97.01		2169	94.11		2169	97.49		2169	99.14		2169	100.39		2169	98.31		2169	98.31		2169	95.97		2169	97.7
2168	99.36		2168	97.06		2168	94.17		2168	97.51		2168	99.14		2168	100.47		2168	98.3		2168	98.3		2168	95.99		2168	97.68
2167	99.39		2167	97.1		2167	94.22		2167	97.51		2167	99.16		2167	100.55		2167	98.33		2167	98.33		2167	95.97		2167	97.65
2166	99.46		2166	97.15		2166	94.26		2166	97.51		2166	99.19		2166	100.61		2166	98.39		2166	98.39		2166	95.93		2166	97.63
2165	99.54		2165	97.21		2165	94.29		2165	97.53		2165	99.23		2165	100.64		2165	98.44		2165	98.44		2165	95.88		2165	97.62
2164	99.6		2164	97.26		2164	94.32		2164	97.58		2164	99.27		2164	100.64		2164	98.46		2164	98.46		2164	95.86		2164	97.62
2163	99.61		2163	97.29		2163	94.37		2163	97.65		2163	99.29		2163	100.63		2163	98.47		2163	98.47		2163	95.87		2163	97.63
2162	99.58		2162	97.28		2162	94.42		2162	97.69		2162	99.27		2162	100.62		2162	98.47		2162	98.47		2162	95.92		2162	97.64
2161	99.54		2161	97.2		2161	94.44		2161	97.68		2161	99.2		2161	100.6		2161	98.48		2161	98.48		2161	96		2161	97.65
2160	99.48		2160	97.1		2160	94.45		2160	97.63		2160	99.1		2160	100.57		2160	98.5		2160	98.5		2160	96.07		2160	97.66
2159	99.43		2159	97.03		2159	94.44		2159	97.59		2159	99.03		2159	100.55		2159	98.5		2159	98.5		2159	96.11		2159	97.65
2158	99.38		2158	97.01		2158	94.41		2158	97.59		2158	99.01		2158	100.54		2158	98.5		2158	98.5		2158	96.11		2158	97.63
2157	99.35		2157	97.02		2157	94.35		2157	97.63		2157	99.04		2157	100.53		2157	98.48		2157	98.48		2157	96.07		2157	97.61
2156	99.32		2156	97.03		2156	94.28		2156	97.66		2156	99.1		2156	100.5		2156	98.46		2156	98.46		2156	96.02		2156	97.62
2155	99.3		2155	97.01		2155	94.22		2155	97.64		2155	99.13		2155	100.47		2155	98.45		2155	98.45		2155	95.99		2155	97.64
2154	99.29		2154	96.99		2154	94.17		2154	97.58		2154	99.14		2154	100.43		2154	98.43		2154	98.43		2154	95.98		2154	97.66
2153	99.3		2153	96.98		2153	94.16		2153	97.52		2153	99.14		2153	100.41		2153	98.44		2153	98.44		2153	95.99		2153	97.66
2152	99.33		2152	97.01		2152	94.19		2152	97.51		2152	99.14		2152	100.43		2152	98.45		2152	98.45		2152	96		2152	97.63
2151	99.38		2151	97.1		2151	94.26		2151	97.55		2151	99.15		2151	100.47		2151	98.48		2151	98.48		2151	95.99		2151	97.6
2150	99.4		2150	97.18		2150	94.33		2150	97.59		2150	99.15		2150	100.49		2150	98.5		2150	98.5		2150	95.95		2150	97.56
2149	99.4		2149	97.23		2149	94.38		2149	97.61		2149	99.14		2149	100.5		2149	98.52		2149	98.52		2149	95.92		2149	97.56
2148	99.39		2148	97.22		2148	94.4		2148	97.62		2148	99.13		2148	100.5		2148	98.54		2148	98.54		2148	95.92		2148	97.58
2147	99.4		2147	97.18		2147	94.41		2147	97.64		2147	99.14		2147	100.51		2147	98.57		2147	98.57		2147	95.95		2147	97.63
2146	99.42		2146	97.14		2146	94.39		2146	97.65		2146	99.17		2146	100.54		2146	98.59		2146	98.59		2146	95.97		2146	97.66
2145	99.44		2145	97.11		2145	94.36		2145	97.66		2145	99.18		2145	100.56		2145	98.59		2145	98.59		2145	95.99		2145	97.67
2144	99.45		2144	97.09		2144	94.33		2144	97.67		2144	99.19		2144	100.58		2144	98.58		2144	98.58		2144	96		2144	97.64
2143	99.46		2143	97.11		2143	94.32		2143	97.7		2143	99.21		2143	100.61		2143	98.58		2143	98.58		2143	96.02		2143	97.62
2142	99.47		2142	97.16		2142	94.33		2142	97.74		2142	99.24		2142	100.63		2142	98.59		2142	98.59		2142	96.06		2142	97.62
2141	99.48		2141	97.18		2141	94.34		2141	97.76		2141	99.24		2141	100.62		2141	98.59		2141	98.59		2141	96.11		2141	97.64
2140	99.48		2140	97.17		2140	94.35		2140	97.74		2140	99.21		2140	100.56		2140	98.57		2140	98.57		2140	96.16		2140	97.66
2139	99.46		2139	97.11		2139	94.35		2139	97.7		2139	99.16		2139	100.5		2139	98.54		2139	98.54		2139	96.18		2139	97.67
2138	99.44		2138	97.06		2138	94.34		2138	97.65		2138	99.12		2138	100.46		2138	98.51		2138	98.51		2138	96.18		2138	97.68
2137	99.42		2137	97.02		2137	94.33		2137	97.63		2137	99.11		2137	100.46		2137	98.5		2137	98.5		2137	96.16		2137	97.69
2136	99.41		2136	97.02		2136	94.32		2136	97.63		2136	99.12		2136	100.47		2136	98.48		2136	98.48		2136	96.16		2136	97.69
2135	99.4		2135	97.04		2135	94.3		2135	97.65		2135	99.13		2135	100.46		2135	98.46		2135	98.46		2135	96.15		2135	97.68
2134	99.39		2134	97.06		2134	94.27		2134	97.66		2134	99.12		2134	100.45		2134	98.44		2134	98.44		2134	96.14		2134	97.66
2133	99.4		2133	97.07		2133	94.25		2133	97.66		2133	99.1		2133	100.45		2133	98.43		2133	98.43		2133	96.1		2133	97.62
2132	99.42		2132	97.08		2132	94.26		2132	97.64		2132	99.07		2132	100.48		2132	98.44		2132	98.44		2132	96.05		2132	97.61
2131	99.44		2131	97.08		2131	94.28		2131	97.64		2131	99.06		2131	100.51		2131	98.46		2131	98.46		2131	96.02		2131	97.62
2130	99.44		2130	97.1		2130	94.29		2130	97.64		2130	99.07		2130	100.53		2130	98.48		2130	98.48		2130	96.01		2130	97.64
2129	99.43		2129	97.12		2129	94.28		2129	97.64		2129	99.07		2129	100.53		2129	98.49		2129	98.49		2129	96.02		2129	97.65
2128	99.42		2128	97.14		2128	94.27		2128	97.64		2128	99.09		2128	100.51		2128	98.5		2128	98.5		2128	96.05		2128	97.66
2127	99.41		2127	97.16		2127	94.27		2127	97.65		2127	99.12		2127	100.49		2127	98.51		2127	98.51		2127	96.08		2127	97.68
2126	99.41		2126	97.16		2126	94.27		2126	97.66		2126	99.15		2126	100.48		2126	98.51		2126	98.51		2126	96.11		2126	97.69
2125	99.42		2125	97.15		2125	94.28		2125	97.68		2125	99.17		2125	100.5		2125	98.5		2125	98.5		2125	96.12		2125	97.69
2124	99.42		2124	97.14		2124	94.31		2124	97.7		2124	99.19		2124	100.54		2124	98.5		2124	98.5		2124	96.11		2124	97.7
2123	99.43		2123	97.15		2123	94.34		2123	97.72		2123	99.21		2123	100.57		2123	98.51		2123	98.51		2123	96.1		2123	97.71
2122	99.45		2122	97.17		2122	94.36		2122	97.74		2122	99.23		2122	100.6		2122	98.53		2122	98.53		2122	96.09		2122	97.73
2121	99.47		2121	97.17		2121	94.36		2121	97.75		2121	99.24		2121	100.6		2121	98.54		2121	98.54		2121	96.1		2121	97.76
2120	99.48		2120	97.16		2120	94.35		2120	97.75		2120	99.25		2120	100.58		2120	98.54		2120	98.54		2120	96.11		2120	97.8
2119	99.48		2119	97.15		2119	94.34		2119	97.75		2119	99.26		2119	100.56		2119	98.55		2119	98.55		2119	96.11		2119	97.83
2118	99.48		2118	97.14		2118	94.34		2118	97.74		2118	99.27		2118	100.55		2118	98.57		2118	98.57		2118	96.09		2118	97.84
2117	99.49		2117	97.13		2117	94.35		2117	97.74		2117	99.26		2117	100.54		2117	98.57		2117	98.57		2117	96.08		2117	97.84
2116	99.5		2116	97.13		2116	94.35		2116	97.75		2116	99.24		2116	100.54		2116	98.56		2116	98.56		2116	96.08		2116	97.83
2115	99.5		2115	97.13		2115	94.35		2115	97.75		2115	99.22		2115	100.56		2115	98.54		2115	98.54		2115	96.1		2115	97.82
2114	99.48		2114	97.12		2114	94.34		2114	97.74		2114	99.2		2114	100.58		2114	98.52		2114	98.52		2114	96.11		2114	97.8
2113	99.45		2113	97.11		2113	94.32		2113	97.73		2113	99.2		2113	100.6		2113	98.51		2113	98.51		2113	96.11		2113	97.78
2112	99.43		2112	97.1		2112	94.32		2112	97.73		2112	99.2		2112	100.6		2112	98.5		2112	98.5		2112	96.1		2112	97.76
2111	99.44		2111	97.1		2111	94.33		2111	97.74		2111	99.2		2111	100.59		2111	98.5		2111	98.5		2111	96.09		2111	97.76
2110	99.46		2110	97.13		2110	94.36		2110	97.76		2110	99.21		2110	100.6		2110	98.53		2110	98.53		2110	96.09		2110	97.77
2109	99.49		2109	97.16		2109	94.37		2109	97.77		2109	99.21		2109	100.62		2109	98.58		2109	98.58		2109	96.11		2109	97.79
2108	99.51		2108	97.18		2108	94.38		2108	97.77		2108	99.22		2108	100.63		2108	98.6		2108	98.6		2108	96.14		2108	97.81
2107	99.51		2107	97.2		2107	94.38		2107	97.76		2107	99.23		2107	100.65		2107	98.6		2107	98.6		2107	96.15		2107	97.81
2106	99.52		2106	97.21		2106	94.38		2106	97.76		2106	99.26		2106	100.66		2106	98.58		2106	98.58		2106	96.16		2106	97.81
2105	99.53		2105	97.22		2105	94.39		2105	97.77		2105	99.29		2105	100.67		2105	98.56		2105	98.56		2105	96.15		2105	97.8
2104	99.56		2104	97.24		2104	94.39		2104	97.79		2104	99.3		2104	100.67		2104	98.56		2104	98.56		2104	96.14		2104	97.8
2103	99.58		2103	97.27		2103	94.39		2103	97.81		2103	99.3		2103	100.66		2103	98.56		2103	98.56		2103	96.14		2103	97.8
2102	99.59		2102	97.28		2102	94.4		2102	97.83		2102	99.28		2102	100.64		2102	98.57		2102	98.57		2102	96.14		2102	97.8
2101	99.6		2101	97.27		2101	94.41		2101	97.82		2101	99.25		2101	100.62		2101	98.58		2101	98.58		2101	96.15		2101	97.79
2100	99.6		2100	97.25		2100	94.43		2100	97.8		2100	99.25		2100	100.61		2100	98.58		2100	98.58		2100	96.16		2100	97.79
2099	99.6		2099	97.23		2099	94.45		2099	97.78		2099	99.27		2099	100.62		2099	98.59		2099	98.59		2099	96.18		2099	97.81
2098	99.6		2098	97.24		2098	94.47		2098	97.77		2098	99.3		2098	100.65		2098	98.6		2098	98.6		2098	96.19		2098	97.83
2097	99.6		2097	97.24		2097	94.48		2097	97.79		2097	99.34		2097	100.67		2097	98.61		2097	98.61		2097	96.19		2097	97.84
2096	99.6		2096	97.25		2096	94.49		2096	97.82		2096	99.36		2096	100.67		2096	98.61		2096	98.61		2096	96.19		2096	97.84
2095	99.59		2095	97.26		2095	94.5		2095	97.84		2095	99.35		2095	100.65		2095	98.6		2095	98.6		2095	96.21		2095	97.84
2094	99.57		2094	97.25		2094	94.49		2094	97.84		2094	99.32		2094	100.62		2094	98.57		2094	98.57		2094	96.22		2094	97.84
2093	99.56		2093	97.24		2093	94.48		2093	97.82		2093	99.28		2093	100.61		2093	98.54		2093	98.54		2093	96.23		2093	97.85
2092	99.55		2092	97.23		2092	94.48		2092	97.82		2092	99.27		2092	100.62		2092	98.52		2092	98.52		2092	96.23		2092	97.85
2091	99.57		2091	97.25		2091	94.49		2091	97.84		2091	99.29		2091	100.66		2091	98.54		2091	98.54		2091	96.23		2091	97.85
2090	99.6		2090	97.27		2090	94.5		2090	97.87		2090	99.33		2090	100.69		2090	98.57		2090	98.57		2090	96.23		2090	97.84
2089	99.63		2089	97.3		2089	94.51		2089	97.89		2089	99.36		2089	100.71		2089	98.61		2089	98.61		2089	96.22		2089	97.84
2088	99.65		2088	97.31		2088	94.52		2088	97.9		2088	99.37		2088	100.72		2088	98.63		2088	98.63		2088	96.23		2088	97.85
2087	99.66		2087	97.33		2087	94.53		2087	97.89		2087	99.37		2087	100.72		2087	98.65		2087	98.65		2087	96.24		2087	97.88
2086	99.63		2086	97.32		2086	94.52		2086	97.86		2086	99.34		2086	100.7		2086	98.65		2086	98.65		2086	96.25		2086	97.9
2085	99.59		2085	97.29		2085	94.5		2085	97.81		2085	99.31		2085	100.65		2085	98.63		2085	98.63		2085	96.24		2085	97.89
2084	99.55		2084	97.25		2084	94.47		2084	97.77		2084	99.27		2084	100.62		2084	98.6		2084	98.6		2084	96.23		2084	97.87
2083	99.54		2083	97.24		2083	94.46		2083	97.75		2083	99.25		2083	100.62		2083	98.58		2083	98.58		2083	96.22		2083	97.86
2082	99.57		2082	97.25		2082	94.48		2082	97.76		2082	99.26		2082	100.66		2082	98.58		2082	98.58		2082	96.23		2082	97.86
2081	99.6		2081	97.27		2081	94.52		2081	97.79		2081	99.28		2081	100.7		2081	98.6		2081	98.6		2081	96.26		2081	97.87
2080	99.63		2080	97.28		2080	94.56		2080	97.81		2080	99.29		2080	100.72		2080	98.6		2080	98.6		2080	96.29		2080	97.89
2079	99.63		2079	97.28		2079	94.58		2079	97.82		2079	99.29		2079	100.72		2079	98.6		2079	98.6		2079	96.3		2079	97.89
2078	99.63		2078	97.28		2078	94.57		2078	97.82		2078	99.29		2078	100.69		2078	98.59		2078	98.59		2078	96.31		2078	97.9
2077	99.61		2077	97.28		2077	94.54		2077	97.8		2077	99.29		2077	100.66		2077	98.59		2077	98.59		2077	96.31		2077	97.91
2076	99.59		2076	97.28		2076	94.52		2076	97.78		2076	99.31		2076	100.65		2076	98.6		2076	98.6		2076	96.31		2076	97.92
2075	99.58		2075	97.3		2075	94.51		2075	97.77		2075	99.35		2075	100.66		2075	98.61		2075	98.61		2075	96.31		2075	97.92
2074	99.6		2074	97.31		2074	94.53		2074	97.77		2074	99.39		2074	100.69		2074	98.64		2074	98.64		2074	96.29		2074	97.91
2073	99.61		2073	97.32		2073	94.56		2073	97.78		2073	99.41		2073	100.72		2073	98.65		2073	98.65		2073	96.28		2073	97.89
2072	99.61		2072	97.31		2072	94.58		2072	97.8		2072	99.39		2072	100.71		2072	98.66		2072	98.66		2072	96.26		2072	97.89
2071	99.6		2071	97.3		2071	94.59		2071	97.81		2071	99.36		2071	100.7		2071	98.67		2071	98.67		2071	96.26		2071	97.9
2070	99.57		2070	97.29		2070	94.59		2070	97.83		2070	99.32		2070	100.69		2070	98.69		2070	98.69		2070	96.25		2070	97.91
2069	99.55		2069	97.3		2069	94.58		2069	97.85		2069	99.3		2069	100.69		2069	98.71		2069	98.71		2069	96.24		2069	97.92
2068	99.54		2068	97.31		2068	94.57		2068	97.87		2068	99.29		2068	100.69		2068	98.7		2068	98.7		2068	96.24		2068	97.93
2067	99.54		2067	97.33		2067	94.56		2067	97.89		2067	99.31		2067	100.69		2067	98.68		2067	98.68		2067	96.26		2067	97.92
2066	99.55		2066	97.35		2066	94.56		2066	97.89		2066	99.34		2066	100.69		2066	98.64		2066	98.64		2066	96.28		2066	97.91
2065	99.55		2065	97.35		2065	94.58		2065	97.89		2065	99.37		2065	100.7		2065	98.63		2065	98.63		2065	96.31		2065	97.9
2064	99.56		2064	97.34		2064	94.61		2064	97.88		2064	99.4		2064	100.71		2064	98.63		2064	98.63		2064	96.35		2064	97.9
2063	99.58		2063	97.34		2063	94.65		2063	97.87		2063	99.41		2063	100.73		2063	98.65		2063	98.65		2063	96.37		2063	97.91
2062	99.59		2062	97.33		2062	94.67		2062	97.87		2062	99.42		2062	100.74		2062	98.67		2062	98.67		2062	96.37		2062	97.92
2061	99.59		2061	97.31		2061	94.65		2061	97.87		2061	99.41		2061	100.74		2061	98.67		2061	98.67		2061	96.34		2061	97.93
2060	99.57		2060	97.28		2060	94.61		2060	97.87		2060	99.39		2060	100.73		2060	98.65		2060	98.65		2060	96.31		2060	97.93
2059	99.56		2059	97.26		2059	94.58		2059	97.86		2059	99.37		2059	100.71		2059	98.63		2059	98.63		2059	96.3		2059	97.92
2058	99.55		2058	97.28		2058	94.57		2058	97.87		2058	99.38		2058	100.7		2058	98.62		2058	98.62		2058	96.31		2058	97.91
2057	99.57		2057	97.33		2057	94.59		2057	97.9		2057	99.41		2057	100.7		2057	98.63		2057	98.63		2057	96.34		2057	97.93
2056	99.6		2056	97.39		2056	94.63		2056	97.94		2056	99.45		2056	100.72		2056	98.66		2056	98.66		2056	96.4		2056	97.97
2055	99.64		2055	97.44		2055	94.68		2055	97.96		2055	99.48		2055	100.75		2055	98.7		2055	98.7		2055	96.48		2055	98.02
2054	99.68		2054	97.45		2054	94.7		2054	97.96		2054	99.48		2054	100.78		2054	98.72		2054	98.72		2054	96.54		2054	98.06
2053	99.69		2053	97.43		2053	94.71		2053	97.95		2053	99.47		2053	100.78		2053	98.71		2053	98.71		2053	96.56		2053	98.07
2052	99.69		2052	97.41		2052	94.72		2052	97.94		2052	99.46		2052	100.77		2052	98.67		2052	98.67		2052	96.54		2052	98.06
2051	99.66		2051	97.38		2051	94.72		2051	97.94		2051	99.45		2051	100.75		2051	98.63		2051	98.63		2051	96.51		2051	98.03
2050	99.61		2050	97.36		2050	94.69		2050	97.93		2050	99.42		2050	100.72		2050	98.58		2050	98.58		2050	96.49		2050	98
2049	99.57		2049	97.33		2049	94.64		2049	97.92		2049	99.38		2049	100.7		2049	98.54		2049	98.54		2049	96.49		2049	97.98
2048	99.57		2048	97.33		2048	94.61		2048	97.92		2048	99.37		2048	100.71		2048	98.53		2048	98.53		2048	96.49		2048	97.98
2047	99.63		2047	97.37		2047	94.63		2047	97.95		2047	99.39		2047	100.77		2047	98.55		2047	98.55		2047	96.47		2047	98
2046	99.72		2046	97.43		2046	94.67		2046	98		2046	99.45		2046	100.86		2046	98.61		2046	98.61		2046	96.45		2046	98.02
2045	99.78		2045	97.48		2045	94.71		2045	98.03		2045	99.51		2045	100.92		2045	98.68		2045	98.68		2045	96.42		2045	98.02
2044	99.8		2044	97.51		2044	94.74		2044	98.04		2044	99.55		2044	100.96		2044	98.74		2044	98.74		2044	96.4		2044	98.01
2043	99.79		2043	97.52		2043	94.77		2043	98.03		2043	99.57		2043	100.99		2043	98.77		2043	98.77		2043	96.38		2043	97.97
2042	99.78		2042	97.52		2042	94.79		2042	97.98		2042	99.56		2042	100.98		2042	98.77		2042	98.77		2042	96.35		2042	97.94
2041	99.76		2041	97.5		2041	94.8		2041	97.94		2041	99.53		2041	100.94		2041	98.74		2041	98.74		2041	96.34		2041	97.92
2040	99.76		2040	97.48		2040	94.83		2040	97.92		2040	99.51		2040	100.87		2040	98.71		2040	98.71		2040	96.34		2040	97.93
2039	99.76		2039	97.47		2039	94.87		2039	97.94		2039	99.51		2039	100.82		2039	98.71		2039	98.71		2039	96.35		2039	97.95
2038	99.76		2038	97.45		2038	94.89		2038	97.97		2038	99.51		2038	100.8		2038	98.72		2038	98.72		2038	96.37		2038	97.99
2037	99.76		2037	97.43		2037	94.89		2037	97.99		2037	99.51		2037	100.81		2037	98.73		2037	98.73		2037	96.41		2037	98.05
2036	99.76		2036	97.44		2036	94.87		2036	97.99		2036	99.51		2036	100.85		2036	98.74		2036	98.74		2036	96.46		2036	98.13
2035	99.77		2035	97.49		2035	94.87		2035	98		2035	99.52		2035	100.89		2035	98.75		2035	98.75		2035	96.53		2035	98.18
2034	99.8		2034	97.52		2034	94.85		2034	98.02		2034	99.53		2034	100.91		2034	98.77		2034	98.77		2034	96.59		2034	98.19
2033	99.82		2033	97.49		2033	94.82		2033	98.03		2033	99.54		2033	100.89		2033	98.79		2033	98.79		2033	96.62		2033	98.16
2032	99.84		2032	97.44		2032	94.8		2032	98.05		2032	99.57		2032	100.87		2032	98.79		2032	98.79		2032	96.62		2032	98.11
2031	99.85		2031	97.42		2031	94.81		2031	98.07		2031	99.63		2031	100.88		2031	98.78		2031	98.78		2031	96.61		2031	98.1
2030	99.82		2030	97.45		2030	94.85		2030	98.08		2030	99.69		2030	100.91		2030	98.77		2030	98.77		2030	96.6		2030	98.13
2029	99.78		2029	97.48		2029	94.87		2029	98.09		2029	99.72		2029	100.95		2029	98.74		2029	98.74		2029	96.59		2029	98.18
2028	99.74		2028	97.5		2028	94.86		2028	98.1		2028	99.72		2028	100.97		2028	98.72		2028	98.72		2028	96.58		2028	98.22
2027	99.74		2027	97.51		2027	94.84		2027	98.12		2027	99.71		2027	100.97		2027	98.73		2027	98.73		2027	96.55		2027	98.23
2026	99.75		2026	97.51		2026	94.79		2026	98.13		2026	99.69		2026	100.94		2026	98.75		2026	98.75		2026	96.51		2026	98.2
2025	99.71		2025	97.48		2025	94.73		2025	98.11		2025	99.64		2025	100.87		2025	98.74		2025	98.74		2025	96.48		2025	98.14
2024	99.64		2024	97.46		2024	94.7		2024	98.07		2024	99.57		2024	100.8		2024	98.7		2024	98.7		2024	96.48		2024	98.08
2023	99.61		2023	97.46		2023	94.72		2023	98.05		2023	99.55		2023	100.78		2023	98.66		2023	98.66		2023	96.51		2023	98.02
2022	99.63		2022	97.5		2022	94.78		2022	98.06		2022	99.59		2022	100.81		2022	98.67		2022	98.67		2022	96.53		2022	97.98
2021	99.69		2021	97.55		2021	94.84		2021	98.09		2021	99.64		2021	100.86		2021	98.74		2021	98.74		2021	96.53		2021	97.95
2020	99.74		2020	97.6		2020	94.88		2020	98.11		2020	99.68		2020	100.89		2020	98.82		2020	98.82		2020	96.52		2020	97.95
2019	99.76		2019	97.65		2019	94.92		2019	98.11		2019	99.68		2019	100.89		2019	98.88		2019	98.88		2019	96.53		2019	97.98
2018	99.75		2018	97.65		2018	94.94		2018	98.07		2018	99.63		2018	100.86		2018	98.9		2018	98.9		2018	96.56		2018	98.01
2017	99.69		2017	97.59		2017	94.95		2017	98.01		2017	99.57		2017	100.81		2017	98.89		2017	98.89		2017	96.59		2017	98.07
2016	99.64		2016	97.49		2016	94.96		2016	97.94		2016	99.53		2016	100.79		2016	98.86		2016	98.86		2016	96.59		2016	98.16
2015	99.63		2015	97.41		2015	95		2015	97.91		2015	99.55		2015	100.84		2015	98.86		2015	98.86		2015	96.54		2015	98.23
2014	99.7		2014	97.41		2014	95.06		2014	97.9		2014	99.63		2014	100.91		2014	98.9		2014	98.9		2014	96.47		2014	98.24
2013	99.83		2013	97.46		2013	95.09		2013	97.92		2013	99.73		2013	100.98		2013	98.97		2013	98.97		2013	96.41		2013	98.19
2012	99.94		2012	97.53		2012	95.09		2012	97.97		2012	99.78		2012	101.01		2012	99.02		2012	99.02		2012	96.41		2012	98.12
2011	99.97		2011	97.56		2011	95.08		2011	98.04		2011	99.78		2011	101.01		2011	99		2011	99		2011	96.43		2011	98.08
2010	99.91		2010	97.52		2010	95.07		2010	98.07		2010	99.73		2010	100.98		2010	98.94		2010	98.94		2010	96.44		2010	98.07
2009	99.82		2009	97.46		2009	95.05		2009	98.06		2009	99.65		2009	100.91		2009	98.88		2009	98.88		2009	96.46		2009	98.06
2008	99.76		2008	97.43		2008	95.05		2008	98.02		2008	99.58		2008	100.84		2008	98.86		2008	98.86		2008	96.51		2008	98.05
2007	99.75		2007	97.44		2007	95.04		2007	98		2007	99.53		2007	100.81		2007	98.86		2007	98.86		2007	96.57		2007	98.05
2006	99.75		2006	97.46		2006	95.01		2006	98		2006	99.5		2006	100.79		2006	98.84		2006	98.84		2006	96.59		2006	98.06
2005	99.75		2005	97.47		2005	94.97		2005	98.01		2005	99.48		2005	100.79		2005	98.81		2005	98.81		2005	96.55		2005	98.05
2004	99.76		2004	97.48		2004	94.97		2004	98.04		2004	99.52		2004	100.82		2004	98.8		2004	98.8		2004	96.48		2004	98.05
2003	99.79		2003	97.54		2003	95.01		2003	98.08		2003	99.59		2003	100.88		2003	98.82		2003	98.82		2003	96.44		2003	98.07
[truncated: 1,553 more rows]
