# Supplementary material for: Machine learning-guided realization of full-color high-quantum-yield carbon quantum dots
Source: Nat Commun. 2024 Jun 6;15:4843. doi: 10.1038/s41467-024-49172-6 (PMC11156924; doi:10.1038/s41467-024-49172-6)
Supplement: Supplementary file 3 — Source Data [file 41467_2024_49172_MOESM3_ESM.zip › Source Data/SI Raw Data/Supplementary Fig. 14 Raw Data.xlsx]

## Sheet: Supplementary Fig. 14a-d 
p-CQDs
Supplementary Fig. 14a			Supplementary Fig. 14b									Supplementary Fig. 14c									Supplementary Fig. 14d
XPS survey			C1s									N1s									O1s
Binding energy (eV)	Intensity (a.u.)		Binding energy (eV)	Intensity (a.u.)								Binding energy (eV)	Intensity (a.u.)								Binding energy (eV)	Intensity (a.u.)
1352.08	60861.9		299.98	7747.53	--	--	--	--	--	7763.12		412.28	9701.73	--	--	--	--	--	9837.45		546.98	12365.9	--	--	--	12393.8
1351.08	60442.8		299.88	7680.52	7644.57	7644.58	7644.57	7660.52	7644.57	7660.53		412.18	9728.25	9830.16	9829.29	9863.82	9930.55	9829.29	9965.95		546.88	12270.4	12308.1	12336.6	12308.1	12336.6
1350.08	60736.7		299.78	7611.27	7583.65	7583.66	7583.65	7599.98	7583.65	7599.99		412.08	9996.64	9825.91	9825.03	9859.62	9927.18	9825.03	9962.65		546.78	12280.6	12243.1	12272.2	12243.1	12272.2
1349.08	60789.5		299.68	7538.97	7574.82	7574.83	7574.82	7591.55	7574.82	7591.57		411.98	9890.53	9824.84	9823.94	9858.58	9926.98	9823.94	9962.52		546.68	12315.3	12228.4	12258.1	12228.4	12258.1
1348.08	59321.4		299.58	7503.83	7553.82	7553.84	7553.82	7570.96	7553.82	7570.98		411.88	9728.16	9824.85	9823.94	9858.64	9927.88	9823.94	9963.49		546.58	12102	12189.1	12219.4	12189.1	12219.4
1347.08	59905.2		299.48	7539.52	7519.13	7519.14	7519.13	7536.69	7519.13	7536.71		411.78	9776.15	9824.83	9823.91	9858.66	9928.76	9823.91	9964.43		546.48	12173.7	12186.6	12217.5	12186.6	12217.5
1346.08	60238.3		299.38	7575.53	7429.85	7429.87	7429.85	7447.84	7429.85	7447.86		411.68	9947.14	9824.83	9823.89	9858.7	9929.66	9823.89	9965.4		546.38	12073.8	12169.2	12200.7	12169.2	12200.7
1345.08	60662.6		299.28	7437.8	7356.68	7356.7	7356.68	7375.13	7356.68	7375.14		411.58	9882.55	9824.82	9823.87	9858.73	9930.56	9823.87	9966.38		546.28	12345.3	12134.9	12167.1	12134.9	12167.1
1344.08	59899.9		299.18	7092.57	7288.27	7288.29	7288.27	7307.18	7288.27	7307.2		411.48	9956.01	9824.76	9823.8	9858.71	9931.43	9823.8	9967.31		546.18	12325.2	12081.7	12114.5	12081.7	12114.5
1343.08	61051.2		299.08	7138	7132.63	7132.66	7132.63	7152.02	7132.63	7152.04		411.38	10082.3	9824.66	9823.68	9858.65	9932.26	9823.68	9968.22		546.08	12056.8	12044.1	12077.6	12044.1	12077.6
1342.08	60933.6		298.98	7197.48	7005.37	7005.4	7005.37	7025.25	7005.37	7025.27		411.28	10104.9	9824.54	9823.55	9858.58	9933.09	9823.55	9969.11		545.98	11818.2	12013.3	12047.5	12013.3	12047.5
1341.08	61192.7		298.88	6797.34	6939.53	6939.55	6939.53	6959.91	6939.53	6959.94		411.18	10081.7	9824.41	9823.4	9858.49	9933.91	9823.4	9970.01		545.88	11854.4	11992.3	12027.1	11992.3	12027.1
1340.08	59907.3		298.78	6801.48	6835.01	6835.04	6835.01	6855.92	6835.01	6855.95		411.08	9996.41	9824.28	9823.26	9858.4	9934.74	9823.26	9970.91		545.78	12142.1	11988.4	12023.9	11988.4	12023.9
1339.08	59283.8		298.68	6763.34	6784.32	6784.35	6784.32	6805.77	6784.32	6805.81		410.98	9912.32	9824.17	9823.13	9858.33	9935.6	9823.13	9971.85		545.68	12089.8	11979.5	12015.8	11979.5	12015.8
1338.08	58913.3		298.58	6615.4	6781.27	6781.31	6781.27	6803.29	6781.27	6803.32		410.88	9962.52	9824.06	9823	9858.26	9936.47	9823	9972.79		545.58	12058.5	11938.4	11975.4	11938.4	11975.4
1337.08	60569.2		298.48	6944.03	6774.1	6774.14	6774.1	6796.7	6774.1	6796.74		410.78	10145.8	9823.94	9822.86	9858.18	9937.34	9822.86	9973.74		545.48	12160.1	11875.2	11912.9	11875.2	11912.9
1336.08	59415.5		298.38	6788.66	6747.96	6748	6747.96	6771.16	6747.96	6771.2		410.68	10112.2	9823.82	9822.73	9858.1	9938.23	9822.73	9974.69		545.38	11924.5	11806.9	11845.4	11806.9	11845.4
1335.08	59606.6		298.28	6906.08	6715.58	6715.63	6715.58	6739.4	6715.58	6739.45		410.58	9995.65	9823.7	9822.6	9858.03	9939.13	9822.6	9975.67		545.28	11893.8	11725.7	11765	11725.7	11765
1334.08	60819.2		298.18	6667.98	6664.13	6664.19	6664.13	6688.6	6664.13	6688.66		410.48	9875.18	9823.59	9822.46	9857.96	9940.04	9822.46	9976.66		545.18	11935.8	11640	11680.1	11640	11680.1
1333.08	58262.6		298.08	6614.97	6616.31	6616.37	6616.31	6641.44	6616.31	6641.5		410.38	9960.54	9823.5	9822.36	9857.91	9940.99	9822.36	9977.68		545.08	11750.8	11590.5	11631.4	11590.5	11631.4
1332.08	59672.9		297.98	6659.71	6554.33	6554.4	6554.33	6580.16	6554.33	6580.23		410.28	9961.98	9823.44	9822.27	9857.88	9941.96	9822.27	9978.74		544.98	11293.4	11562.4	11604.2	11562.4	11604.2
1331.08	60057.8		297.88	6693.45	6514.89	6514.96	6514.89	6541.43	6514.89	6541.5		410.18	9946.18	9823.39	9822.2	9857.87	9942.97	9822.2	9979.82		544.88	11417.1	11542	11584.6	11542	11584.6
1330.08	60296.6		297.78	6421.8	6480.83	6480.91	6480.83	6508.11	6480.83	6508.2		410.08	9875.51	9823.33	9822.13	9857.86	9943.99	9822.13	9980.92		544.78	11666.9	11530.9	11574.4	11530.9	11574.4
1329.08	60418.2		297.68	6442.76	6454.81	6454.9	6454.8	6482.86	6454.8	6482.95		409.98	9904.23	9823.27	9822.05	9857.84	9945.01	9822.05	9982.02		544.68	11724	11530	11574.4	11530	11574.4
1328.08	59893.7		297.58	6394.44	6441.85	6441.96	6441.85	6470.71	6441.85	6470.81		409.88	9994.32	9823.24	9822	9857.84	9946.07	9822	9983.16		544.58	11553.1	11522.8	11568.1	11522.8	11568.1
1327.08	60469.4		297.48	6430.17	6419.59	6419.71	6419.59	6449.27	6419.59	6449.39		409.78	9785.2	9823.22	9821.95	9857.86	9947.15	9821.95	9984.33		544.48	11396.5	11513.2	11559.4	11513.2	11559.4
1326.08	60248.2		297.38	6520.1	6416.21	6416.33	6416.21	6446.75	6416.21	6446.88		409.68	9877.47	9823.18	9821.89	9857.86	9948.23	9821.89	9985.49		544.38	11419.4	11505.1	11552.2	11505.1	11552.2
1325.08	60790.4		297.28	6310.48	6383.02	6383.17	6383.02	6414.47	6383.02	6414.61		409.58	9977.84	9823.14	9821.83	9857.86	9949.32	9821.83	9986.66		544.28	11587.7	11497	11545.1	11497	11545.1
1324.08	60147.5		297.18	6605.99	6324.36	6324.51	6324.35	6356.73	6324.35	6356.89		409.48	9920.88	9823.1	9821.77	9857.86	9950.43	9821.77	9987.86		544.18	11675.6	11486.1	11535.1	11486.1	11535.1
1323.08	59460.8		297.08	6395.61	6270.26	6270.43	6270.26	6303.6	6270.26	6303.77		409.38	9970.43	9823.04	9821.68	9857.83	9951.52	9821.68	9989.03		544.08	11561.5	11465.1	11515.1	11465.1	11515.1
1322.08	60086.6		296.98	6110.72	6229.31	6229.51	6229.31	6263.66	6229.31	6263.86		409.28	10035.3	9822.95	9821.57	9857.78	9952.61	9821.57	9990.21		543.98	11525.2	11438.9	11489.9	11438.9	11489.9
1321.08	61591.6		296.88	6165.6	6177.68	6177.89	6177.68	6213.08	6177.68	6213.29		409.18	10012	9822.89	9821.48	9857.75	9953.73	9821.48	9991.41		543.88	11421.3	11421.6	11473.7	11421.6	11473.7
1320.08	59947.7		296.78	6194.37	6154.97	6155.21	6154.97	6191.47	6154.97	6191.71		409.08	9841.45	9822.8	9821.37	9857.71	9954.85	9821.37	9992.62		543.78	11308	11413.7	11466.8	11413.7	11466.8
1319.08	59980		296.68	6170.12	6143.39	6143.65	6143.39	6181.03	6143.39	6181.29		408.98	10063.8	9822.74	9821.28	9857.68	9956	9821.28	9993.86		543.68	11429.2	11409.7	11463.9	11409.7	11463.9
1318.08	59968.7		296.58	6134.05	6125.3	6125.59	6125.3	6164.12	6125.3	6164.41		408.88	9792.85	9822.71	9821.22	9857.69	9957.2	9821.22	9995.15		543.58	11455	11408.1	11463.4	11408.1	11463.4
1317.08	59684.1		296.48	6052.81	6064.33	6064.65	6064.33	6104.39	6064.33	6104.72		408.78	9826.8	9822.7	9821.19	9857.71	9958.44	9821.19	9996.48		543.48	11435.1	11400.8	11457.3	11400.8	11457.3
1316.08	59285.2		296.38	6075.12	6008.6	6008.96	6008.6	6049.96	6008.6	6050.32		408.68	9817.53	9822.69	9821.15	9857.73	9959.69	9821.15	9997.82		543.38	11496.9	11385.2	11442.7	11385.2	11442.7
1315.08	60646.3		296.28	5889.54	5981.12	5981.51	5981.12	6023.83	5981.12	6024.22		408.58	9908.59	9822.68	9821.11	9857.76	9960.96	9821.11	9999.18		543.28	11414.7	11363.1	11421.9	11363.1	11421.9
1314.08	60873.4		296.18	5891.48	5933.41	5933.85	5933.41	5977.53	5933.41	5977.97		408.48	10030.2	9822.65	9821.04	9857.76	9962.22	9821.04	10000.5		543.18	11462.9	11342.2	11402.1	11342.2	11402.1
1313.08	61629.2		296.08	5996.62	5875.29	5875.78	5875.29	5920.9	5875.29	5921.39		408.38	9990.56	9822.57	9820.94	9857.72	9963.46	9820.94	10001.9		543.08	11326	11308.9	11370.1	11308.9	11370.1
1312.08	58892.1		295.98	5814.27	5846.82	5847.36	5846.82	5893.97	5846.82	5894.52		408.28	10142.5	9822.46	9820.79	9857.63	9964.67	9820.79	10003.2		542.98	11561.3	11276.7	11339.1	11276.7	11339.1
1311.08	60901.5		295.88	5784.55	5830.63	5831.23	5830.63	5879.41	5830.63	5880.01		408.18	10143.2	9822.31	9820.61	9857.51	9965.87	9820.61	10004.5		542.88	11329.5	11252.5	11316.1	11252.5	11316.1
1310.08	60277.4		295.78	5747.18	5777.34	5778.01	5777.34	5827.82	5777.34	5828.48		408.08	10166.9	9822.13	9820.39	9857.37	9967.06	9820.39	10005.8		542.78	11125	11231.6	11296.6	11231.6	11296.6
1309.08	61766.6		295.68	5810.53	5735.54	5736.28	5735.54	5787.8	5735.54	5788.53		407.98	10252	9821.97	9820.2	9857.24	9968.29	9820.2	10007.1		542.68	11292.4	11212.5	11278.7	11212.5	11278.7
1308.08	62179.3		295.58	5730.18	5712.46	5713.28	5712.46	5766.59	5712.46	5767.41		407.88	9866.62	9821.82	9820.02	9857.12	9969.56	9820.02	10008.5		542.58	11200	11208.7	11276.3	11208.7	11276.3
1307.08	61255.1		295.48	5605.25	5671.11	5672.02	5671.11	5727.2	5671.11	5728.11		407.78	10033.1	9821.72	9819.88	9857.05	9970.89	9819.88	10009.9		542.48	11188.1	11198.9	11267.8	11198.9	11267.8
1306.08	61139.9		295.38	5669.16	5627	5628	5627	5685.15	5627	5686.16		407.68	9817.72	9821.64	9819.76	9856.99	9972.27	9819.76	10011.4		542.38	11414.2	11183.7	11254	11183.7	11254
1305.08	61968.6		295.28	5540.43	5553.01	5554.11	5553	5613.34	5553	5614.45		407.58	9999.88	9821.59	9819.67	9856.97	9973.69	9819.67	10012.9		542.28	11170.2	11179.1	11250.9	11179.1	11250.9
1304.08	61173.7		295.18	5589.95	5521.39	5522.61	5521.38	5584	5521.38	5585.24		407.48	10073.5	9821.51	9819.55	9856.92	9975.12	9819.55	10014.4		542.18	11021.8	11175	11248.3	11175	11248.3
1303.08	61077.8		295.08	5360.22	5511.03	5512.38	5511.02	5576.05	5511.02	5577.42		407.38	10047.9	9821.43	9819.42	9856.86	9976.56	9819.42	10016		542.08	11155.2	11168.3	11243	11168.3	11243
1302.08	61694.6		294.98	5447.15	5510.47	5511.98	5510.47	5578.05	5510.47	5579.56		407.28	10107.5	9821.31	9819.26	9856.76	9978	9819.26	10017.5		541.98	11204.3	11161.7	11237.9	11161.7	11237.9
1301.08	60878.9		294.88	5617.35	5506.74	5508.41	5506.74	5577	5506.74	5578.69		407.18	10074	9821.17	9819.07	9856.63	9979.43	9819.07	10019.1		541.88	11365.9	11157.8	11235.6	11157.8	11235.6
1300.08	62030.3		294.78	5591.67	5503.84	5505.69	5503.83	5576.94	5503.83	5578.81		407.08	10251.7	9821.03	9818.88	9856.52	9980.9	9818.88	10020.7		541.78	11072.8	11148.3	11227.7	11148.3	11227.7
1299.08	63870.3		294.68	5549.52	5488.48	5490.52	5488.47	5564.58	5488.47	5566.65		406.98	9997.98	9820.89	9818.69	9856.4	9982.4	9818.69	10022.3		541.68	11090.7	11127.8	11208.8	11127.8	11208.8
1298.08	61927.2		294.58	5579.47	5469.01	5471.27	5469	5548.29	5469	5550.58		406.88	10080.6	9820.74	9818.5	9856.27	9983.93	9818.5	10023.9		541.58	11301.8	11103.7	11186.3	11103.7	11186.3
1297.08	61405.4		294.48	5453.82	5454.14	5456.65	5454.12	5536.79	5454.12	5539.33		406.78	10168.4	9820.6	9818.3	9856.14	9985.5	9818.3	10025.6		541.48	11173.3	11089.2	11173.5	11089.2	11173.5
1296.08	64641.6		294.38	5441.41	5445.95	5448.73	5445.93	5532.19	5445.93	5535		406.68	10034.2	9820.49	9818.13	9856.04	9987.12	9818.13	10027.4		541.38	11077.2	11071.3	11157.4	11071.3	11157.4
1295.08	62752.6		294.28	5397.44	5444.01	5447.09	5443.99	5534.05	5443.99	5537.17		406.58	10109.6	9820.41	9818	9855.97	9988.82	9818	10029.2		541.28	11067.1	11045	11132.7	11045	11132.7
1294.08	62473.2		294.18	5393.57	5443.49	5446.9	5443.47	5537.58	5443.47	5541.03		406.48	9709.32	9820.39	9817.92	9855.96	9990.62	9817.92	10031.1		541.18	11168.3	11032.8	11122.4	11032.8	11122.4
1293.08	60969.1		294.08	5533.72	5442.92	5446.7	5442.89	5541.32	5442.89	5545.15		406.38	9628.38	9820.42	9817.89	9856.01	9992.51	9817.89	10033.2		541.08	10929.8	11026	11117.4	11026	11117.4
1292.08	62702		293.98	5551.35	5442.36	5446.55	5442.33	5545.36	5442.33	5549.6		406.28	9803.88	9820.45	9817.85	9856.04	9994.45	9817.85	10035.2		540.98	11022.2	11018.2	11111.4	11018.2	11111.4
1291.08	61707.2		293.88	5399.02	5441.73	5446.37	5441.7	5549.64	5441.7	5554.35		406.18	10098.5	9820.46	9817.8	9856.05	9996.41	9817.8	10037.3		540.88	11067.6	11006.1	11101.3	11006.1	11101.3
1290.08	63127.5		293.78	5553.36	5441.06	5446.2	5441.02	5554.22	5441.02	5559.44		406.08	10249.1	9820.43	9817.69	9856.02	9998.38	9817.69	10039.4		540.78	11111.4	11005.5	11102.5	11005.5	11102.5
1289.08	63715.7		293.68	5486.49	5440.43	5446.12	5440.38	5559.22	5440.38	5565		405.98	10074.6	9820.34	9817.54	9855.93	10000.4	9817.54	10041.6		540.68	10911	11005.3	11104.3	11005.3	11104.3
1288.08	62290.8		293.58	5426.59	5439.87	5446.17	5439.81	5564.69	5439.81	5571.1		405.88	10040.9	9820.22	9817.34	9855.81	10002.3	9817.34	10043.7		540.58	10915.2	11005.1	11106.2	11005.1	11106.2
1287.08	64430.9		293.48	5395.02	5439.22	5446.19	5439.15	5570.52	5439.15	5577.63		405.78	10102.9	9820.1	9817.14	9855.68	10004.4	9817.14	10045.9		540.48	11021.4	11004.8	11108	11004.8	11108
1286.08	64147.9		293.38	5586.94	5438.55	5446.27	5438.47	5576.83	5438.47	5584.71		405.68	10094.1	9820.01	9816.97	9855.58	10006.6	9816.97	10048.2		540.38	11148.1	11004.6	11109.8	11004.6	11109.8
1285.08	61909.9		293.28	5593.1	5437.8	5446.35	5437.71	5583.61	5437.71	5592.35		405.58	10072.4	9819.95	9816.82	9855.5	10008.8	9816.82	10050.6		540.28	11245.2	11004.2	11111.6	11004.2	11111.6
1284.08	62737.9		293.18	5657.19	5436.93	5446.41	5436.83	5590.88	5436.83	5600.56		405.48	9892.62	9819.88	9816.67	9855.42	10011.2	9816.67	10053.1		540.18	11050	11003.8	11113.4	11003.8	11113.4
1283.08	63083.1		293.08	5677.61	5435.94	5446.44	5435.82	5598.69	5435.82	5609.43		405.38	10071.1	9819.83	9816.52	9855.34	10013.6	9816.52	10055.7		540.08	11108.5	11003.4	11115.3	11003.4	11115.3
1282.08	64299.5		292.98	5683.81	5434.91	5446.53	5434.77	5607.2	5434.77	5619.1		405.28	10073.3	9819.76	9816.35	9855.25	10016.1	9816.35	10058.4		539.98	10977.1	11002.9	11117.2	11002.9	11117.2
1281.08	63817.9		292.88	5677.56	5433.84	5446.72	5433.68	5616.51	5433.68	5629.71		405.18	10187.3	9819.71	9816.2	9855.17	10018.7	9816.2	10061.2		539.88	11175.4	11002.5	11119.1	11002.5	11119.1
1280.08	64391.3		292.78	5656.92	5432.71	5446.97	5432.52	5626.68	5432.52	5641.31		405.08	10029.5	9819.65	9816.03	9855.07	10021.5	9816.03	10064.1		539.78	11293.9	11002	11121.1	11002	11121.1
1279.08	63274.7		292.68	5807.48	5431.53	5447.32	5431.31	5637.84	5431.31	5654.06		404.98	9994.4	9819.58	9815.85	9854.97	10024.3	9815.85	10067.2		539.68	11174	11001.4	11123	11001.4	11123
1278.08	64301.3		292.58	5785.65	5430.24	5447.72	5429.99	5650.06	5429.99	5668.05		404.88	10150.1	9819.52	9815.66	9854.86	10027.3	9815.66	10070.4		539.58	11274.8	11000.7	11124.9	11000.7	11124.9
1277.08	64960.2		292.48	5928.37	5429	5448.35	5428.7	5663.63	5428.7	5683.58		404.78	10098.9	9819.48	9815.5	9854.77	10030.5	9815.5	10073.7		539.48	11281	11000	11126.9	11000	11126.9
1276.08	63520		292.38	5580.92	5427.75	5449.18	5427.41	5678.7	5427.41	5700.82		404.68	10037.4	9819.48	9815.36	9854.7	10033.9	9815.36	10077.3		539.38	11251.7	10999.3	11128.9	10999.3	11128.9
1275.08	64368.3		292.28	5653.51	5426.41	5450.14	5426.01	5695.37	5426.01	5719.9		404.58	9821.19	9819.5	9815.24	9854.66	10037.5	9815.24	10081.1		539.28	11205.9	10998.7	11131.2	10998.7	11131.2
1274.08	65633.2		292.18	6024.43	5425.05	5451.32	5424.58	5713.93	5424.58	5741.14		404.48	9840.12	9819.54	9815.13	9854.62	10041.3	9815.13	10085.2		539.18	10966	10998.2	11133.5	10998.2	11133.5
1273.08	65444.4		292.08	5862.09	5423.75	5452.84	5423.21	5734.78	5423.21	5764.95		404.38	10118.3	9819.58	9815.01	9854.58	10045.3	9815.01	10089.5		539.08	11139.9	10997.7	11136.1	10997.7	11136.1
1272.08	66143.5		291.98	5765.47	5422.33	5454.53	5421.69	5758.03	5421.69	5791.5		404.28	10121.5	9819.62	9814.89	9854.53	10049.6	9814.89	10094		538.98	11112	10997.1	11138.7	10997.1	11138.7
1271.08	65187.6		291.88	5897.21	5420.72	5456.37	5419.98	5784.02	5419.98	5821.14		404.18	10125.9	9819.63	9814.72	9854.44	10054.2	9814.72	10098.9		538.88	11358.4	10996.5	11141.4	10996.5	11141.4
1270.08	66150		291.78	6088.38	5419.01	5458.47	5418.15	5813.3	5418.15	5854.48		404.08	10093.1	9819.62	9814.52	9854.32	10059.2	9814.52	10104.1		538.78	11359.1	10995.8	11144.2	10995.8	11144.2
1269.08	66045.1		291.68	6276.46	5417.27	5460.94	5416.27	5846.5	5416.27	5892.18		403.98	10144.1	9819.63	9814.33	9854.21	10064.5	9814.33	10109.7		538.68	11265.9	10995	11147	10995	11147
1268.08	67971.7		291.58	5975.28	5415.46	5463.79	5414.29	5884.24	5414.29	5934.92		403.88	10021.8	9819.7	9814.18	9854.14	10070.4	9814.18	10115.8		538.58	11238.9	10994.2	11150	10994.2	11150
1267.08	67194.5		291.48	5968.28	5413.45	5466.94	5412.08	5927.23	5412.08	5983.44		403.78	9793.22	9819.81	9814.06	9854.1	10076.8	9814.06	10122.6		538.48	11193.3	10993.6	11153.3	10993.6	11153.3
1266.08	67306.1		291.38	6386.36	5411.3	5470.49	5409.71	5976.5	5409.71	6038.87		403.68	9887.59	9819.94	9813.95	9854.08	10083.8	9813.95	10129.9		538.38	11044.2	10993	11156.9	10993	11156.9
1265.08	68714.2		291.28	6460.47	5409.13	5474.63	5407.28	6033.38	5407.28	6102.59		403.58	10079.7	9820.09	9813.84	9854.06	10091.6	9813.84	10138.1		538.28	11182.6	10992.4	11160.9	10992.4	11160.9
1264.08	68056.1		291.18	6383.31	5406.85	5479.32	5404.69	6099.26	5404.68	6176.06		403.48	10132	9820.23	9813.69	9854.03	10100.2	9813.69	10147.1		538.18	11107.9	10991.8	11165	10991.8	11165
1263.08	68580		291.08	6341.16	5404.44	5484.61	5401.92	6175.96	5401.91	6261.2		403.38	10241.2	9820.35	9813.51	9854.01	10109.8	9813.51	10157.1		538.08	11416.9	10991.2	11169.5	10991.2	11169.6
1262.08	67687.8		290.98	6339.54	5402.14	5490.83	5399.2	6265.97	5399.19	6360.58		403.28	10067.3	9820.49	9813.32	9854.03	10120.6	9813.32	10168.5		537.98	11108.8	10990.6	11174.4	10990.6	11174.4
1261.08	67158.2		290.88	6260.74	5399.92	5498.01	5396.49	6372.03	5396.47	6477.05		403.18	9984.51	9820.62	9813.1	9854.14	10132.8	9813.1	10181.3		537.88	11097.1	10990	11179.6	10989.9	11179.7
1260.08	69142.4		290.78	6431.37	5397.65	5506.13	5393.64	6497.42	5393.61	6614.01		403.08	10279.2	9820.76	9812.87	9854.43	10146.6	9812.87	10196.1		537.78	11310.9	10989.2	11185.2	10989.2	11185.3
1259.08	68691.9		290.68	6689	5395.16	5515.12	5390.49	6646.15	5390.43	6775.62		402.98	10283	9820.94	9812.64	9855.06	10162.6	9812.64	10213.3		537.68	11354.2	10988.7	11191.5	10988.6	11191.7
1258.08	69078.1		290.58	7032.6	5392.54	5525.16	5387.1	6823.28	5387	6967.08		402.88	10188.6	9821.11	9812.37	9856.2	10181	9812.37	10233.5		537.58	10961.7	10988.2	11198.4	10987.9	11198.7
1257.08	69474.6		290.48	6904.78	5389.59	5536.19	5383.26	7034.41	5383.09	7194.17		402.78	10343.3	9821.28	9812.05	9858.19	10202.4	9812.05	10257.7		537.48	11196.9	10987.7	11205.8	10987.2	11206.3
1256.08	68580.5		290.38	7321.54	5386.18	5548.2	5378.83	7285.71	5378.56	7463.25		402.68	10368.7	9821.48	9811.74	9861.62	10227.5	9811.74	10287.1		537.38	11375.5	10987.4	11214.1	10986.5	11215
1255.08	69007.5		290.28	7833.33	5382.33	5561.35	5373.81	7583.26	5373.37	7780.64		402.58	10247.2	9821.7	9811.4	9867.23	10257.1	9811.39	10323.2		537.28	11146.1	10987.4	11223.3	10985.9	11224.8
1254.08	69696.3		290.18	8150.27	5377.98	5575.76	5368.16	7931.08	5367.45	8150.62		402.48	10535	9821.95	9811.03	9876.18	10292.1	9811.02	10368.2		537.18	11171.5	10987.6	11233.4	10985.2	11235.8
1253.08	68925.9		290.08	8672.15	5372.99	5591.42	5361.73	8327.92	5360.6	8572.25		402.38	10376	9822.23	9810.67	9890.11	10333.8	9810.63	10424.9		537.08	11258.5	10988.5	11244.6	10984.5	11248.6
1252.08	69230.8		289.98	8998.93	5367.34	5608.52	5354.52	8762.28	5352.75	9034.41		402.28	10464.9	9822.56	9810.3	9911.23	10383.1	9810.22	10496.5		536.98	11214.6	10990.2	11257	10983.7	11263.5
1251.08	68713.3		289.88	9550.91	5361.08	5627.3	5346.64	9205.87	5343.89	9509.23		402.18	10530.4	9822.95	9809.98	9942.51	10441	9809.81	10587.1		536.88	11402.7	10993.2	11270.7	10982.7	11281.1
1250.08	70332.7		289.78	10120.5	5354.42	5648.19	5338.37	9609.25	5334.13	9947.83		402.08	10294.7	9823.37	9809.72	9987.66	10507.9	9809.35	10700.6		536.78	11673.8	10998.3	11286	10981.8	11302.5
1249.08	71400.6		289.68	10123.8	5347.58	5671.62	5330.08	9906.12	5323.62	10284.5		401.98	10870.1	9823.77	9809.56	10051.3	10582.4	9808.79	10840.6		536.68	11090.2	11006.7	11303	10980.8	11328.9
1248.08	70214.4		289.58	10358.4	5340.85	5698.14	5322.26	10032.6	5312.52	10456.3		401.88	11133.8	9824.16	9809.66	10138.7	10660.5	9808.11	11008.7		536.58	11375.5	11019.5	11322	10979.7	11361.8
1247.08	71534.4		289.48	10265.5	5334.66	5728.44	5315.67	9956.14	5301.14	10431.5		401.78	11332.2	9824.53	9810.29	10255.8	10734.7	9807.32	11203.4		536.48	11628.8	11039.2	11343.3	10978.6	11403.9
1246.08	70814.1		289.38	10141.4	5329.48	5763.28	5311.24	9692.87	5289.79	10227.5		401.68	11470.5	9824.86	9811.92	10408.5	10793.4	9806.36	11419.6		536.38	11224.1	11068.5	11367.2	10977.6	11458.1
1245.08	70426		289.28	9997.08	5325.67	5803.31	5309.99	9298.97	5278.64	9902.03		401.58	11508.9	9825.2	9815.33	10601.7	10824.5	9805.28	11650.9		536.28	11573.7	11110.9	11394	10976.3	11528.5
1244.08	72220.8		289.18	9612.88	5323.71	5849.32	5313.31	8843.29	5267.94	9525.81		401.48	11784.1	9825.57	9821.65	10838.4	10818.3	9804.08	11891.6		536.18	11488.8	11171.5	11423.9	10975	11620.4
1243.08	72050.9		289.08	9266.11	5324.01	5902.06	5322.84	8382.88	5257.83	9158.3		401.38	12077.8	9825.94	9832.47	11117.5	10768	9802.72	12135.8		536.08	11647.3	11256.5	11457.2	10973.5	11740.3
1242.08	70491.9		288.98	8856.93	5326.87	5962.17	5340.55	7953.56	5248.3	8838.24		401.28	12524.4	9826.35	9849.96	11433.1	10684.7	9801.21	12390.5		535.98	12239.9	11373.7	11494.4	10971.5	11896.6
1241.08	71725.8		288.88	8764.54	5332.77	6030.49	5369.07	7572.23	5239.45	8586.2		401.18	12646.6	9826.79	9876.87	11772.1	10584.6	9799.53	12661.7		535.88	12080.5	11533	11536.1	10969.4	12099.7
1240.08	70442.1		288.78	8402.61	5342.11	6107.8	5411.65	7242.99	5231.24	8410.83		401.08	12793	9827.29	9916.47	12114.1	10481.7	9797.67	12946.6		535.78	12251.7	11745.7	11582.6	10966.8	12361.6
1239.08	71765.5		288.68	8095.32	5355.28	6194.87	5472.28	6963	5223.53	8314.85		400.98	13139.6	9827.86	9972.3	12432.3	10385.3	9795.62	13230.9		535.68	12504.7	12025.2	11634.4	10963.5	12696.1
1238.08	71275.6		288.58	8092.87	5372.66	6292.47	5555.88	6726.39	5216.07	8299.19		400.88	13517.8	9828.58	10047.8	12696	10299.5	9793.42	13491.6		535.58	13208.3	12386.5	11692.4	10959.7	13119.1
1237.08	69643.4		288.48	8227.53	5394.84	6401.61	5668.67	6526.63	5208.73	8365.57		400.78	13640.7	9829.45	10145.7	12876	10225.4	9791.04	13703.5		535.48	13704.3	12845.6	11757.2	10955.1	13647.6
1236.08	71218.9		288.38	8472.8	5422.43	6523.33	5818.17	6357.43	5201.25	8517.61		400.68	14009.5	9830.52	10267.4	12950.2	10162.5	9788.49	13845.1		535.38	13942.8	13419	11829.4	10949.6	14298.9
1235.08	72930.6		288.28	8656.41	5456.11	6658.79	6013.31	6213.14	5193.3	8761.43		400.58	14076.4	9831.95	10412	12908.5	10109.3	9785.88	13904.1		535.28	14758.5	14122.3	11909.9	10942.6	15089.7
1234.08	72443.5		288.18	9125.02	5496.8	6809.44	6264.72	6089.01	5184.62	9106.11		400.48	13579.5	9833.84	10575.9	12754.9	10064.4	9783.26	13879.4		535.18	15930.5	14969.6	11999.7	10934.1	16035.2
1233.08	73899.7		288.08	9730.56	5545.74	6977.24	6584.76	5981.23	5175.06	9563.79		400.38	13664.9	9836.27	10752.3	12508.1	10026.6	9780.65	13781.3		535.08	17134	15971.2	12099.8	10923.7	17147.4
1232.08	75471.1		287.98	10184.5	5604.34	7164.49	6987.1	5886.55	5164.39	10149.3		400.28	13502.2	9839.38	10930.5	12196	9994.43	9778.1	13625.9		534.98	18355.2	17131.9	12211.3	10910.7	18432.4
1231.08	76671.3		287.88	10943.1	5674.08	7374.04	7486.01	5802.14	5152.23	10879.6		400.18	13456.2	9843.25	11096.6	11849.7	9967.05	9775.66	13429.7		534.88	20229.5	18449.9	12335.5	10895	19890.4
1230.08	77014.5		287.78	12013.5	5757.04	7609.94	8095.64	5725.85	5138.41	11773.2		400.08	13363.7	9847.96	11234	11498.4	9943.54	9773.28	13204.1		534.78	21681.2	19914.6	12474.6	10876.3	21512.8
1229.08	77467.4		287.68	12843.7	5855.39	7877.44	8827.42	5655.71	5122.55	12848.3		399.98	13029.1	9853.68	11326.4	11165	9923.31	9771.04	12955.2		534.68	23278.2	21505.4	12630.3	10854.3	23281.4
1228.08	77664.2		287.58	14322.8	5971.64	8183.7	9686.91	5589.91	5104.17	14119.7		399.88	12558.8	9860.53	11364.6	10865.2	9905.8	9768.96	12689.2		534.58	25477.5	23191.2	12805.2	10828.8	25167.7
1227.08	76675.3		287.48	15863.7	6109.04	8538.94	10669	5527.14	5083.01	15595.1		399.78	12336.5	9868.63	11362.7	10607.5	9890.58	9767.04	12428.3		534.48	27039.4	24930.2	13002.4	10799.7	27133
1226.08	78164		287.38	17171.5	6271.37	8957.27	11751.2	5466.29	5058.85	17269.6		399.68	12243	9878.15	11316.7	10394.3	9877.32	9765.3	12170.6		534.38	28994	26670.9	13225.3	10766.9	29129.3
1225.08	77218.3		287.28	18761.8	6462.72	9457.53	12885.9	5406.03	5031.08	19119		399.58	11928.5	9889.23	11223.7	10223.8	9865.73	9763.74	11911.3		534.28	30741	28354.1	13477.2	10730.1	31101.1
1224.08	76162.7		287.18	20968.2	6688.24	10065.4	13996.1	5345.51	4999.45	21096.9		399.48	11648.4	9902.03	11092.2	10091.5	9855.54	9762.34	11654.3		534.18	33250.9	29916	13762.8	10689.4	32989.5
1223.08	75446		287.08	23004	6954.24	10814.9	14976.5	5284.28	4964	23137.9		399.38	11321.5	9916.73	10933.6	9991.67	9846.59	9761.12	11405.2		534.08	35181.3	31292.7	14087.3	10645	34734.9
1222.08	72660.5		286.98	24418.7	7267.56	11748.5	15706.7	5221.53	4924.36	25171.2		399.28	10986	9933.48	10760.6	9918.2	9838.72	9760.08	11170.8		533.98	36038.7	32423	14456.3	10597.2	36282.1
1221.08	69638.4		286.88	26569.5	7636.17	12918.4	16077.6	5156.59	4880.18	27148.3		399.18	10888.7	9952.4	10585.5	9865.41	9831.73	9759.15	10957.6		533.88	37407	33254.3	14875.8	10546.3	37583.8
1220.08	68731.4		286.78	28924.4	8069.68	14386	16024.3	5089.18	4831.51	29074.6		399.08	11000.1	9973.58	10419	9828.33	9825.52	9758.35	10771.4		533.78	38319.6	33745.6	15352.4	10492.8	38605.2
1219.08	64392.8		286.68	31017.3	8578.74	16218.3	15547.1	5018.79	4778.08	31028.6		398.98	10709.3	9997	10268.9	9802.82	9819.99	9757.65	10615.7		533.68	39332.4	33871.5	15892.5	10437.4	39326.6
1218.08	62153.2		286.58	33639.5	9175.14	18482.4	14711.7	4944.51	4719.19	33156.2		398.88	10538.3	10022.5	10139.9	9785.62	9815.03	9757.04	10491.9		533.58	39776.4	33623.5	16501.5	10380.4	39744.6
1217.08	60070.1		286.48	36618.9	9872.67	21237.8	13627.2	4865.85	4654.53	35639.9		398.78	10350.9	10049.5	10034.1	9774.25	9810.6	9756.51	10398.9		533.48	39977.1	33011.4	17183.2	10322.2	39872.4
1216.08	56632		286.38	39463.2	10686.8	24522.7	12413.1	4782.24	4583.7	38653.7		398.68	10170	10077.3	9950.85	9766.87	9806.64	9756.08	10333.4		533.38	39894.5	32062.2	17938.8	10263.5	39737.5
1215.08	54757.3		286.28	42700.7	11633.7	28338	11172.9	4692.31	4505.47	42320.5		398.58	10284.4	10104.1	9887.97	9762.13	9803.04	9755.69	10290.2		533.28	39429.2	30818.4	18764.3	10204.9	39377.7
1214.08	52849.3		286.18	47588.1	12731.4	32630.6	9981.61	4594.85	4418.73	46682.2		398.48	10415.2	10127.9	9842.29	9759.09	9799.77	9755.33	10263		533.18	38770.6	29333.8	19648.5	10146.9	38835.4
1213.08	50909.8		286.08	52685.3	13998.7	37277.7	8884.62	4488.68	4322.42	51682.4		398.38	10326.4	10146	9810.33	9757.16	9796.78	9755	10245.3		533.08	38107.4	27670	20570	10089.7	38150.3
1212.08	48811.1		285.98	58061.5	15454	42078.7	7902.54	4372.55	4215.37	57161.7		398.28	10091.3	10156.7	9788.77	9755.91	9794.05	9754.7	10231.3		532.98	37609.9	25891.9	21495.3	10033.7	37353.5
1211.08	47861		285.88	63530.7	17114.4	46760.4	7039.16	4245.63	4096.83	62869		398.18	9972.01	10160.3	9774.73	9755.09	9791.55	9754.42	10218.4		532.88	36629.8	24063.3	22377.4	9979.18	36461.6
1210.08	48069.7		285.78	68420.5	18991.5	51002	6288.08	4107.65	3966.61	68489.5		398.08	10097.7	10158.7	9765.87	9754.51	9789.23	9754.15	10205.9		532.78	35575.2	22243.2	23157.9	9926.32	35474.8
1209.08	46892.8		285.68	73712.1	21086.7	54481.3	5637.44	3958.6	3824.74	73689.8		397.98	10335.1	10142.2	9760.43	9754.07	9787.08	9753.88	10182.1		532.68	34292.1	20482.8	23772.4	9875.17	34380.1
1208.08	46521.2		285.58	78662.5	23382.4	56937.8	5073.43	3798.95	3671.76	78177.3		397.88	10322.7	10111.4	9757.16	9753.72	9785.09	9753.62	10146.5		532.58	33554.5	18824	24160.9	9826.2	33158.7
1207.08	45830.4		285.48	82764.1	25831.2	58239.4	4582.72	3629.98	3508.99	81756.3		397.78	10055.5	10072.8	9755.21	9753.41	9783.23	9753.36	10104.6		532.48	31899.3	17297.8	24279.8	9779.73	31797.9
1206.08	45026.4		285.38	85172	28342.1	58421.3	4153.38	3453.58	3338.37	84355.2		397.68	9915.4	10032.3	9754.08	9753.16	9781.52	9753.14	10061.6		532.38	30144.4	15924.5	24107.6	9736.02	30296.1
1205.08	46402.3		285.28	85602	30768.1	57041.9	3775.57	3272.35	3162.53	85370.4		397.58	9843.82	9993.98	9753.43	9752.98	9779.97	9752.97	10021.4		532.28	28451.1	14714.6	23652.6	9695.45	28671.7
1204.08	46081.6		285.18	84839.2	32907.9	53913.6	3441.82	3089.63	2984.85	84398.3		397.48	9891.31	9959.8	9753.09	9752.87	9778.59	9752.87	9985.74		532.18	26221.2	13669.5	22957.6	9658.25	26968.9
1203.08	45058.9		285.08	82056.5	34536.3	49365.8	3146.5	2909.03	2808.96	81530.7		397.38	9856.23	9930.34	9752.86	9752.77	9777.29	9752.76	9954.97		532.08	24893.1	12783.8	22083.8	9624.35	25243.2
1202.08	46174.9		284.98	77883.1	35484.9	43847.6	2885.39	2734	2638.35	77036.9		397.28	10048.2	9905.4	9752.69	9752.65	9776.06	9752.65	9928.86		531.98	23477.1	12046.5	21098.2	9593.72	23551
1201.08	45644.4		284.88	72313.5	35762.4	37844.2	2654.93	2567.31	2475.8	71401.4		397.18	10034.7	9884.5	9752.54	9752.52	9774.9	9752.52	9906.89		531.88	21774.6	11443.2	20062.9	9566.25	21939.9
1200.08	45564.5		284.78	66448.4	35616.6	31803.1	2452.67	2411.61	2324	65312		397.08	9878.72	9867.04	9752.42	9752.41	9773.81	9752.41	9888.45		531.78	20389.4	10957.8	19028.3	9541.77	20444.4
1199.08	45171.9		284.68	59572.8	34477.9	26083.2	2276.84	2269.24	2185.28	58551.3		396.98	9782.18	9852.44	9752.31	9752.31	9772.8	9752.31	9872.94		531.68	18598.4	10573.4	18031.1	9520.07	19084.5
1198.08	45821.5		284.58	51494.7	32193.4	20931.4	2125.41	2141.4	2060.89	51209		396.88	9814.33	9840.21	9752.22	9752.22	9771.86	9752.22	9859.85		531.58	17815.2	10273.4	17095	9500.86	17867.6
1197.08	46385.7		284.48	44571.1	29159.6	16484.4	1996.46	2028.7	1951.45	43814.8		396.78	9935.79	9829.92	9752.15	9752.15	9770.99	9752.15	9848.76		531.48	17127.7	10042.6	16232.7	9483.77	16791.5
1196.08	47307.6		284.38	37655.3	25803.1	12785.6	1888.17	1931.25	1857.07	36836.9		396.68	9829.32	9821.22	9752.1	9752.1	9770.19	9752.1	9839.3		531.38	16376.6	9867.22	15449.4	9468.61	15848
1195.08	44536.5		284.28	31567.9	22464.6	9809.25	1798.49	1848.5	1777.22	30589.2		396.58	9784.27	9813.79	9752.05	9752.05	9769.42	9752.05	9831.17		531.28	15473.7	9735.43	14744.8	9454.99	15025.3
1194.08	46232.6		284.18	25986.7	19359	7484.6	1724.89	1779.03	1710.49	25216.1		396.48	9837.61	9807.45	9752.01	9752.01	9768.72	9752.01	9824.16		531.18	14648.2	9637.59	14115.7	9442.98	14310.3
1193.08	46903.5		284.08	21200.6	16591.4	5718.38	1665.33	1721.63	1655.68	20729.7		396.38	9640	9811.24	9761.22	9761.22	9777.3	9761.22	9827.31		531.08	13746.4	9565.74	13556.7	9432.52	13689.9
1192.08	46111.2		283.98	17070.6	14190.7	4410.22	1617.44	1674.53	1611.04	17059.8		396.28	9668.85	9815.75	9770.43	9770.43	9785.91	9770.43	9831.22		530.98	13145.7	9513.3	13061.6	9423.34	13151.6
1191.08	46116.4		283.88	14193.5	12142.8	3464.38	1579.29	1636.24	1575.09	14097.5		396.18	9965.1	9820.87	9779.65	9779.65	9794.56	9779.65	9835.78		530.88	13147.9	9475.19	12624	9415.26	12683.9
1190.08	46196.9		283.78	11545.6	10412.9	2795.86	1549.06	1605.27	1546.33	11724.1		396.08	10243.1	9826.5	9788.86	9788.86	9803.24	9788.86	9840.88		530.78	12652.8	9447.58	12237.7	9408.19	12277.1
1189.08	46550.7		283.68	9412.73	8959.43	2333.28	1525.07	1580.15	1523.32	9827.97		395.98	10286.9	9832.57	9798.07	9798.07	9811.94	9798.07	9846.44		530.68	12099	9427.39	11896.7	9401.85	11922.3
1188.08	44650.1		283.58	7954.99	7741.11	2019.44	1505.9	1559.62	1504.78	8311.71		395.88	10203.4	9839	9807.28	9807.28	9820.67	9807.28	9852.4		530.58	11890.7	9412.52	11595.9	9396.18	11612.3
1187.08	47074.7		283.48	6750.38	6720.75	1810.46	1490.57	1542.79	1489.87	7094.97		395.78	10078	9845.75	9816.49	9816.49	9829.43	9816.49	9858.69		530.48	11409.9	9401.62	11330.7	9391.31	11341
1186.08	47438.1		283.38	5859.32	5865.95	1673.58	1478.22	1528.9	1477.79	6113.29		395.68	10052.8	9852.77	9825.7	9825.7	9838.21	9825.7	9865.28		530.38	11127.2	9393.58	11096.8	9387.16	11103.3
1185.08	46185.1		283.28	4997.77	5149.2	1585.09	1468.13	1517.24	1467.86	5316.09		395.58	10310.2	9860.02	9834.92	9834.92	9847.01	9834.92	9872.12		530.28	10824.5	9387.49	10890.5	9383.54	10894.4
1184.08	46942.3		283.18	4452.23	4547.65	1528.51	1459.85	1507.42	1459.69	4664.37		395.48	10169	9867.48	9844.13	9844.13	9855.83	9844.13	9879.18		530.18	10738.6	9382.93	10708.5	9380.53	10710.9
1183.08	46592.9		283.08	3893.87	4042.24	1492.49	1452.97	1499.03	1452.87	4128.11		395.38	9893.17	9875.1	9853.34	9853.34	9864.67	9853.34	9886.43		530.08	10358.2	9379.51	10548	9378.08	10549.4
1182.08	46471.7		282.98	3620.39	3617.21	1469.49	1447.2	1491.79	1447.14	3684.29		395.28	9938.63	9882.88	9862.55	9862.55	9873.52	9862.55	9893.86		529.98	9998.12	9376.9	10406.4	9376.05	10407.2
1181.08	46192.5		282.88	3371.59	3259.5	1454.58	1442.25	1485.43	1442.21	3315.12		395.18	9976.39	9890.8	9871.76	9871.76	9882.4	9871.76	9901.44		529.88	10050.8	9374.78	10281.3	9374.29	10281.8
1180.08	46068.3		282.78	3116.03	2958.32	1444.68	1437.99	1479.81	1437.97	3006.89		395.08	10166.6	9898.83	9880.97	9880.97	9891.29	9880.97	9909.15		529.78	10143.5	9373.2	10170.9	9372.92	10171.2
1179.08	47076		282.68	2875.12	2704.66	1437.82	1434.26	1474.78	1434.25	2748.77		394.98	10077.9	9906.97	9890.18	9890.18	9900.19	9890.18	9916.97		529.68	9760.07	9371.89	10073.4	9371.73	10073.6
1178.08	47831.5		282.58	2685.29	2491.12	1432.89	1431.04	1470.3	1431.03	2532.25		394.88	9873.94	9915.2	9899.4	9899.4	9909.1	9899.4	9924.91		529.58	9887.02	9370.74	9987.25	9370.65	9987.34
1177.08	46529.3		282.48	2457.44	2311.43	1429.19	1428.25	1466.3	1428.24	2350.45		394.78	9894.01	9923.52	9908.61	9908.61	9918.03	9908.61	9932.94		529.48	9721.94	9369.73	9911.12	9369.68	9911.17
1176.08	47640.3		282.38	2375.1	2160.31	1426.27	1425.8	1462.7	1425.79	2197.69		394.68	10018.5	9931.9	9917.82	9917.82	9926.97	9917.82	9941.06		529.38	9755.12	9368.91	9843.93	9368.88	9843.96
1175.08	46895.6		282.28	2324.48	2033.33	1423.86	1423.63	1459.42	1423.63	2069.36		394.58	9809.3	9940.36	9927.03	9927.03	9935.93	9927.03	9949.25		529.28	9738.27	9368.07	9784.5	9368.05	9784.51
1174.08	47570.8		282.18	2223.04	1926.86	1421.92	1421.81	1456.53	1421.8	1961.7		394.48	10122.9	9948.87	9936.24	9936.24	9944.89	9936.24	9957.52		529.18	9806.98	9367.34	9732.07	9367.34	9732.08
1173.08	47591.5		282.08	1891.14	1837.7	1420.32	1420.26	1453.97	1420.26	1871.46		394.38	10052.9	9957.43	9945.45	9945.45	9953.86	9945.45	9965.84		529.08	9616.73	9366.74	9685.86	9366.74	9685.86
1172.08	47724.5		281.98	1807.39	1763.21	1419.02	1419	1451.72	1419	1795.96		394.28	9796.71	--	--	--	--	--	9816.27		528.98	9424.26	9366.22	9645.14	9366.22	9645.14
1171.08	49844.6		281.88	1743.94	1701.12	1418	1417.99	1449.76	1417.99	1732.91											528.88	9544.05	9365.71	9609.23	9365.7	9609.23
1170.08	47773.8		281.78	1728.67	1649.52	1417.22	1417.22	1448.09	1417.22	1680.39											528.78	9722.11	9365.24	9577.61	9365.24	9577.61
1169.08	47256.7		281.68	1663.79	1606.64	1416.56	1416.56	1446.55	1416.56	1636.63											528.68	9675.7	9364.76	9549.74	9364.76	9549.74
1168.08	48538.3		281.58	1648.45	1571.11	1416.02	1416.01	1445.17	1416.01	1600.27											528.58	9663.41	9364.25	9525.16	9364.25	9525.16
1167.08	48226.6		281.48	1535.59	1541.77	1415.58	1415.58	1443.92	1415.58	1570.12											528.48	9514.25	9363.79	9503.59	9363.79	9503.59
1166.08	48795.6		281.38	1495.9	1517.6	1415.22	1415.22	1442.79	1415.22	1545.16											528.38	9384	9363.43	9484.73	9363.43	9484.73
1165.08	49910.4		281.28	1539.75	1497.79	1414.99	1414.99	1441.8	1414.99	1524.6											528.28	9474.61	9363.14	9468.24	9363.14	9468.24
1164.08	48116.5		281.18	1392.16	1481.58	1414.82	1414.82	1440.9	1414.82	1507.66											528.18	9518.59	9362.86	9453.79	9362.86	9453.79
1163.08	48041.9		281.08	1403.39	1468.34	1414.69	1414.69	1440.07	1414.69	1493.72											528.08	9631.43	9362.54	9441.1	9362.54	9441.1
1162.08	49320.5		280.98	1323.44	--	--	--	--	--	1391.14											527.98	9606.41	9362.16	9429.94	9362.16	9429.94
1161.08	49576.6																				527.88	9516.96	9361.74	9420.12	9361.74	9420.12
1160.08	48563.6																				527.78	9596.32	9361.38	9411.58	9361.38	9411.58
1159.08	48909.9																				527.68	9373.05	9361.18	9404.29	9361.18	9404.29
1158.08	48429.8																				527.58	9211.25	9361.08	9398.04	9361.08	9398.04
1157.08	50066.2																				527.48	9351.04	9361.02	9392.66	9361.02	9392.66
1156.08	49110.8																				527.38	9418.29	9408.51	9435.54	9408.51	9435.54
1155.08	49853.3																				527.28	9451.49	9455.99	9479.05	9455.99	9479.05
1154.08	49014																				527.18	9504.55	9503.47	9523.11	9503.47	9523.11
1153.08	50586.2																				527.08	9580.51	9550.95	9567.65	9550.95	9567.65
1152.08	48906.9																				526.98	9667.26	--	--	--	9681.43
1151.08	49250
1150.08	49307.2
1149.08	49356.2
1148.08	48675.8
1147.08	49920.5
1146.08	50669.7
1145.08	50152.8
1144.08	49947
1143.08	49757.8
1142.08	50375.6
1141.08	50417.1
1140.08	49348.3
1139.08	50292.1
1138.08	50161.3
1137.08	50637.3
1136.08	51290.3
1135.08	51270.8
1134.08	50542.2
1133.08	50538.8
1132.08	49832
1131.08	50508.8
1130.08	50934.9
1129.08	50816
1128.08	50558.4
1127.08	50713.3
1126.08	52201.9
1125.08	51208.4
1124.08	51098
1123.08	51757.9
1122.08	50604.3
1121.08	51999.9
1120.08	51858.2
1119.08	52030.1
1118.08	53623.6
1117.08	51689.2
1116.08	53306.1
1115.08	52986.3
1114.08	51931.3
1113.08	52908.6
1112.08	53475.1
1111.08	53845.7
1110.08	53325
1109.08	54491.2
1108.08	52912.9
1107.08	53239.6
1106.08	52342.2
1105.08	53607
1104.08	53421.7
1103.08	53700.3
1102.08	54448.3
1101.08	53913.4
1100.08	53133.9
1099.08	51703.3
1098.08	52505.6
1097.08	53383.2
1096.08	53198.7
1095.08	53105.8
1094.08	53674.1
1093.08	53360.9
1092.08	53108.5
1091.08	53296.8
1090.08	53115.1
1089.08	54131.9
1088.08	54352.1
1087.08	53652.1
1086.08	54368.1
1085.08	54446
1084.08	53424.6
1083.08	54088.8
1082.08	53652.7
1081.08	54204.3
1080.08	54365.4
1079.08	54113.2
1078.08	52804.2
1077.08	53743.7
1076.08	54160.5
1075.08	53728.7
1074.08	55869.1
1073.08	61551.3
1072.08	62541.5
1071.08	57076.1
1070.08	54056.1
1069.08	55417.4
1068.08	54229.3
1067.08	53944.4
1066.08	54608.3
1065.08	54179.1
1064.08	55666.2
1063.08	56248.1
1062.08	53278.5
1061.08	55335
1060.08	56658.2
1059.08	55761
1058.08	55320.1
1057.08	55203.5
1056.08	56252.6
1055.08	55713
1054.08	55217.4
1053.08	55542.9
1052.08	55401.4
1051.08	55625
1050.08	56231.9
1049.08	55857.8
1048.08	57749.3
1047.08	57368.2
1046.08	56662.1
1045.08	57206.6
1044.08	56755.6
1043.08	56733.8
1042.08	56960.1
1041.08	56282.5
1040.08	57525.9
1039.08	57608.3
1038.08	56367.9
1037.08	56438.3
1036.08	57601.4
1035.08	57365.6
1034.08	57054.2
1033.08	57995.3
1032.08	58517.7
1031.08	58703.5
1030.08	56595.9
1029.08	57893.6
1028.08	58740.6
1027.08	58982.7
1026.08	57809.6
1025.08	58227
1024.08	59061.1
1023.08	58009.9
1022.08	59408.1
1021.08	58888.4
1020.08	60241.6
1019.08	60017.6
1018.08	59287.4
1017.08	58952.8
1016.08	60049.3
1015.08	59098.7
1014.08	59920.7
1013.08	60358.6
1012.08	60937.8
1011.08	59836.1
1010.08	60409.6
1009.08	60720.4
1008.08	60326.5
1007.08	61748.3
1006.08	61608.1
1005.08	62475.2
1004.08	62569.6
1003.08	62811
1002.08	64784.3
1001.08	63133.6
1000.08	64189.7
999.08	64057.7
998.08	62372.6
997.08	63623.6
996.08	61881
995.08	60628.2
994.08	60354.5
993.08	60308.6
992.08	59406
991.08	58939.5
990.08	58185.9
989.08	57434.4
988.08	59067
987.08	58599.4
986.08	58291.2
985.08	57952.8
984.08	61287.5
983.08	61030
982.08	63070
981.08	64516.5
980.08	66930
979.08	68549.4
978.08	68577.8
977.08	69465.6
976.08	67356.4
975.08	64771.6
974.08	63282.8
973.08	62520.3
972.08	60274.3
971.08	58276.3
970.08	55895.4
969.08	52931.1
968.08	51119.3
967.08	49039.4
966.08	47677.3
965.08	47965.1
964.08	47788.1
963.08	48245
962.08	47521.8
961.08	47065.7
960.08	47143.1
959.08	47118.5
958.08	46052.7
957.08	47573.4
956.08	47344.6
955.08	46834.7
954.08	47509.6
953.08	47239.6
952.08	48227.4
951.08	47683.2
950.08	49310.7
949.08	46779.8
948.08	47628.2
947.08	48339.9
946.08	48231.6
945.08	48774.7
944.08	48922.1
943.08	49165
942.08	48197.1
941.08	48720.7
940.08	48467.3
939.08	50196.8
938.08	47716
937.08	48281.3
936.08	49948.9
935.08	51089.6
934.08	50042.7
933.08	49589.5
932.08	49563.3
931.08	49583
930.08	48998.4
929.08	49159.9
928.08	49468.1
927.08	49083.1
926.08	49729.1
925.08	50427.9
924.08	50093.1
923.08	50900.2
922.08	51412.9
921.08	50993.7
920.08	51447.2
919.08	51238.9
918.08	52115.6
917.08	52423.6
916.08	51655
915.08	53172.2
914.08	52026.9
913.08	52388.7
912.08	53160.9
911.08	52759.3
910.08	51898.7
909.08	52649.4
908.08	52577.4
907.08	51940.5
906.08	53594.4
905.08	53695.5
904.08	54333.6
903.08	53453.7
902.08	53749.2
901.08	55232.1
900.08	53983.6
899.08	54178.8
898.08	54704.7
897.08	53923.4
896.08	54010.6
895.08	55133.9
894.08	54676.5
893.08	54430.3
892.08	54732
891.08	53485.4
890.08	54612.9
889.08	55088.2
888.08	55609.4
887.08	54958.4
886.08	55163.7
885.08	55802.4
884.08	55137.1
883.08	55029
882.08	56185.5
881.08	54466.5
880.08	55796.8
879.08	56035.6
878.08	54110.3
877.08	56320
876.08	56321
875.08	56908.2
874.08	55311.7
873.08	56945.4
872.08	56772.3
871.08	57388.1
870.08	57564.7
869.08	56508.5
868.08	57407.3
867.08	56795
866.08	55801.1
865.08	57624.4
864.08	56851.4
863.08	57664.7
862.08	58780
861.08	58717.4
860.08	57202.2
859.08	58699.8
858.08	58091.1
857.08	58478.1
856.08	57841.2
855.08	58474.1
854.08	58617.8
853.08	57560.1
852.08	58919.4
851.08	57738
850.08	59327.7
849.08	59024.1
848.08	58907.6
847.08	58882.8
846.08	59583.7
845.08	58486.7
844.08	58595.3
843.08	58211.1
842.08	58968.7
841.08	57095.4
840.08	58542.5
839.08	58672.3
838.08	59091.3
837.08	59993.7
836.08	58873.7
835.08	58721.2
834.08	59535.1
833.08	59109.5
832.08	59130.7
831.08	59886.3
830.08	59345.2
829.08	61017.2
828.08	60248.7
827.08	59811.1
826.08	60200.5
825.08	59934.5
824.08	60567.8
823.08	60975.1
822.08	60261.4
821.08	60501.3
820.08	60150.2
819.08	60099.8
818.08	60204.3
817.08	59913.4
816.08	60970.9
815.08	59696
814.08	60275
813.08	61855.9
812.08	61005.9
811.08	61774.3
810.08	61028.7
809.08	61690.8
808.08	62543.2
807.08	62437.4
806.08	61997.2
805.08	61224.2
804.08	61003.2
803.08	62289.6
802.08	62299.4
801.08	62875.8
800.08	64182.9
799.08	62919.9
798.08	62031.2
797.08	63538
796.08	62932
795.08	64352.5
794.08	62875.1
793.08	62804.6
792.08	64256.5
791.08	61734.7
790.08	63411.2
789.08	63861.5
788.08	64167.5
787.08	64260.1
786.08	64365.4
785.08	62958.8
784.08	64864.7
783.08	63211.8
782.08	64269.6
781.08	64612.5
780.08	64183.8
779.08	64809.4
778.08	64471
777.08	64180.7
776.08	62931
775.08	64997.6
774.08	66260.9
773.08	65182
772.08	65257.4
771.08	64380.7
770.08	65810.8
769.08	66681.2
768.08	65429.1
767.08	64302.7
766.08	65542.8
765.08	67263.7
764.08	66851.8
763.08	66639.7
762.08	66702.4
761.08	66957.5
760.08	67510.7
759.08	66729.2
758.08	66196.7
757.08	66641.2
756.08	68184.7
755.08	68908.2
754.08	67958.6
753.08	67458.8
752.08	67654.6
751.08	69174.4
750.08	69075.9
749.08	67522.7
748.08	68673.3
747.08	69559.7
746.08	68159.9
745.08	68427.3
744.08	69384.9
743.08	68598.3
742.08	69192.2
741.08	69715.6
740.08	69365.7
739.08	70336.2
738.08	69482.5
737.08	69778.7
736.08	68409
735.08	70224.1
734.08	68939.5
733.08	70858.7
732.08	70171.1
731.08	68958.2
730.08	69686.5
729.08	70405.5
728.08	71750.6
727.08	70781.7
726.08	72318.1
725.08	70140
724.08	70669.9
723.08	71066.2
722.08	71746.6
721.08	71653.3
720.08	71989.8
719.08	71373.8
718.08	71780.2
717.08	71603.2
716.08	72069.5
715.08	73182.4
714.08	72587.5
713.08	73594.2
712.08	73048.7
711.08	73131.6
710.08	72652.6
709.08	73213.1
708.08	72447.6
707.08	71733.7
706.08	71660.6
705.08	73598
704.08	72823.5
703.08	73216.2
702.08	72646
701.08	74729.8
700.08	74078.1
699.08	74334.3
698.08	74021.3
697.08	73672
696.08	73260.5
695.08	74901
694.08	74171.7
693.08	75541.5
692.08	74790.2
691.08	74536.9
690.08	76272.8
689.08	75813.7
688.08	76803.1
687.08	75882.1
686.08	75001.3
685.08	75178.6
684.08	76106.4
683.08	76952
682.08	76631.5
681.08	76808.2
680.08	78013.1
679.08	74812
678.08	75376.4
677.08	76325.5
676.08	75804.2
675.08	77094.3
674.08	77381.4
673.08	77322.9
672.08	77132.9
671.08	77602.9
670.08	76900.5
669.08	77797.2
668.08	78494.7
667.08	76398.7
666.08	78119.9
665.08	77963
664.08	76842.6
663.08	78744.4
662.08	79416.5
661.08	78716.1
660.08	79004.7
659.08	78193.8
658.08	79444.3
657.08	79956.5
656.08	80447.8
655.08	79227
654.08	80094.6
653.08	81407.1
652.08	80085.8
651.08	79862.2
650.08	80156.3
649.08	78934.9
648.08	80904.3
647.08	81613.3
646.08	80923.6
645.08	81344.7
644.08	80969.3
643.08	80650.4
642.08	83011
641.08	81950.1
640.08	81397.6
639.08	80642.7
638.08	81389.2
637.08	81633.8
636.08	82100.8
635.08	81922.3
634.08	82375.5
633.08	82022.7
632.08	82662.6
631.08	83016
630.08	82438.5
629.08	81931.9
628.08	82498.1
627.08	83278.1
626.08	82646.9
625.08	82871.9
624.08	82988.5
623.08	83852.4
622.08	81899.7
621.08	83615.1
620.08	83556.2
619.08	82440.9
618.08	83930
617.08	84353.9
616.08	85385.3
615.08	83548.6
614.08	85026.2
613.08	84754.7
612.08	83776.3
611.08	85982
610.08	85499.7
609.08	86364.7
608.08	85071.8
607.08	84977.1
606.08	84446.8
605.08	85497.6
604.08	85087
603.08	85740.1
602.08	86085.9
601.08	86411.8
600.08	86992.8
599.08	87059
598.08	85283.1
597.08	85906.3
596.08	87997.7
595.08	85968.8
594.08	87407.8
593.08	87298.3
592.08	88132.6
591.08	86280.7
590.08	88754
589.08	88811.2
588.08	88931.7
587.08	89642.8
586.08	88816
585.08	89536.9
584.08	88272.9
583.08	87747.8
582.08	88957.5
581.08	89135.5
580.08	90460.8
579.08	88362.1
578.08	89247.7
577.08	88435.9
576.08	87771.7
575.08	87875.1
574.08	86546.6
573.08	88712.9
572.08	88680.6
571.08	89613.6
570.08	89081.7
569.08	88538.8
568.08	87817.6
567.08	86702.2
566.08	89030
565.08	90404.2
564.08	91120.3
563.08	91462.6
562.08	91375.2
561.08	92727.5
560.08	93120.8
559.08	93537
558.08	95172.3
557.08	95808.1
556.08	94187.8
555.08	93361.6
554.08	92923.6
553.08	91115.4
552.08	89840.9
551.08	88006.9
550.08	85585.5
549.08	84697.4
548.08	83883.5
547.08	80981
546.08	78309.9
545.08	77668.3
544.08	75297.8
543.08	74215.3
542.08	74058.7
541.08	73863.3
540.08	75134.7
539.08	74324.7
538.08	75164.3
537.08	77550.3
536.08	87847.2
535.08	137689
534.08	219691
533.08	227685
532.08	154169
531.08	94525.3
530.08	71334.9
529.08	64695
528.08	62723.6
527.08	63947.1
526.08	64062.8
525.08	62635.8
524.08	62875.4
523.08	62848.6
522.08	62032.9
521.08	62290.4
520.08	61900.3
519.08	62185.1
518.08	61491.9
517.08	61836.8
516.08	62128.4
515.08	63143.2
514.08	61756.8
513.08	62798.8
512.08	62543.3
511.08	62065.1
510.08	62451.9
509.08	62437.6
508.08	61794.1
507.08	63940.9
506.08	62250.2
505.08	62236.8
504.08	63188.8
503.08	63359
502.08	63835.1
501.08	62025.5
500.08	62494.8
499.149	64210.1
498.264	63920.5
497.161	63201.9
496.052	64210.1
495.08	63497.4
494.08	62246.8
493.08	62552.2
492.08	60784.4
491.08	60196
490.08	62389.7
489.08	62574.4
488.08	60786.2
487.08	61820.2
486.08	62969.7
485.08	62630.4
484.08	60582.3
483.08	62640.9
482.08	61742
481.08	62531.5
480.08	61973.1
479.08	63529.7
478.08	62697.1
477.08	61146
476.08	61755.9
475.08	62276.4
474.08	63427.7
473.08	63700.2
472.08	63245.4
471.08	62406.9
470.08	63616.7
469.08	63128.5
468.08	62933.9
467.08	64795.5
466.08	64115.8
465.08	64649.8
464.08	62923.9
463.08	63700.6
462.08	64664.1
461.08	64315
460.08	65384.3
459.08	65685.1
458.08	65296.6
457.08	65501.3
456.08	65992.6
455.08	64300
454.08	65155.3
453.08	65682.5
452.08	66168.3
451.08	66812.3
450.08	66107.8
449.08	65864.3
448.08	67166
447.08	66759.3
446.08	65517.9
445.08	66953.2
444.08	66001.7
443.08	65944.1
442.08	65783.7
441.08	67340
440.08	66989.8
439.08	66941.4
438.08	67979.6
437.08	66797.4
436.08	66927.8
435.08	66046
434.08	67033.9
433.08	67535.7
432.08	66624.7
431.08	66727.2
430.08	66725.9
429.08	67023
428.08	67471.8
427.08	67414.4
426.08	66678.2
425.08	68008.1
424.08	68462.1
423.08	69079.3
422.08	67500.3
421.08	68079
420.08	68641.4
419.08	68152.1
418.08	69777.9
417.08	69666.7
416.08	69902
415.08	68382.9
414.08	69456
413.08	68479.8
412.08	68352
411.08	67810.9
410.08	68418.5
409.08	71049.7
408.08	70597.2
407.08	70644.2
406.08	70202.2
405.08	69032.8
404.08	69902.2
403.08	71597.5
402.08	75392.7
401.08	85168.4
400.08	88976.5
399.08	80225.6
398.08	70675.6
397.08	69017.6
396.08	68866.5
395.08	67888.3
394.08	68500.5
393.08	69485.9
392.08	69353.5
391.08	70440.5
390.08	69703.3
389.08	70259.1
388.08	69289.5
387.08	68848
386.08	70513.1
385.08	69370.6
384.08	71285.7
383.08	71034.2
382.08	70132.5
381.08	70102.1
380.08	70996.4
379.08	71796.9
378.08	71899.6
377.08	71703.3
376.08	70646.7
375.08	71808.5
374.08	71260.5
373.08	72989.4
372.08	71846
371.08	73221.5
370.08	72919.7
369.08	73564.8
368.08	71849.1
367.08	72493.4
366.08	74014.6
365.08	73618.1
364.08	71790
363.08	73683.6
362.08	74038.9
361.08	75009.9
360.08	74165.4
359.08	73836.3
358.08	73991.7
357.08	74212.5
356.08	75656.9
355.08	73937.5
354.08	75495.5
353.08	74963.4
352.08	76470
351.08	77030.5
350.08	76738.5
349.08	76732
348.08	77352.1
347.08	76843.8
346.08	75866.9
345.08	76369.6
344.08	77138.2
343.08	77867.9
342.08	74543.6
341.08	76008.5
340.08	76414.6
339.08	75587
338.08	75376.8
337.08	75938.6
336.08	76221.9
335.08	75498.5
334.08	75178.2
333.08	75271.4
332.08	75475.8
331.08	75405.2
330.08	74009.3
329.08	75111.7
328.08	73745.9
327.08	75978.4
326.08	75435.8
325.08	75671.2
324.08	75893.8
323.08	75838.9
322.08	75540
321.08	74469.9
320.08	74971.4
319.08	76379.2
318.08	76774.2
317.08	76915.1
316.08	78493
315.08	79069.6
314.08	78939.9
313.08	80518.5
312.08	80229.9
311.08	82267.1
310.08	80798.4
309.08	81794.6
308.08	81283.4
307.08	78490.9
306.08	79014.2
305.08	75441.6
304.08	73521.4
303.08	69248.8
302.08	63098.5
301.08	58516.3
300.08	53227.9
299.08	49203.1
298.08	45851
297.08	44122.4
296.08	41231.7
295.08	38904.5
294.08	40530.8
293.08	40441.8
292.08	42810.4
291.08	49121.5
290.08	63074.6
289.08	66309.5
288.08	88429.7
287.08	191646
286.08	382728
285.08	406879
284.08	170250
283.08	42428
282.08	16968.1
281.08	11247.6
280.08	8822.15
279.08	7424.24
278.08	6592.93
277.08	6193.83
276.08	5602.33
275.08	5562.88
274.08	5553.99
273.08	5616.87
272.08	5592.75
271.08	5930.2
270.08	5996.4
269.08	5847.18
268.08	5298.05
267.08	5193.14
266.08	5398.35
265.08	5047.03
264.08	5266.57
263.08	5258.87
262.08	4980.87
261.08	5270.46
260.08	5034.68
259.08	5233.92
258.08	5067.48
257.08	5202.05
256.08	5154.67
255.08	5013.23
254.08	5395.86
253.08	5126.21
252.08	5287.04
251.08	4686.1
250.08	4776.36
249.08	5239.22
248.08	4892.8
247.08	4772.28
246.08	4996.13
245.08	4732.59
244.08	4938.61
243.08	5002.96
242.08	4781.09
241.08	5086.25
240.08	4731.57
239.08	4895.87
238.08	4865.42
237.08	4892.54
236.08	4813.09
235.08	5121.53
234.08	5593.35
233.08	5344.07
232.08	4865.93
231.08	5038.69
230.08	4818.69
229.08	5480.79
228.08	5217.1
227.08	5035.42
226.08	5021.24
225.08	5172.46
224.08	5273.75
223.08	4696.43
222.08	4480.09
221.08	4931.28
220.08	5124.19
219.08	4914.18
218.08	4948.74
217.08	4973.85
216.08	5340.17
215.08	5009.72
214.08	4861.18
213.08	4816.47
212.08	4858.36
211.08	4964.74
210.08	4699.39
209.08	4595.98
208.08	4820.79
207.08	4816.46
206.08	4845.54
205.08	4832.79
204.08	5021.91
203.08	5007.23
202.08	5335.09
201.08	6170.39
200.08	6165.4
199.08	5342.57
198.08	5578.81
197.08	4620.95
196.08	4782.24
195.08	5068.6
194.08	5002.48
193.08	4693.81
192.08	4990.96
191.08	4733.49
190.08	4837.24
189.08	4947.87
188.08	5120.23
187.08	4701.44
186.08	5114.14
185.08	4822.42
184.08	4679.2
183.08	4951.7
182.08	4919.62
181.08	4765.13
180.08	4903.95
179.08	5006
178.08	4737.09
177.08	4792.08
176.08	4838.91
175.08	5391.57
174.08	4643.1
173.08	4963.67
172.08	4912.42
171.08	4978.31
170.08	5178.65
169.08	5179.16
168.08	5065.4
167.08	4853.12
166.08	5064.14
165.08	5192.26
164.08	5041.54
163.08	4869.24
162.08	4912.28
161.08	4603.63
160.08	5211.75
159.08	5196.62
158.08	4894.12
157.08	5154.77
156.08	5881.54
155.08	6550.08
154.08	6838.79
153.08	6643.12
152.08	5497.3
151.08	5353.42
150.08	4882.18
149.08	5004.6
148.08	4986.48
147.08	4997.71
146.08	5481.89
145.08	5056.89
144.08	4720.88
143.08	4702.02
142.08	4922.52
141.08	5204.71
140.08	5329.91
139.08	4930.93
138.08	5165.88
137.08	5167.07
136.08	5101.26
135.08	4958.68
134.08	5064.95
133.08	5268.7
132.08	5020.54
131.08	4806.04
130.08	5242.55
129.08	5100.63
128.08	4975.1
127.08	4986.4
126.08	5177.53
125.08	4767.27
124.08	5109.49
123.08	5218.76
122.08	5249.5
121.08	5537.8
120.08	4976.7
119.08	5120.89
118.08	5417.36
117.08	5053.74
116.08	5348.63
115.08	5020.41
114.08	5259.92
113.08	5430.81
112.08	4864.81
111.08	4795.37
110.08	4957.7
109.08	4919.7
108.08	5516.59
107.08	5326.7
106.08	4757.21
105.08	5069.85
104.08	6188.69
103.08	7496.67
102.08	6869.18
101.08	6002.32
100.08	5302.41
99.08	5010.74
98.08	4983.77
97.08	4789.66
96.08	4879.27
95.08	5223.74
94.08	5341.55
93.08	5474.69
92.08	5306.56
91.08	5400.49
90.08	4977.77
89.08	5562.07
88.08	5506.86
87.08	5270.08
86.08	5573.76
85.08	5220.57
84.08	5545.28
83.08	5510.05
82.08	5276.42
81.08	5235.26
80.08	5614.74
79.08	5298.01
78.08	5213.05
77.08	5009.69
76.08	5276.68
75.08	5171.8
74.08	5273.34
73.08	5176.96
72.08	5624.91
71.08	5705.46
70.08	5287.19
69.08	5798.24
68.08	5408.13
67.08	5242.02
66.08	5371.86
65.08	5964.83
64.08	6991.21
63.08	5945.66
62.08	5444.36
61.08	5201.4
60.08	5521.54
59.08	5151.22
58.08	5463.31
57.08	5233.06
56.08	5869.87
55.08	5836.55
54.08	5636.14
53.08	5862.99
52.08	5486.35
51.08	5862.12
50.08	5828.39
49.08	5602.85
48.08	5660.08
47.08	5669.66
46.08	5419.53
45.08	5258.16
44.08	5561.81
43.08	5197.2
42.08	4999.94
41.08	5168.41
40.08	5223.54
39.08	5233.11
38.08	5052.98
37.08	4965.75
36.08	4858.57
35.08	5076.33
34.08	4982.11
33.08	4954.34
32.08	5361.69
31.08	6539.04
30.08	6477.28
29.08	7150.49
28.08	7408.9
27.08	7818.32
26.08	7363.66
25.08	6496.67
24.08	5221.52
23.08	4918.29
22.08	4784.3
21.08	5625.81
20.08	6546.68
19.08	6669.56
18.08	6851.26
17.08	6588.13
16.08	6281.9
15.08	5880.09
14.08	5498.77
13.08	5090.63
12.08	3881
11.08	3623.53
10.08	3528.91
9.08	3111.35
8.08	3146.09
7.08	2462.14
6.08	2242.55
5.08	1593.78
4.08	909.62
3.08	482.677
2.08	246.841
1.08	89.5781
0.08	62.6616
-0.92	29.0437
-1.92	42.4136
-2.92	43.1416
-3.92	54.556
-4.92	26.4398
-5.92	40.4446
-6.92	30.8983
-7.92	33.4266
