# Supplementary material for: Machine learning-guided realization of full-color high-quantum-yield carbon quantum dots
Source: Nat Commun. 2024 Jun 6;15:4843. doi: 10.1038/s41467-024-49172-6 (PMC11156924; doi:10.1038/s41467-024-49172-6)
Supplement: Supplementary file 3 — Source Data [file 41467_2024_49172_MOESM3_ESM.zip › Source Data/SI Raw Data/Supplementary Fig. 15 Raw Data.xlsx]

## Sheet: Supplementary Fig. 15a-d 
b-CQDs
Supplementary Fig. 15a			Supplementary Fig. 15b										Supplementary Fig. 15c									Supplementary Fig. 15d
XPS survey			C1s										N1s									O1s
Binding energy (eV)	Intensity (a.u.)		Binding energy (eV)	Intensity (a.u.)									Binding energy (eV)	Intensity (a.u.)								Binding energy (eV)	Intensity (a.u.)
1352.08	56489.8		300.08	6797.12	--	--	--	--	--	--	6811.37		412.08	9202.51	--	--	--	--	--	9368.75		546.08	12067.5	--	--	--	12162.1
1351.08	56457.9		299.98	6705.56	6751.7	6756.48	6751.7	6756.75	6756.53	6751.7	6766.35		411.98	9323.25	9494.31	9488.95	9488.95	9651.52	9488.95	9656.88		545.98	12036.6	12062.3	12129.1	12048.1	12143.3
1350.08	54900.3		299.88	6806.58	6711.46	6716.24	6711.46	6716.7	6716.51	6711.46	6726.53		411.88	9730.24	9494.18	9488.74	9488.74	9652.93	9488.74	9658.37		545.88	11996.6	12011	12078.5	11996.8	12092.7
1349.08	55771		299.78	6697.56	6669.09	6673.87	6669.09	6674.52	6674.38	6669.09	6684.59		411.78	9699.82	9494.01	9488.48	9488.48	9654.32	9488.48	9659.84		545.78	12091.5	11983.8	12052	11969.6	12066.1
1348.08	55010.6		299.68	6636.14	6615.33	6620.11	6615.33	6620.97	6620.88	6615.33	6631.3		411.68	9687.4	9493.72	9488.11	9488.11	9655.6	9488.11	9661.21		545.68	11862.5	11981.2	12050	11967	12064.2
1347.08	56402.5		299.58	6499.6	6558.82	6563.59	6558.82	6564.66	6564.63	6558.82	6575.25		411.58	9964.37	9493.26	9487.56	9487.56	9656.72	9487.56	9662.41		545.58	11860.9	11977.2	12046.7	11963	12060.8
1346.08	56557.1		299.48	6436.8	6532.19	6536.97	6532.19	6538.25	6538.28	6532.19	6549.12		411.48	9886.93	9492.81	9487.02	9487.02	9657.87	9487.02	9663.66		545.48	12023.8	11964.6	12034.7	11950.4	12048.9
1345.08	55803.9		299.38	6523.98	6504.29	6509.07	6504.29	6510.58	6510.67	6504.29	6521.74		411.38	9671.29	9492.43	9486.55	9486.55	9659.1	9486.55	9664.98		545.38	12150.9	11939.3	12010.1	11925.2	12024.3
1344.08	55834		299.28	6564.44	6447.99	6452.77	6447.99	6454.52	6454.67	6447.99	6465.97		411.28	9499.25	9492.14	9486.16	9486.16	9660.44	9486.16	9666.41		545.28	12305.1	11897	11968.4	11882.8	11982.6
1343.08	55315.9		299.18	6496.66	6380.58	6385.35	6380.58	6387.34	6387.57	6380.58	6399.11		411.18	9425.87	9491.98	9485.91	9485.91	9661.92	9485.91	9667.99		545.18	12132.3	11835.5	11907.5	11821.3	11921.7
1342.08	54186.1		299.08	6218.1	6291.93	6296.71	6291.93	6298.95	6299.26	6291.93	6311.05		411.08	9551.71	9491.86	9485.7	9485.7	9663.46	9485.7	9669.63		545.08	12113.5	11768.5	11841.2	11754.3	11855.4
1341.08	54001.5		298.98	6099.7	6188.88	6193.66	6188.88	6196.15	6196.55	6188.88	6208.6		410.98	9753.17	9491.77	9485.51	9485.51	9665.05	9485.51	9671.32		544.98	11866.1	11699.2	11772.6	11685	11786.8
1340.08	53904.9		298.88	6080.76	6098.84	6103.62	6098.84	6106.39	6106.88	6098.84	6119.2		410.88	9601.19	9491.56	9485.18	9485.18	9666.52	9485.18	9672.89		544.88	11901.9	11637.6	11711.7	11623.4	11725.9
1339.08	53919.6		298.78	6049.17	6065.81	6070.59	6065.81	6073.64	6074.22	6065.81	6086.83		410.78	9900.8	9491.16	9484.68	9484.68	9667.82	9484.68	9674.3		544.78	11810.8	11591.1	11665.9	11576.9	11680.1
1338.08	54964		298.68	6046.47	6044.46	6049.24	6044.46	6052.58	6053.27	6044.46	6066.17		410.68	9989	9490.65	9484.07	9484.07	9669.04	9484.07	9675.62		544.68	11494.2	11563.6	11639.1	11549.5	11653.3
1337.08	55262.5		298.58	6052.95	6035.41	6040.19	6035.41	6043.83	6044.64	6035.41	6057.83		410.58	9882.49	9490.15	9483.45	9483.45	9670.27	9483.45	9676.97		544.58	11449.3	11549.4	11625.6	11535.3	11639.8
1336.08	54872.3		298.48	5992.96	6002.53	6007.31	6002.53	6011.26	6012.19	6002.53	6025.7		410.48	9752.25	9489.61	9482.8	9482.8	9671.48	9482.8	9678.29		544.48	11425	11547	11623.9	11532.8	11638.1
1335.08	55345.9		298.38	6035.51	5966.57	5971.35	5966.57	5975.63	5976.69	5966.57	5990.52		410.38	9729.45	9489.17	9482.23	9482.23	9672.8	9482.23	9679.73		544.38	11554.8	11545	11622.6	11530.8	11636.8
1334.08	54022.2		298.28	5884.76	5896.66	5901.44	5896.66	5906.05	5907.25	5896.66	5921.42		410.28	9608.38	9488.83	9481.78	9481.78	9674.24	9481.78	9681.29		544.28	11740.8	11528.6	11607	11514.4	11621.1
1333.08	55358.7		298.18	5866.69	5831.78	5836.56	5831.78	5841.53	5842.87	5831.78	5857.4		410.18	9666.08	9488.54	9481.37	9481.37	9675.75	9481.37	9682.93		544.18	11830.7	11498.6	11577.7	11484.4	11591.8
1332.08	52916.3		298.08	5703.39	5800.59	5805.37	5800.59	5810.7	5812.2	5800.59	5827.09		410.08	9717.6	9488.34	9481.04	9481.04	9677.36	9481.04	9684.66		544.08	11707.9	11449.7	11529.5	11435.6	11543.7
1331.08	54248.3		297.98	5668.58	5784.08	5788.86	5784.08	5794.57	5796.24	5784.08	5811.51		409.98	9522.76	9488.17	9480.74	9480.74	9679.02	9480.74	9686.46		543.98	11761.8	11395.6	11476.2	11381.5	11490.3
1330.08	54651.7		297.88	5879.54	5760.21	5764.99	5760.21	5771.09	5772.94	5760.21	5788.6		409.88	9608.53	9487.98	9480.41	9480.41	9680.67	9480.41	9688.24		543.88	11463.2	11357.5	11438.8	11343.4	11453
1329.08	54305		297.78	5802.22	5755.92	5760.69	5755.92	5767.2	5769.25	5755.92	5785.31		409.78	9717.44	9487.79	9480.09	9480.09	9682.34	9480.09	9690.05		543.78	11078.9	11330.8	11412.9	11316.7	11427
1328.08	53684.1		297.68	5747.32	5731.72	5736.5	5731.72	5743.43	5745.69	5731.72	5762.17		409.68	9644.51	9487.63	9479.78	9479.78	9684.06	9479.78	9691.9		543.68	11359.2	11304.3	11387.1	11290.1	11401.2
1327.08	53585.6		297.58	5846.52	5674.83	5679.61	5674.83	5686.98	5689.45	5674.83	5706.38		409.58	9653.81	9487.44	9479.45	9479.45	9685.76	9479.45	9693.76		543.58	11578.6	11292.2	11375.7	11278	11389.9
1326.08	54369.7		297.48	5858.53	5612.3	5617.08	5612.3	5624.9	5627.61	5612.3	5645		409.48	9599.66	9487.25	9479.11	9479.11	9687.48	9479.11	9695.62		543.48	11261.8	11284.1	11368.4	11269.9	11382.6
1325.08	54221.7		297.38	5643.17	5538.59	5543.37	5538.59	5551.67	5554.63	5538.59	5572.49		409.38	9645.63	9487.14	9478.84	9478.84	9689.29	9478.84	9697.59		543.38	11297.7	11271.6	11356.6	11257.4	11370.8
1324.08	54708.8		297.28	5607.25	5454.98	5459.76	5454.98	5468.55	5471.78	5454.98	5490.13		409.28	9478.37	9487.06	9478.6	9478.61	9691.16	9478.6	9699.61		543.28	11148.6	11261.3	11347.1	11247.1	11361.3
1323.08	54021.3		297.18	5503.76	5394.04	5398.83	5394.04	5408.13	5411.64	5394.04	5430.51		409.18	9548.96	9486.98	9478.37	9478.37	9693.04	9478.37	9701.66		543.18	11236	11255.9	11342.6	11241.8	11356.7
1322.08	53407.3		297.08	5226.74	5356.56	5361.34	5356.56	5371.18	5375	5356.56	5394.4		409.08	9660.43	9486.87	9478.08	9478.09	9694.9	9478.08	9703.68		543.08	11396.4	11242.7	11330.1	11228.5	11344.3
1321.08	53946.4		296.98	5336.19	5327.56	5332.34	5327.56	5342.73	5346.88	5327.56	5366.83		408.98	9727.79	9486.7	9477.75	9477.75	9696.72	9477.75	9705.68		542.98	11434.3	11224.8	11313	11210.6	11327.1
1320.08	54051.6		296.88	5387.18	5313.65	5318.43	5313.65	5329.4	5333.9	5313.65	5354.43		408.88	9823.67	9486.44	9477.3	9477.31	9698.47	9477.3	9707.6		542.88	11352.1	11209.3	11298.3	11195.2	11312.5
1319.08	55513.6		296.78	5321.76	5312.32	5317.11	5312.32	5328.67	5333.54	5312.32	5354.67		408.78	9790.14	9486.11	9476.79	9476.8	9700.16	9476.79	9709.48		542.78	11000.8	11198.4	11288.2	11184.2	11302.4
1318.08	55364.4		296.68	5296.4	5294.66	5299.44	5294.66	5311.63	5316.9	5294.66	5338.66		408.68	9764.01	9485.77	9476.27	9476.27	9701.87	9476.27	9711.37		542.68	11047.2	11189.2	11279.9	11175.1	11294
1317.08	54565.6		296.58	5481.33	5266.53	5271.32	5266.53	5284.16	5289.85	5266.53	5312.25		408.58	9689.65	9485.42	9475.73	9475.73	9703.58	9475.73	9713.28		542.58	11298.9	11177.5	11269	11163.3	11283.1
1316.08	54108.3		296.48	5420.44	5239.94	5244.72	5239.94	5258.24	5264.38	5239.94	5287.47		408.48	9788.51	9485.11	9475.21	9475.21	9705.33	9475.21	9715.23		542.48	11457.6	11171	11263.3	11156.8	11277.4
1315.08	54125.2		296.38	5224.27	5213	5217.78	5213	5232.01	5238.64	5213	5262.43		408.38	9740.94	9484.79	9474.69	9474.7	9707.11	9474.69	9717.22		542.38	11163.8	11162.8	11255.9	11148.6	11270
1314.08	54073.8		296.28	5200.88	5188.96	5193.74	5188.96	5208.7	5215.85	5188.96	5240.37		408.28	9791.07	9484.56	9474.25	9474.26	9708.99	9474.25	9719.31		542.28	11014.6	11153.3	11247.3	11139.1	11261.5
1313.08	54912.6		296.18	5123.14	5172.32	5177.11	5172.32	5192.83	5200.53	5172.32	5225.83		408.18	9519.67	9484.34	9473.81	9473.82	9710.89	9473.81	9721.43		542.18	11042.6	11148.7	11243.5	11134.5	11257.7
1312.08	55801.1		296.08	5247.69	5170.01	5174.8	5170.01	5191.32	5199.61	5170.01	5225.71		408.08	9690.79	9484.1	9473.34	9473.35	9712.79	9473.34	9723.56		542.08	11134	11147.6	11243.2	11133.4	11257.4
1311.08	55167		295.98	5103.52	5167.63	5172.41	5167.63	5189.77	5198.7	5167.63	5225.63		407.98	9854.24	9483.82	9472.83	9472.84	9714.66	9472.83	9725.67		541.98	11317.6	11140.7	11237.2	11126.5	11251.4
1310.08	56041.8		295.88	5174.83	5157.51	5162.3	5157.51	5180.52	5190.13	5157.51	5217.93		407.88	9892.16	9483.47	9472.23	9472.25	9716.48	9472.23	9727.73		541.88	11389.6	11119.9	11217.3	11105.7	11231.5
1309.08	54258.6		295.78	5289.7	5133.25	5138.04	5133.25	5157.17	5167.51	5133.25	5196.22		407.78	10044	9483	9471.51	9471.53	9718.2	9471.51	9729.71		541.78	11562.3	11087	11185.3	11072.8	11199.4
1308.08	55649.5		295.68	5283.98	5093.76	5098.55	5093.76	5118.63	5129.76	5093.76	5159.42		407.68	9886.88	9482.57	9470.83	9470.85	9719.97	9470.83	9731.74		541.68	11454.9	11053.4	11152.5	11039.2	11166.7
1307.08	55923.7		295.58	5366.99	5040.58	5045.38	5040.58	5066.44	5078.41	5040.58	5109.06		407.58	9595.54	9482.16	9470.15	9470.18	9721.78	9470.15	9733.82		541.58	11006.4	11021.2	11121.2	11007	11135.4
1306.08	55089		295.48	5136	4979.78	4984.57	4979.78	5006.67	5019.54	4979.78	5051.23		407.48	9820.11	9481.71	9469.42	9469.45	9723.56	9469.42	9735.88		541.48	11100.5	10989	11090	10974.9	11104.1
1305.08	55597.9		295.38	5054.23	4926.22	4931.02	4926.22	4954.19	4968.04	4926.22	5000.81		407.38	10044.4	9481.32	9468.74	9468.78	9725.42	9468.74	9738.04		541.38	11235.6	10964.5	11066.3	10950.3	11080.5
1304.08	55217.5		295.28	4893.97	4888.34	4893.15	4888.34	4917.44	4932.34	4888.34	4966.25		407.28	9877.32	9480.9	9468.03	9468.08	9727.27	9468.03	9740.19		541.28	11093.5	10946.5	11049.3	10932.4	11063.4
1303.08	55999.2		295.18	4784.83	4876.59	4881.4	4876.59	4906.88	4922.9	4876.59	4957.99		407.18	9983.21	9480.41	9467.23	9467.29	9729.06	9467.23	9742.29		541.18	11058.8	10931	11034.6	10916.8	11048.8
1302.08	55620		295.08	4762.46	4876.23	4881.05	4876.23	4907.76	4924.99	4876.23	4961.33		407.08	9872.76	9479.91	9466.42	9466.48	9730.85	9466.42	9744.42		541.08	10825.3	10922.9	11027.5	10908.8	11041.7
1301.08	54756.1		294.98	4893.27	4875.77	4880.59	4875.77	4908.59	4927.14	4875.77	4964.77		406.98	9870.61	9479.4	9465.58	9465.66	9732.66	9465.58	9746.56		540.98	10709.3	10922.9	11028.4	10908.7	11042.5
1300.08	54099.8		294.88	5046.64	4875.26	4880.08	4875.26	4909.44	4929.4	4875.26	4968.39		406.88	10100.2	9478.92	9464.76	9464.85	9734.5	9464.76	9748.76		540.88	10857	10920.9	11027.3	10906.7	11041.5
1299.08	55806.4		294.78	5008.42	4874.67	4879.5	4874.67	4910.27	4931.76	4874.67	4972.19		406.78	9829.6	9478.53	9464.01	9464.13	9736.45	9464.01	9751.08		540.78	11317.4	10918.1	11025.5	10903.9	11039.7
1298.08	54594.4		294.68	4948.91	4873.95	4878.78	4873.95	4911.04	4934.18	4873.95	4976.11		406.68	9726.58	9478.13	9463.25	9463.39	9738.4	9463.25	9753.42		540.68	11138.5	10913.8	11022.1	10899.6	11036.3
1297.08	53934.6		294.58	5070.59	4873.17	4878.01	4873.17	4911.83	4936.76	4873.17	4980.26		406.58	9935.75	9477.8	9462.53	9462.7	9740.43	9462.53	9755.86		540.58	10990.9	10906	11015.3	10891.9	11029.5
1296.08	54797.2		294.48	5002.66	4872.4	4877.24	4872.4	4912.7	4939.58	4872.4	4984.73		406.48	9729.57	9477.6	9461.93	9462.13	9742.6	9461.93	9758.46		540.48	11095.6	10897.7	11008	10883.5	11022.2
1295.08	54345.6		294.38	5033.42	4871.61	4876.47	4871.61	4913.65	4942.63	4871.61	4989.52		406.38	9717.88	9477.39	9461.32	9461.55	9744.79	9461.32	9761.1		540.38	10885.6	10895	11006.2	10880.8	11020.4
1294.08	56167.4		294.28	5015.45	4870.8	4875.67	4870.8	4914.65	4945.92	4870.8	4994.64		406.28	9890.42	9477.16	9460.66	9460.94	9746.96	9460.66	9763.74		540.28	10627.2	10894.9	11007.1	10880.7	11021.3
1293.08	55735.6		294.18	5010.05	4870	4874.88	4870	4915.76	4949.52	4870	5000.16		406.18	9852.44	9477	9460.06	9460.39	9749.21	9460.06	9766.49		540.18	10804.6	10894.7	11007.9	10880.5	11022.1
1292.08	55395.9		294.08	5029.88	4869.13	4874.02	4869.13	4916.91	4953.38	4869.13	5006.05		406.08	9753.28	9476.83	9459.42	9459.81	9751.46	9459.42	9769.27		540.08	11204.6	10894.5	11008.8	10880.4	11022.9
1291.08	54706.8		293.98	5146.23	4868.23	4873.13	4868.23	4918.13	4957.55	4868.23	5012.35		405.98	9846.35	9476.58	9458.69	9459.16	9753.64	9458.69	9772.01		539.98	11037.3	10894.3	11009.6	10880.1	11023.7
1290.08	55007.4		293.88	5115.36	4867.28	4872.2	4867.28	4919.42	4962.07	4867.28	5019.12		405.88	9986.38	9476.31	9457.91	9458.47	9755.81	9457.91	9774.77		539.88	11130.1	10893.9	11010.2	10879.7	11024.3
1289.08	56945.3		293.78	5093.27	4866.32	4871.26	4866.32	4920.81	4966.99	4866.32	5026.42		405.78	10038	9475.99	9457.07	9457.74	9757.94	9457.07	9777.54		539.78	11231.8	10893.4	11010.7	10879.2	11024.9
1288.08	55110.3		293.68	5038.1	4865.37	4870.33	4865.37	4922.36	4972.4	4865.37	5034.34		405.68	10044	9475.72	9456.24	9457.05	9760.11	9456.24	9780.39		539.68	11020.2	10893	11011.3	10878.8	11025.5
1287.08	55767.1		293.58	4984.76	4864.51	4869.49	4864.51	4924.12	4978.4	4864.51	5042.99		405.58	9697.4	9475.49	9455.44	9456.4	9762.34	9455.44	9783.35		539.58	11034.6	10892.6	11011.9	10878.4	11026.1
1286.08	56109.2		293.48	4943.78	4863.72	4868.73	4863.72	4926.11	4985.04	4863.72	5052.44		405.48	9771.13	9475.32	9454.68	9455.82	9764.64	9454.68	9786.43		539.48	11043.4	10892.1	11012.5	10878	11026.7
1285.08	56244.9		293.38	4930.13	4862.97	4868.02	4862.97	4928.31	4992.35	4862.97	5062.73		405.38	9865.33	9475.2	9453.93	9455.29	9766.99	9453.93	9789.62		539.38	11105	10891.8	11013.2	10877.6	11027.4
1284.08	56708.2		293.28	4976.47	4862.31	4867.39	4862.31	4930.77	5000.43	4862.31	5073.96		405.28	9973.83	9475.14	9453.21	9454.84	9769.39	9453.21	9792.94		539.28	10916.4	10891.5	11014	10877.3	11028.1
1283.08	56839.2		293.18	4837.66	4861.7	4866.81	4861.7	4933.47	5009.32	4861.7	5086.21		405.18	9962.47	9475.09	9452.48	9454.42	9771.82	9452.48	9796.37		539.18	11070.5	10891.1	11014.6	10876.9	11028.8
1282.08	55938.8		293.08	4862.2	4861.09	4866.25	4861.09	4936.37	5019.07	4861.09	5099.51		405.08	9721.52	9475.1	9451.77	9454.08	9774.29	9451.77	9799.93		539.08	11215.2	10890.7	11015.4	10876.5	11029.6
1281.08	56670		292.98	4918.86	4860.44	4865.64	4860.44	4939.45	5029.72	4860.44	5113.94		404.98	9719.45	9475.13	9451.05	9453.81	9776.8	9451.05	9803.63		538.98	10807.9	10890.5	11016.2	10876.3	11030.4
1280.08	57350.8		292.88	5025.83	4859.7	4864.97	4859.7	4942.69	5041.34	4859.7	5129.59		404.88	9866.89	9475.25	9450.38	9453.66	9779.37	9450.38	9807.52		538.88	10849.6	10890.2	11017.1	10876	11031.3
1279.08	56544.3		292.78	5150.56	4858.81	4864.14	4858.81	4946.03	5053.98	4858.81	5146.52		404.78	9857.36	9475.4	9449.7	9453.61	9781.97	9449.7	9811.59		538.78	10921.3	10890	11017.9	10875.8	11032.1
1278.08	56415.5		292.68	5195.37	4857.71	4863.1	4857.71	4949.44	5067.71	4857.71	5164.84		404.68	9961.48	9475.54	9448.97	9453.64	9784.56	9448.97	9815.8		538.68	11055.4	10889.7	11018.8	10875.5	11033
1277.08	57482		292.58	5346.78	4856.45	4861.93	4856.45	4953	5082.76	4856.45	5184.78		404.58	9870.28	9475.72	9448.23	9453.8	9787.17	9448.23	9820.23		538.58	11216.5	10889.4	11019.6	10875.2	11033.8
1276.08	57072.9		292.48	5269.67	4855.1	4860.66	4855.1	4956.79	5099.37	4855.1	5206.63		404.48	9741.32	9476.02	9447.56	9454.2	9789.88	9447.56	9824.99		538.48	11128.1	10889	11020.3	10874.8	11034.5
1275.08	56062		292.38	5233.11	4853.7	4859.36	4853.7	4960.9	5117.78	4853.7	5230.66		404.38	9663.32	9476.43	9446.95	9454.86	9792.69	9446.94	9830.1		538.38	10977.1	10888.6	11021	10874.4	11035.3
1274.08	57702.4		292.28	5245.94	4852.27	4858.05	4852.27	4965.39	5138.27	4852.27	5257.17		404.28	9661.52	9476.93	9446.37	9455.81	9795.58	9446.37	9835.59		538.28	10991.4	10888.2	11021.8	10873.9	11036
1273.08	59246.1		292.18	5237.39	4850.91	4856.82	4850.91	4970.37	5161.19	4850.91	5286.56		404.18	9842.27	9477.54	9445.84	9457.09	9798.56	9445.83	9841.53		538.18	11114	10887.8	11022.5	10873.5	11036.8
1272.08	58569.1		292.08	5192.43	4849.55	4855.6	4849.54	4975.83	5186.79	4849.54	5319.13		404.08	9757.64	9478.25	9445.34	9458.76	9801.66	9445.34	9848		538.08	11103.9	10887.4	11023.3	10873.1	11037.6
1271.08	58255		291.98	5254.52	4848.1	4854.33	4848.1	4981.74	5215.36	4848.1	5355.21		403.98	9610.64	9478.99	9444.81	9460.81	9804.84	9444.8	9855.04		537.98	11108.7	10887.1	11024.2	10872.8	11038.5
1270.08	59072.8		291.88	5400.04	4846.54	4852.95	4846.54	4988.1	5247.27	4846.54	5395.24		403.88	9772.62	9479.73	9444.19	9463.28	9808.13	9444.19	9862.77		537.88	10888.6	10886.7	11025	10872.4	11039.4
1269.08	59746.6		291.78	5523.59	4844.83	4851.45	4844.83	4994.95	5282.99	4844.83	5439.74		403.78	9911.2	9480.5	9443.52	9466.28	9811.69	9443.52	9871.45		537.78	11048.7	10886.4	11025.9	10872	11040.3
1268.08	58397.8		291.68	5568.68	4842.94	4849.8	4842.94	5002.34	5323.07	4842.94	5489.33		403.68	10014.9	9481.31	9442.8	9469.93	9815.76	9442.79	9881.44		537.68	11048	10886.1	11026.8	10871.7	11041.3
1267.08	58587.1		291.58	5587.34	4840.81	4847.94	4840.81	5010.28	5368.11	4840.81	5544.71		403.58	9919.47	9482.13	9441.99	9474.34	9820.69	9441.98	9893.23		537.58	10976.2	10885.9	11027.8	10871.4	11042.4
1266.08	57925.1		291.48	5791.61	4838.51	4845.95	4838.51	5018.93	5418.98	4838.51	5606.82		403.48	9875.03	9483	9441.12	9479.68	9827.07	9441.09	9907.59		537.48	10891.7	10885.7	11028.9	10871.1	11043.5
1265.08	59685.7		291.38	5772.88	4836.16	4843.94	4836.16	5028.5	5476.7	4836.16	5676.82		403.38	9986.01	9483.95	9440.21	9486.19	9835.79	9440.18	9925.61		537.38	11056.8	10885.6	11029.9	10870.8	11044.7
1264.08	57987.5		291.28	5632.62	4833.65	4841.81	4833.65	5039	5542.27	4833.65	5755.79		403.28	10001.9	9485.07	9439.35	9494.17	9848.07	9439.3	9948.76		537.28	10974.6	10885.5	11031.2	10870.6	11046.1
1263.08	57320.4		291.18	5944.46	4830.99	4839.59	4830.99	5050.61	5616.99	4830.99	5845.21		403.18	9897.17	9486.31	9438.46	9503.84	9865.33	9438.4	9978.76		537.18	10746.3	10885.6	11032.4	10870.4	11047.6
1262.08	60446.4		291.08	5888.14	4828.25	4837.35	4828.25	5063.51	5702.47	4828.25	5946.82		403.08	9992.42	9487.58	9437.45	9515.43	9889.21	9437.35	10017.6		537.08	10927.5	10885.6	11033.7	10870.1	11049.2
1261.08	59373.2		290.98	5969.64	4825.38	4835.03	4825.38	5077.85	5800.45	4825.38	6062.58		402.98	10301.7	9488.93	9436.36	9529.42	9921.65	9436.22	10067.7		536.98	11110.5	10885.8	11035.1	10869.9	11051
1260.08	60372.9		290.88	6067.98	4822.18	4832.46	4822.18	5093.65	5912.89	4822.18	6194.66		402.88	10259.8	9490.43	9435.22	9546.39	9964.41	9435.03	10131.4		536.88	11137.2	10886	11036.5	10869.5	11053
1259.08	60510.5		290.78	6369.02	4818.69	4829.68	4818.68	5111.19	6042.33	4818.68	6345.84		402.78	10165.1	9492.02	9433.98	9566.98	10018.7	9433.71	10210.5		536.78	11156.1	10886.4	11038	10869.1	11055.3
1258.08	59601.1		290.68	6599.35	4814.86	4826.65	4814.85	5130.71	6191.64	4814.85	6519.31		402.68	10308	9493.68	9432.59	9592.15	10084.6	9432.21	10306.5		536.68	11112.1	10886.9	11039.5	10868.5	11057.9
1257.08	60004.5		290.58	6667.72	4810.64	4823.33	4810.63	5152.5	6364.09	4810.63	6718.69		402.58	10520.8	9495.49	9431.13	9623.35	10161.4	9430.58	10419.6		536.58	11246.7	10887.8	11041.1	10867.9	11061.1
1256.08	59953.8		290.48	6843.74	4805.95	4819.66	4805.93	5176.89	6563.21	4805.93	6947.92		402.48	10694.2	9497.54	9429.66	9662.68	10246.2	9428.88	10549.4		536.48	11396	10889.3	11043	10867.2	11065.1
1255.08	59251.8		290.38	7154.52	4800.78	4815.63	4800.74	5204.34	6792.71	4800.74	7211.23		402.38	10480.3	9499.75	9428.1	9713.01	10334.4	9426.98	10694.3		536.38	11222.6	10891.5	11045.2	10866.6	11070.2
1254.08	59734.6		290.28	7468.8	4794.97	4811.11	4794.92	5235.27	7055.7	4794.92	7512.3		402.28	10765.1	9502.08	9426.42	9778.63	10420.1	9424.81	10852.9		536.28	10983.5	10895	11047.9	10866	11076.9
1253.08	61640.8		290.18	8067.16	4788.31	4805.89	4788.23	5270.15	7353.77	4788.23	7853.44		402.18	11146.3	9504.57	9424.7	9865.76	10496.5	9422.33	11024.6		536.18	10910.4	10899.8	11051.1	10865.4	11085.5
1252.08	62786.1		290.08	8640.15	4780.87	4800.08	4780.76	5309.9	7685.61	4780.75	8234.21		402.08	11432.7	9507.25	9423.07	9982.93	10556.8	9419.55	11211.4		536.08	11217.2	10906.7	11054.9	10864.9	11096.7
1251.08	61935.5		289.98	8636.27	4772.58	4793.63	4772.43	5355.45	8043.89	4772.42	8648.31		401.98	11643.7	9510.14	9421.75	10141.3	10595	9416.37	11419		535.98	11266.8	10916.2	11059.4	10864.5	11111.2
1250.08	62940.3		289.88	9118.79	4763.32	4786.43	4763.12	5407.89	8411.99	4763.09	9080.38		401.88	11671.2	9513.38	9421.3	10354.5	10607.4	9412.88	11658		535.88	11105.6	10929	11064.7	10863.9	11129.9
1249.08	63584.7		289.78	9728.14	4753.28	4778.69	4753.02	5468.9	8761.54	4752.95	9503.62		401.78	11734.8	9517.06	9422.59	10638.1	10586.4	9409.05	11937		535.78	11245.5	10946.2	11070.9	10863.2	11153.9
1248.08	61889.7		289.68	9901.03	4742.66	4770.63	4742.35	5540.48	9053.02	4742.19	9880.37		401.68	12158.1	9521.22	9427.08	11007.1	10524.5	9404.82	12265.4		535.68	11409.2	10969.1	11078.3	10862.4	11185
1247.08	64371.5		289.58	10044.3	4731.46	4762.31	4731.16	5624.87	9243.8	4730.81	10170.4		401.58	12657.2	9525.86	9437.24	11473.5	10427.5	9400.04	12663.9		535.58	11431.3	10999.4	11087.1	10861.6	11224.9
1246.08	64654.3		289.48	10027	4720.03	4754.07	4719.86	5725.1	9304.89	4719.11	10347.5		401.48	13306.4	9531	9457.17	12042.3	10304.2	9394.57	13150.9		535.48	11272.3	11039.1	11097.7	10860.8	11276
1245.08	63636.2		289.38	9789.84	4708.49	4746.08	4708.78	5844.57	9209.58	4707.22	10388.6		401.38	13785.7	9536.56	9493.35	12706.8	10165.2	9388.15	13737.5		535.38	11202	11090.6	11110.3	10859.9	11341
1244.08	64700.8		289.28	10120.5	4696.93	4738.43	4698.32	5987.26	8951.84	4695.17	10292.1		401.28	14638.4	9542.68	9555.83	13445.7	10021.2	9380.68	14423.3		535.28	11502	11156.7	11125.3	10858.9	11423.1
1243.08	65001.4		289.18	10216.5	4685.5	4731.32	4689.29	6157.91	8581.02	4683.09	10112.7		401.18	15362.1	9549.56	9659.15	14220.9	9881.46	9372.12	15194.7		535.18	11710.1	11240.7	11143.2	10857.8	11526.1
1242.08	64643.4		289.08	10047.7	4674.31	4724.85	4682.89	6361.73	8155.29	4671.01	9915.03		401.08	15999.4	9557.44	9823.02	14979.7	9753.19	9362.37	16026.3		535.08	11833	11346.3	11164.3	10856.4	11654.2
1241.08	65104.5		288.98	9976.38	4663.35	4719.05	4681.01	6604.02	7723.11	4658.86	9755.09		400.98	16918.4	9566.63	10072.5	15661.6	9640.72	9351.38	16887.3		534.98	11905.9	11478	11189.3	10854.9	11812.5
1240.08	65538.1		288.88	9869.71	4652.81	4714.1	4686.89	6889.5	7316.03	4646.74	9672.38		400.88	17566.9	9577.57	10437.2	16208.8	9545.84	9339.15	17751.9		534.88	11985.2	11640.4	11219	10853.1	12006.3
1239.08	64501.2		288.78	10012.4	4642.82	4710.11	4705.41	7220.41	6949.78	4634.64	9689.97		400.78	18401.4	9590.62	10948	16580.8	9467.96	9325.51	18610.9		534.78	12055.4	11838.8	11254	10851.2	12241.7
1238.08	65442.3		288.68	10088.7	4633.43	4707.13	4743.77	7593.31	6629.03	4622.46	9816.83		400.68	19676.4	9606.35	11632.7	16769.9	9405.14	9310.41	19482.9		534.68	12330	12078.3	11295.4	10849	12524.7
1237.08	63541.3		288.58	10178.3	4624.67	4705.19	4812.24	7994.82	6352.2	4610.05	10048.9		400.58	20438.2	9625.46	12508.5	16812.7	9354.58	9293.8	20419.8		534.58	12578.9	12364.4	11344	10846.5	12861.9
1236.08	63730.6		288.48	10464.5	4616.65	4704.38	4924.97	8396.61	6114.74	4597.25	10368.4		400.48	21495.8	9648.69	13573.7	16720.6	9313.18	9275.56	21429.5		534.48	12881.7	12701.9	11400.9	10843.5	13259.3
1235.08	65758.7		288.38	10693.2	4609.73	4705.15	5100.65	8753.29	5911.37	4584.12	10743.7		400.38	22523.8	9677.11	14798.7	16375.3	9278.18	9255.7	22362.2		534.38	13471.4	13095.4	11467.2	10839.9	13722.7
1234.08	67187		288.28	10726.6	4604.18	4707.96	5362.18	9007.5	5736.69	4570.53	11136.4		400.28	23287	9712.21	16120.2	15803.7	9247.48	9234.53	23180		534.28	14131.3	13548.6	11544.4	10835.6	14257.3
1233.08	66761.5		288.18	11084	4600.32	4713.63	5736.16	9106.81	5585.78	4556.32	11517.4		400.18	23665	9755.44	17440	15060.3	9219.25	9212.05	23838.8		534.18	14646.9	14063.5	11633.8	10830.4	14867
1232.08	67463		288.08	11568.2	4598.57	4723.63	6251.21	9025.96	5454.37	4541.31	11888.5		400.08	24361.7	9808.83	18634.1	14212.1	9192.51	9188.64	24281.6		534.08	15450.4	14640.8	11737.2	10824	15553.9
1231.08	69019.4		287.98	12239.2	4599.47	4740.5	6935.02	8779.5	5338.81	4525.29	12292.1		399.98	24237.1	9874.5	19573.9	13328	9166.61	9164.61	24449.1		533.98	16425.3	15278.5	11856.4	10816.5	16318.4
1230.08	70198.2		287.88	12981.9	4603.56	4768.41	7810.21	8414.08	5235.89	4507.89	12800.6		399.88	24374.1	9954.87	20162.8	12469.6	9141.33	9140.33	24307.6		533.88	17301.2	15972.3	11993.7	10807.7	17158.3
1229.08	70143.9		287.78	13848.6	4611.65	4814.33	8889.54	7987.38	5143	4488.82	13490.6		399.78	23932.5	10052.4	20388.6	11684.8	9116.61	9116.13	23894		533.78	18062	16714.6	12151.2	10797.4	18068.3
1228.08	69790.7		287.68	14897	4624.81	4889.38	10170.5	7548.76	5057.94	4467.8	14420.2		399.68	23308.6	10169.4	20376.1	11004.7	9092.7	9092.47	23365.5		533.68	19205.3	17494.1	12331.5	10785.7	19040
1227.08	69878.4		287.58	16007.7	4644.47	5010.57	11630.7	7130.84	4978.95	4444.63	15617		399.58	22555.4	10307.4	20042.6	10443.2	9069.75	9069.64	22654.1		533.58	20413.1	18296.5	12537.3	10772.3	20061.5
1226.08	69469		287.48	17159.9	4672.19	5202.49	13224.3	6750.03	4904.31	4418.86	17077.9		399.48	21594.2	10466.8	19334.8	9999.88	9048.01	9047.97	21705.6		533.48	21440.8	19103.7	12771.7	10757.4	21118
1225.08	69712.6		287.38	18901.4	4710.03	5499.8	14882.4	6411.51	4832.65	4390.19	18775.6		399.38	20723.5	10644.8	18324.6	9664.21	9027.7	9027.69	20578.3		533.38	22180.2	19894.5	13037.4	10740.8	22191.1
1224.08	70140.1		287.28	20495.8	4760.47	5948.81	16515.5	6113.81	4762.7	4358.22	20668.4		399.28	19522.9	10834.4	17109.9	9419.74	9009.07	9009.06	19346		533.28	23350.9	20645.6	13337.7	10722.5	23260.7
1223.08	68657.3		287.18	22439.2	4826.51	6608.38	18020.4	5852.27	4693.28	4322.49	22710.9		399.18	18105.1	11021.9	15798.3	9247.98	8992.33	8992.33	18083.5		533.18	24555.1	21332.5	13675.5	10702.6	24305.4
1222.08	66295.8		287.08	24609.5	4911.81	7549.18	19290.8	5621.12	4623.34	4282.53	24866.1		399.08	16647.2	11186.2	14491.5	9131.05	8977.5	8977.5	16853.7		533.08	25455.5	21931.5	14054	10681.3	25304.1
1221.08	63205.3		286.98	26818.1	5021.04	8850.53	20228.3	5414.78	4552.03	4238.03	27114.6		398.98	15652.8	11303.2	13273	9053.55	8964.56	8964.56	15700.6		532.98	25952.8	22421.4	14475.5	10658.5	26238.4
1220.08	63597.1		286.88	29305.4	5159.67	10593.7	20755.2	5228	4478.47	4188.52	29460.9		398.88	14809.8	11357.8	12200.6	9003.2	8953.44	8953.44	14654.7		532.88	26871.2	22787.2	14942	10634.4	27094.8
1219.08	57880.7		286.78	31957.6	5334.51	12851.9	20824.1	5056.28	4401.96	4133.63	31934.2		398.78	13858.9	11361.7	11305	8970.87	8944.02	8944.02	13749.5		532.78	27627.6	23023	15454.5	10608.9	27868.6
1218.08	57449.3		286.68	34706.9	5553.95	15677.6	20424.5	4895.98	4321.98	4073.19	34581.2		398.68	12812	11303.8	10592.4	8950.05	8936.08	8936.08	12974		532.68	28642.9	23136.9	16012.8	10582.2	28567.4
1217.08	54199		286.58	37310.3	5827.66	19086.4	19583.7	4743.55	4237.61	4006.5	37452.9		398.58	12057.2	11140.1	10050.7	8936.4	8929.38	8929.38	12268.4		532.58	29062.5	23155.6	16614.7	10554.5	29215.8
1216.08	50819.7		286.48	41070.8	6167.71	23043.3	18363.7	4596.28	4148.27	3933.21	40586.5		398.48	11784.4	10909.2	9656.54	8927.25	8923.85	8923.85	11645.3		532.48	29502.8	23118.8	17255.9	10525.6	29849
1215.08	49783.8		286.38	44367.9	6588.75	27451.1	16852.4	4451.91	4053.45	3852.99	43985.7		398.38	11161	10654.4	9381.54	8920.97	8919.38	8919.38	11118.1		532.38	30119	22966.8	17929.1	10495.7	30400.2
1214.08	48824.3		286.28	47745.4	7108.24	32144.9	15152.6	4308.33	3952.42	3765.29	47605.4		398.28	10590.5	10407.3	9197.16	8916.41	8915.69	8915.69	10689.5		532.28	30877.8	22682.2	18624.1	10465	30841.3
1213.08	46976.2		286.18	51753.5	7747.31	36896.7	13369.7	4163.79	3844.6	3669.68	51343.4		398.18	10347.8	10185.2	9078.15	8912.93	8912.62	8912.62	10351.1		532.18	31074.6	22273.5	19326.5	10433.5	31166.5
1212.08	45689.7		286.08	55341.9	8531.98	41431.2	11601.3	4017.65	3730.29	3566.55	55046.2		398.08	10160.7	9994.16	9004.18	8910.3	8910.17	8910.17	10088.3		532.08	31460.9	21752.8	20018.1	10401.3	31369.6
1211.08	44734		285.98	58125.2	9492.29	45449.7	9927.85	3869.11	3609.47	3456	58524.4		397.98	9851.4	9833.59	8959.75	8908.22	8908.17	8908.17	9885.22		531.98	31882.6	21135.5	20677.4	10368.4	31444.5
1210.08	43417.4		285.88	61169.7	10662.6	48663.8	8407.64	3717.9	3482.49	3338.48	61580.6		397.88	9752.87	9700.1	8933.8	8906.49	8906.47	8906.47	9727.46		531.88	31953	20439.6	21280.1	10335.2	31384.4
1209.08	44061.9		285.78	63479.4	12080.5	50830.9	7075.84	3564.29	3350.15	3214.86	64042.2		397.78	9680.78	9589.53	8918.97	8904.98	8904.97	8904.97	9603.53		531.78	31520.7	19684.3	21800.5	10302.1	31182.7
1208.08	43243.4		285.68	65395	13782.3	51786.6	5945.84	3408.83	3213.43	3086.2	65792.2		397.68	9696.23	9497.93	8910.64	8903.72	8903.72	8903.72	9504.85		531.68	31023.4	18889.7	22213.6	10269.3	30834
1207.08	40888.8		285.58	66529.1	15795.9	51448.2	5013.01	3252.03	3073.2	2953.44	66768.5		397.58	9392.33	9421.76	8905.97	8902.65	8902.65	8902.65	9425.07		531.58	29991.5	18075.1	22497.5	10237.2	30335.4
1206.08	42335.4		285.48	67089.6	18127	49781.3	4260.61	3095.14	2931.02	2818.18	66922.4		397.48	9276.24	9358.14	8903.3	8901.77	8901.77	8901.77	9359.67		531.48	29630.6	17258.7	22635.5	10206	29688.2
1205.08	40680.3		285.38	66386.5	20737.5	46907.4	3664.29	2939.37	2788.35	2681.94	66309.1		397.38	9182.98	9304.73	8901.76	8901.08	8901.08	8901.08	9305.42		531.38	28942.5	16457	22618.1	10175.9	28899.3
1204.08	42197.4		285.28	65144.6	23515.9	43045.1	3197.01	2786.2	2646.87	2546.44	65005.4		397.28	9095.82	9259.64	8900.85	8900.55	8900.55	8900.55	9259.93		531.28	27727.3	15684.2	22442.5	10147.1	27979.6
1203.08	40315.3		285.18	63037	26249.8	38476.4	2832.33	2637.07	2508.23	2413.37	63050.3		397.18	9170.08	9221.23	8900.19	8900.07	8900.07	8900.07	9221.35		531.18	26694.8	14951.6	22116.4	10119.7	26948.3
1202.08	41290.9		285.08	60277.8	28622.2	33511.9	2546.84	2493.57	2374.14	2284.48	60410.7		397.08	9266.89	9188.31	8899.67	8899.62	8899.62	8899.62	9188.36		531.08	25437.3	14268.2	21656.1	10093.9	25830.4
1201.08	41277.3		284.98	56746.3	30276.1	28455.5	2320.86	2356.84	2245.91	2161.1	57010.8		396.98	9162.98	9159.92	8899.22	8899.2	8899.2	8899.2	9159.94		530.98	24635.4	13640.3	21083.9	10069.8	24654.4
1200.08	40584		284.88	52974.9	30993.4	23574.6	2139.29	2228.22	2124.96	2044.68	52881.7		396.88	9109.9	9135.23	8898.74	8898.74	8898.74	8898.74	9135.24		530.88	23148.9	13071.6	20425.4	10047.5	23449.5
1199.08	42007		284.78	48368.6	30985.7	19079.1	1991.02	2108.89	2012.58	1936.54	48431.1		396.78	9203.87	9113.69	8898.29	8898.29	8898.29	8898.29	9113.69		530.78	21776.9	12563.3	19707	10026.9	22243.4
1198.08	41185.1		284.68	43234.9	30182.7	15110.3	1868.11	1999.66	1909.67	1837.61	43720		396.68	9121.25	9094.84	8897.92	8897.92	8897.92	8897.92	9094.84		530.68	21044.7	12114.7	18954.2	10008	21060.9
1197.08	41787.2		284.58	38359.8	28442	11741.5	1765.03	1900.98	1816.74	1748.42	38672.6		396.58	9023.42	9078.29	8897.63	8897.63	8897.63	8897.63	9078.29		530.58	20100.1	11723.9	18189.8	9990.86	19922.8
1196.08	40441.9		284.48	33625.7	26031.2	8985.53	1678.05	1813.07	1734.07	1669.26	33564.9		396.48	8942.08	9063.67	8897.38	8897.38	8897.38	8897.38	9063.67		530.48	18970.1	11387.4	17432.7	9975.27	18844.9
1195.08	41668.5		284.38	29207.1	23263.7	6808.81	1604.58	1735.77	1661.57	1600.06	28674.2		396.38	8965.96	9050.61	8897.07	8897.07	8897.07	8897.07	9050.61		530.38	18001.5	11101	16698.2	9961.19	17838
1194.08	41311.2		284.28	24832.9	20415.5	5146.37	1542.6	1668.56	1598.75	1540.34	24210.5		396.28	9381.2	9038.91	8896.75	8896.75	8896.75	8896.75	9038.91		530.28	16873.7	10860	15997.6	9948.6	16909
1193.08	41864.6		284.18	20843.7	17684.2	3917.12	1490.61	1610.76	1545	1489.5	20289.7		396.18	9160.05	9028.38	8896.39	8896.39	8896.39	8896.39	9028.38		530.18	16164.8	10659.4	15338.7	9937.45	16060.7
1192.08	42488.8		284.08	17400.8	15186	3036.04	1447.34	1561.61	1499.56	1446.82	16943.2		396.08	9146.8	9018.84	8895.99	8895.99	8895.99	8895.99	9018.84		530.08	15464.8	10494.2	14726.4	9927.57	15293
1191.08	42221.9		283.98	14418.1	12972.7	2423.16	1411.73	1520.26	1461.63	1411.49	14143.5		395.98	9045.3	9010.21	8895.6	8895.6	8895.6	8895.6	9010.21		529.98	14837.2	10359.5	14162.9	9918.79	14603.5
1190.08	41936.9		283.88	11904.9	11053.6	2008.72	1382.58	1485.62	1430.16	1382.47	11830.8		395.88	8962.08	9002.51	8895.34	8895.34	8895.34	8895.34	9002.51		529.88	14407.1	10250.5	13648.7	9910.96	13988.2
1189.08	42320.2		283.78	9970.5	9413.52	1735.87	1358.94	1456.8	1404.27	1358.9	9933.82		395.78	8949.46	8995.54	8895.13	8895.13	8895.13	8895.13	8995.54		529.78	13808.4	10163.4	13183	9904.14	13442.3
1188.08	42050		283.68	8036.17	8025.48	1560.55	1339.91	1432.89	1383.07	1339.89	8382.34		395.68	9035.61	8989.18	8894.91	8894.91	8894.91	8894.91	8989.18		529.68	12905.4	10094.5	12764.2	9898.25	12960.4
1187.08	41055.1		283.58	6666.59	6858.44	1450.23	1324.64	1413.05	1365.75	1324.63	7113.57		395.58	9153.21	8983.35	8894.69	8894.69	8894.69	8894.69	8983.35		529.58	12411.2	10040.4	12389.5	9893.24	12536.6
1186.08	42831.7		283.48	5594.52	5881.61	1381.9	1312.38	1396.49	1351.53	1312.38	6074.4		395.48	9050.95	8977.99	8894.45	8894.45	8894.45	8894.45	8977.99		529.48	12018.7	9998.37	12056.1	9889.02	12165.5
1185.08	41580.4		283.38	4851.21	5066.6	1339.92	1302.5	1382.57	1339.79	1302.5	5221.38		395.38	9026.93	8973.02	8894.18	8894.18	8894.18	8894.18	8973.02		529.38	11846.7	9966	11760.9	9885.45	11841.4
1184.08	42921.2		283.28	4390.57	4388.2	1314.02	1294.44	1370.71	1329.97	1294.44	4519.6		395.28	9037.6	8968.41	8893.89	8893.89	8893.89	8893.89	8968.41		529.28	11683	9941.18	11500.3	9882.38	11559.1
1183.08	41891		283.18	3746.03	3824.66	1297.78	1287.81	1360.51	1321.68	1287.81	3941.19		395.18	9098.86	8964.22	8893.67	8893.67	8893.67	8893.67	8964.22		529.18	11314.6	9922.27	11271.3	9879.72	11313.9
1182.08	41324.5		283.08	3301.77	3357.31	1287.17	1282.24	1351.57	1314.52	1282.24	3463.86		395.08	8930.87	8960.35	8893.46	8893.46	8893.46	8893.46	8960.35		529.08	11064.1	9907.97	11070.8	9877.45	11101.3
1181.08	41842.9		282.98	3114.26	2970.4	1279.83	1277.45	1343.62	1308.23	1277.45	3069.72		394.98	9014.36	8956.82	8893.32	8893.32	8893.32	8893.32	8956.82		528.98	10776.2	9897.24	10895.9	9875.55	10917.6
1180.08	41363.5		282.88	2974.32	2650.78	1274.51	1273.4	1336.58	1302.75	1273.4	2744.42		394.88	8811.21	8953.6	8893.25	8893.25	8893.25	8893.25	8953.6		528.88	10640.4	9889.32	10743.9	9874.03	10759.2
1179.08	42042.8		282.78	2679.68	2387.26	1270.41	1269.91	1330.26	1297.9	1269.91	2476.11		394.78	8828.74	8958.18	8900.75	8900.75	8900.75	8900.75	8958.18		528.78	10430.1	9883.48	10612.2	9872.8	10622.9
1178.08	41735.2		282.68	2421.66	2170.46	1267.06	1266.84	1324.51	1293.54	1266.84	2255.06		394.68	8881.09	8962.97	8908.24	8908.24	8908.24	8908.24	8962.97		528.68	10404.3	9879.17	10498.5	9871.77	10505.9
1177.08	42430.6		282.58	2299.94	1992.56	1264.26	1264.17	1319.32	1289.65	1264.17	2073.28		394.58	9126.39	8967.94	8915.74	8915.74	8915.74	8915.74	8967.94		528.58	10412.4	9875.93	10400.5	9870.85	10405.5
1176.08	42495.1		282.48	2162.38	1847.03	1261.94	1261.9	1314.65	1286.21	1261.9	1924.14		394.48	9080.41	8973.08	8923.24	8923.24	8923.24	8923.24	8973.08		528.48	10422.2	9873.5	10316.3	9870.04	10319.8
1175.08	42276.1		282.38	2041.69	1728.37	1260.01	1259.99	1310.48	1283.19	1259.99	1802.08		394.38	9043.74	8978.38	8930.73	8930.73	8930.73	8930.73	8978.38		528.38	10274.2	9871.63	10244.2	9869.3	10246.6
1174.08	42814.7		282.28	1812.98	1631.89	1258.37	1258.36	1306.7	1280.51	1258.36	1702.38		394.28	8899.8	8983.81	8938.23	8938.23	8938.23	8938.23	8983.81		528.28	10204.4	9870.18	10182.7	9868.62	10184.2
1173.08	41968		282.18	1768.92	1553.76	1257.03	1257.03	1303.33	1278.17	1257.03	1621.21		394.18	8901.71	8989.38	8945.72	8945.72	8945.72	8945.72	8989.38		528.18	10228.4	9869.04	10130.3	9868.01	10131.3
1172.08	43854.3		282.08	1615.06	1490.75	1255.95	1255.95	1300.31	1276.13	1255.95	1555.29		394.08	8937.64	--	--	--	--	--	8979.49		528.08	10162.4	9868.2	10085.9	9867.52	10086.6
1171.08	42801.7		281.98	1560.71	1440.12	1255.09	1255.09	1297.61	1274.36	1255.09	1501.91											527.98	10040.5	9867.57	10048.4	9867.13	10048.8
1170.08	41697		281.88	1508.64	1399.64	1254.44	1254.44	1295.21	1272.84	1254.44	1458.81											527.88	9952.12	9867.1	10016.8	9866.82	10017.1
1169.08	44522		281.78	1332.4	1367.4	1253.95	1253.95	1293.05	1271.52	1253.95	1424.07											527.78	9952.49	9866.81	9990.38	9866.63	9990.56
1168.08	42495.8		281.68	1393.8	1341.83	1253.58	1253.58	1291.09	1270.36	1253.58	1396.12											527.68	9835.36	9866.63	9968.28	9866.51	9968.4
1167.08	44430.4		281.58	1341.9	1321.67	1253.33	1253.33	1289.33	1269.35	1253.33	1373.69											527.58	9932.31	9866.55	9949.92	9866.48	9949.99
1166.08	43604.1		281.48	1277.93	1305.86	1253.18	1253.18	1287.73	1268.48	1253.18	1355.72											527.48	9765.3	9866.5	9934.65	9866.46	9934.69
1165.08	42946		281.38	1272.64	1293.48	1253.06	1253.06	1286.24	1267.68	1253.06	1341.28											527.38	9907.54	9867.66	9923.18	9867.63	9923.21
1164.08	42676.2		281.28	1245.54	1283.86	1252.99	1252.99	1284.86	1266.96	1252.99	1329.69											527.28	9891.79	9868.82	9913.91	9868.8	9913.92
1163.08	42666.5		281.18	1244.94	1276.43	1252.97	1252.97	1283.58	1266.3	1252.97	1320.38											527.18	10039.6	9869.98	9906.48	9869.97	9906.49
1162.08	43710.7		281.08	1248.75	--	--	--	--	--	--	1308.65											527.08	9959.79	9871.14	9900.59	9871.14	9900.6
1161.08	43559																					526.98	9919.1	9872.31	9895.99	9872.31	9896
1160.08	44520.4																					526.88	9985.3	9873.48	9892.46	9873.48	9892.46
1159.08	43978.5																					526.78	9900.35	9874.65	9889.81	9874.65	9889.81
1158.08	44452.5																					526.68	9681.99	9878.75	9890.82	9878.75	9890.82
1157.08	44480.3																					526.58	9886.49	9882.85	9892.43	9882.85	9892.43
1156.08	44242.1																					526.48	10015.9	9886.95	9894.53	9886.95	9894.53
1155.08	43490.8																					526.38	10015.9	9894.31	9900.27	9894.31	9900.27
1154.08	44346.4																					526.28	9834.43	9901.66	9906.35	9901.66	9906.35
1153.08	44670.2																					526.18	9804.56	9909.01	9912.68	9909.01	9912.68
1152.08	45103.5																					526.08	9981.17	--	--	--	9984.03
1151.08	44069.4
1150.08	44142
1149.08	44663.1
1148.08	45780.6
1147.08	44569.6
1146.08	45459.3
1145.08	45410.8
1144.08	45257.4
1143.08	45362.3
1142.08	46879.2
1141.08	47134.8
1140.08	45735
1139.08	46195
1138.08	45707.6
1137.08	45326.6
1136.08	46047.4
1135.08	46392.1
1134.08	45786.9
1133.08	46999.8
1132.08	46664.7
1131.08	46260.8
1130.08	46141.1
1129.08	46683.2
1128.08	46343.3
1127.08	46601.8
1126.08	46328.4
1125.08	46347.2
1124.08	47320.1
1123.08	47097
1122.08	46733
1121.08	45404.1
1120.08	46969.7
1119.08	46052.2
1118.08	47454.1
1117.08	46387.7
1116.08	46796.8
1115.08	46963.2
1114.08	45898.4
1113.08	45658.8
1112.08	46833.4
1111.08	47465.1
1110.08	47100.8
1109.08	48330.4
1108.08	47921.9
1107.08	47252.8
1106.08	46981.5
1105.08	47025.5
1104.08	46903.7
1103.08	46204.8
1102.08	45615.4
1101.08	46225.9
1100.08	44944.8
1099.08	45348.1
1098.08	44071.7
1097.08	44260
1096.08	43408.4
1095.08	44014.1
1094.08	42765
1093.08	42544
1092.08	42844.7
1091.08	43284.7
1090.08	42567.5
1089.08	43795.2
1088.08	42922.6
1087.08	43291
1086.08	43477.2
1085.08	44168
1084.08	43709.2
1083.08	43555.2
1082.08	44921.8
1081.08	43531.4
1080.08	44349.3
1079.08	44901.4
1078.08	44400.7
1077.08	44271.7
1076.08	44293.3
1075.08	43710.9
1074.08	46085.5
1073.08	46876.9
1072.08	47307.4
1071.08	46665.5
1070.08	46052.7
1069.08	45181.2
1068.08	45694.7
1067.08	46307.9
1066.08	45568.7
1065.08	45001.5
1064.08	45212.2
1063.08	47192.7
1062.08	45174.3
1061.08	45212.5
1060.08	46244.8
1059.08	45337.5
1058.08	46995.2
1057.08	46260.9
1056.08	46263.8
1055.08	46255.4
1054.08	46293.1
1053.08	47274
1052.08	47828.6
1051.08	47209.7
1050.08	46329.9
1049.08	47253.3
1048.08	46711.2
1047.08	47819.5
1046.08	47173
1045.08	47219.3
1044.08	47382.6
1043.08	47620.1
1042.08	47641.1
1041.08	48461.6
1040.08	47426
1039.08	47216.4
1038.08	46706
1037.08	47977.5
1036.08	48886.7
1035.08	48799.1
1034.08	49659.2
1033.08	49208.9
1032.08	49538.6
1031.08	49639.6
1030.08	49637.8
1029.08	49387.6
1028.08	49781
1027.08	50159.1
1026.08	50547.1
1025.08	50481.6
1024.08	51072.1
1023.08	50636
1022.08	52463.6
1021.08	51720.4
1020.08	51679.1
1019.08	51536.3
1018.08	50889.6
1017.08	50709.9
1016.08	51778.6
1015.08	50794
1014.08	51420.8
1013.08	51331.1
1012.08	52685.6
1011.08	51055
1010.08	51158
1009.08	52779.7
1008.08	53335.4
1007.08	54004.1
1006.08	53242.2
1005.08	54236.5
1004.08	54690.5
1003.08	55757.7
1002.08	55299.6
1001.08	55735.3
1000.08	56875.3
999.08	55623.8
998.08	56034.2
997.08	54712.1
996.08	54407.3
995.08	56037.5
994.08	52649.4
993.08	52292.4
992.08	53328.1
991.08	53048.5
990.08	52104.5
989.08	51448.1
988.08	53439.3
987.08	52887.7
986.08	53520.9
985.08	52994.1
984.08	55311.2
983.08	56235.1
982.08	56563.9
981.08	57493.5
980.08	61442.5
979.08	62090.4
978.08	61847.5
977.08	61567.6
976.08	59632.5
975.08	59412.9
974.08	58485.8
973.08	57127.6
972.08	56164.4
971.08	53200.9
970.08	50032.2
969.08	48770
968.08	45474.3
967.08	45219.8
966.08	43628.3
965.08	43548.4
964.08	42980.8
963.08	42618.3
962.08	42250.9
961.08	43208.4
960.08	42802.8
959.08	41899.3
958.08	42568.2
957.08	42924.2
956.08	42138.5
955.08	42753.7
954.08	42275.7
953.08	42588.9
952.08	42286.1
951.08	42491.2
950.08	43115.8
949.08	41463.9
948.08	43012.5
947.08	43076.2
946.08	43853.8
945.08	42821.4
944.08	44178.8
943.08	43142.4
942.08	43802.9
941.08	43592.2
940.08	44296.3
939.08	43326.9
938.08	44514.1
937.08	44470
936.08	44535.3
935.08	44512
934.08	43714.2
933.08	44014.2
932.08	43590.3
931.08	43946.8
930.08	44384.3
929.08	44053.1
928.08	44570.9
927.08	45022.2
926.08	44679
925.08	45710.6
924.08	44257.7
923.08	44848.2
922.08	44323.9
921.08	45148.9
920.08	45681.8
919.08	45358.7
918.08	46232.3
917.08	45090.1
916.08	44585.5
915.08	45840.6
914.08	45030
913.08	46029.1
912.08	46113.9
911.08	45441.1
910.08	45742.9
909.08	46377.1
908.08	45223.2
907.08	45846.7
906.08	46320.8
905.08	46394.1
904.08	45910.9
903.08	45949
902.08	46350.5
901.08	46695.1
900.08	48004.4
899.08	46082.6
898.08	47791
897.08	46745.3
896.08	47578.9
895.08	47493.4
894.08	47391.7
893.08	48519.7
892.08	46596.9
891.08	47829.4
890.08	47906.4
889.08	47326.6
888.08	48112.2
887.08	47851.6
886.08	47745.4
885.08	48116.5
884.08	48076.6
883.08	49027.6
882.08	48925.7
881.08	49593.5
880.08	48129.5
879.08	50124.5
878.08	49364.1
877.08	48058.4
876.08	49434.3
875.08	49643.9
874.08	50695.9
873.08	49518.9
872.08	49002.3
871.08	49442.8
870.08	48960.5
869.08	49044.1
868.08	50224.7
867.08	48919.6
866.08	50395.8
865.08	49583.2
864.08	50120
863.08	50174.1
862.08	49879.5
861.08	50862.3
860.08	49580.8
859.08	51002.7
858.08	50187.2
857.08	50508.5
856.08	50412.4
855.08	51521.4
854.08	49523.1
853.08	50909
852.08	50702.5
851.08	51573.8
850.08	50827.4
849.08	50651.7
848.08	50285.5
847.08	51203
846.08	51508.2
845.08	51764.9
844.08	51364.5
843.08	51550
842.08	52345
841.08	51396
840.08	53067.8
839.08	52345.8
838.08	52256.3
837.08	52097.8
836.08	52167.3
835.08	53334.1
834.08	53140.5
833.08	52260.3
832.08	53601.5
831.08	53984.2
830.08	54092.3
829.08	54252.8
828.08	54145.1
827.08	54042.7
826.08	53288.8
825.08	52923.4
824.08	54159
823.08	53402.2
822.08	54105.1
821.08	54540.3
820.08	54036
819.08	53650.4
818.08	54538.5
817.08	54329.2
816.08	54223.1
815.08	54822.1
814.08	53830.3
813.08	54861.4
812.08	55470.4
811.08	54430.2
810.08	54267.8
809.08	55812.3
808.08	55649.6
807.08	55738.7
806.08	54754.2
805.08	55088.6
804.08	55272.5
803.08	56214.8
802.08	56117.2
801.08	56339.8
800.08	55226.3
799.08	56631.7
798.08	55687.2
797.08	56458.8
796.08	56719.1
795.08	56999.8
794.08	56302
793.08	56557.6
792.08	55900.4
791.08	56419.9
790.08	58201
789.08	56961.7
788.08	57369.7
787.08	57973
786.08	57495.9
785.08	57867.4
784.08	57641.3
783.08	56397.9
782.08	57433.5
781.08	58176.7
780.08	57944.8
779.08	57550.7
778.08	58354
777.08	59230.3
776.08	58359.5
775.08	57494.6
774.08	59106.1
773.08	59154.6
772.08	58587.6
771.08	60106.9
770.08	58290
769.08	59836
768.08	59837.5
767.08	59119.6
766.08	59944
765.08	61040.1
764.08	61088.4
763.08	58802.8
762.08	58836.9
761.08	60251
760.08	59864.7
759.08	60613.8
758.08	60377.9
757.08	59761
756.08	61641.5
755.08	60890.9
754.08	61073.4
753.08	60803
752.08	61176
751.08	60350.5
750.08	60509.2
749.08	60299.2
748.08	61201.6
747.08	61745.9
746.08	62459.7
745.08	62057.5
744.08	62006.1
743.08	62086.4
742.08	61790.9
741.08	61676.9
740.08	62301.7
739.08	62114.6
738.08	61898.4
737.08	62902.3
736.08	61593.5
735.08	63534.4
734.08	62719.6
733.08	62993.7
732.08	62102.4
731.08	63493.9
730.08	63722.2
729.08	64205
728.08	62670.8
727.08	64465.5
726.08	64596.5
725.08	62857.3
724.08	63534.4
723.08	63944.5
722.08	64612.9
721.08	64001.3
720.08	62884.6
719.08	64640.6
718.08	63244.4
717.08	64125.2
716.08	64421.3
715.08	64214.4
714.08	65272
713.08	63868.6
712.08	66136.3
711.08	64944.1
710.08	66433.2
709.08	64337
708.08	64666
707.08	65294
706.08	66918.2
705.08	66850.6
704.08	66241.3
703.08	65882.5
702.08	65485.6
701.08	67409.1
700.08	65501.8
699.08	66182.9
698.08	67107.1
697.08	66349.8
696.08	67124.7
695.08	65506.2
694.08	66090.4
693.08	67477.1
692.08	67240.6
691.08	67978.1
690.08	68638.6
689.08	68494.5
688.08	67366
687.08	67678.4
686.08	68722.8
685.08	68977
684.08	68796.3
683.08	69395.3
682.08	69153.3
681.08	69773.4
680.08	68657.9
679.08	68687.2
678.08	67476.6
677.08	67873.2
676.08	67927.9
675.08	67936.1
674.08	69234.8
673.08	70064.6
672.08	70364.4
671.08	69688.3
670.08	70606.4
669.08	69927.1
668.08	71212
667.08	70281.9
666.08	71726.9
665.08	69595.2
664.08	70127.1
663.08	71282.2
662.08	71443.8
661.08	72096.2
660.08	70955.9
659.08	70455.2
658.08	72157.2
657.08	71917.4
656.08	72540.2
655.08	72186.1
654.08	71579
653.08	72847.9
652.08	72639.6
651.08	71367.7
650.08	73468.3
649.08	72314.2
648.08	71915
647.08	72918.5
646.08	73076.6
645.08	73091
644.08	72815.4
643.08	73559.4
642.08	72638.2
641.08	72845.2
640.08	73783.7
639.08	74429.3
638.08	75094
637.08	73388.9
636.08	75913.1
635.08	74749.7
634.08	74596.7
633.08	74667.6
632.08	75052.8
631.08	74107.5
630.08	73599.9
629.08	75313.9
628.08	75034.2
627.08	74720.9
626.08	75415.3
625.08	72986.2
624.08	74503.6
623.08	74929.4
622.08	76123.8
621.08	75756.6
620.08	74945.1
619.08	76003.3
618.08	75957.5
617.08	75750.1
616.08	75259.4
615.08	75868.2
614.08	75900.9
613.08	75819.5
612.08	75385.9
611.08	75993.8
610.08	77825
609.08	76294.1
608.08	77725
607.08	76813.1
606.08	77845
605.08	77447.8
604.08	78059.1
603.08	78310
602.08	76979.8
601.08	77894.8
600.08	79066.5
599.08	78085.6
598.08	79094.7
597.08	79567.8
596.08	79601.3
595.08	78208.8
594.08	78754.9
593.08	79730.3
592.08	79111.7
591.08	79689.8
590.08	80379.4
589.08	81682.8
588.08	79072.3
587.08	79722.5
586.08	80953.4
585.08	80475.5
584.08	80085.9
583.08	80052.1
582.08	81234.8
581.08	80246.2
580.08	81446.7
579.08	81280.6
578.08	81076.7
577.08	80389.9
576.08	80091.7
575.08	81162.2
574.08	81305.8
573.08	81829.3
572.08	81574.7
571.08	81277.8
570.08	82154.8
569.08	81410.6
568.08	81593.4
567.08	82097.3
566.08	81813.6
565.08	81947.5
564.08	82595.7
563.08	82317.8
562.08	83601.5
561.08	83771.4
560.08	84623.7
559.08	85246
558.08	85248.2
557.08	86010.4
556.08	86448.7
555.08	85017.1
554.08	87067
553.08	83945.3
552.08	84134
551.08	83330.7
550.08	81790.2
549.08	81603.2
548.08	80167.7
547.08	80288.5
546.08	78699.1
545.08	79048.2
544.08	75081.2
543.08	73709.7
542.08	75707.3
541.08	74830.9
540.08	74467.3
539.08	76027.4
538.08	73523.7
537.08	76067.4
536.08	83512.3
535.08	115212
534.08	167833
533.08	195675
532.08	159017
531.08	102779
530.08	76134.7
529.08	69421.3
528.08	66642.2
527.08	65510.3
526.08	65863
525.08	65697.4
524.08	66142.6
523.08	66430.3
522.08	65794.2
521.08	66548.5
520.08	66678.9
519.08	65618
518.08	66428.1
517.08	67413.4
516.08	67225.6
515.08	65958.6
514.08	66866.3
513.08	66047.2
512.08	66979.8
511.08	66543.2
510.08	65652
509.08	67148.2
508.08	66937.8
507.08	67648.4
506.08	67646.8
505.08	66601.8
504.08	65536
503.08	68704.7
502.08	67526
501.08	67309.6
500.08	68770.3
499.08	69147.3
498.08	70166.7
497.08	70495.9
496.08	68000.6
495.08	68900.8
494.08	67411.2
493.08	67031.9
492.08	67162.3
491.08	68454.7
490.08	68633.6
489.08	69033.4
488.08	68293.3
487.08	67664
486.08	67628.6
485.08	67451.5
484.08	68178.5
483.08	68782.8
482.08	70403
481.08	68632.7
480.08	68514.6
479.08	70302.6
478.08	69628
477.08	69393.9
476.08	68800.8
475.08	69739.4
474.08	71153.8
473.08	68858.6
472.08	69442.2
471.08	69564.6
470.08	70570.5
469.08	70486.6
468.08	70861.3
467.08	71012.3
466.08	69900.7
465.08	71585.9
464.08	69487.9
463.08	71083.6
462.08	70003.5
461.08	71422.4
460.08	70419
459.08	70914.1
458.08	69667.9
457.08	71422.4
456.08	72550
455.08	71411.2
454.08	71489.5
453.08	70185.4
452.08	72301.1
451.08	73117.6
450.08	71160.7
449.08	71951.2
448.08	72867.4
447.08	71807.3
446.08	70695
445.08	72957.1
444.08	71527.3
443.08	71583.3
442.08	72689.5
441.08	73312.3
440.08	70437.9
439.08	73249.8
438.08	72840.1
437.08	73225.3
436.08	72194
435.08	71172.1
434.08	72852.4
433.08	71945.4
432.08	72857.1
431.08	73670
430.08	72219.8
429.08	72973.8
428.08	73837
427.08	73330.9
426.08	74896.5
425.08	73650.6
424.08	73439.1
423.08	73849.2
422.08	74348.9
421.08	72892.5
420.08	73287.1
419.08	72512.7
418.08	71365.4
417.08	69875.8
416.08	70215.1
415.08	69149.9
414.08	68536.2
413.08	68222.1
412.08	67041.2
411.08	68547.2
410.08	66930.4
409.08	67290.8
408.08	67506.8
407.08	67471.4
406.08	67277.6
405.08	68141.3
404.08	69269.4
403.08	69574.7
402.08	83548.3
401.08	118803
400.08	145641
399.08	109284
398.08	71707.1
397.08	63291.9
396.08	63027.2
395.08	60190.9
394.08	61400.7
393.08	62356.8
392.08	61791.3
391.08	62290.2
390.08	60702.8
389.08	60868.2
388.08	59194.2
387.08	61448.7
386.08	61646
385.08	60813.3
384.08	60569.3
383.08	61005.3
382.08	60302.8
381.08	61326.1
380.08	61557.9
379.08	61494.1
378.08	62652.4
377.08	62124
376.08	62521.6
375.08	63287.5
374.08	62640.8
373.08	62597.8
372.08	63700.8
371.08	63226.1
370.08	63161.4
369.08	64415.6
368.08	63349.9
367.08	64070
366.08	64149.3
365.08	63071.1
364.08	63766.2
363.08	65285.8
362.08	65485.9
361.08	65294.4
360.08	64456
359.08	64448.4
358.08	65412.2
357.08	65335
356.08	65170.2
355.08	64525.8
354.08	66326.5
353.08	66830.7
352.08	65574.3
351.08	67372.5
350.08	66075.2
349.08	67132.3
348.08	68365.2
347.08	65640.1
346.08	65718.3
345.08	67025.5
344.08	67713.5
343.08	65745.9
342.08	66661.7
341.08	67695.1
340.08	67223.4
339.08	66345.7
338.08	67897.4
337.08	66099.9
336.08	66541.7
335.08	66757.9
334.08	68227.7
333.08	67036.8
332.08	66811.3
331.08	65354.1
330.08	66076.4
329.08	68628
328.08	67810.6
327.08	64749.7
326.08	66771.4
325.08	66770.4
324.08	67694.4
323.08	67032.3
322.08	67415.7
321.08	66202.1
320.08	67421.9
319.08	68873.5
318.08	69901.2
317.08	69119.8
316.08	70119
315.08	72602.5
314.08	72023.5
313.08	72180.6
312.08	72261.6
311.08	73289.4
310.08	72433.3
309.08	71586.4
308.08	70316.9
307.08	69451
306.08	67779.5
305.08	66931.4
304.08	62068.4
303.08	58295.9
302.08	53532.5
301.08	49971.6
300.08	44884.9
299.08	43377
298.08	41226.7
297.08	39584.8
296.08	36361.9
295.08	35852.7
294.08	35759.6
293.08	36085
292.08	40058.7
291.08	46645.7
290.08	60518.6
289.08	71924.1
288.08	99109.4
287.08	201865
286.08	354029
285.08	326863
284.08	127013
283.08	31927.8
282.08	13324.1
281.08	9579.75
280.08	7357.1
279.08	6083.37
278.08	5330.75
277.08	5136.07
276.08	4638.19
275.08	4485.47
274.08	4896.44
273.08	4715.82
272.08	4482.38
271.08	4706.18
270.08	4563.01
269.08	4373.31
268.08	4798.64
267.08	4717.36
266.08	4349.64
265.08	4641.66
264.08	4354.6
263.08	4226.74
262.08	4520.48
261.08	4270.02
260.08	4535.04
259.08	4526.99
258.08	4215.19
257.08	3944.58
256.08	4300.25
255.08	4317.52
254.08	4511.38
253.08	4351.91
252.08	4357.05
251.08	4356.23
250.08	4423.57
249.08	4118.68
248.08	4680.76
247.08	4426.72
246.08	3972.81
245.08	4261.44
244.08	4045.31
243.08	4142.97
242.08	4373.18
241.08	4382.76
240.08	4076.76
239.08	4088.65
238.08	4418.92
237.08	4466.93
236.08	4392.69
235.08	4279.23
234.08	4548.21
233.08	4521.45
232.08	4842.03
231.08	4215.13
230.08	4233.65
229.08	4381.71
228.08	4432.71
227.08	4695.31
226.08	4329.53
225.08	3851.57
224.08	4359.01
223.08	4455.53
222.08	4168.37
221.08	4297.06
220.08	4441.51
219.08	4512.1
218.08	4309.28
217.08	4220.15
216.08	4033.94
215.08	4386.38
214.08	3950.12
213.08	3967.67
212.08	4002.43
211.08	4020.23
210.08	4391.66
209.08	4208.49
208.08	4043.5
207.08	4367.69
206.08	4366.3
205.08	4337.03
204.08	4303
203.08	4391.69
202.08	4282.15
201.08	4539.4
200.08	4590.65
199.08	4567.94
198.08	4474.13
197.08	4444.07
196.08	4267.3
195.08	4422.85
194.08	4757.46
193.08	4697.65
192.08	4796.03
191.08	4903.41
190.08	4519.98
189.08	4633.51
188.08	4172.87
187.08	4140.15
186.08	4732.78
185.08	4383.71
184.08	4775.11
183.08	4587.06
182.08	4677.43
181.08	4668.96
180.08	4582.08
179.08	4485.83
178.08	4346.51
177.08	4403.06
176.08	4642.98
175.08	4252.95
174.08	4646.07
173.08	4576.85
172.08	4614.93
171.08	4868.56
170.08	5349.68
169.08	5434.26
168.08	5027.64
167.08	4677.95
166.08	4571.04
165.08	4849.8
164.08	4649.5
163.08	4543.69
162.08	4258.99
161.08	4414.95
160.08	4246.41
159.08	4641.5
158.08	4504.99
157.08	4696.99
156.08	5040.92
155.08	5854.71
154.08	6190.53
153.08	6233.88
152.08	5277.03
151.08	4723.54
150.08	4471.92
149.08	4450.07
148.08	4520.24
147.08	4319.23
146.08	4463.89
145.08	4541.1
144.08	4710.77
143.08	4433.24
142.08	4339.88
141.08	4858.84
140.08	4612.12
139.08	4417.05
138.08	4362.96
137.08	4255.8
136.08	4519.97
135.08	4347.03
134.08	4327.11
133.08	4354.96
132.08	4568.13
131.08	4378.4
130.08	4298.08
129.08	4495.18
128.08	4524.08
127.08	4561.12
126.08	4382.25
125.08	4366.17
124.08	4707.12
123.08	5054.4
122.08	4595.66
121.08	4664.55
120.08	4716.52
119.08	4939.96
118.08	4207.54
117.08	4306.53
116.08	4452.53
115.08	4428.11
114.08	4449.32
113.08	4436.05
112.08	4290.79
111.08	4544.57
110.08	4383.17
109.08	4196.45
108.08	4110.39
107.08	4439.19
106.08	4500.22
105.08	4818.11
104.08	6157.48
103.08	6879.12
102.08	6508.94
101.08	5207.37
100.08	4676.44
99.08	4381.5
98.08	4568.53
97.08	4419.24
96.08	4260.48
95.08	4676.9
94.08	4403.28
93.08	4933.79
92.08	4691.16
91.08	4791.19
90.08	4595.39
89.08	4468.41
88.08	4615.5
87.08	4459.37
86.08	4385.89
85.08	4847.67
84.08	4652.51
83.08	4541.2
82.08	4721.66
81.08	4741.79
80.08	4724.41
79.08	4473.34
78.08	4542.06
77.08	4647.7
76.08	4660.56
75.08	4818.26
74.08	4635.48
73.08	4709.86
72.08	4426.45
71.08	4614.5
70.08	4712.76
69.08	4583.73
68.08	4708.71
67.08	4613.8
66.08	5033.25
65.08	4909.99
64.08	5097.18
63.08	5029.94
62.08	4457.34
61.08	5153.43
60.08	5025.73
59.08	5021.4
58.08	4700.78
57.08	4721.94
56.08	4804.49
55.08	4762.75
54.08	4775.86
53.08	5049.39
52.08	4827.35
51.08	4926.57
50.08	5647.3
49.08	4864.93
48.08	4726.09
47.08	4815.16
46.08	5198.93
45.08	4986.03
44.08	4953.35
43.08	5309.47
42.08	5145.78
41.08	4744.23
40.08	4900.33
39.08	4583
38.08	4618.63
37.08	4853.49
36.08	4506.47
35.08	4656.57
34.08	4858.66
33.08	4748.35
32.08	5152.05
31.08	5020.51
30.08	5735.8
29.08	6039.64
28.08	6684.17
27.08	6676.7
26.08	7197.33
25.08	6621.37
24.08	6039.5
23.08	5874.28
22.08	5753.09
21.08	5595.68
20.08	6030.14
19.08	6511.11
18.08	6585.55
17.08	6294.62
16.08	5616.79
15.08	5176.18
14.08	5161.96
13.08	4547.98
12.08	3846.7
11.08	3736.63
10.08	3457.16
9.08	2882.96
8.08	2976.3
7.08	2252.88
6.08	1792.77
5.08	1480.16
4.08	1054.76
3.08	493.312
2.08	237.665
1.08	92.9026
0.08	34.5242
-0.92	17.5034
-1.92	7.13231
-2.92	40.831
-3.92	39.0508
-4.92	22.4062
-5.92	24.5834
-6.92	2.85699
-7.92	10.7089
