# Supplementary material for: Machine learning-guided realization of full-color high-quantum-yield carbon quantum dots
Source: Nat Commun. 2024 Jun 6;15:4843. doi: 10.1038/s41467-024-49172-6 (PMC11156924; doi:10.1038/s41467-024-49172-6)
Supplement: Supplementary file 3 — Source Data [file 41467_2024_49172_MOESM3_ESM.zip › Source Data/SI Raw Data/Supplementary Fig. 16 Raw Data.xlsx]

## Sheet: Supplementary Fig. 16a-d 
c-CQDs
Supplementary Fig. 16a			Supplementary Fig. 16b									Supplementary Fig. 16c										Supplementary Fig. 16d
XPS survey			C1s									N1s										O1s
Binding energy (eV)	Intensity (a.u.)		Binding energy (eV)	Intensity (a.u.)								Binding energy (eV)	Intensity (a.u.)									Binding energy (eV)	Intensity (a.u.)
1351.08	55766.1		299.18	7783.03	--	--	--	--	--	7813.55		411.28	9589.13	--	--	--	--	--	--	9589.13		546.18	12221.4	--	--	--	12309
1350.08	56898.6		299.08	7637.83	7591.08	7590.84	7603.16	7584.85	7584.85	7615.38		411.18	9645.64	9587.03	9587.03	9587.03	9587.03	9587.03	9587.03	9587.03		546.08	12254	12083.7	12171.2	12083.6	12171.3
1349.08	57126.3		298.98	7518.63	7473.82	7473.58	7485.9	7467.59	7467.59	7498.12		411.08	9554.07	9586.63	9586.63	9586.63	9586.63	9586.63	9586.63	9586.63		545.98	11923.6	12068.6	12156.2	12068.6	12156.2
1348.08	56940.4		298.88	7399.92	7448.85	7448.61	7460.93	7442.62	7442.62	7473.15		410.98	9559.3	9580.97	9580.97	9580.97	9580.97	9580.97	9580.97	9580.97		545.88	11935.5	12012	12099.6	12012	12099.6
1347.08	55411.9		298.78	7313.98	7381.8	7381.56	7393.88	7375.57	7375.57	7406.1		410.88	9694.82	9570.65	9570.65	9570.65	9570.65	9570.65	9570.65	9570.65		545.78	12084.5	11967.2	12054.7	11967.1	12054.8
1346.08	56347.6		298.68	7342.73	7321.99	7321.75	7334.07	7315.76	7315.76	7346.29		410.78	9707.15	9562.39	9562.39	9562.39	9562.39	9562.39	9562.39	9562.39		545.68	11786	11960.2	12047.7	11960.1	12047.8
1345.08	55658.3		298.58	7302.58	7266.02	7265.78	7278.09	7259.79	7259.79	7290.32		410.68	9540.64	9550.31	9550.31	9550.31	9550.31	9550.31	9550.31	9550.31		545.58	12106.1	11910.6	11998.2	11910.6	11998.2
1344.08	55404.4		298.48	7219.59	7216.98	7216.75	7229.06	7210.76	7210.76	7241.28		410.58	9615.6	9535.76	9535.76	9535.76	9535.76	9535.76	9535.76	9535.76		545.48	12065.2	11817.9	11905.5	11817.9	11905.5
1343.08	56539.9		298.38	7120.06	7134.03	7133.79	7146.11	7127.8	7127.8	7158.33		410.48	9569.71	9531.4	9531.4	9531.4	9531.4	9531.4	9531.4	9531.4		545.38	11885.4	11716.6	11804.2	11716.6	11804.2
1342.08	54679.3		298.28	7068.83	7046.5	7046.26	7058.58	7040.27	7040.27	7070.8		410.38	9359.1	9531.13	9531.13	9531.13	9531.13	9531.13	9531.13	9531.13		545.28	11656.4	11604.1	11691.6	11604	11691.7
1341.08	56266.5		298.18	6927.96	7001.75	7001.52	7013.83	6995.53	6995.53	7026.05		410.28	9571.96	9530.75	9530.75	9530.75	9530.75	9530.75	9530.75	9530.75		545.18	11348.7	11504.8	11592.4	11504.8	11592.4
1340.08	57702.4		298.08	6864.91	6952.27	6952.03	6964.35	6946.04	6946.04	6976.57		410.18	9543.73	9530.21	9530.21	9530.21	9530.21	9530.21	9530.21	9530.21		545.08	11505.1	11435	11522.5	11435	11522.6
1339.08	57353.6		297.98	6995.87	6866.78	6866.54	6878.86	6860.55	6860.55	6891.08		410.08	9624.52	9529.03	9529.03	9529.03	9529.03	9529.03	9529.03	9529.03		544.98	11454.8	11407.1	11494.6	11407	11494.7
1338.08	55766.1		297.88	6872.64	6751.16	6750.92	6763.24	6744.93	6744.93	6775.46		409.98	9619.72	9525.06	9525.06	9525.06	9525.06	9525.06	9525.06	9525.06		544.88	11346.3	11403.9	11491.4	11403.8	11491.5
1337.08	55880.2		297.78	6641.37	6702.43	6702.19	6714.51	6696.2	6696.2	6726.73		409.88	9599.35	9518.89	9518.89	9518.89	9518.89	9518.89	9518.89	9518.89		544.78	11380.3	11381.3	11468.8	11381.2	11468.9
1336.08	55776.9		297.68	6349.87	6597.75	6597.52	6609.83	6591.52	6591.52	6622.05		409.78	9745.8	9511.1	9511.1	9511.1	9511.1	9511.1	9511.1	9511.1		544.68	11675.2	11357.5	11445.1	11357.5	11445.1
1335.08	55258.2		297.58	6621.25	6505.1	6504.87	6517.18	6498.87	6498.87	6529.4		409.68	9657.54	9501.91	9501.91	9501.91	9501.91	9501.91	9501.91	9501.91		544.58	11393.9	11325.6	11413.2	11325.6	11413.2
1334.08	56746.1		297.48	6472.48	6495.4	6495.16	6507.48	6489.17	6489.17	6519.7		409.58	9712.31	9491.03	9491.03	9491.03	9491.03	9491.03	9491.03	9491.03		544.48	11474.1	11290.1	11377.6	11290.1	11377.7
1333.08	55914		297.38	6409.39	6487.54	6487.3	6499.62	6481.31	6481.31	6511.84		409.48	9725.44	9477.59	9477.59	9477.59	9477.59	9477.59	9477.59	9477.59		544.38	11243.3	11242.3	11329.9	11242.3	11329.9
1332.08	54616.8		297.28	6592.85	6337.47	6337.24	6349.55	6331.24	6331.24	6361.77		409.38	9778.65	9462.69	9462.69	9462.69	9462.69	9462.69	9462.69	9462.69		544.28	11431.8	11203.4	11290.9	11203.4	11291
1331.08	55375.7		297.18	6320.7	6226.54	6226.3	6238.62	6220.31	6220.31	6250.84		409.28	9813.67	9447.5	9447.5	9447.5	9447.5	9447.5	9447.5	9447.5		544.18	11268.6	11163.3	11250.8	11163.2	11250.9
1330.08	55822.2		297.08	6330.35	6133.93	6133.69	6146.01	6127.7	6127.7	6158.23		409.18	9616.93	9436.29	9436.29	9436.29	9436.29	9436.29	9436.29	9436.29		544.08	11219.7	11126.4	11213.9	11126.3	11213.9
1329.08	55773.7		296.98	6219.36	6044.95	6044.71	6057.03	6038.72	6038.72	6069.25		409.08	9289.98	9427.8	9427.8	9427.8	9427.8	9427.8	9427.8	9427.8		543.98	11211	11079.9	11167.5	11079.9	11167.5
1328.08	54360.4		296.88	6044.23	5970.45	5970.22	5982.53	5964.23	5964.23	5994.75		408.98	9431.65	9422.62	9422.62	9422.62	9422.62	9422.62	9422.62	9422.62		543.88	11243.3	11038.3	11125.8	11038.3	11125.9
1327.08	57423.2		296.78	6134.59	5900.91	5900.67	5912.99	5894.68	5894.68	5925.21		408.88	9446.02	9423.87	9423.87	9423.87	9423.87	9423.87	9423.87	9423.87		543.78	11118.6	10998.7	11086.3	10998.7	11086.3
1326.08	58831.8		296.68	5989.56	5852.08	5851.84	5864.16	5845.85	5845.85	5876.38		408.78	9328.53	9425.11	9425.11	9425.11	9425.11	9425.11	9425.11	9425.11		543.68	11032.8	10960.1	11047.7	10960.1	11047.7
1325.08	55139.1		296.58	5859.22	5809.9	5809.67	5821.98	5803.67	5803.67	5834.2		408.68	9650.79	9426.36	9426.36	9426.36	9426.36	9426.36	9426.36	9426.36		543.58	11016.4	10929.7	11017.2	10929.6	11017.3
1324.08	55100.6		296.48	5903.17	5754.93	5754.7	5767.01	5748.7	5748.7	5779.23		408.58	9905.77	9427.61	9427.61	9427.61	9427.61	9427.61	9427.61	9427.61		543.48	10875.7	10908.4	10996	10908.4	10996
1323.08	55457.4		296.38	5965.81	5710.04	5709.81	5722.12	5703.82	5703.82	5734.34		408.48	9882.78	9428.85	9428.85	9428.85	9428.85	9428.85	9428.85	9428.85		543.38	10923.3	10885.1	10972.6	10885	10972.7
1322.08	56760.8		296.28	5705.01	5674.26	5674.02	5686.33	5668.03	5668.03	5698.56		408.38	9739.01	9430.1	9430.1	9430.1	9430.1	9430.1	9430.1	9430.1		543.28	11056.6	10863	10950.5	10862.9	10950.6
1321.08	57624.4		296.18	5604.52	5641.39	5641.15	5653.47	5635.16	5635.16	5665.69		408.28	9794.46	9431.34	9431.34	9431.34	9431.34	9431.34	9431.34	9431.34		543.18	10900.5	10838.1	10925.6	10838	10925.7
1320.08	55311.5		296.08	5562.36	5607.7	5607.47	5619.78	5601.47	5601.47	5632		408.18	9649.48	9432.59	9432.59	9432.59	9432.59	9432.59	9432.59	9432.59		543.08	10971.2	10807.9	10895.4	10807.8	10895.5
1319.08	56683.1		295.98	5678.19	5577.98	5577.74	5590.06	5571.75	5571.75	5602.28		408.08	9450.93	9433.83	9433.83	9433.83	9433.83	9433.83	9433.83	9433.83		542.98	10871.7	10785.3	10872.8	10785.2	10872.9
1318.08	56308.7		295.88	5650.2	5538.31	5538.07	5550.39	5532.08	5532.08	5562.61		407.98	9475.61	9435.08	9435.08	9435.08	9435.08	9435.08	9435.08	9435.08		542.88	10652.4	10780.5	10868	10780.4	10868.1
1317.08	55639.2		295.78	5508.32	5478.95	5478.71	5491.03	5472.72	5472.72	5503.25		407.88	9637.24	9436.32	9436.32	9436.32	9436.32	9436.32	9436.32	9436.32		542.78	10619.6	10778	10865.6	10778	10865.6
1316.08	56310.3		295.68	5338.6	5396.75	5396.51	5408.83	5390.52	5390.52	5421.05		407.78	9684.44	9437.57	9437.57	9437.57	9437.57	9437.57	9437.57	9437.57		542.68	10787.1	10764.4	10851.9	10764.3	10851.9
1315.08	56517.6		295.58	5319.99	5334.66	5334.42	5346.74	5328.43	5328.43	5358.96		407.68	9603.24	9438.82	9438.82	9438.82	9438.82	9438.82	9438.82	9438.82		542.58	10959.1	10761.8	10849.3	10761.7	10849.4
1314.08	56993.8		295.48	5231.28	5290.5	5290.26	5302.58	5284.27	5284.27	5314.8		407.58	9711.68	9440.06	9440.06	9440.06	9440.06	9440.06	9440.06	9440.06		542.48	10803.2	10754.6	10842.1	10754.5	10842.2
1313.08	55717.8		295.38	5324.67	5263.13	5262.89	5275.21	5256.9	5256.9	5287.43		407.48	9553.55	9441.31	9441.31	9441.31	9441.31	9441.31	9441.31	9441.31		542.38	10658	10725.2	10812.7	10725.1	10812.8
1312.08	55400.3		295.28	5272.43	5251.54	5251.3	5263.62	5245.31	5245.31	5275.84		407.38	9553.55	9442.55	9442.55	9442.55	9442.55	9442.55	9442.55	9442.55		542.28	10773.4	10690.4	10777.9	10690.3	10778
1311.08	55855.5		295.18	5136.12	5219.47	5219.24	5231.55	5213.25	5213.24	5243.78		407.28	9580.91	9443.8	9443.8	9443.8	9443.8	9443.8	9443.8	9443.8		542.18	10682.5	10657.3	10744.8	10657.2	10744.9
1310.08	56861		295.08	5262.06	5198.15	5197.91	5210.23	5191.92	5191.92	5222.45		407.18	9569.05	9445.04	9445.04	9445.04	9445.04	9445.04	9445.04	9445.04		542.08	10762.6	10608.5	10696.1	10608.4	10696.1
1309.08	58109.2		294.98	5070.95	5131.63	5131.4	5143.71	5125.41	5125.4	5155.94		407.08	9557.65	9446.29	9446.29	9446.29	9446.29	9446.29	9446.29	9446.29		541.98	10790.9	10562.7	10650.3	10562.6	10650.3
1308.08	56797.3		294.88	5218.05	5084.2	5083.96	5096.28	5077.98	5077.97	5108.5		406.98	9694.93	9447.54	9447.54	9447.54	9447.54	9447.54	9447.54	9447.54		541.88	10404	10529	10616.6	10528.9	10616.6
1307.08	56807.1		294.78	4939.85	5047.47	5047.23	5059.55	5041.25	5041.24	5071.78		406.88	9609.26	9448.78	9448.78	9448.78	9448.78	9448.78	9448.78	9448.78		541.78	10449.5	10497	10584.6	10497	10584.7
1306.08	57294.9		294.68	4898.95	5042.76	5042.52	5054.83	5036.54	5036.53	5067.07		406.78	9676.54	9450.03	9450.03	9450.03	9450.03	9450.03	9450.03	9450.03		541.68	10519.3	10487.3	10574.9	10487.2	10574.9
1305.08	57103.7		294.58	5078.4	4988.36	4988.12	5000.44	4982.15	4982.13	5012.68		406.68	9553.78	9451.27	9451.27	9451.27	9451.27	9451.28	9451.27	9451.28		541.58	10408.9	10486.6	10574.3	10486.6	10574.3
1304.08	57032.7		294.48	5087.68	4954.85	4954.61	4966.93	4948.64	4948.62	4979.17		406.58	9521.04	9452.52	9452.52	9452.52	9452.52	9452.53	9452.52	9452.53		541.48	10654.5	10472.9	10560.5	10472.9	10560.6
1303.08	56674		294.38	4958.24	4919.01	4918.77	4931.09	4912.81	4912.78	4943.34		406.48	9664.79	9453.76	9453.76	9453.76	9453.76	9453.78	9453.76	9453.78		541.38	10564.8	10464.8	10552.5	10464.8	10552.5
1302.08	59731.9		294.28	4781.38	4838.77	4838.54	4850.85	4832.59	4832.54	4863.12		406.38	9745.37	9455.01	9455.01	9455.01	9455.01	9455.06	9455.01	9455.06		541.28	10308.4	10458	10545.7	10458	10545.7
1301.08	57282.3		294.18	4774.47	4782.3	4782.07	4794.38	4776.14	4776.07	4806.67		406.28	9499.36	9456.26	9456.26	9456.26	9456.26	9456.36	9456.26	9456.36		541.18	10460.8	10441.9	10529.6	10441.9	10529.7
1300.08	57026.1		294.08	4662.59	4741.52	4741.29	4753.6	4735.38	4735.29	4765.91		406.18	9453.94	9457.5	9457.5	9457.5	9457.5	9457.73	9457.5	9457.73		541.08	10495.2	10427	10514.7	10426.9	10514.8
1299.08	57792.6		293.98	4782.5	4713.79	4713.55	4725.86	4707.68	4707.56	4738.21		406.08	9643.92	9458.75	9458.75	9458.75	9458.75	9459.24	9458.75	9459.24		540.98	10566.7	10424.9	10512.6	10424.8	10512.7
1298.08	57933.7		293.88	4717.63	4675.31	4675.07	4687.39	4669.25	4669.08	4699.78		405.98	9735.79	9459.99	9459.99	9459.99	9459.99	9461.01	9459.99	9461.01		540.88	10303.4	10402.6	10490.4	10402.6	10490.5
1297.08	59454.5		293.78	4635.49	4666.88	4666.65	4678.96	4660.88	4660.66	4691.41		405.88	9601.25	9461.24	9461.24	9461.24	9461.24	9463.26	9461.24	9463.26		540.78	10629.1	10378.6	10466.4	10378.5	10466.5
1296.08	59549.2		293.68	4547.19	4627.5	4627.26	4639.58	4621.58	4621.27	4652.1		405.78	9521.69	9462.48	9462.48	9462.48	9462.48	9466.34	9462.48	9466.34		540.68	10371.2	10352.9	10440.8	10352.9	10440.9
1295.08	57449.6		293.58	4620.46	4591.27	4591.04	4603.35	4585.45	4585.04	4615.98		405.68	9432.23	9463.73	9463.73	9463.73	9463.73	9470.82	9463.73	9470.82		540.58	10394.1	10323	10411	10323	10411.1
1294.08	57876		293.48	4585.58	4545.85	4545.62	4557.93	4540.17	4539.63	4570.7		405.58	9680.54	9464.98	9464.98	9464.98	9464.98	9477.53	9464.98	9477.53		540.48	10506.1	10279	10367.1	10278.9	10367.1
1293.08	59164.1		293.38	4536.5	4508.5	4508.26	4520.58	4503	4502.27	4533.53		405.48	9466.77	9466.22	9466.22	9466.22	9466.22	9487.59	9466.22	9487.59		540.38	10403.4	10246.5	10334.7	10246.5	10334.8
1292.08	58791.5		293.28	4408.41	4458.42	4458.18	4470.5	4453.16	4452.19	4483.69		405.38	9488.3	9467.47	9467.47	9467.47	9467.47	9502.43	9467.47	9502.43		540.28	10218.6	10210.2	10298.5	10210.2	10298.6
1291.08	57821		293.18	4360.4	4428.42	4428.18	4440.49	4423.47	4422.19	4454		405.28	9606.41	9468.71	9468.71	9468.71	9468.71	9523.64	9468.71	9523.64		540.18	10287.9	10178.2	10266.7	10178.2	10266.7
1290.08	56740.5		293.08	4370.07	4418.54	4418.31	4430.62	4414	4412.31	4444.53		405.18	9529.6	9469.96	9469.96	9469.96	9469.96	9552.64	9469.96	9552.64		540.08	10153.9	10153.3	10241.9	10153.2	10241.9
1289.08	57239.9		292.98	4435.55	4417.1	4416.86	4429.18	4413.08	4410.87	4443.6		405.08	9625.64	9471.2	9471.2	9471.2	9471.2	9590.2	9471.2	9590.2		539.98	10241.8	10141.2	10229.9	10141.1	10230
1288.08	57374		292.88	4487.13	4407.52	4407.29	4419.6	4404.17	4401.29	4434.7		404.98	9899.92	9472.45	9472.45	9472.45	9472.45	9635.72	9472.45	9635.72		539.88	10069.4	10141	10230	10141	10230.1
1287.08	57669		292.78	4448.95	4397.73	4397.5	4409.81	4395.24	4391.5	4425.77		404.88	9851.35	9473.69	9473.69	9473.69	9473.69	9686.51	9473.69	9686.51		539.78	9952.47	10140.9	10230.1	10140.8	10230.2
1286.08	57331.7		292.68	4303.4	4379.61	4379.38	4391.69	4378.22	4373.38	4408.75		404.78	9808.62	9474.94	9474.94	9474.94	9474.94	9737.4	9474.94	9737.4		539.68	10375.2	10140.7	10230.2	10140.6	10230.3
1285.08	58110.1		292.58	4371.27	4346.76	4346.52	4358.83	4346.76	4340.53	4377.29		404.68	9688.16	9476.19	9476.19	9476.19	9476.19	9781.25	9476.19	9781.25		539.58	10292.9	10140.5	10230.4	10140.4	10230.4
1284.08	58640.1		292.48	4453.36	4325.05	4324.81	4337.13	4326.82	4318.82	4357.35		404.58	9885.1	9477.43	9477.43	9477.43	9477.43	9810.44	9477.43	9810.44		539.48	10295.1	10140.3	10230.5	10140.2	10230.6
1283.08	58068.5		292.38	4252.91	4311.16	4310.93	4323.24	4315.15	4304.93	4345.68		404.48	9865.37	9478.68	9478.68	9478.68	9478.68	9819.28	9478.68	9819.28		539.38	10178.2	10139.9	10230.6	10139.9	10230.7
1282.08	60212.1		292.28	4289.21	4297.38	4297.14	4309.45	4304.16	4291.15	4334.69		404.38	9764.36	9479.92	9479.92	9479.92	9479.92	9806.14	9479.92	9806.14		539.28	10292.8	10139.7	10230.9	10139.6	10230.9
1281.08	57689.5		292.18	4237.16	4277.89	4277.66	4289.97	4288.16	4271.66	4318.69		404.28	9765.07	9481.17	9481.17	9481.17	9481.17	9774.09	9481.17	9774.09		539.18	10093.6	10139.5	10231.3	10139.4	10231.4
1280.08	58666.9		292.08	4353.93	4277.6	4277.37	4289.68	4292.22	4271.38	4322.74		404.18	9655.17	9482.41	9482.41	9482.41	9482.41	9729.67	9482.41	9729.67		539.08	10051.9	10139.3	10231.8	10139.2	10231.9
1279.08	59142.5		291.98	4225.09	4277.32	4277.08	4289.39	4297.31	4271.09	4327.84		404.08	9693.69	9483.66	9483.66	9483.66	9483.66	9680.6	9483.66	9680.6		538.98	10252.4	10139.1	10232.4	10139	10232.4
1278.08	59263		291.88	4252.39	4276.99	4276.75	4289.07	4303.65	4270.76	4334.18		403.98	9634.91	9484.91	9484.91	9484.91	9484.91	9633.52	9484.91	9633.52		538.88	10346.6	10138.8	10233	10138.7	10233.1
1277.08	58543.8		291.78	4409.27	4276.58	4276.35	4288.66	4311.45	4270.36	4341.98		403.88	9531.12	9486.15	9486.15	9486.15	9486.15	9592.82	9486.15	9592.82		538.78	10502.8	10138.4	10233.7	10138.3	10233.7
1276.08	59682.5		291.68	4476.93	4276.15	4275.91	4288.23	4321.09	4269.92	4351.62		403.78	9512.8	9487.4	9487.4	9487.4	9487.4	9560.45	9487.4	9560.45		538.68	10472.9	10137.9	10234.4	10137.9	10234.5
1275.08	58933.8		291.58	4447.54	4275.61	4275.38	4287.69	4332.88	4269.39	4363.41		403.68	9636.01	9488.64	9488.64	9488.64	9488.64	9536.52	9488.64	9536.52		538.58	10266.6	10137.5	10235.3	10137.4	10235.4
1274.08	60541.9		291.48	4542.37	4274.96	4274.73	4287.04	4347.27	4268.74	4377.8		403.58	9784.81	9489.89	9489.89	9489.89	9489.89	9519.97	9489.89	9519.98		538.48	10164.4	10137.1	10236.5	10137	10236.6
1273.08	59680.5		291.38	4613.75	4274.26	4274.03	4286.34	4364.86	4268.03	4395.39		403.48	9763.37	9491.13	9491.13	9491.13	9491.14	9509.29	9491.13	9509.29		538.38	10252.3	10136.8	10238	10136.7	10238
1272.08	60089.4		291.28	4569.87	4273.55	4273.31	4285.63	4386.33	4267.32	4416.87		403.38	9671.55	9492.38	9492.38	9492.38	9492.38	9502.92	9492.38	9502.92		538.28	10185	10136.5	10239.8	10136.5	10239.9
1271.08	60945.2		291.18	4512.15	4272.75	4272.52	4284.83	4412.38	4266.52	4442.92		403.28	9584.07	9493.63	9493.63	9493.63	9493.63	9499.51	9493.63	9499.52		538.18	10075.6	10136.3	10241.9	10136.3	10242
1270.08	61028.7		291.08	4695.55	4271.9	4271.67	4283.98	4443.93	4265.67	4474.46		403.18	9640.19	9494.87	9494.87	9494.87	9494.89	9498.03	9494.87	9498.05		538.08	10380.7	10135.9	10244.2	10135.9	10244.2
1269.08	59641.1		290.98	4715.32	4271.06	4270.84	4283.14	4482.09	4264.83	4512.64		403.08	9828.25	9496.12	9496.12	9496.12	9496.16	9497.75	9496.12	9497.8		537.98	10620	10135.6	10246.8	10135.5	10246.9
1268.08	59403.9		290.88	4579.81	4270.18	4269.97	4282.27	4528.09	4263.96	4558.65		402.98	9668.92	9497.36	9497.36	9497.36	9497.48	9498.18	9497.36	9498.29		537.88	10241.4	10135.2	10249.9	10135.1	10249.9
1267.08	60203		290.78	4657.15	4269.25	4269.05	4281.33	4583.39	4263.02	4613.97		402.88	9484.56	9498.61	9498.61	9498.61	9498.87	9499	9498.61	9499.26		537.78	10135.6	10134.7	10253.3	10134.7	10253.3
1266.08	60802.2		290.68	4711.52	4268.25	4268.07	4280.34	4649.75	4262.02	4680.35		402.78	9478.85	9499.85	9499.85	9499.85	9500.42	9500.03	9499.85	9500.6		537.68	10428.7	10134.2	10257.2	10134.2	10257.2
1265.08	60196.4		290.58	4883.79	4267.21	4267.07	4279.3	4729.3	4260.98	4759.94		402.68	9812.95	9501.1	9501.1	9501.1	9502.31	9501.18	9501.1	9502.39		537.58	10475.9	10133.9	10261.8	10133.9	10261.9
1264.08	60664.9		290.48	4823	4266.09	4266.01	4278.19	4824.49	4259.86	4855.18		402.58	10056	9502.35	9502.35	9502.35	9504.82	9502.38	9502.35	9504.86		537.48	10064.4	10133.5	10267	10133.5	10267.1
1263.08	61446		290.38	4847.43	4264.9	4264.9	4277	4938.3	4258.67	4969.09		402.48	10019.6	9503.59	9503.59	9503.59	9508.48	9503.61	9503.59	9508.49		537.38	10430.8	10133	10272.8	10133	10272.9
1262.08	60423.5		290.28	4870.81	4263.6	4263.72	4275.71	5074.26	4257.37	5105.18		402.38	9805.06	9504.84	9504.84	9504.84	9514.11	9504.84	9504.84	9514.12		537.28	10474.5	10132.6	10279.5	10132.5	10279.5
1261.08	60369		290.18	5076.44	4262.15	4262.47	4274.28	5236.57	4255.92	5267.7		402.28	9652.39	9506.08	9506.08	9506.09	9523.05	9506.08	9506.08	9523.05		537.18	10422.8	10132.1	10287	10132	10287.1
1260.08	60650		290.08	5319.31	4260.45	4261.05	4272.59	5430.16	4254.22	5461.59		402.18	9899.21	9507.33	9507.33	9507.34	9537.18	9507.33	9507.33	9537.2		537.08	10367.9	10131.6	10295.4	10131.4	10295.5
1259.08	60536.4		289.98	5640.21	4258.4	4259.43	4270.57	5660.91	4252.17	5692.79		402.08	9928	9508.57	9508.57	9508.61	9559.11	9508.57	9508.57	9559.15		536.98	10520.4	10131	10305	10130.8	10305.1
1258.08	61070.3		289.88	5933.55	4255.99	4257.65	4268.2	5935.72	4249.76	5968.27		401.98	9718.79	9509.82	9509.82	9509.92	9592.04	9509.82	9509.82	9592.14		536.88	10428.5	10130.5	10315.8	10130.3	10316
1257.08	60936.9		289.78	6032.69	4253.19	4255.75	4265.44	6262.47	4246.96	6295.97		401.88	9921.08	9511.06	9511.07	9511.32	9639.43	9511.06	9511.06	9639.69		536.78	10366.5	10130	10327.9	10129.7	10328.3
1256.08	61335.9		289.68	6336.88	4249.89	4253.77	4262.21	6649.57	4243.67	6684.45		401.78	10144.2	9512.31	9512.31	9512.91	9704.33	9512.31	9512.31	9704.93		536.68	10631.4	10129.6	10341.6	10129	10342.2
1255.08	61369.3		289.58	6863.66	4245.96	4251.71	4258.36	7105.3	4239.73	7142.15		401.68	10115.5	9513.56	9513.56	9514.91	9788.08	9513.56	9513.56	9789.44		536.58	10403.6	10129.4	10357	10128.4	10358
1254.08	61762.5		289.48	7702.02	4241.31	4249.72	4253.83	7636.23	4235.08	7675.86		401.58	9845.83	9514.8	9514.81	9517.75	9888.79	9514.8	9514.8	9891.74		536.48	10425.3	10129.4	10374.4	10127.8	10376
1253.08	62094.9		289.38	8199.6	4235.72	4247.88	4248.41	8243.96	4229.49	8287.5		401.48	10058.5	9516.05	9516.08	9522.23	9999.77	9516.05	9516.05	10006		536.38	10234.6	10129.9	10394	10127.3	10396.6
1252.08	63211.3		289.28	9012.23	4228.99	4246.39	4241.9	8920.18	4222.77	8969.17		401.38	10214.4	9517.29	9517.36	9529.8	10109	9517.29	9517.29	10121.5		536.28	10346.6	10131.1	10416	10126.8	10420.2
1251.08	63921.5		289.18	9974.31	4221.07	4245.72	4234.27	9639.65	4214.85	9696.17		401.28	10279	9518.54	9518.71	9542.89	10200.2	9518.54	9518.54	10224.7		536.18	10306.9	10133.3	10440.6	10126.4	10447.5
1250.08	63117.8		289.08	10673.2	4212.05	4246.64	4225.63	10352.4	4205.82	10419.2		401.18	10313.4	9519.79	9520.19	9565.46	10257	9519.78	9519.78	10303.1		536.08	10348	10137.1	10468.2	10125.9	10479.3
1249.08	64054.8		288.98	11205.4	4201.92	4250.07	4216	10980.3	4195.69	11061.2		401.08	10361.8	9521.04	9521.94	9603.53	10268	9521.03	9521.03	10351.4		535.98	10509.4	10143	10498.8	10125.3	10516.5
1248.08	64028.8		288.88	11716.8	4190.93	4257.41	4205.66	11430.5	4184.7	11530.4		400.98	10357.6	9522.3	9524.26	9665.74	10231	9522.28	9522.28	10376.4		535.88	10731.5	10152.3	10533.1	10124.6	10560.7
1247.08	65927.1		288.78	11747.6	4179.31	4270.39	4194.9	11638.3	4173.09	11763.7		400.88	10552.9	9523.57	9527.71	9763.49	10154.1	9523.52	9523.52	10398.3		535.78	10575.2	10166.6	10571.2	10123.8	10614
1246.08	64915.9		288.68	11895.1	4167.35	4291.16	4184.06	11651	4161.12	11810.2		400.78	10646.9	9524.88	9533.25	9910.5	10052.5	9524.77	9524.77	10446.8		535.68	10610.6	10188.1	10613.8	10122.9	10679
1245.08	66307.6		288.58	11753.1	4155.3	4322.36	4173.45	11459.9	4149.07	11663.8		400.68	10872.2	9526.29	9542.57	10121.1	9943.01	9526.01	9526.01	10554.9		535.58	10828.9	10220	10661.2	10121.9	10759.2
1244.08	65032.4		288.48	11429.5	4143.53	4367.32	4163.55	11038.1	4137.3	11300.6		400.58	11040.9	9527.87	9558.37	10406.5	9839.6	9527.26	9527.26	10750.6		535.48	10795	10266.2	10714.1	10120.8	10859.5
1243.08	64518.4		288.38	10751.1	4132.28	4429.92	4154.7	10449.7	4126.05	10788.4		400.48	11295.7	9529.82	9584.8	10769.8	9751.13	9528.5	9528.5	11050		535.38	11024.6	10332	10773.1	10119.6	10985.5
1242.08	65405		288.28	10027.8	4121.79	4514.9	4147.27	9770.14	4115.55	10207.4		400.38	11771.4	9532.48	9627.78	11198.8	9681.23	9529.75	9529.75	11451		535.28	11000	10424	10838.8	10118.1	11144.7
1241.08	67024		288.18	9397.09	4112.18	4627.84	4141.57	9066.3	4105.94	9630.08		400.28	11934.1	9536.47	9695.14	11660.6	9629.66	9531	9531	11928.9		535.18	11448.2	10550.6	10912	10116.4	11346.2
1240.08	65727.1		288.08	8868.6	4103.48	4775.32	4137.81	8386.66	4097.21	9111.63		400.18	12197.6	9542.79	9796.3	12100.5	9593.88	9532.24	9532.24	12436.8		535.08	11590.1	10721.6	10993.5	10114.3	11600.8
1239.08	64489.6		287.98	8522.48	4095.52	4965.03	4136.06	7760.22	4089.19	8689.25		400.08	12736.4	9553.07	9941.01	12449.7	9570.48	9533.49	9533.49	12913.8		534.98	12014	10948.6	11084.2	10111.8	11921
1238.08	65603.1		287.88	8434.65	4088.2	5206.15	4136.52	7200.6	4081.75	8386.21		399.98	13415.9	9569.72	10136.9	12642.8	9556.08	9534.73	9534.73	13301.3		534.88	12434.5	11244.6	11185.3	10108.8	12321.1
1237.08	64066.8		287.78	8128.08	4081.33	5509.3	4139.3	6710.82	4074.63	8216.87		399.88	13635	9596.12	10385.8	12639.9	9547.83	9535.98	9535.98	13561.7		534.78	12705.7	11623.8	11298.2	10105.3	12816.7
1236.08	63401		287.68	8338.59	4074.87	5886.8	4144.66	6287.85	4067.61	8191.34		399.78	13920.4	9636.62	10678.9	12441.9	9543.56	9537.22	9537.22	13689.4		534.68	13145.4	12100.5	11424	10101.1	13423.4
1235.08	65179.7		287.58	8504.9	4068.92	6352.63	4152.98	5925.6	4060.52	8318.56		399.68	13913.2	9696.23	10993.2	12090.2	9541.73	9538.47	9538.47	13705.9		534.58	13911.4	12688.2	11564.5	10096.1	14156.7
1234.08	65840.4		287.48	8690.73	4063.85	6922.18	4164.76	5616.84	4053.19	8608.07		399.58	13682.2	9779.77	11290.5	11650.6	9541.33	9539.72	9539.72	13643.1		534.48	14806.1	13398.7	11721.5	10090	15030.2
1233.08	67428.8		287.38	9214.4	4060.37	7611.52	4180.48	5354.11	4045.28	9070.65		399.48	13639.3	9890.45	11523.7	11191.7	9541.73	9540.96	9540.96	13524.7		534.38	15789.4	14239.9	11897	10082.7	16054.2
1232.08	67360.8		287.28	9919.93	4060.14	8436.65	4200.98	5130.61	4036.66	9718.4		399.38	13439.6	10027.6	11648.7	10767.4	9542.56	9542.21	9542.21	13359.6		534.28	16891.7	15214.1	12093.3	10073.8	17233.6
1231.08	69897		287.18	10592.1	4065.89	9411.11	4227.04	4940.03	4026.96	10563.2		399.28	13231.1	10184.6	11639.3	10409.6	9543.61	9543.45	9543.45	13146.7		534.18	18488	16316.3	12313.3	10063	18566.6
1230.08	69986		287.08	11916.3	4082.45	10543.1	4259.7	4776.82	4015.84	11614.5		399.18	12868.7	10346.7	11497.9	10129.8	9544.76	9544.7	9544.7	12885.1		534.08	20244.4	17532.5	12560.2	10050.2	20042.5
1229.08	72160.9		286.98	13226.1	4117.83	11830.5	4300.32	4636.27	4003.02	12875.8		399.08	12438.1	10492.4	11254.2	9924.62	9545.97	9545.94	9545.94	12579.4		533.98	21573.5	18837.6	12838	10035.2	21640.4
1228.08	71665		286.88	14640.8	4184.66	13254.6	4350.56	4514.27	3988.2	14339.5		398.98	12151.2	10597	10953.7	9782.38	9547.2	9547.19	9547.19	12238.7		533.88	23173.3	20194.3	13151.2	10017.6	23327.9
1227.08	72218.6		286.78	16253.2	4301.97	14772	4412.49	4407.37	3971.14	15980.4		398.88	11858.1	10639.9	10643.1	9688.82	9548.44	9548.43	9548.43	11875		533.78	25288.5	21553.4	13505.1	9997.41	25061.1
1226.08	71782.4		286.68	17772.6	4497.5	16307.6	4488.76	4312.73	3951.72	17751.4		398.78	11447.7	10612.4	10358.2	9630.29	9549.68	9549.68	9549.68	11501.4		533.68	27431.5	22854.7	13906.4	9974.62	26786.5
1225.08	72631.2		286.58	19391	4809.66	17751.8	4582.56	4228	3929.87	19582.5		398.68	11028.2	10520.4	10119.7	9595.48	9550.93	9550.93	9550.93	11133.7		533.58	28749.8	24030.2	14362.4	9949.22	28443.4
1224.08	71431.3		286.48	20951.8	5289.5	18967.9	4697.8	4151.23	3905.6	21389.6		398.58	10841.8	10383	9934.45	9575.89	9552.17	9552.17	9552.17	10789		533.48	30287.4	25010	14881.9	9921.35	29970.6
1223.08	70697.4		286.38	22311.5	6001.46	19812.5	4839.1	4080.79	3878.91	23097.1		398.48	10561.2	10224.6	9799.52	9565.58	9553.42	9553.42	9553.42	10482.9		533.38	31332.6	25732.8	15475.2	9891.36	31316.7
1222.08	67983.7		286.28	23934.5	7022.55	20169.1	5011.83	4015.12	3849.64	24669.6		398.38	10520.3	10067.9	9706.69	9560.67	9554.66	9554.66	9554.66	10225.9		533.28	32329.8	26163.1	16153.7	9859.5	32457.4
1221.08	67774.5		286.18	25962.9	8439.51	19981.6	5222.63	3953.09	3817.82	26143.4		398.28	10512.7	9928.76	9646.15	9558.77	9555.91	9555.91	9555.91	10021.9		533.18	33558.6	26317.1	16930.2	9826.05	33421.3
1220.08	64834.1		286.08	27442.7	10342.1	19272.8	5479.23	3893.57	3783.3	27637.9		398.18	10236.6	9815.45	9608.67	9558.46	9557.15	9557.15	9557.15	9868.28		533.08	33956.8	26295.1	17818.2	9791.23	34322.1
1219.08	61263.8		285.98	29475.2	12813.5	18136.3	5790.78	3835.37	3745.75	29338.7		398.08	10064.8	9729.51	9586.71	9558.98	9558.4	9558.4	9558.4	9758.4		532.98	34738.5	26048.3	18831.4	9755.08	35124.6
1218.08	59421.8		285.88	31888.1	15916.9	16707.8	6168.08	3777.22	3704.61	31456.2		397.98	10276.6	9668.29	9574.62	9559.89	9559.65	9559.65	9559.65	9683.51		532.88	35677.1	25521.8	19982.1	9717.74	35786.1
1217.08	56947.7		285.78	35306.4	19681.1	15130	6624.4	3718.12	3659.49	34175.1		397.88	10238.9	9627.12	9568.52	9560.99	9560.89	9560.89	9560.89	9634.85		532.78	36155.3	24741.7	21278.6	9679.37	36340.9
1216.08	54548.6		285.68	38603	24084.2	13525	7175.32	3656.73	3609.54	37612.6		397.78	10260.3	9600.94	9565.88	9562.18	9562.14	9562.14	9562.14	9604.73		532.68	36818.1	23746.2	22720.9	9640.03	36827
1215.08	51680.3		285.58	42728.2	29041.6	11982	7839.84	3591.98	3554.13	41793.1		397.68	10041.9	9585.26	9565.15	9563.4	9563.38	9563.38	9563.38	9587.04		532.58	37101.4	22582.1	24293.8	9599.73	37276.2
1214.08	47910.9		285.48	46839.6	34397.6	10556.4	8640.44	3522.62	3492.37	46640		397.58	9756.89	9576.5	9565.43	9564.63	9564.63	9564.63	9564.63	9577.31		532.48	37754.3	21301.6	25958.7	9558.62	37701.7
1213.08	47578.9		285.38	52037.4	39926.8	9275.67	9604.02	3447.82	3423.73	51983.2		397.48	9924.39	9572.07	9566.23	9565.88	9565.87	9565.87	9565.87	9572.43		532.38	38195.8	19957.7	27642.4	9516.84	38083.3
1212.08	46354.7		285.28	57152.4	45344.7	8147.33	10761.6	3366.77	3347.65	57577.4		397.38	10019.7	9570.24	9567.27	9567.12	9567.12	9567.12	9567.12	9570.39		532.28	38263	18600.6	29230.5	9474.43	38356.7
1211.08	45575.9		285.18	62185.8	50328.7	7166.2	12147.8	3278.89	3263.78	63130.3		397.28	9811.16	9569.88	9568.43	9568.37	9568.37	9568.37	9568.37	9569.94		532.18	38746.9	17274.8	30571.1	9431.56	38414.4
1210.08	44467.6		285.08	67473.6	54548.8	6320.23	13799.1	3184	3172.1	68335.8		397.18	9612.31	9570.32	9569.63	9569.61	9569.61	9569.61	9569.61	9570.34		532.08	38423.7	16017.4	31503.7	9388.6	38132.6
1209.08	44846.8		284.98	71539.7	57702	5594.19	15749.1	3082.22	3072.88	72908.9		397.08	9785.11	9571.17	9570.87	9570.86	9570.86	9570.86	9570.86	9571.18		531.98	37866.2	14856.3	31933.2	9346	37443.5
1208.08	43963		284.88	75872.5	59547.7	4972.07	18020.8	2973.88	2966.59	76614.7		396.98	10068.3	9572.24	9572.11	9572.1	9572.1	9572.1	9572.1	9572.24		531.88	36811.7	13810.2	31963.9	9304.34	36469.8
1207.08	43539.2		284.78	79466.9	59937.2	4438.9	20612.5	2859.94	2854.26	79285.7		396.88	10225	9573.41	9573.35	9573.35	9573.35	9573.35	9573.35	9573.41		531.78	34873	12889.5	31612.1	9264.29	35237.3
1206.08	42516.4		284.68	81075.2	58832.9	3981.2	23477.3	2741.63	2737.23	80821.3		396.78	10112.6	9574.62	9574.59	9574.59	9574.59	9574.59	9574.59	9574.62		531.68	33158.2	12096.3	30776.7	9226.27	33646.7
1205.08	42981.3		284.58	82096	56312.8	3587.2	26496.9	2620.38	2616.99	81166.3		396.68	9924.33	9575.85	9575.84	9575.84	9575.84	9575.84	9575.84	9575.85		531.58	31398.7	11427.1	29551.2	9190.83	31787.5
1204.08	43238.3		284.48	81342.8	52561.3	3247.65	29459.8	2498.47	2495.86	80279.7		396.58	10024.8	9577.09	9577.09	9577.09	9577.09	9577.09	9577.09	9577.09		531.48	29009.6	10873.4	28058.1	9158.23	29773.2
1203.08	42361.7		284.38	78149.1	47846	2954.8	32060.9	2378.08	2376.09	78111.5		396.48	9762.57	9578.33	9578.33	9578.33	9578.33	9578.33	9578.33	9578.33		531.38	27121.4	10423.3	26421.5	9128.33	27716.5
1202.08	42226.5		284.28	74572.3	42484.8	2702.21	33959.2	2261.21	2259.69	74628.4		396.38	9911.51	9579.58	9579.58	9579.58	9579.58	9579.58	9579.58	9579.58		531.28	25580.1	10063.9	24747.8	9101.17	25710.6
1201.08	42671.1		284.18	69665.9	36811.1	2484.91	34925.8	2149.96	2148.81	69925.4		396.28	10116.1	9580.82	9580.82	9580.82	9580.82	9580.82	9580.82	9580.82		531.18	23835.7	9781.6	23116.6	9076.79	23821.4
1200.08	43028.9		284.08	63817	31139.2	2298.57	35074.5	2045.92	2045.04	64423.1		396.18	9977.36	9582.07	9582.07	9582.07	9582.07	9582.07	9582.07	9582.07		531.08	21908.6	9563.07	21579.5	9054.92	22087.6
1199.08	42084.9		283.98	57930.5	25736.6	2139.38	34571.7	1950.14	1949.48	58549.3		396.08	9913.38	9583.31	9583.31	9583.31	9583.31	9583.31	9583.31	9583.31		530.98	20461.4	9396.29	20165.1	9035.44	20526
1198.08	41308.7		283.88	51307.8	20806.6	2004.14	33004	1863.4	1862.91	52089.4		395.98	9835.99	9584.56	9584.56	9584.56	9584.56	9584.56	9584.56	9584.56		530.88	18969.4	9270.54	18885.3	9018.13	19137.7
1197.08	41583.6		283.78	45231.2	16480.7	1889.87	30600.2	1785.94	1785.57	45400.1		395.88	9803.66	9585.81	9585.81	9585.81	9585.81	9585.81	9585.81	9585.81		530.78	18213.4	9176.73	17740.1	9002.8	17914.1
1196.08	43033.1		283.68	39534.3	12821.4	1794.01	27687.9	1717.84	1717.57	38868.5		395.78	9878.55	9587.05	9587.05	9587.05	9587.05	9587.05	9587.05	9587.05		530.68	17058.7	9107.24	16723.2	8989.15	16841.3
1195.08	43601.4		283.58	33476.6	9831.16	1714.23	24582.2	1658.81	1658.61	32810.6		395.68	9875.93	9588.3	9588.3	9588.3	9588.3	9588.3	9588.3	9588.3		530.58	16192	9056	15824.4	8977.01	15903.3
1194.08	41949.8		283.48	28509.5	7467.31	1648.38	21526.2	1608.36	1608.21	27425.6		395.58	9701.06	9589.54	9589.54	9589.54	9589.54	9589.54	9589.54	9589.54		530.48	15334.1	9018.13	15031.9	8966.07	15084
1193.08	42391.3		283.38	23506.7	5657.41	1594.62	18675.7	1565.94	1565.83	22796.1		395.48	9706.82	9590.79	9590.79	9590.79	9590.79	9590.79	9590.79	9590.79		530.38	14851.3	8990.11	14334.3	8956.3	14368.1
1192.08	42688.1		283.28	19218.5	4313.97	1551.28	16110.5	1530.89	1530.81	18914.2		395.38	9870.87	9592.03	9592.03	9592.03	9592.03	9592.03	9592.03	9592.03		530.28	14240.4	8969.13	13720.1	8947.49	13741.8
1191.08	42909		283.18	15670	3346.06	1516.45	13856.7	1502.06	1502	15715.3		395.28	10220.6	9593.28	9593.28	9593.28	9593.28	9593.28	9593.28	9593.28		530.18	13803.5	8953.16	13179.3	8939.51	13192.9
1190.08	42922.6		283.08	13327.8	2668.75	1488.73	11907.9	1478.66	1478.62	13108.2		395.18	9983.23	9594.52	9594.52	9594.52	9594.52	9594.52	9594.52	9594.52		530.08	13318.5	8940.77	12702.5	8932.29	12711
1189.08	42726.7		282.98	10948	2207.91	1466.75	10240.3	1459.76	1459.73	10995.6		395.08	9859.32	9595.77	9595.77	9595.77	9595.77	9595.77	9595.77	9595.77		529.98	12764.9	8931.07	12281.8	8925.87	12287
1188.08	42764.4		282.88	8926.63	1902.61	1449.3	8822.78	1444.48	1444.46	9285.78		394.98	9911.73	9597.02	9597.02	9597.02	9597.02	9597.02	9597.02	9597.02		529.88	12110.9	8923.33	11910.1	8920.19	11913.3
1187.08	43027.8		282.78	7482.42	1705.32	1435.36	7622.77	1432.06	1432.05	7899.36		394.88	9877.7	9598.26	9598.26	9598.26	9598.26	9598.26	9598.26	9598.26		529.78	11746.1	8916.97	11581.2	8915.1	11583.1
1186.08	44222.3		282.68	6430.76	1580.83	1424.31	6609.72	1422.08	1422.07	6770.74		394.78	9775	9599.51	9599.51	9599.51	9599.51	9599.51	9599.51	9599.51		529.68	11759.9	8911.76	11289.8	8910.66	11290.9
1185.08	42756.9		282.58	5448.22	1503.81	1415.47	5755.83	1413.97	1413.96	5847.2		394.68	9461.29	9600.75	9600.75	9600.75	9600.75	9600.75	9600.75	9600.75		529.58	11117.4	8907.5	11031.4	8906.86	11032
1184.08	43528.9		282.48	4876.26	1456.82	1408.29	5036.81	1407.29	1407.29	5087.35		394.58	9464.77	9602	9602	9602	9602	9602	9602	9602		529.48	10590.2	8903.89	10801.7	8903.53	10802
1183.08	42938.1		282.38	4267.77	1428.34	1402.41	4431.81	1401.75	1401.74	4459.07		394.48	9653.42	9603.24	9603.24	9603.24	9603.24	9603.24	9603.24	9603.24		529.38	10519.5	8900.84	10597.4	8900.64	10597.6
1182.08	43766.4		282.28	3822.17	1411	1397.52	3923.06	1397.09	1397.09	3937.41		394.38	9717.47	9625.41	9625.41	9625.41	9625.41	9625.41	9625.41	9625.41		529.28	10270	8898.4	10415.5	8898.29	10415.6
1181.08	44541.8		282.18	3558.8	1400.18	1393.38	3495.49	1393.1	1393.09	3502.87		394.28	9719.27	9647.57	9647.57	9647.57	9647.57	9647.57	9647.57	9647.57		529.18	9905.48	8896.45	10253.5	8896.39	10253.6
1180.08	44241.8		282.08	3287.16	1393.21	1389.88	3136.5	1389.7	1389.7	3140.2		394.18	9897.86	9669.73	9669.73	9669.73	9669.73	9669.73	9669.73	9669.73		529.08	9592.18	8894.78	10108.9	8894.75	10108.9
1179.08	44310.4		281.98	2941.98	1388.42	1386.84	2835.31	1386.72	1386.72	2837.13		394.08	9950.44	9691.89	9691.89	9691.89	9691.89	9691.89	9691.89	9691.89		528.98	9698.42	8893.38	9979.67	8893.36	9979.68
1178.08	44188.3		281.88	2896.4	1384.94	1384.22	2582.94	1384.14	1384.14	2583.82		393.98	9978.85	9714.05	9714.05	9714.05	9714.05	9714.05	9714.05	9714.05		528.88	9680.86	8892.22	9864.18	8892.21	9864.19
1177.08	43913.6		281.78	2538.17	1382.31	1381.99	2371.82	1381.94	1381.94	2372.24		393.88	9768.03	9736.21	9736.21	9736.21	9736.21	9736.21	9736.21	9736.21		528.78	9447.93	8891.14	9760.75	8891.13	9760.76
1176.08	44266.4		281.68	2319.76	1380.27	1380.14	2195.54	1380.11	1380.11	2195.73		393.78	9742.76	9758.37	9758.37	9758.37	9758.37	9758.37	9758.37	9758.37		528.68	9670.35	8890.12	9668.06	8890.12	9668.06
1175.08	44975.4		281.58	2111.61	1378.63	1378.57	2048.59	1378.56	1378.56	2048.68		393.68	9786.87	9780.53	9780.53	9780.53	9780.53	9780.53	9780.53	9780.53		528.58	9373.76	8889.23	9585.02	8889.23	9585.02
1174.08	44747.3		281.48	2015.18	1377.33	1377.31	1926.4	1377.3	1377.3	1926.44		393.58	9820.84	9802.69	9802.69	9802.69	9802.69	9802.69	9802.69	9802.69		528.48	9265.96	8888.47	9510.62	8888.47	9510.62
1173.08	45190.7		281.38	1933.9	1376.25	1376.25	1824.98	1376.24	1376.24	1825		393.48	9956.39	9824.85	9824.85	9824.85	9824.85	9824.85	9824.85	9824.85		528.38	9224.01	8887.82	9443.93	8887.82	9443.94
1172.08	43887.4		281.28	1911.98	1375.32	1375.32	1740.98	1375.32	1375.32	1740.99		393.38	9925.32	9847.01	9847.01	9847.01	9847.01	9847.01	9847.01	9847.01		528.28	9115.8	8887.29	9384.19	8887.29	9384.19
1171.08	45092.4		281.18	1867.67	1374.55	1374.55	1671.62	1374.55	1374.55	1671.63		393.28	9685.51	--	--	--	--	--	--	9685.51		528.18	9239.86	8886.77	9330.56	8886.77	9330.56
1170.08	45220.2		281.08	1611.38	1373.92	1373.92	1614.51	1373.92	1373.92	1614.51												528.08	9314.53	8886.31	9282.47	8886.31	9282.47
1169.08	45317.1		280.98	1591.34	1373.4	1373.4	1567.63	1373.4	1373.4	1567.63												527.98	9091.16	8885.9	9239.35	8885.9	9239.35
1168.08	45680		280.88	1532.17	1373	1373	1529.28	1373	1373	1529.28												527.88	9051.45	8885.49	9200.63	8885.49	9200.63
1167.08	45624.1		280.78	1544.31	1372.7	1372.7	1498.01	1372.7	1372.7	1498.01												527.78	9129.44	8885.1	9165.92	8885.1	9165.92
1166.08	45662.8		280.68	1556.47	1372.44	1372.44	1472.58	1372.44	1372.44	1472.58												527.68	9133.1	8884.79	9134.85	8884.79	9134.85
1165.08	45172.9		280.58	1460.61	1372.21	1372.22	1451.95	1372.21	1372.21	1451.95												527.58	9073.93	8884.51	9107.01	8884.51	9107.01
1164.08	45404.6		280.48	1498.95	1372.02	1372.02	1435.28	1372.02	1372.02	1435.28												527.48	8985.99	8884.23	9082.07	8884.23	9082.07
1163.08	45983.1		280.38	1414.59	1371.85	1371.85	1421.85	1371.85	1371.85	1421.85												527.38	9031.99	8883.94	9059.71	8883.94	9059.71
1162.08	45547.7		280.28	1300.71	1371.71	1371.71	1411.09	1371.71	1371.71	1411.09												527.28	9177.33	8883.63	9039.66	8883.63	9039.66
1161.08	46245.7		280.18	1272.62	--	--	--	--	--	1303.51												527.18	9180.23	8883.3	9021.69	8883.3	9021.69
1160.08	45112.7																					527.08	9159.95	8882.97	9005.6	8882.97	9005.6
1159.08	46117.1																					526.98	8978.43	8882.67	8991.23	8882.67	8991.23
1158.08	46323.4																					526.88	8927.94	8882.42	8978.44	8882.42	8978.44
1157.08	44881.5																					526.78	9012.91	8882.33	8967.17	8882.33	8967.17
1156.08	46301.4																					526.68	8633.53	8882.3	8957.2	8882.3	8957.2
1155.08	46168.5																					526.58	8945.95	8882.3	8948.34	8882.3	8948.34
1154.08	45763.5																					526.48	8899.28	8882.26	8940.44	8882.26	8940.44
1153.08	45685.1																					526.38	9050.27	8926.99	8978.19	8926.99	8978.19
1152.08	46838.9																					526.28	8890.96	8971.73	9016.73	8971.73	9016.73
1151.08	46769.7																					526.18	9046.4	--	--	--	9085.91
1150.08	46611.9
1149.08	45669.6
1148.08	47289.4
1147.08	47584.1
1146.08	47258
1145.08	46164
1144.08	46447
1143.08	46327.8
1142.08	47277.9
1141.08	47340.8
1140.08	46704.1
1139.08	46593
1138.08	47833
1137.08	47630.3
1136.08	48038.3
1135.08	46875.3
1134.08	46838.5
1133.08	48698.6
1132.08	48897.7
1131.08	48235
1130.08	47984.8
1129.08	48782.7
1128.08	48106.7
1127.08	48674
1126.08	48183
1125.08	48180
1124.08	48702.7
1123.08	49308.8
1122.08	48871.7
1121.08	48149.4
1120.08	48510.6
1119.08	48563.4
1118.08	48359.3
1117.08	48837.4
1116.08	48354.4
1115.08	48511
1114.08	48899.7
1113.08	49671.9
1112.08	49336.6
1111.08	49060.8
1110.08	50772.5
1109.08	49817.7
1108.08	51335.1
1107.08	50414.6
1106.08	51131.1
1105.08	51235.5
1104.08	50204.9
1103.08	49738.6
1102.08	50495.3
1101.08	49595.3
1100.08	48618.2
1099.08	49375.7
1098.08	49722.2
1097.08	50051.5
1096.08	50694
1095.08	50842
1094.08	50313.1
1093.08	49651.6
1092.08	49599.3
1091.08	49587.6
1090.08	49800.6
1089.08	49476.1
1088.08	50597.3
1087.08	50646.6
1086.08	50217.9
1085.08	50041.2
1084.08	50014.8
1083.08	50177.5
1082.08	52155.3
1081.08	51187.2
1080.08	50858
1079.08	50231
1078.08	51848.2
1077.08	51093.6
1076.08	50953.9
1075.08	50735.3
1074.08	50974.8
1073.08	51643.9
1072.08	53476.3
1071.08	54978.1
1070.08	52659.5
1069.08	52103.8
1068.08	51765.7
1067.08	52837.4
1066.08	52471.8
1065.08	52464.3
1064.08	51709.1
1063.08	52285.4
1062.08	52033.4
1061.08	52742.3
1060.08	52984.6
1059.08	52602.5
1058.08	52190.1
1057.08	53226.8
1056.08	53446.3
1055.08	54282.4
1054.08	52776.5
1053.08	53586.3
1052.08	53676.2
1051.08	56241.1
1050.08	54554.9
1049.08	54073.7
1048.08	54588.9
1047.08	54240.8
1046.08	54380.7
1045.08	54536.9
1044.08	56143.6
1043.08	55215.5
1042.08	55769.3
1041.08	55530.1
1040.08	56230.4
1039.08	55903.6
1038.08	55786.9
1037.08	56028.7
1036.08	56214.8
1035.08	55824.8
1034.08	56509.5
1033.08	56455.4
1032.08	56909
1031.08	55881.6
1030.08	57521.3
1029.08	58178.8
1028.08	57251
1027.08	58621
1026.08	58430.9
1025.08	58486.3
1024.08	58472.3
1023.08	58328.5
1022.08	57838.4
1021.08	59161
1020.08	59500.2
1019.08	58858.1
1018.08	59300.1
1017.08	59410.2
1016.08	60338.7
1015.08	59592.6
1014.08	58706.2
1013.08	58629.3
1012.08	59305
1011.08	59616.3
1010.08	59898
1009.08	59723
1008.08	60714.9
1007.08	60303.1
1006.08	61021.1
1005.08	61699.1
1004.08	62788.1
1003.08	64010.2
1002.08	63684.6
1001.08	62686.2
1000.08	63826.9
999.08	63645.5
998.08	62894.5
997.08	63545.8
996.08	63437
995.08	62333.3
994.08	61720.4
993.08	61370.9
992.08	60483.8
991.08	60430.3
990.08	59086
989.08	57546.3
988.08	57882.1
987.08	57386.5
986.08	58843.6
985.08	58345
984.08	58930.3
983.08	61706.7
982.08	61579.1
981.08	62188.6
980.08	65935.1
979.08	68705.3
978.08	69253.5
977.08	69096.9
976.08	68471.3
975.08	67493.8
974.08	65612.8
973.08	64104.9
972.08	63462.3
971.08	61159.2
970.08	57924.6
969.08	54606
968.08	52202.4
967.08	50553.7
966.08	48443.5
965.08	46901.5
964.08	46598.4
963.08	45798.7
962.08	45949
961.08	45763.3
960.08	45589.3
959.08	45328.3
958.08	45338
957.08	47477.5
956.08	45642.7
955.08	45723.6
954.08	45615.7
953.08	45162.4
952.08	45618.3
951.08	46208.7
950.08	45497.8
949.08	45893.5
948.08	46228.6
947.08	45977.1
946.08	46203.7
945.08	48167.4
944.08	47447.7
943.08	47338.9
942.08	45885.5
941.08	47491.2
940.08	47430.6
939.08	47592
938.08	47450
937.08	46838.7
936.08	47486.7
935.08	47829.7
934.08	47285.2
933.08	47560.1
932.08	47562.3
931.08	47240.3
930.08	47612.5
929.08	48723
928.08	47520.9
927.08	47980.5
926.08	48705.8
925.08	47888
924.08	48559.3
923.08	49011.8
922.08	48393.6
921.08	48099
920.08	49624.1
919.08	48563.3
918.08	47696.7
917.08	49108.9
916.08	48349.5
915.08	48608.9
914.08	49282.2
913.08	49257.8
912.08	48393.2
911.08	49799
910.08	50078
909.08	49681.1
908.08	49407.4
907.08	48630.2
906.08	49393.6
905.08	50172.1
904.08	50792.5
903.08	50248.2
902.08	50229.6
901.08	51706.2
900.08	51117.9
899.08	50930.1
898.08	50431.8
897.08	49844
896.08	50208.4
895.08	51154.6
894.08	52306.1
893.08	51353.6
892.08	50465.7
891.08	51015.9
890.08	52843
889.08	50601.7
888.08	51319.6
887.08	51964.3
886.08	52421.3
885.08	51141.1
884.08	51274.2
883.08	51410.9
882.08	51627.6
881.08	51609.4
880.08	53266.7
879.08	51857.1
878.08	51660.3
877.08	52502.6
876.08	53020.3
875.08	52964
874.08	53389.3
873.08	53368.1
872.08	52371.4
871.08	52989.9
870.08	53594.7
869.08	53272.2
868.08	53511
867.08	53480.5
866.08	52938.8
865.08	52189.1
864.08	54109.4
863.08	55065.9
862.08	55676.8
861.08	54147.5
860.08	55149.6
859.08	53626
858.08	54555
857.08	54745.5
856.08	55062.5
855.08	55664.7
854.08	55251.5
853.08	55562.8
852.08	53446.6
851.08	55603.7
850.08	55995.8
849.08	55011.6
848.08	56522.6
847.08	56279.6
846.08	55250.2
845.08	54905.4
844.08	56033.6
843.08	56132.9
842.08	55704.3
841.08	55603.1
840.08	56139.5
839.08	56311.3
838.08	56562.4
837.08	57216.7
836.08	56167.9
835.08	56805.4
834.08	55957.2
833.08	56377.5
832.08	56790.4
831.08	56706.6
830.08	58069
829.08	57245.7
828.08	56708
827.08	57156
826.08	57738.6
825.08	58486.8
824.08	58115.4
823.08	57921.7
822.08	58358.5
821.08	58816.2
820.08	58350.8
819.08	57765.1
818.08	57713.5
817.08	58538.7
816.08	59179
815.08	60011.5
814.08	59101.4
813.08	59421.9
812.08	59447.9
811.08	59649.6
810.08	60276
809.08	60274.8
808.08	58913.3
807.08	59958.7
806.08	61631.2
805.08	60832.8
804.08	59891.1
803.08	60211.3
802.08	60235.9
801.08	59324.5
800.08	60206.7
799.08	61853.4
798.08	60508.5
797.08	62227.5
796.08	62076.6
795.08	61302.3
794.08	61221.2
793.08	61649.4
792.08	61075.1
791.08	60371.2
790.08	61481.5
789.08	62589.8
788.08	61172.2
787.08	61989.5
786.08	62687.2
785.08	63195.2
784.08	62282.9
783.08	62475.4
782.08	62385.5
781.08	64257.3
780.08	63847.3
779.08	64364.7
778.08	62989.4
777.08	63073.7
776.08	63613.6
775.08	63609.7
774.08	64522.1
773.08	63184.7
772.08	64310.5
771.08	64785.9
770.08	64136.6
769.08	63299.8
768.08	64455.3
767.08	65898.9
766.08	65391.5
765.08	64718.4
764.08	65041.8
763.08	64481.1
762.08	64444.8
761.08	63648.8
760.08	63375.6
759.08	64455.1
758.08	63369.2
757.08	64539.8
756.08	65224.6
755.08	65518.9
754.08	65096.7
753.08	65335.3
752.08	64158.8
751.08	65546.3
750.08	65383.2
749.08	65214.4
748.08	65254.4
747.08	64816.8
746.08	65610.2
745.08	65013.3
744.08	65907.4
743.08	65506.6
742.08	64773.1
741.08	65137.6
740.08	65286.6
739.08	65608.7
738.08	66651
737.08	65278.1
736.08	65058.7
735.08	65939.5
734.08	65487.6
733.08	66128.3
732.08	65442.4
731.08	65051.8
730.08	66139.3
729.08	66281.8
728.08	66483
727.08	66129.1
726.08	66170.9
725.08	67048.9
724.08	66474.2
723.08	65639.2
722.08	66532.3
721.08	66993.5
720.08	66994.6
719.08	66366.7
718.08	66485.4
717.08	67932.3
716.08	68178.4
715.08	67252.8
714.08	67082.3
713.08	67680.1
712.08	67843.7
711.08	67990.7
710.08	67301.2
709.08	68731.2
708.08	67516.8
707.08	69514.1
706.08	69080.7
705.08	67022.5
704.08	69987.4
703.08	68931.2
702.08	69435.3
701.08	69647.4
700.08	69634
699.08	68851
698.08	69299.5
697.08	69963.1
696.08	70706.8
695.08	68450.1
694.08	69712.5
693.08	70863.6
692.08	70111.1
691.08	70117.6
690.08	70730.2
689.08	69735.5
688.08	70485
687.08	70543.6
686.08	70663.9
685.08	70585.4
684.08	70250.6
683.08	71713.9
682.08	72411.3
681.08	71546.6
680.08	72557.2
679.08	70929
678.08	71077.2
677.08	71692.3
676.08	72789.5
675.08	71433.2
674.08	73772.7
673.08	72863.5
672.08	73179.8
671.08	73023.9
670.08	73382
669.08	73826.5
668.08	73552
667.08	73056.6
666.08	73628.8
665.08	73715.1
664.08	74330.1
663.08	73750.3
662.08	72354.4
661.08	74993.4
660.08	74591
659.08	73998.4
658.08	73741.3
657.08	73652.2
656.08	75558.8
655.08	75547.6
654.08	74205.4
653.08	75356.9
652.08	75243.7
651.08	76265.7
650.08	76336.5
649.08	75291.5
648.08	75575.6
647.08	75438.4
646.08	75215.1
645.08	76802
644.08	77179
643.08	77391.4
642.08	77442.4
641.08	76016.6
640.08	75498.5
639.08	75617.3
638.08	75289.5
637.08	77912.8
636.08	76971.7
635.08	77300.8
634.08	77350.1
633.08	77827.1
632.08	76266.7
631.08	76959.4
630.08	78124.1
629.08	77396.9
628.08	78230.7
627.08	79206.8
626.08	77553
625.08	78410.1
624.08	78064.1
623.08	78653.3
622.08	79669.4
621.08	78787.8
620.08	78701.4
619.08	78736.2
618.08	80496.8
617.08	79470.7
616.08	79609.5
615.08	78361.8
614.08	78931.4
613.08	80104.6
612.08	80541.2
611.08	81212.2
610.08	81504.7
609.08	80630
608.08	80691.4
607.08	80689.7
606.08	81494.7
605.08	82269.9
604.08	80627
603.08	81067
602.08	81502.9
601.08	82992.1
600.08	82214.6
599.08	81713.7
598.08	82743.9
597.08	81022.8
596.08	80569.7
595.08	82350.9
594.08	82269
593.08	82297.7
592.08	83663.7
591.08	81336.1
590.08	82184.6
589.08	83651.5
588.08	82844
587.08	84209.3
586.08	84197.1
585.08	83359.3
584.08	83408.6
583.08	84768.2
582.08	84584.2
581.08	84049.9
580.08	84764.5
579.08	84661.6
578.08	84182.1
577.08	85418.9
576.08	84872.6
575.08	84321
574.08	83165.5
573.08	83393.1
572.08	85063.2
571.08	83971.6
570.08	82969.8
569.08	83863.9
568.08	83968.1
567.08	83785.3
566.08	84031.8
565.08	83932.5
564.08	85000.7
563.08	85446.4
562.08	85505.1
561.08	86947.4
560.08	87957.9
559.08	89164.6
558.08	90010.5
557.08	89268.1
556.08	91438.8
555.08	90092.4
554.08	89417.5
553.08	87124.2
552.08	87054.6
551.08	86610.3
550.08	84954.8
549.08	82712.4
548.08	82537.8
547.08	79408.1
546.08	78766.1
545.08	75855
544.08	72718.9
543.08	72422.2
542.08	70735.3
541.08	69787.6
540.08	68428.1
539.08	68729.4
538.08	69439.8
537.08	71637.7
536.08	74003.3
535.08	91759.5
534.08	149843
533.08	219635
532.08	222675
531.08	148605
530.08	88032.5
529.08	67112.6
528.08	63651.4
527.08	59507.6
526.08	59438.3
525.08	58458.8
524.08	59461.5
523.08	59093.7
522.08	58802.3
521.08	59374.7
520.08	58635.1
519.08	59697.5
518.08	59119.7
517.08	58950.7
516.08	59423.8
515.08	58299.5
514.08	60069.4
513.08	58471.1
512.08	59420.6
511.08	59580.7
510.08	59506.5
509.08	59006.4
508.08	57694.1
507.08	59555.2
506.08	59862.8
505.08	60427.2
504.08	60015.4
503.08	58612.7
502.08	60433
501.08	60042.7
500.08	59953.9
499.08	60371.8
498.08	62318.5
497.08	63502.9
496.08	62203.4
495.08	60625.3
494.08	60165.2
493.08	60689.7
492.08	59531.7
491.08	58570.9
490.08	61056.6
489.08	60515.7
488.08	59297.9
487.08	60153.6
486.08	61296.2
485.08	59800.4
484.08	61300.1
483.08	60927.1
482.08	60560
481.08	61323.7
480.08	61022.8
479.08	61264.5
478.08	61786.3
477.08	62305
476.08	62679.1
475.08	63230.6
474.08	62982.3
473.08	62138.2
472.08	63038.9
471.08	61744.9
470.08	62754.4
469.08	63745
468.08	62816.8
467.08	63295.8
466.08	63383.5
465.08	64463.5
464.08	63201.3
463.08	63925.8
462.08	63426.1
461.08	63298.3
460.08	63723
459.08	63838.1
458.08	62877.6
457.08	63385.2
456.08	63994
455.08	63681.4
454.08	64451
453.08	64910.7
452.08	63200.9
451.08	63196.7
450.08	63772.2
449.08	63778.3
448.08	63836.7
447.08	64523.7
446.08	63998.2
445.08	65167.5
444.08	65555.9
443.08	65938.1
442.08	65477.2
441.08	63966.9
440.08	65410.5
439.08	65446.9
438.08	66726.4
437.08	67199.9
436.08	66092.4
435.08	65070.8
434.08	64877.2
433.08	65068.2
432.08	65088.2
431.08	65082.2
430.08	66579.6
429.08	65795.2
428.08	66361.2
427.08	66943.1
426.08	66481
425.08	66708
424.08	66054.1
423.08	67599.7
422.08	67512.9
421.08	67270.4
420.08	68021.3
419.08	67438.7
418.08	67606.9
417.08	66772.5
416.08	65876.4
415.08	66996.1
414.08	67314.5
413.08	66355.2
412.08	67827.1
411.08	65958.6
410.08	66346.7
409.08	66683.9
408.08	67016.9
407.08	67340.3
406.08	66785
405.08	66787.5
404.08	65455
403.08	67305.8
402.08	67994.5
401.08	72363
400.08	81820.7
399.08	82391.3
398.08	71399.7
397.08	68147.4
396.08	66429.8
395.08	66933.3
394.08	66974.6
393.08	66969.1
392.08	67832.6
391.08	67263.6
390.08	67175.6
389.08	66217.2
388.08	65440
387.08	65980.1
386.08	67499.1
385.08	66653.8
384.08	67912.9
383.08	67369.9
382.08	67216.6
381.08	66489.1
380.08	69090.1
379.08	67110.4
378.08	68030.8
377.08	66718.2
376.08	68281.2
375.08	68527
374.08	68213
373.08	68219.6
372.08	68970.7
371.08	69048.6
370.08	68625.7
369.08	68665.5
368.08	68109.6
367.08	69572.1
366.08	68854.9
365.08	69088
364.08	69102.6
363.08	70413.5
362.08	69754
361.08	70136.2
360.08	70140.1
359.08	71300.7
358.08	70633.8
357.08	70257.1
356.08	71214.9
355.08	70730.1
354.08	71449.9
353.08	71375.7
352.08	70964.1
351.08	70996.7
350.08	72458.8
349.08	71106.1
348.08	72879.2
347.08	72735
346.08	72441.8
345.08	72268.8
344.08	72544.6
343.08	71589.8
342.08	71433.8
341.08	71847.6
340.08	72100.9
339.08	72094.2
338.08	70339.9
337.08	72754.4
336.08	72542.7
335.08	72982.8
334.08	73636.1
333.08	73749.6
332.08	73722.9
331.08	73621.5
330.08	73293.6
329.08	73835.8
328.08	73148.3
327.08	72588.7
326.08	73005.2
325.08	73297.9
324.08	72581.2
323.08	73356.4
322.08	72807
321.08	73794.1
320.08	73914.3
319.08	75137
318.08	75753
317.08	75835.2
316.08	75548.5
315.08	75927.3
314.08	75596.9
313.08	76461.5
312.08	78114.1
311.08	78333.7
310.08	78896.4
309.08	79392.9
308.08	80360
307.08	78863.3
306.08	78700.8
305.08	76967.7
304.08	74179.8
303.08	69900.3
302.08	65168.7
301.08	61483.2
300.08	56248.5
299.08	51251
298.08	46724
297.08	43948
296.08	40127
295.08	36717.4
294.08	34366.2
293.08	32393.3
292.08	33316.3
291.08	36660.1
290.08	47913.5
289.08	67761.4
288.08	74917.9
287.08	110656
286.08	236600
285.08	405256
284.08	355042
283.08	119417
282.08	29315.7
281.08	13914.6
280.08	9871.57
279.08	8275.21
278.08	6721.49
277.08	5924.44
276.08	5539.83
275.08	5293.73
274.08	4973.5
273.08	5315.46
272.08	4781.71
271.08	4923.59
270.08	5235.18
269.08	5236.12
268.08	5207.25
267.08	4786.67
266.08	4816.67
265.08	4785.7
264.08	4692.51
263.08	4804.64
262.08	4695.75
261.08	4606.13
260.08	4724.66
259.08	4585.16
258.08	5025.22
257.08	4595.93
256.08	4978.62
255.08	4869.31
254.08	5001.94
253.08	5051.31
252.08	4949.25
251.08	4792
250.08	4667.62
249.08	4723.25
248.08	4830.01
247.08	4411.39
246.08	4573.1
245.08	4644.06
244.08	4626.97
243.08	4909.1
242.08	4846.97
241.08	4793.15
240.08	4650.9
239.08	4424.97
238.08	4635.22
237.08	4575.41
236.08	4893.2
235.08	4754.69
234.08	5096.54
233.08	4836.39
232.08	5050.69
231.08	5084.63
230.08	4996.95
229.08	4978.02
228.08	4851.81
227.08	4981.51
226.08	4901.89
225.08	4865.93
224.08	4988.76
223.08	5049.12
222.08	4943.12
221.08	4597.79
220.08	4508.66
219.08	5100.78
218.08	5055.97
217.08	4656.42
216.08	4742.22
215.08	5350.97
214.08	4837.14
213.08	4748.22
212.08	4542.32
211.08	4900.16
210.08	4828.68
209.08	4559.18
208.08	4772.84
207.08	4866.09
206.08	4766.71
205.08	4761.4
204.08	4809.38
203.08	4450.16
202.08	4593.34
201.08	4949.15
200.08	4938.52
199.08	4960.64
198.08	4945
197.08	5164.35
196.08	5245.86
195.08	4667.59
194.08	4588.97
193.08	4839.96
192.08	5127.07
191.08	4904.2
190.08	4823.36
189.08	4720.02
188.08	5044.13
187.08	4736.64
186.08	4732.55
185.08	4621.15
184.08	4788.46
183.08	4728.82
182.08	5068.6
181.08	4847.6
180.08	4837.82
179.08	4721.05
178.08	4749.24
177.08	4885.34
176.08	5035.69
175.08	4727.43
174.08	5075.71
173.08	4971.52
172.08	4629.47
171.08	4932.89
170.08	5327.56
169.08	5393.95
168.08	5607.96
167.08	5649.64
166.08	5232.07
165.08	4942.64
164.08	5455.81
163.08	5474.38
162.08	4958.57
161.08	4773.8
160.08	4803.17
159.08	4546.33
158.08	5030.55
157.08	4873.83
156.08	5036.31
155.08	5292.12
154.08	6337.88
153.08	6653.75
152.08	6292.19
151.08	5904.6
150.08	5128.83
149.08	4647.49
148.08	4764.69
147.08	5168.08
146.08	4853.97
145.08	5209.42
144.08	5095.32
143.08	4920.8
142.08	4869.4
141.08	4728.01
140.08	4617.38
139.08	4773.1
138.08	4833.43
137.08	4702.41
136.08	4883.36
135.08	5525.06
134.08	5355.66
133.08	5096.78
132.08	5302.8
131.08	5146.13
130.08	4966.55
129.08	5294.62
128.08	5218.68
127.08	5090.21
126.08	5173.09
125.08	5023.47
124.08	4646.94
123.08	4839.1
122.08	4879.33
121.08	5295.05
120.08	5078.93
119.08	5141.19
118.08	5102.18
117.08	5317.83
116.08	5325.05
115.08	4974.31
114.08	4789.78
113.08	5110.66
112.08	5053.14
111.08	4847.89
110.08	5040.08
109.08	5466.39
108.08	5032.7
107.08	4963.14
106.08	4998.04
105.08	4887.07
104.08	5693.11
103.08	6321.75
102.08	6838.59
101.08	6330.55
100.08	5023.07
99.08	5190.39
98.08	5269.19
97.08	4879.11
96.08	4780.31
95.08	5105.19
94.08	5089.55
93.08	5041.6
92.08	4943.34
91.08	5363.73
90.08	5141.36
89.08	5468.87
88.08	5176.71
87.08	5228.81
86.08	5065.54
85.08	5319.07
84.08	4864.49
83.08	5059.35
82.08	4982.3
81.08	4963.21
80.08	5242.3
79.08	5162.34
78.08	4710.14
77.08	4807.63
76.08	4604.44
75.08	5103.44
74.08	5123.76
73.08	5027.04
72.08	5091.23
71.08	5239.82
70.08	5303.54
69.08	5089.18
68.08	5046.52
67.08	5242.66
66.08	5025.74
65.08	5351.06
64.08	5458.02
63.08	5762.17
62.08	5714.59
61.08	5277.63
60.08	4996.04
59.08	4951.47
58.08	4716.54
57.08	4988.84
56.08	4981.1
55.08	5338.3
54.08	5352.99
53.08	5465.17
52.08	5145.7
51.08	5057.32
50.08	5294.27
49.08	5125.48
48.08	5077.96
47.08	5393.52
46.08	5573.17
45.08	5346.85
44.08	5232.81
43.08	5369.08
42.08	5680
41.08	5016.8
40.08	4944.16
39.08	5142.49
38.08	4644.19
37.08	4896.85
36.08	4727.5
35.08	4722.32
34.08	4620.13
33.08	4283.32
32.08	4973.21
31.08	5429.22
30.08	6033.21
29.08	6240.25
28.08	6908.08
27.08	7537.14
26.08	8303.32
25.08	7216.42
24.08	5793.07
23.08	5128.37
22.08	4678.22
21.08	4744.86
20.08	5791.49
19.08	6757.56
18.08	6690.32
17.08	6489.06
16.08	6432.03
15.08	6065.65
14.08	5706.49
13.08	5662.02
12.08	4732.44
11.08	3748.09
10.08	4051.92
9.08	3532.18
8.08	3399.71
7.08	3133.71
6.08	2632.91
5.08	2062.21
4.08	1349.86
3.08	734.833
2.08	321.406
1.08	219.154
0.08	87.347
-0.92	62.8099
-1.92	41.1802
-2.92	34.0692
-3.92	16.3685
-4.92	0
-5.92	5.26378
-6.92	38.601
-7.92	1.31665
-8.92	10.9721
