# Supplementary material for: Machine learning-guided realization of full-color high-quantum-yield carbon quantum dots
Source: Nat Commun. 2024 Jun 6;15:4843. doi: 10.1038/s41467-024-49172-6 (PMC11156924; doi:10.1038/s41467-024-49172-6)
Supplement: Supplementary file 3 — Source Data [file 41467_2024_49172_MOESM3_ESM.zip › Source Data/SI Raw Data/Supplementary Fig. 17 Raw Data.xlsx]

## Sheet: Supplementary Fig. 17a-d 
dc-CQDs
Supplementary Fig. 17a			Supplementary Fig. 17b										Supplementary Fig. 17c									Supplementary Fig. 17d
XPS survey			C1s										N1s									O1s
Binding energy (eV)	Intensity (a.u.)		Binding energy (eV)	Intensity (a.u.)									Binding energy (eV)	Intensity (a.u.)								Binding energy (eV)	Intensity (a.u.)
1352.08	59353.1		299.78	7631.53	--	--	--	--	--	--	7656.5		411.18	10222.2	10158.3	10158.3	10215	10217.2	10158.3	10273.9		546.78	11914.5	--	--	--	11982.8
1351.08	58942.5		299.68	7124.94	7427.32	7427.32	7439.67	7433.81	7434.51	7427.32	7453.36		411.08	10178.9	10142.8	10142.8	10200.1	10202.4	10142.8	10259.7		546.68	11826.2	11908.5	11838.8	11838.8	11908.5
1350.08	58180.7		299.58	7715.49	7326.99	7326.99	7339.93	7333.86	7334.36	7326.99	7354.17		410.98	10073.9	10141.7	10141.7	10199.7	10202.1	10141.7	10260.1		546.58	11755.5	11844.4	11773.1	11773.1	11844.4
1349.08	57312.2		299.48	7237.3	7316	7316	7329.56	7323.27	7323.55	7316	7344.37		410.88	10096.1	10141.7	10141.7	10200.4	10202.8	10141.7	10261.5		546.48	11858.8	11835	11762.2	11762.2	11835
1348.08	57780.4		299.38	7230.24	7303.67	7303.67	7317.86	7311.35	7311.4	7303.67	7333.28		410.78	10137.5	10141.6	10141.6	10201	10203.4	10141.6	10262.9		546.38	11642.2	11835.8	11761.3	11761.3	11835.8
1347.08	58973.8		299.28	7272.06	7209.05	7209.05	7223.92	7217.18	7216.98	7209.05	7239.98		410.68	10247.8	10141.5	10141.4	10201.5	10204	10141.4	10264.2		546.28	11728.2	11812.3	11736.2	11736.2	11812.3
1346.08	58874.7		299.18	7063.25	7179.67	7179.67	7195.25	7188.27	7187.8	7179.67	7211.97		410.58	10391.8	10141.2	10141.1	10201.9	10204.5	10141.1	10265.4		546.18	12024.3	11790.4	11712.7	11712.7	11790.4
1345.08	58086.9		299.08	7242.42	7138.88	7138.88	7155.19	7147.98	7147.21	7138.88	7172.62		410.48	10375	10140.8	10140.7	10202.3	10204.9	10140.7	10266.5		546.08	11623.1	11791	11711.5	11711.5	11791
1344.08	57895.3		298.98	7090.39	7088.97	7088.97	7106.06	7098.59	7097.51	7088.97	7124.23		410.38	10218.6	10140.4	10140.3	10202.6	10205.3	10140.3	10267.7		545.98	11545.5	11775.1	11693.9	11693.9	11775.1
1343.08	58506.7		298.88	7026.28	7085.97	7085.97	7103.87	7096.15	7094.74	7085.97	7122.82		410.28	10150.3	10140.1	10140	10203	10205.8	10140	10268.9		545.88	11711.9	11735.7	11652.7	11652.7	11735.7
1342.08	58715.7		298.78	7022.5	7049.95	7049.95	7068.69	7060.72	7058.95	7049.95	7088.46		410.18	10206.7	10139.8	10139.7	10203.5	10206.3	10139.7	10270.2		545.78	11765.6	11734.8	11650	11650	11734.8
1341.08	57465.9		298.68	7048.27	7009.84	7009.84	7029.47	7021.23	7019.08	7009.84	7050.11		410.08	10171.2	10139.6	10139.5	10204.1	10207	10139.5	10271.6		545.68	11617.4	11724.8	11638.1	11638.1	11724.8
1340.08	57786.7		298.58	7062.29	7004.64	7004.64	7025.21	7016.7	7014.13	7004.64	7046.75		409.98	10201.1	10139.5	10139.4	10204.7	10207.6	10139.4	10273.1		545.58	11863.4	11700.1	11611.5	11611.5	11700.1
1339.08	57445.4		298.48	6889.86	6956.13	6956.13	6977.67	6968.88	6965.88	6956.13	7000.17		409.88	10167.8	10139.4	10139.2	10205.4	10208.3	10139.2	10274.6		545.48	11916.7	11665.4	11574.9	11574.9	11665.4
1338.08	56554.6		298.38	7047.03	6907.44	6907.45	6930.01	6920.93	6917.47	6907.44	6953.52		409.78	10146.1	10139.2	10139	10206	10209	10139	10276.1		545.38	11876.6	11626.3	11533.7	11533.7	11626.3
1337.08	56740		298.28	6765.72	6800.9	6800.9	6824.53	6815.17	6811.21	6800.9	6849.11		409.68	10268	10139	10138.8	10206.5	10209.7	10138.8	10277.6		545.28	11716.6	11572.3	11477.7	11477.7	11572.3
1336.08	56885.7		298.18	6872.37	6732	6732	6756.75	6747.1	6742.61	6732	6782.45		409.58	10252.7	10138.8	10138.6	10207.1	10210.3	10138.6	10279		545.18	11878.4	11508	11411.4	11411.4	11508
1335.08	55872.2		298.08	6499.15	6713.03	6713.04	6738.96	6729	6723.94	6713.03	6765.84		409.48	10200.4	10138.5	10138.3	10207.7	10210.9	10138.3	10280.5		545.08	11921.1	11451.7	11353	11353	11451.7
1334.08	55796.9		297.98	6495.98	6711.32	6711.32	6738.47	6728.21	6722.55	6711.32	6766.6		409.38	10292.2	10138.1	10137.9	10208.1	10211.5	10137.9	10281.9		544.98	11371.4	11402.5	11301.6	11301.6	11402.5
1333.08	55686.4		297.88	6931.95	6703.46	6703.47	6731.9	6721.33	6715.03	6703.46	6761.34		409.28	10364.9	10137.8	10137.5	10208.6	10212	10137.5	10283.3		544.88	11394.6	11364.2	11261.1	11261.1	11364.2
1332.08	56718.9		297.78	6947.95	6692.53	6692.53	6722.32	6711.43	6704.45	6692.53	6753.14		409.18	10252.6	10137.4	10137.2	10209	10212.5	10137.2	10284.7		544.78	11148.7	11336.5	11231.1	11231.1	11336.5
1331.08	56929.1		297.68	6920.88	6667.92	6667.93	6699.13	6687.92	6680.21	6667.92	6731.41		409.08	10233.8	10137	10136.8	10209.5	10213.1	10136.8	10286.1		544.68	11364.9	11329.5	11221.8	11221.8	11329.5
1330.08	56456.3		297.58	6902.12	6627.29	6627.29	6659.97	6648.44	6639.96	6627.29	6693.8		408.98	10247.6	10136.7	10136.3	10209.9	10213.6	10136.3	10287.6		544.58	11138.9	11324.7	11214.6	11214.6	11324.7
1329.08	57333.3		297.48	6925.48	6589.23	6589.23	6623.46	6611.6	6602.3	6589.23	6658.91		408.88	10327.4	10136.2	10135.9	10210.4	10214.2	10135.9	10289		544.48	11250.8	11316.4	11203.9	11203.9	11316.4
1328.08	57647.8		297.38	6649.27	6554.08	6554.09	6589.94	6577.76	6567.58	6554.08	6627.11		408.78	10396.6	10135.8	10135.4	10210.8	10214.6	10135.4	10290.4		544.38	11455.9	11304.6	11189.6	11189.6	11304.6
1327.08	57988.6		297.28	6666.74	6526.46	6526.46	6564.01	6551.5	6540.4	6526.46	6603		408.68	10424.7	10135.2	10134.8	10211	10215	10134.8	10291.7		544.28	11199.2	11288.7	11171.2	11171.2	11288.7
1326.08	56892.7		297.18	6494.12	6504.22	6504.23	6543.56	6530.72	6518.63	6504.22	6584.46		408.58	10418.5	10134.6	10134.1	10211.3	10215.4	10134.1	10293		544.18	11416.4	11269.8	11149.7	11149.7	11269.8
1325.08	58113.1		297.08	6582.55	6484.08	6484.08	6525.28	6512.1	6498.97	6484.08	6568.2		408.48	10356.4	10134	10133.4	10211.6	10215.7	10133.4	10294.4		544.08	11143.6	11255.4	11132.7	11132.7	11255.4
1324.08	57901.8		296.98	6744.62	6465.75	6465.76	6508.9	6495.4	6481.16	6465.75	6553.97		408.38	10281.2	10133.5	10132.9	10212	10216.2	10132.9	10295.9		543.98	11009.5	11254.3	11128.8	11128.8	11254.3
1323.08	57821.3		296.88	6487.49	6447.87	6447.88	6493.07	6479.23	6463.82	6447.87	6540.39		408.28	10191.5	10133.1	10132.5	10212.5	10216.9	10132.5	10297.5		543.88	10960.4	11253.3	11125.1	11125.1	11253.3
1322.08	57079.9		296.78	6561.66	6420.76	6420.77	6468.1	6453.94	6437.28	6420.76	6517.81		408.18	10140.3	10132.9	10132.2	10213.2	10217.6	10132.2	10299.3		543.78	11162.6	11248.6	11117.6	11117.6	11248.6
1321.08	58127		296.68	6729.19	6389.57	6389.58	6439.16	6424.67	6406.69	6389.57	6491.39		408.08	10168.5	10132.7	10132	10213.9	10218.5	10132	10301.2		543.68	11501.7	11243.8	11109.9	11109.9	11243.8
1320.08	56541.3		296.58	6602.5	6367.59	6367.61	6419.53	6404.72	6385.35	6367.59	6474.43		407.98	10203	10132.6	10131.8	10214.7	10219.5	10131.8	10303.2		543.58	11106	11224.9	11088.1	11088.1	11224.9
1319.08	57744.1		296.48	6287.76	6348.37	6348.38	6402.77	6387.64	6366.79	6348.37	6460.48		407.88	10170.8	10132.5	10131.6	10215.5	10220.4	10131.6	10305.2		543.48	11399.6	11199.2	11059.4	11059.4	11199.2
1318.08	58085		296.38	6296.32	6334.47	6334.48	6391.44	6376.01	6353.6	6334.47	6452.14		407.78	10217	10132.3	10131.3	10216.2	10221.2	10131.3	10307.1		543.38	11072.6	11169.6	11026.7	11026.7	11169.6
1317.08	58019.1		296.28	6294.16	6328.85	6328.87	6388.53	6372.81	6348.74	6328.85	6452.39		407.68	10428	10132	10130.9	10216.9	10222	10130.9	10309		543.28	11159.7	11147.8	11001.7	11001.7	11147.8
1316.08	57746.1		296.18	6382.27	6328.65	6328.67	6391.16	6375.15	6349.33	6328.65	6458.35		407.58	10236.7	10131.7	10130.5	10217.5	10222.8	10130.5	10310.9		543.18	11118.9	11126	10976.8	10976.8	11126
1315.08	58070.2		296.08	6383.76	6326.02	6326.04	6391.49	6375.21	6347.54	6326.02	6462.22		407.48	10339.5	10131.3	10130	10218	10223.4	10130	10312.7		543.08	10999.7	11117.1	10964.6	10964.6	11117.1
1314.08	56700.7		295.98	6475.91	6321.15	6321.18	6389.73	6373.18	6343.57	6321.15	6464.2		407.38	10372.3	10130.9	10129.4	10218.5	10224.1	10129.4	10314.6		542.98	10897.3	11114.1	10958.2	10958.2	11114.1
1313.08	57692.8		295.88	6458.88	6313.39	6313.41	6385.22	6368.43	6336.75	6313.39	6463.66		407.28	10301.9	10130.5	10128.9	10219	10224.8	10128.9	10316.5		542.88	10839.6	11117.4	10958.1	10958.1	11117.4
1312.08	58853.2		295.78	6498.8	6303.09	6303.12	6378.33	6361.32	6327.47	6303.09	6460.97		407.18	10317.2	10130.1	10128.3	10219.5	10225.5	10128.3	10318.4		542.78	10935.7	11120.7	10957.9	10957.9	11120.7
1311.08	57493.3		295.68	6545.58	6291.92	6291.95	6370.72	6353.51	6317.37	6291.92	6457.81		407.08	10399.4	10129.6	10127.7	10220	10226.1	10127.7	10320.3		542.68	11188.4	11124	10957.6	10957.6	11124
1310.08	57215.5		295.58	6405.25	6282.49	6282.53	6365.03	6347.65	6309.1	6282.49	6456.84		406.98	10364.7	10129.2	10127.2	10220.5	10226.8	10127.2	10322.3		542.58	11083.3	11127.4	10957.4	10957.4	11127.4
1309.08	57368.2		295.48	6285.91	6275.65	6275.7	6362.1	6344.58	6303.49	6275.65	6458.92		406.88	10315.4	10128.8	10126.6	10221.1	10227.6	10126.6	10324.3		542.48	10973.9	11130.7	10957	10957	11130.7
1308.08	57522.8		295.38	6211.36	6271.8	6271.85	6362.35	6344.72	6300.95	6271.8	6464.48		406.78	10264	10128.5	10126	10221.7	10228.3	10126	10326.4		542.38	11203.8	11134	10956.4	10956.4	11134
1307.08	57585.5		295.28	6230.67	6268.69	6268.75	6363.53	6345.83	6299.26	6268.69	6471.31		406.68	10337.9	10128.1	10125.5	10222.2	10229.1	10125.5	10328.6		542.28	11277.6	11137.5	10956	10956	11137.5
1306.08	58292.7		295.18	6469.08	6266.23	6266.3	6365.57	6347.83	6298.31	6266.23	6479.33		406.58	10375.2	10127.8	10124.9	10222.8	10230	10124.9	10330.8		542.18	10919.4	11141.1	10955.6	10955.6	11141.1
1305.08	58040.5		295.08	6340.05	6265.49	6265.58	6369.54	6351.82	6299.21	6265.49	6489.67		406.48	10352.9	10127.5	10124.3	10223.5	10230.8	10124.3	10333.1		542.08	10969.2	11144.7	10955.2	10955.2	11144.7
1304.08	57493.9		294.98	6079.99	6264.66	6264.76	6373.64	6355.98	6300.13	6264.66	6500.54		406.38	10304.4	10127.1	10123.7	10224	10231.6	10123.7	10335.3		541.98	10980.8	11148.6	10954.9	10954.9	11148.6
1303.08	58327.8		294.88	6383.25	6263.7	6263.81	6377.85	6360.31	6301.07	6263.7	6511.94		406.28	10467.9	10126.7	10123	10224.5	10232.3	10123	10337.6		541.88	11012.2	11152.5	10954.6	10954.6	11152.5
1302.08	58838.6		294.78	6454.1	6262.72	6262.85	6382.29	6364.92	6302.14	6262.72	6524.03		406.18	10467	10126.3	10122.2	10224.9	10233.1	10122.2	10339.9		541.78	11139.6	11156.6	10954.3	10954.3	11156.6
1301.08	58219.4		294.68	6492.6	6261.61	6261.75	6386.84	6369.72	6303.25	6261.61	6536.73		406.08	10461.5	10125.8	10121.4	10225.3	10233.7	10121.4	10342.1		541.68	10950.3	11160.8	10954	10954	11160.8
1300.08	58730.4		294.58	6587.16	6260.16	6260.33	6391.33	6374.52	6304.21	6260.16	6549.91		405.98	10500.5	10125.2	10120.4	10225.6	10234.4	10120.4	10344.4		541.58	10951	11165	10953.7	10953.7	11165
1299.08	58129.5		294.48	6696.27	6258.67	6258.86	6396.06	6379.65	6305.34	6258.67	6563.9		405.88	10485.2	10124.7	10119.5	10225.9	10235	10119.5	10346.7		541.48	10948.6	11169.4	10953.4	10953.4	11169.4
1298.08	58779.7		294.38	6442.49	6257.11	6257.33	6401.01	6385.09	6306.64	6257.11	6578.74		405.78	10538.7	10124.2	10118.6	10226.3	10235.7	10118.6	10349.1		541.38	11065.9	11173.8	10953.1	10953.1	11173.8
1297.08	58572.4		294.28	6577.67	6255.45	6255.7	6406.17	6390.84	6308.1	6255.45	6594.47		405.68	10337.7	10123.9	10117.7	10226.7	10236.5	10117.7	10351.7		541.28	11266.2	11178.2	10952.7	10952.7	11178.2
1296.08	59041.3		294.18	6660.75	6253.72	6254.01	6411.59	6396.94	6309.8	6253.72	6611.18		405.58	10366.5	10123.6	10116.9	10227.2	10237.4	10116.9	10354.4		541.18	11119	11182.7	10952.2	10952.2	11182.7
1295.08	58591.8		294.08	6689.36	6252	6252.33	6417.35	6403.51	6311.84	6252	6629.04		405.48	10431.3	10123.3	10116.1	10227.7	10238.4	10116.1	10357.3		541.08	10972.5	11187.4	10951.8	10951.8	11187.4
1294.08	58635.7		293.98	6677.96	6250.19	6250.56	6423.38	6410.46	6314.17	6250.19	6648.03		405.38	10408.7	10123.2	10115.3	10228.3	10239.4	10115.3	10360.3		540.98	10915.7	11192.1	10951.4	10951.4	11192.1
1293.08	57905.9		293.88	6588.52	6248.25	6248.68	6429.66	6417.8	6316.81	6248.25	6668.21		405.28	10404.6	10123.2	10114.6	10229	10240.6	10114.6	10363.4		540.88	11120.5	11197	10951	10951	11197
1292.08	58822.1		293.78	6798.32	6246.36	6246.85	6436.37	6425.72	6320	6246.36	6689.87		405.18	10270.7	10123.2	10113.9	10229.6	10241.8	10113.9	10366.7		540.78	11055.9	11202.1	10950.7	10950.7	11202.1
1291.08	58646.5		293.68	6554.01	6244.56	6245.13	6443.58	6434.3	6323.85	6244.56	6713.18		405.08	10363.3	10123.2	10113.2	10230.3	10243	10113.2	10370.1		540.68	11098.9	11207.2	10950.3	10950.3	11207.2
1290.08	58587		293.58	6491.43	6242.7	6243.35	6451.15	6443.42	6328.28	6242.7	6738.11		404.98	10509.4	10123.3	10112.4	10230.9	10244.2	10112.4	10373.6		540.58	11055.7	11212.5	10949.9	10949.9	11212.5
1289.08	58979.8		293.48	6779.44	6240.72	6241.47	6459.06	6453.05	6333.36	6240.72	6764.78		404.88	10459.1	10123.5	10111.7	10231.6	10245.6	10111.7	10377.3		540.48	11017.4	11217.8	10949.4	10949.4	11217.8
1288.08	59208		293.38	6791.3	6238.67	6239.52	6467.36	6463.29	6339.23	6238.67	6793.4		404.78	10274.8	10123.7	10110.9	10232.3	10247	10110.9	10381.1		540.38	11140	11223.3	10949.1	10949.1	11223.3
1287.08	59172.6		293.28	6918.15	6236.44	6237.43	6475.98	6474.06	6345.96	6236.44	6824.1		404.68	10379.9	10123.9	10110.2	10233	10248.5	10110.2	10385.1		540.28	10926.6	11228.9	10948.6	10948.6	11228.9
1286.08	58901.2		293.18	6854.97	6234.06	6235.19	6484.95	6485.43	6353.72	6234.06	6857.11		404.58	10401.4	10124.4	10109.5	10233.7	10250.1	10109.5	10389.3		540.18	11240.7	11234.5	10948.1	10948.1	11234.5
1285.08	59582.7		293.08	6778.36	6231.61	6232.9	6494.39	6497.52	6362.81	6231.61	6892.8		404.48	10332.8	10124.9	10108.8	10234.5	10251.9	10108.8	10393.8		540.08	11210	11240.2	10947.5	10947.5	11240.2
1284.08	59664.6		292.98	6893.46	6229	6230.49	6504.25	6510.3	6373.4	6229	6931.43		404.38	10419.6	10125.5	10108	10235.3	10253.7	10108	10398.4		539.98	11253	11246	10946.8	10946.8	11246
1283.08	60012		292.88	7055.98	6226.33	6228.03	6514.63	6523.91	6385.89	6226.33	6973.47		404.28	10421	10126.1	10107.3	10236.1	10255.6	10107.3	10403.3		539.88	11403.6	11251.7	10946	10946	11251.7
1282.08	60385.2		292.78	7021.9	6223.43	6225.38	6525.4	6538.23	6400.5	6223.43	7019.21		404.18	10395.6	10126.9	10106.5	10236.9	10257.7	10106.5	10408.5		539.78	11334.1	11257.6	10945.1	10945.1	11257.6
1281.08	60110.2		292.68	7259.37	6220.3	6222.53	6536.58	6553.31	6417.67	6220.3	7069.19		404.08	10381.1	10127.8	10105.8	10237.7	10260	10105.8	10414		539.68	11192.8	11263.4	10944.1	10944.1	11263.4
1280.08	60016.9		292.58	7205.61	6216.99	6219.55	6548.27	6569.28	6438.02	6216.99	7124.14		403.98	10301.5	10129	10105.1	10238.6	10262.6	10105.1	10419.9		539.58	11592.6	11269.3	10942.9	10942.9	11269.3
1279.08	59646.9		292.48	7197.46	6213.47	6216.4	6560.45	6586.14	6462.19	6213.47	7184.78		403.88	10165.8	10130.4	10104.6	10239.7	10265.4	10104.6	10426.4		539.48	11741.9	11275.2	10941.8	10941.8	11275.2
1278.08	59410.7		292.38	7443.79	6209.56	6212.92	6572.99	6603.8	6490.82	6209.56	7251.86		403.78	10241.3	10131.9	10104.1	10240.8	10268.6	10104.1	10433.2		539.38	11386.4	11281.3	10940.5	10940.5	11281.3
1277.08	59310.9		292.28	7737.25	6205.46	6209.32	6586.13	6622.53	6525.07	6205.46	7326.66		403.68	10389.3	10133.7	10103.5	10242	10272	10103.5	10440.6		539.28	11445.7	11287.5	10939.2	10939.2	11287.5
1276.08	59343.2		292.18	7566.26	6201.17	6205.59	6599.88	6642.4	6566.02	6201.17	7410.38		403.58	10339.8	10135.6	10103	10243.2	10275.8	10103	10448.6		539.18	11585.2	11293.7	10937.8	10937.8	11293.7
1275.08	60232		292.08	7562.49	6196.6	6201.67	6614.22	6663.42	6614.76	6196.6	7504.26		403.48	10298.7	10137.6	10102.4	10244.4	10280	10102.4	10457.2		539.08	11540.9	11300.1	10936.4	10936.4	11300.1
1274.08	61597.3		291.98	7691.41	6191.77	6197.58	6629.19	6685.72	6672.4	6191.77	7609.56		403.38	10300.2	10139.8	10101.7	10245.6	10284.5	10101.7	10466.4		538.98	11858.9	11306.7	10934.9	10934.9	11306.7
1273.08	61226.7		291.88	7905.46	6186.95	6193.61	6645.11	6709.69	6739.93	6186.95	7727.47		403.28	10476.3	10142.1	10100.9	10246.7	10289.5	10100.9	10476.4		538.88	11504.6	11313.3	10933.4	10933.4	11313.3
1272.08	60677.9		291.78	7692.37	6181.93	6189.56	6661.81	6735.3	6816.95	6181.93	7857.82		403.18	10569.3	10144.5	10100.1	10247.9	10295.1	10100.1	10487.4		538.78	11530.4	11320.2	10932	10932	11320.2
1271.08	60344.2		291.68	7902.72	6176.65	6185.4	6679.28	6762.71	6901.44	6176.65	7998.88		403.08	10553.3	10147.2	10099.1	10249.1	10301.4	10099.1	10499.5		538.68	11470	11327.3	10930.5	10930.5	11327.3
1270.08	61181.6		291.58	8035.15	6171.09	6181.11	6697.55	6792.21	6988.58	6171.09	8146.19		402.98	10485.5	10150	10098	10250.4	10308.6	10098	10513.1		538.58	11569.6	11334.7	10929.2	10929.2	11334.7
1269.08	61748.8		291.48	8188.98	6165.3	6176.79	6716.73	6824.25	7069.98	6165.3	8291.84		402.88	10469.5	10153.3	10096.9	10252	10317	10096.9	10528.4		538.48	11351.4	11342.4	10928	10928	11342.4
1268.08	62280.4		291.38	8292.04	6159.1	6172.27	6736.66	6859.19	7133.68	6159.1	8424.5		402.78	10430.8	10156.9	10095.9	10253.9	10326.8	10095.9	10545.8		538.38	11329.9	11350.3	10926.8	10926.8	11350.3
1267.08	61764.8		291.28	8457.59	6152.53	6167.62	6757.48	6897.77	7167.36	6152.53	8532.65		402.68	10559.3	10160.8	10094.8	10256.2	10338.1	10094.8	10565.5		538.28	11473.2	11358.4	10925.6	10925.6	11358.4
1266.08	61813.3		291.18	8554.28	6145.6	6162.91	6779.24	6940.86	7162.62	6145.6	8608.81		402.58	10598	10165.2	10093.7	10259.1	10351	10093.7	10587.9		538.18	11543.1	11366.6	10924.2	10924.2	11366.6
1265.08	61942.4		291.08	8668.95	6138.46	6158.29	6802.13	6989.61	7119.09	6138.46	8653.76		402.48	10540.6	10170.1	10092.6	10262.6	10365.5	10092.5	10613.1		538.08	11889	11374.9	10922.8	10922.8	11374.9
1264.08	63152.2		290.98	8571.94	6131.03	6153.77	6826.17	7045.06	7044.44	6131.03	8676.34		402.38	10596.2	10175.3	10091.3	10266.9	10381.1	10091.3	10640.9		537.98	11464.3	11383.4	10921.4	10921.4	11383.4
1263.08	62472.1		290.88	8773.76	6123.45	6149.51	6851.55	7108.4	6950.95	6123.45	8690.06		402.28	10661.7	10181.1	10090	10272.4	10397.1	10089.9	10670.9		537.88	11467	11392.1	10919.9	10919.9	11392.1
1262.08	62927.3		290.78	8712.31	6115.82	6145.68	6878.43	7180.57	6850.73	6115.81	8707.98		402.18	10743	10187.4	10088.7	10279.2	10411.7	10088.4	10701.9		537.78	11580.7	11401.1	10918.5	10918.5	11401.1
1261.08	62785.9		290.68	8619.65	6108.07	6142.31	6906.85	7261.94	6752.6	6108.07	8739.5		402.08	10854.3	10194.4	10087.4	10287.9	10423	10086.8	10732.3		537.68	11329.9	11410.4	10917.1	10917.1	11410.4
1260.08	63525.9		290.58	8822.75	6100.19	6139.43	6936.83	7352.17	6661.69	6100.18	8789.58		401.98	10714.2	10202.2	10086.2	10298.9	10428.6	10085.1	10760.5		537.58	11622.3	11420	10915.8	10915.8	11420
1259.08	63100		290.48	8795.26	6092.09	6137.07	6968.4	7449.9	6580.14	6092.08	8859.28		401.88	10715.5	10210.8	10085.3	10312.8	10426.5	10083.4	10785.1		537.48	11573.8	11429.7	10914.3	10914.3	11429.7
1258.08	63519.8		290.38	9140.13	6083.73	6135.27	7001.58	7552.66	6508.25	6083.71	8946.65		401.78	10789.1	10220.4	10085	10330.3	10411.4	10081.6	10802.1		537.38	11713.8	11439.9	10912.9	10912.9	11439.9
1257.08	63237.5		290.28	9174.38	6075.1	6134.18	7036.47	7656.83	6445.35	6075.07	9047.64		401.68	10853.3	10231.3	10085.6	10352.2	10385.2	10079.8	10814.7		537.28	11433.1	11450.5	10911.5	10911.5	11450.5
1256.08	63532.8		290.18	9081.23	6066.14	6133.84	7073.09	7757.75	6390.3	6066.09	9156.75		401.58	10912.4	10243.4	10087.8	10379.5	10352.7	10078	10829.3		537.18	11252.3	11461.6	10910.2	10910.2	11461.6
1255.08	63889.8		290.08	9423.32	6056.68	6134.27	7111.4	7850.08	6341.78	6056.62	9267.75		401.48	10693.3	10257.1	10092.5	10413.1	10318.3	10076.2	10852.3		537.08	11367.1	11473.3	10908.9	10908.9	11473.3
1254.08	63827.8		289.98	9683.83	6046.97	6135.88	7151.75	7928.97	6298.9	6046.87	9374.99		401.38	10770.1	10272.4	10100.8	10454.2	10285	10074.3	10889.5		536.98	11495.7	11486	10907.8	10907.8	11486
1253.08	64497.4		289.88	9607.38	6037.1	6138.97	7194.36	7990.33	6260.79	6036.94	9473.78		401.28	10974.8	10289.6	10114.5	10503.9	10254.5	10072.2	10945.8		536.88	11283.9	11499.7	10906.8	10906.8	11499.7
1252.08	65406.4		289.78	9459.56	6027.15	6143.87	7239.5	8031.82	6226.71	6026.92	9561.36		401.18	11092.7	10309	10136.1	10563.2	10227.5	10070.1	11025.6		536.78	11201.4	11514.8	10905.8	10905.8	11514.8
1251.08	64783		289.68	9202.37	6017.12	6150.83	7287.38	8053.41	6195.92	6016.78	9637.55		401.08	11141.8	10330.7	10168.6	10632.7	10203.8	10067.6	11133		536.68	11224.2	11531.5	10904.7	10904.7	11531.5
1250.08	64822.7		289.58	9604.79	6007.03	6160.16	7338.3	8058	6167.87	6006.51	9705.31		400.98	11301.3	10355.1	10216	10712.6	10183	10064.8	11272.4		536.58	11531.4	11550.5	10903.6	10903.6	11550.5
1249.08	65950.4		289.48	9854.56	5996.82	6172.19	7392.61	8051.21	6142.03	5996.07	9770.59		400.88	11486.2	10382.8	10283.3	10802	10164.8	10061.7	11447.8		536.48	11642.6	11572.7	10902.4	10902.4	11572.7
1248.08	65871.9		289.38	9896.66	5986.56	6187.33	7450.9	8028.99	6118.01	5985.45	9829.98		400.78	11511.7	10414.3	10375.9	10898.1	10148.6	10058.3	11662.1		536.38	11492.9	11599.2	10901	10901	11599.2
1247.08	66232.4		289.28	9724.45	5976.1	6205.89	7513.73	7955.07	6095.34	5974.49	9848.17		400.68	11767.3	10450.2	10499.5	10995.7	10133.9	10054.3	11916.4		536.28	11502	11631.3	10899.5	10899.5	11631.3
1246.08	66266.7		289.18	9797.79	5965.76	6228.67	7582.36	7831.28	6074	5963.43	9828.35		400.58	12282.3	10491.1	10659.5	11087.1	10120.1	10049.6	12208.9		536.18	11723.8	11671.4	10898	10898	11671.4
1245.08	67573.9		289.08	9738.11	5955.85	6256.55	7658.27	7666.6	6054	5952.51	9781.24		400.48	12702.5	10538.2	10860.3	11162.3	10106.9	10044.3	12534.9		536.08	11519.2	11721.8	10896.4	10896.4	11721.9
1244.08	67306.5		288.98	9529.15	5946.53	6290.29	7742.96	7472.36	6035.22	5941.75	9720.34		400.38	12920.4	10592.6	11103.7	11211.1	10094.1	10038.1	12887.2		535.98	11802.2	11786.1	10894.8	10894.7	11786.1
1243.08	67756.3		288.88	9517.17	5937.68	6330.48	7837.84	7260.86	6017.23	5930.91	9660.44		400.28	13137.8	10655.9	11388	11225.1	10081.4	10031	13257.3		535.88	11636.4	11868.2	10893	10892.9	11868.2
1242.08	66408.7		288.78	9823.5	5929.68	6378.26	7944.68	7044.6	6000.08	5920.13	9616.75		400.18	13601.1	10730.1	11707	11197.9	10068.5	10023.1	13634.1		535.78	11856	11973.5	10891.2	10891.1	11973.6
1241.08	66236		288.68	9627.21	5922.79	6434.81	8064.86	6834.54	5983.65	5909.42	9602.97		400.08	13971.4	10817.6	12048.3	11128.2	10055.6	10014.4	14006.4		535.68	11670.6	12108	10889.2	10889.1	12108.2
1240.08	66892.2		288.58	9559.26	5917.09	6501.26	8198.87	6639.09	5967.58	5898.48	9629.97		399.98	14287.4	10921.3	12393.2	11025.6	10042.3	10004.9	14367.7		535.58	12212.5	12279.3	10887	10886.7	12279.6
1239.08	66660.1		288.48	9889.13	5912.93	6579.2	8346.31	6464.11	5951.65	5887.18	9705.48		399.88	14643.8	11044.6	12716.4	10902.2	10028.5	9994.37	14708.7		535.48	12648.7	12496.2	10884.2	10883.8	12496.6
1238.08	66774.3		288.38	10142.9	5911.02	6670.92	8505.57	6312.91	5935.87	5875.6	9833.9		399.78	15067.2	11191.9	12986.5	10770.3	10014.3	9983.02	15014		535.38	12977.7	12769	10881	10880.4	12769.6
1237.08	66684.2		288.28	10307.5	5911.99	6779.1	8673.08	6186.13	5920.04	5863.57	10016.1		399.68	15306.2	11367.9	13167.8	10639.6	9999.67	9970.93	15262.2		535.28	13018.5	13109.3	10877.3	10876.4	13110.2
1236.08	66576.2		288.18	10404.5	5916.85	6907.51	8843.52	6082.55	5904.06	5851.05	10250.3		399.58	15434.6	11577.7	13234.2	10516.7	9984.74	9958.27	15438.5		535.18	13366.5	13529.6	10873.1	10871.7	13531
1235.08	67703.6		288.08	10438.5	5926.73	7061.07	9009.81	5999.5	5887.68	5837.82	10533.5		399.48	15427.6	11825.6	13211.4	10405	9969.58	9945.12	15576.2		535.08	13991.3	14043.7	10868.3	10866.2	14045.7
1234.08	67996.4		287.98	11158.2	5943.58	7247.1	9164.26	5934.03	5871.13	5824.16	10863.5		399.38	15582.2	12113.8	13091.1	10306	9954.24	9931.58	15670.4		534.98	14754	14665.3	10862.8	10859.7	14668.4
1233.08	69038.5		287.88	10901.1	5969.41	7474.98	9298.7	5882.57	5854.24	5809.92	11240.2		399.28	15805.9	12439.5	12876.3	10219.6	9938.88	9917.84	15720.8		534.88	15403.9	15407.8	10856.3	10851.9	15412.2
1232.08	70236.6		287.78	11341.7	6006.71	7757.28	9405.98	5841.65	5836.79	5794.9	11668.8		399.18	15676.1	12790.3	12587.3	10145.1	9923.51	9903.94	15734.4		534.78	16524	16283.2	10848.8	10842.4	16289.7
1231.08	71124.3		287.68	11817.3	6058.37	8110.21	9481.14	5807.9	5818.29	5778.63	12161.4		399.08	15704.6	13140.1	12249.5	10081.1	9908.18	9889.92	15709.1		534.68	17740.5	17302	10840.4	10831.1	17311.2
1230.08	70816.1		287.58	12719.9	6128.57	8554.7	9523.22	5778.97	5798.72	5761.14	12739.6		398.98	15592.8	13446.6	11889.7	10026.5	9893.06	9876.01	15627.9		534.58	18367.8	18470.4	10831.2	10817.9	18483.6
1229.08	71630.8		287.48	13418.1	6221.93	9115.33	9535.02	5752.46	5777.56	5741.88	13434.8		398.88	15310.3	13657.7	11532.3	9979.9	9878.32	9862.35	15461.1		534.48	19854.3	19790	10821	10802.3	19808.7
1228.08	73400.7		287.38	14162.3	6344.41	9820.03	9523.88	5726.61	5754.42	5720.51	14287.3		398.78	15217.7	13727.3	11196.3	9940.3	9864.08	9849.11	15180.6		534.38	21609.8	21256.2	10810.4	10784.1	21282.5
1227.08	73574.8		287.28	15269.9	6503.15	10697.5	9495.73	5699.88	5728.72	5696.46	15339.2		398.68	14751.8	13636.6	10895	9906.79	9850.61	9836.54	14779.3		534.28	23106.1	22857	10799.6	10763.2	22893.5
1226.08	72306.1		287.18	16824.5	6707.46	11774.3	9386.11	5671.48	5700.35	5669.61	16561.2		398.58	14253.3	13403.8	10635.5	9878.6	9838.1	9824.86	14281.4		534.18	24800.7	24571.8	10789.5	10739.4	24621.9
1225.08	71671.7		287.08	17907.5	6968.13	13068.6	9176.98	5640.39	5668.71	5639.4	17965.3		398.48	13708.6	13074.7	10420.2	9855.07	9826.73	9814.26	13733.9		534.08	25845.1	26370.6	10780.8	10712.4	26438.9
1224.08	71313		286.98	19705.6	7298.31	14585	8881.79	5605.73	5633.19	5605.21	19583.1		398.38	13028.8	12702.3	10247.2	9835.7	9816.69	9804.93	13187		533.98	27723.5	28214.3	10774.6	10682.3	28306.6
1223.08	69860.5		286.88	21569.4	7714.09	16307.4	8519.69	5566.88	5593.36	5566.62	21434.9		398.28	12558.6	12328.9	10112.2	9819.82	9807.9	9796.79	12678.5		533.88	29996.6	30055.1	10772.3	10648.6	30178.7
1222.08	68602.7		286.78	23497.3	8234.8	18194.3	8112.93	5523.25	5548.7	5523.12	23521.5		398.18	12244.8	11981.5	10009.7	9806.83	9800.24	9789.73	12229.1		533.78	31989.7	31838.3	10775.5	10611.4	32002.3
1221.08	66985.7		286.68	25979.6	8883.22	20175.5	7683.87	5473.88	5498.32	5473.82	25819.5		398.08	11987.2	11672.5	9933.74	9796.28	9793.63	9783.67	11845.1		533.68	33767.2	33504.4	10786.2	10570.6	33720
1220.08	64539		286.58	28741.1	9687.29	22155	7253.61	5418.46	5441.91	5418.44	28282.6		397.98	11604.3	11405	9878.66	9787.7	9787.92	9778.47	11523.9		533.58	35197.4	34992.4	10806.8	10526.1	35273.2
1219.08	63089.8		286.48	31062.1	10680	24018.1	6839.38	5356.56	5379.06	5356.55	30846.9		397.88	11226.3	11177.1	9839.51	9780.74	9783.01	9774.05	11258.2		533.48	37211.4	36244.2	10840.7	10478.5	36606.4
1218.08	60426.9		286.38	33688.2	11901.2	25645.8	6454.18	5288.33	5309.94	5288.32	33446.2		397.78	10950.2	10984.3	9812.16	9775.1	9778.8	9770.28	11039.5		533.38	37668.4	37207.7	10891.2	10428.4	37670.5
1217.08	57773.2		286.28	35264.2	13396.9	26933.6	6105.46	5213.51	5234.27	5213.5	36029.7		397.68	10859	10821.7	9793.33	9770.53	9775.2	9767.09	10859.5		533.28	38271.4	37840.9	10962.1	10376.4	38426.6
1216.08	56462.1		286.18	38221.8	15221	27814.3	5796.05	5132.04	5152.01	5132.04	38587.2		397.58	10776.6	10684.4	9780.45	9766.78	9772.07	9764.35	10710.7		533.18	38474.1	38114.8	11056.8	10322.8	38848.8
1215.08	54088.7		286.08	41041.7	17435.5	28279.6	5524.95	5043.94	5063.16	5043.94	41171.4		397.48	10674.5	10568.1	9771.56	9763.6	9769.24	9761.89	10586.9		533.08	39180.8	38013.2	11179.3	10268.6	38923.9
1214.08	50703.8		285.98	43315.8	20109.6	28397.2	5287.87	4948.81	4967.32	4948.81	43915.6		397.38	10630.7	10469.1	9765.27	9760.76	9766.59	9759.57	10483		532.98	38642.9	37525.3	11332.9	10214.1	38644.2
1213.08	48647.9		285.88	46660.9	23317.7	28311.4	5078.22	4845.66	4863.49	4845.66	47033.8		397.28	10639.9	10384.6	9760.8	9758.34	9764.22	9757.52	10395.4		532.88	38007.1	36670	11520.3	10160	38030.4
1212.08	47203.3		285.78	50098.4	27136.6	27784.7	4889.56	4734.35	4751.54	4734.35	50359.4		397.18	10307.4	10312.2	9757.57	9756.28	9762.11	9755.71	10321		532.78	37085.4	35483.1	11743.5	10106.7	37119.8
1211.08	45592.3		285.68	53291.5	31635.3	26646.2	4714.55	4613.75	4630.33	4613.75	53785.1		397.08	10250.9	10249.8	9755.19	9754.54	9760.28	9754.16	10257.3		532.68	35991.6	34013.6	12003.5	10055.2	35961.8
1210.08	44468.2		285.58	58216.6	36860.2	24974.9	4546.46	4482.76	4498.78	4482.76	57432.1		396.98	10151.9	10195.8	9753.41	9753.11	9758.7	9752.85	10202.5		532.58	34420.3	32319.4	12299.4	10005.7	34613.1
1209.08	43960.2		285.48	62523	42810.7	22887	4380.05	4340.88	4356.35	4340.88	61411.4		396.88	10118.5	10149	9752.13	9752	9757.44	9751.83	10155.1		532.48	33189.3	30463.7	12628.5	9958.57	33133.6
1208.08	42726		285.38	66817.3	49401.1	20520	4210.72	4187.29	4202.24	4187.29	65772.1		396.78	10029.9	10108.1	9751.13	9751.08	9756.34	9750.97	10113.8		532.38	31648	28510.4	12986.1	9913.98	31582.5
1207.08	42492.7		285.28	71737.6	56413.8	18017	4034.69	4021.04	4035.5	4021.04	70437.9		396.68	9980.57	10072.3	9750.34	9750.34	9755.41	9750.26	10077.6		532.28	30244.5	26520.9	13365.2	9872.22	30013.8
1206.08	41644		285.18	76675.1	63456.4	15514	3851.21	3843.48	3857.48	3843.48	75148.5		396.58	9935.83	10040.9	9749.75	9749.76	9754.64	9749.71	10045.9		532.18	28403.3	24550.3	13756.3	9833.22	28473.4
1205.08	41002.6		285.08	79004.5	69941	13125.3	3660.37	3656.1	3669.65	3656.1	79428		396.48	9829.3	10013.1	9749.25	9749.26	9753.97	9749.23	10017.9		532.08	27068.5	22646.1	14147.9	9796.94	26997
1204.08	40889.4		284.98	80410	75132.7	10936.3	3462.38	3460.09	3473.21	3460.09	82624.3		396.38	9950.5	9988.31	9748.74	9748.75	9753.29	9748.73	9992.89		531.98	25949.3	20846.1	14527	9763.42	25609.6
1203.08	41201.7		284.88	82409.8	78293.6	9002.14	3259.7	3258.5	3271.22	3258.5	84051.2		396.28	10074.7	9966.18	9748.21	9748.22	9752.58	9748.2	9970.56		531.88	24296.9	19178.4	14879.2	9732.56	24325
1202.08	40244.9		284.78	81460.1	78895.1	7349.31	3056.2	3055.59	3067.92	3055.59	83201.8		396.18	10045.1	9946.33	9747.67	9747.68	9751.87	9747.67	9950.55		531.78	23186.4	17661.6	15189.8	9704.17	23147.3
1201.08	40485.2		284.68	78286.9	76804.7	5977.94	2854.89	2854.59	2866.55	2854.59	79940.3		396.08	9948.09	9928.42	9747.05	9747.06	9751.1	9747.05	9932.47		531.68	21828.4	16305.5	15444.9	9678.13	22072.3
1200.08	39977.3		284.58	74445.5	72339.8	4869.86	2659.21	2659.06	2670.67	2659.06	74562.3		395.98	9985.33	9912.24	9746.42	9746.42	9750.31	9746.42	9916.13		531.58	20851.5	15112.4	15632.2	9654.33	21090.2
1199.08	40498.1		284.48	69092.1	66149.8	3996.65	2474.02	2473.95	2485.22	2473.95	67683.8		395.88	9994.54	9897.67	9745.86	9745.86	9749.6	9745.86	9901.42		531.48	19971.8	14078.2	15741.9	9632.48	20187.6
1198.08	41362.3		284.38	61708	59000.2	3323.13	2302.64	2302.61	2313.55	2302.61	60031.7		395.78	9916.6	9884.58	9745.42	9745.42	9749.03	9745.42	9888.19		531.38	19140.3	13194.6	15767.7	9612.46	19349.8
1197.08	40693.3		284.28	54410	51581.5	2813.05	2147.52	2147.51	2158.15	2147.51	52257.7		395.68	9777.96	9872.77	9745.06	9745.06	9748.54	9745.06	9876.25		531.28	18339.9	12449.5	15707.2	9593.91	18562.8
1196.08	40079.4		284.18	46593.8	44406.2	2432.8	2010.46	2010.46	2020.8	2010.46	44838.9		395.58	9795.48	9862.12	9744.8	9744.8	9748.15	9744.8	9865.47		531.18	17912.2	11829.4	15562	9576.69	17814.7
1195.08	41205.7		284.08	39402	37791.7	2152.57	1891.78	1891.78	1901.83	1891.78	38062.6		395.48	9780.78	9852.59	9744.72	9744.72	9747.95	9744.72	9855.82		531.08	17287.6	11319.4	15338.3	9560.73	17096.9
1194.08	41124.9		283.98	33500.2	31894.3	1947.64	1790.95	1790.94	1800.73	1790.94	32060.8		395.38	9626.13	9849.46	9750.19	9750.19	9753.3	9750.19	9852.57		530.98	16652.2	10904.9	15045.2	9545.96	16404.1
1193.08	41416.2		283.88	27210.4	26758.3	1798.69	1707.07	1707.07	1716.59	1707.07	26859.4		395.28	9743.23	9847.08	9755.66	9755.66	9758.67	9755.66	9850.09		530.88	15945	10571.8	14694.8	9532.34	15734.2
1192.08	41677		283.78	21664.7	22358.5	1690.31	1638.19	1638.19	1647.45	1638.19	22419.8		395.18	9912.48	9845.38	9761.13	9761.13	9764.03	9761.13	9848.28		530.78	15294.1	10307	14300.9	9519.9	15088
1191.08	41601.4		283.68	17694.5	18633.8	1611.17	1582.31	1582.31	1591.34	1582.31	18671.7		395.08	10049.9	9844.29	9766.6	9766.6	9769.4	9766.6	9847.1		530.68	14790.8	10098.8	13878.2	9508.73	14468.2
1190.08	41597.5		283.58	14327.9	15508.4	1553.28	1537.73	1537.73	1546.53	1537.73	15532.7		394.98	10095	9843.75	9772.07	9772.07	9774.78	9772.07	9846.46		530.58	13909.8	9936.88	13440.8	9498.86	13878.8
1189.08	41605.5		283.48	11742.9	12902.8	1510.41	1502.27	1502.27	1510.84	1502.27	12919.5		394.88	10181.5	9843.71	9777.54	9777.54	9780.16	9777.54	9846.33		530.48	13240	9812.14	13001.8	9490.19	13323.8
1188.08	41571.8		283.38	9669.22	10741.6	1478.02	1473.86	1473.86	1482.21	1473.86	10754.1		394.78	10134.5	9844.12	9783.01	9783.01	9785.54	9783.01	9846.65		530.38	12770.7	9717.09	12572.9	9482.76	12807.3
1187.08	41252.4		283.28	8065.44	8956.97	1453.22	1451.16	1451.16	1459.31	1451.16	8967.18		394.68	10056	9844.94	9788.48	9788.48	9790.93	9788.48	9847.38		530.28	12031.9	9645.34	12163.4	9476.44	12332.3
1186.08	40868.8		283.18	6704.74	7488.85	1433.84	1432.85	1432.85	1440.79	1432.85	7497.8		394.58	9834.78	9846.12	9793.95	9793.95	9796.32	9793.95	9848.49		530.18	11869.5	9591.64	11780.5	9471.08	11901.1
1185.08	41495.5		283.08	5877.97	6285.4	1418.33	1417.86	1417.86	1425.61	1417.86	6293.62		394.48	9849.92	9847.65	9799.42	9799.42	9801.71	9799.42	9849.94		530.08	11392.4	9551.79	11429.2	9466.57	11514.4
1184.08	42102.5		282.98	5322.08	5302.43	1405.76	1405.54	1405.54	1413.11	1405.54	5310.22		394.38	9960.19	9849.48	9804.89	9804.89	9807.11	9804.89	9851.7		529.98	10997	9522.5	11112.5	9462.83	11172.1
1183.08	42120.3		282.88	4524.61	4502.45	1395.44	1395.35	1395.35	1402.74	1395.35	4509.94		394.28	9893.72	9851.6	9810.36	9810.36	9812.51	9810.36	9853.74		529.88	10748.5	9501.04	10831.4	9459.67	10872.7
1182.08	42052.2		282.78	3970.65	3853.59	1386.67	1386.63	1386.63	1393.85	1386.63	3860.84		394.18	9849.21	9853.97	9815.83	9815.83	9817.91	9815.83	9856.05		529.78	10525.2	9485.43	10585.7	9457.02	10614.1
1181.08	42056.4		282.68	3840.09	3329.29	1379.16	1379.14	1379.14	1386.19	1379.14	3336.36		394.08	9789.95	9856.58	9821.3	9821.3	9823.32	9821.3	9858.6		529.68	10513.9	9474.25	10374.1	9454.92	10393.4
1180.08	41949.5		282.58	3512.83	2907.48	1372.82	1372.81	1372.81	1379.7	1372.81	2914.38		393.98	9866.1	9859.41	9826.78	9826.78	9828.72	9826.78	9861.36		529.58	9942.48	9466.12	10194.2	9453.1	10207.2
1179.08	42167.7		282.48	3072.68	2569.48	1367.39	1367.39	1367.39	1374.12	1367.39	2576.22		393.88	9794.41	9867.17	9836.98	9836.98	9838.86	9836.98	9869.06		529.48	10273.6	9460.32	10043.2	9451.63	10051.9
1178.08	42595.9		282.38	2772.27	2299.75	1362.67	1362.67	1362.67	1369.25	1362.67	2306.33		393.78	9834.2	9902.09	9874.16	9874.16	9875.99	9874.16	9903.92		529.38	9825.53	9456.17	9918.09	9450.43	9923.83
1177.08	41834.1		282.28	2613	2085.62	1358.73	1358.73	1358.73	1365.16	1358.73	2092.06		393.68	9900.22	9937.18	9911.34	9911.34	9913.11	9911.34	9938.95		529.28	9825.9	9453.29	9815.69	9449.54	9819.45
1176.08	42094.8		282.18	2332.52	1916.47	1355.46	1355.46	1355.46	1361.76	1355.46	1922.77		393.58	9913.42	9972.42	9948.52	9948.52	9950.24	9948.52	9974.14		529.18	9701.8	9451.1	9732.63	9448.66	9735.06
1175.08	42261.3		282.08	2208.81	1783.4	1352.65	1352.65	1352.65	1358.82	1352.65	1789.56		393.48	9890.38	10007.8	9985.7	9985.7	9987.36	9985.7	10009.5		529.08	9898.89	9449.48	9666.08	9447.92	9667.64
1174.08	42730.1		281.98	2180.57	1679.12	1350.14	1350.14	1350.14	1356.17	1350.14	1685.15		393.38	10055.6	10043.3	10022.9	10022.9	10024.5	10022.9	10044.9		528.98	9913.81	9448.19	9613.25	9447.2	9614.24
1173.08	43658.6		281.88	2212.91	1597.83	1347.92	1347.92	1347.92	1353.82	1347.92	1603.73		393.28	10147.9	10079	10060.1	10060.1	10061.6	10060.1	10080.5		528.88	9778.05	9447.12	9571.72	9446.49	9572.34
1172.08	43866.2		281.78	2032.83	1534.76	1345.96	1345.96	1345.96	1351.74	1345.96	1540.54		393.18	10146.4	--	--	--	--	--	10165.4		528.78	9770.68	9446.23	9539.41	9445.84	9539.8
1171.08	42687		281.68	1831.07	1486.14	1344.3	1344.3	1344.3	1349.96	1344.3	1491.8											528.68	9558.74	9445.6	9514.64	9445.35	9514.88
1170.08	43034.6		281.58	1620.52	1448.92	1342.96	1342.96	1342.96	1348.5	1342.96	1454.46											528.58	9476.3	9445.22	9495.9	9445.07	9496.05
1169.08	43392.5		281.48	1569.79	1420.66	1341.97	1341.97	1341.97	1347.39	1341.97	1426.09											528.48	9386.26	9444.99	9481.86	9444.9	9481.95
1168.08	43493.5		281.38	1556.45	1399.36	1341.25	1341.25	1341.25	1346.57	1341.25	1404.68											528.38	9470.97	9444.8	9471.38	9444.74	9471.43
1167.08	43960.8		281.28	1497.54	1383.41	1340.75	1340.75	1340.75	1345.96	1340.75	1388.62											528.28	9731.77	9444.64	9463.62	9444.61	9463.66
1166.08	44020.8		281.18	1405.69	1371.46	1340.33	1340.33	1340.33	1345.44	1340.33	1376.57											528.18	9521.44	9444.48	9457.92	9444.46	9457.94
1165.08	44322.7		281.08	1466.64	1362.65	1340.07	1340.07	1340.07	1345.08	1340.07	1367.66											528.08	9487.07	9444.15	9453.58	9444.14	9453.59
1164.08	44108.6		280.98	1274.47	1356.16	1339.88	1339.88	1339.88	1344.8	1339.88	1361.07											527.98	9853.52	9443.83	9450.39	9443.83	9450.4
1163.08	44210.4		280.88	1349.94	1351.43	1339.77	1339.77	1339.77	1344.59	1339.77	1356.25											527.88	9428.11	9443.67	9448.19	9443.67	9448.19
1162.08	43825.4		280.78	1268.03	--	--	--	--	--	--	1281.06											527.78	9350.98	9443.56	9446.65	9443.56	9446.65
1161.08	44529.3																					527.68	9371.4	9443.41	9445.49	9443.41	9445.49
1160.08	45467.3																					527.58	9616.66	9443.38	9444.78	9443.38	9444.79
1159.08	44575.5																					527.48	9504.4	9443.34	9444.27	9443.34	9444.27
1158.08	44678.3																					527.38	9494.69	9443.2	9443.81	9443.2	9443.81
1157.08	45015																					527.28	9592.22	9443.09	9443.49	9443.09	9443.49
1156.08	45006.2																					527.18	9298.77	9443.03	9443.29	9443.03	9443.29
1155.08	44659.3																					527.08	9469.03	9442.95	9443.12	9442.95	9443.12
1154.08	44600.5																					526.98	9560.85	9442.88	9442.99	9442.88	9442.99
1153.08	44598																					526.88	9544.75	9577.4	9577.47	9577.4	9577.47
1152.08	44157.5																					526.78	9734.99	--	--	--	9735.03
1151.08	44873.2
1150.08	45986.4
1149.08	45880.6
1148.08	45719.5
1147.08	45351.6
1146.08	45908.1
1145.08	46446.6
1144.08	46808.8
1143.08	46519.3
1142.08	46586.7
1141.08	46761.2
1140.08	47454.5
1139.08	46838.2
1138.08	46772
1137.08	46901.9
1136.08	48200.3
1135.08	47658.7
1134.08	46601.2
1133.08	47767.9
1132.08	47345
1131.08	46861
1130.08	47946
1129.08	48188.3
1128.08	47928.1
1127.08	46820.5
1126.08	47327.8
1125.08	48510.4
1124.08	48554.9
1123.08	48074.2
1122.08	49602.4
1121.08	49655.8
1120.08	49093.6
1119.08	49305.9
1118.08	48481
1117.08	47991.4
1116.08	48694.9
1115.08	49540.5
1114.08	48978.6
1113.08	48727.5
1112.08	49572.8
1111.08	49520.9
1110.08	49262
1109.08	50001.2
1108.08	49889.2
1107.08	50059.7
1106.08	50553.6
1105.08	49705.6
1104.08	49465
1103.08	49714.8
1102.08	50217.9
1101.08	49720.4
1100.08	49163
1099.08	48234.4
1098.08	48800.3
1097.08	48639.5
1096.08	49222.2
1095.08	48632.7
1094.08	48037.6
1093.08	48636.7
1092.08	49272.2
1091.08	47750.2
1090.08	47012.9
1089.08	48249.2
1088.08	48709.7
1087.08	48501.5
1086.08	48426.4
1085.08	48326.9
1084.08	48040.3
1083.08	48505.8
1082.08	49516.3
1081.08	49422.9
1080.08	48100.2
1079.08	48233.4
1078.08	49264.9
1077.08	49027.9
1076.08	48829.4
1075.08	48684.2
1074.08	49508
1073.08	49760.1
1072.08	50523.8
1071.08	50574
1070.08	49758.1
1069.08	49635.2
1068.08	49090.6
1067.08	49147.7
1066.08	49160.6
1065.08	49323.3
1064.08	49740.1
1063.08	49736.7
1062.08	49876.1
1061.08	50516.2
1060.08	49861.9
1059.08	50512
1058.08	50998.4
1057.08	51062.7
1056.08	50440.2
1055.08	50604.7
1054.08	51706.9
1053.08	51728.4
1052.08	51778.7
1051.08	52732.2
1050.08	52606
1049.08	52822.7
1048.08	53341.7
1047.08	53593.5
1046.08	53222.7
1045.08	53868.3
1044.08	53737
1043.08	52927.3
1042.08	53450.9
1041.08	53704.2
1040.08	53165.7
1039.08	52353.5
1038.08	52374.2
1037.08	52196.8
1036.08	53456.8
1035.08	53879.9
1034.08	53177.6
1033.08	53631.8
1032.08	54233.3
1031.08	54283
1030.08	54532.4
1029.08	54890.2
1028.08	55576.6
1027.08	55225.4
1026.08	56065.6
1025.08	55868.8
1024.08	55929.1
1023.08	55969.4
1022.08	56432.5
1021.08	56369.3
1020.08	56379.4
1019.08	56705.8
1018.08	57540.8
1017.08	57687
1016.08	58043.2
1015.08	57640.9
1014.08	57243.8
1013.08	56957.8
1012.08	58023.7
1011.08	58081
1010.08	58319.1
1009.08	58326
1008.08	56799.2
1007.08	57454.6
1006.08	58446.1
1005.08	60176.9
1004.08	59682.3
1003.08	61019.5
1002.08	62161.8
1001.08	62500.5
1000.08	62077
999.08	62591.2
998.08	62984.8
997.08	62016.9
996.08	61499
995.08	60689.1
994.08	59493.5
993.08	59110.6
992.08	58179.1
991.08	57579.3
990.08	58317.5
989.08	58259.8
988.08	58567.2
987.08	57406.9
986.08	56649
985.08	57699
984.08	59644.2
983.08	59503
982.08	61989.3
981.08	63548.6
980.08	63619.3
979.08	65170.1
978.08	67402.9
977.08	67745.4
976.08	67242
975.08	65392.5
974.08	63512.6
973.08	62398.1
972.08	60665.7
971.08	57734.1
970.08	55308.4
969.08	52260.9
968.08	49892
967.08	47257.9
966.08	46922.5
965.08	46284.4
964.08	45005
963.08	43836.6
962.08	44799.6
961.08	44350.1
960.08	44219.1
959.08	45356.3
958.08	44827.5
957.08	44035.7
956.08	44664.8
955.08	44629.3
954.08	44514
953.08	45428.6
952.08	45480.2
951.08	45892.7
950.08	44948.3
949.08	45016.1
948.08	45404.9
947.08	45155
946.08	45132.3
945.08	45100.9
944.08	45170.6
943.08	45242
942.08	45416.8
941.08	46143
940.08	45586.2
939.08	45599.7
938.08	46326.3
937.08	45711.3
936.08	45972.8
935.08	46629.2
934.08	47095.5
933.08	47008.3
932.08	46107.7
931.08	45629.4
930.08	45855.2
929.08	46521.1
928.08	47384.9
927.08	47161.1
926.08	46442.8
925.08	46557.2
924.08	46456.9
923.08	46936.2
922.08	46981.2
921.08	47412.2
920.08	47510.4
919.08	47174.1
918.08	47174.6
917.08	47407.7
916.08	48111.6
915.08	48396.7
914.08	47472.1
913.08	47910.6
912.08	47693.9
911.08	48007.7
910.08	48104.9
909.08	48550.7
908.08	48636.1
907.08	48688
906.08	48195.9
905.08	48097.7
904.08	48607.3
903.08	48517.6
902.08	48366.2
901.08	49160.1
900.08	49641.6
899.08	49030.3
898.08	49185.6
897.08	49763.6
896.08	49806.5
895.08	49951.8
894.08	49659.2
893.08	49273.8
892.08	50489.3
891.08	50607.4
890.08	50154.6
889.08	50082.9
888.08	49863.8
887.08	50347.9
886.08	50903.5
885.08	50513.2
884.08	51406
883.08	51027.7
882.08	50624.2
881.08	50480.8
880.08	51150.6
879.08	52270.2
878.08	51571
877.08	51836.5
876.08	51776.9
875.08	51381.5
874.08	51787.2
873.08	51940.2
872.08	52148.4
871.08	52532.3
870.08	51987.8
869.08	52064.2
868.08	52547.1
867.08	53412.4
866.08	53457.1
865.08	52748.8
864.08	52819.2
863.08	53834.7
862.08	54476
861.08	54076
860.08	54297.7
859.08	53767.8
858.08	53413.1
857.08	53957
856.08	54391.4
855.08	54399.1
854.08	54153.1
853.08	53304.4
852.08	53637.5
851.08	53562.1
850.08	53993.2
849.08	54085.1
848.08	54387.6
847.08	53635.5
846.08	53419.6
845.08	54799.3
844.08	54966.1
843.08	54837
842.08	54065.2
841.08	54417.7
840.08	54743.5
839.08	54299.1
838.08	53822.8
837.08	54688.5
836.08	54285.4
835.08	54414.6
834.08	54770.6
833.08	55273.4
832.08	56024.7
831.08	55994.4
830.08	55986.9
829.08	55519.5
828.08	55260.5
827.08	55752
826.08	56309.4
825.08	56277.8
824.08	56639.7
823.08	56718.8
822.08	56662.4
821.08	57144.1
820.08	56176.2
819.08	56092.2
818.08	57111.6
817.08	57013.1
816.08	56740
815.08	57315.2
814.08	56245.1
813.08	56730.1
812.08	57156.2
811.08	57976.9
810.08	58831.6
809.08	59054.5
808.08	59599.2
807.08	59457.8
806.08	58420.9
805.08	58081.8
804.08	58965.2
803.08	59108.8
802.08	58704.7
801.08	58760
800.08	58648.6
799.08	58549.5
798.08	59619.5
797.08	59891.7
796.08	59253.7
795.08	59781.3
794.08	60286.7
793.08	59902.6
792.08	60330.1
791.08	60031.9
790.08	59989
789.08	60069.3
788.08	60411.1
787.08	60591.4
786.08	60547
785.08	61168.5
784.08	60702.8
783.08	60997.9
782.08	61083
781.08	61161.5
780.08	61198.9
779.08	61171.3
778.08	62152.3
777.08	62024.6
776.08	61627.9
775.08	61480.3
774.08	61667.8
773.08	61614
772.08	61361
771.08	62011.3
770.08	62829.8
769.08	61927.8
768.08	61639
767.08	61190.4
766.08	61803.2
765.08	62792.3
764.08	62458.7
763.08	62470.8
762.08	62706.1
761.08	63644.2
760.08	63816.4
759.08	63320
758.08	63254.5
757.08	63439.4
756.08	63239.7
755.08	64409.2
754.08	63951.1
753.08	64503.4
752.08	64308.4
751.08	64585.7
750.08	63642.2
749.08	64298
748.08	65824.6
747.08	65602.8
746.08	66060.3
745.08	65124.6
744.08	65061.9
743.08	66782.8
742.08	65894.9
741.08	65341.9
740.08	64714.9
739.08	65651.9
738.08	66173.1
737.08	65094.1
736.08	65129.8
735.08	65412
734.08	66332.3
733.08	66487.3
732.08	66366.8
731.08	66913.5
730.08	66909.8
729.08	66575.1
728.08	65225
727.08	66021.7
726.08	67603.3
725.08	67994.4
724.08	67068.7
723.08	67249
722.08	67274
721.08	67020.2
720.08	66314.5
719.08	68043.6
718.08	68121.6
717.08	67238.4
716.08	66888.2
715.08	66459
714.08	67662
713.08	68788.6
712.08	68348.7
711.08	67193.8
710.08	67577.6
709.08	68179.6
708.08	69413.9
707.08	69246
706.08	68419.8
705.08	69264.5
704.08	69673.2
703.08	69676.8
702.08	69293.7
701.08	69567.5
700.08	69341.2
699.08	69365.1
698.08	69910.2
697.08	69596.5
696.08	68801.3
695.08	69410.4
694.08	69916.1
693.08	71400.8
692.08	70936.5
691.08	70793.5
690.08	70316.5
689.08	70224.8
688.08	70494.9
687.08	70666.1
686.08	70298.9
685.08	70655.6
684.08	70786.7
683.08	71153.5
682.08	71500.4
681.08	70787.3
680.08	71323.6
679.08	71230.4
678.08	72152.9
677.08	71647.2
676.08	70935.7
675.08	69877.6
674.08	71323
673.08	72563.4
672.08	72170.5
671.08	72773.2
670.08	72809.9
669.08	72566.7
668.08	72794.7
667.08	72486
666.08	72663.6
665.08	72766.8
664.08	71795.8
663.08	72229.1
662.08	72267.9
661.08	72923.1
660.08	72695.7
659.08	73460.7
658.08	73577.8
657.08	73584.1
656.08	73335.7
655.08	73595.9
654.08	73614.6
653.08	74261.6
652.08	74086.5
651.08	73117.5
650.08	73695
649.08	74367.2
648.08	75119.9
647.08	74927.2
646.08	75876.3
645.08	76397.1
644.08	75714.3
643.08	75832.3
642.08	76334.7
641.08	75314.1
640.08	76003.3
639.08	76974.7
638.08	76266.6
637.08	76615.6
636.08	76618.6
635.08	77032.6
634.08	77820.2
633.08	77654.4
632.08	76517.3
631.08	76797.7
630.08	76658.3
629.08	77959.3
628.08	77660.6
627.08	77007.8
626.08	76881.3
625.08	78201.8
624.08	78724.5
623.08	77495.8
622.08	78240.5
621.08	79722.7
620.08	79380.1
619.08	80480.7
618.08	78873.9
617.08	79286.3
616.08	81694.9
615.08	80291.8
614.08	80350.7
613.08	80171.7
612.08	79575.9
611.08	81321.9
610.08	81661.1
609.08	81281.1
608.08	80605.4
607.08	81833.7
606.08	82690.3
605.08	82230.1
604.08	81937.6
603.08	82478.1
602.08	82003.5
601.08	82100.3
600.08	81533.3
599.08	82506
598.08	82405.1
597.08	82756.2
596.08	83381.6
595.08	82802.1
594.08	82724.8
593.08	82277.5
592.08	82013.4
591.08	84092.2
590.08	83977
589.08	83359.5
588.08	82777.8
587.08	82919.1
586.08	83052.7
585.08	84028
584.08	85578.2
583.08	85221.6
582.08	84769
581.08	85037.2
580.08	86353.5
579.08	85875.2
578.08	84622.7
577.08	84611.1
576.08	84991.1
575.08	85738.8
574.08	84666
573.08	83779.1
572.08	82925.6
571.08	84293.4
570.08	84573.7
569.08	83630.5
568.08	82928.6
567.08	83410
566.08	84601.1
565.08	84562.5
564.08	85195.3
563.08	86979
562.08	87172.4
561.08	86521.3
560.08	88097.1
559.08	87874.1
558.08	88812.8
557.08	90483.4
556.08	89341.8
555.08	88531.7
554.08	88072.1
553.08	87633.6
552.08	84853.9
551.08	83131
550.08	81725.9
549.08	80347.4
548.08	78598.9
547.08	77592.4
546.08	78095.7
545.08	77208.8
544.08	74500.8
543.08	73957.4
542.08	73749.2
541.08	74198.8
540.08	75067
539.08	77145.7
538.08	77097.7
537.08	77514.7
536.08	83808.5
535.08	116090
534.08	182548
533.08	215248
532.08	170205
531.08	114364
530.08	81292.5
529.08	68087.2
528.08	64075
527.08	62493.3
526.08	62145
525.08	63431.2
524.08	63146.3
523.08	62561.8
522.08	62011.5
521.08	62408.6
520.08	62053.6
519.08	62480.8
518.08	63157.4
517.08	62255.8
516.08	62320.7
515.08	62804.2
514.08	62671.6
513.08	63131.7
512.08	63595.8
511.08	62613.5
510.08	62589.9
509.08	63710.7
508.08	63071.7
507.08	63072.8
506.08	63460.5
505.08	63421.6
504.08	63911.7
503.08	63237.1
502.08	63275.2
501.08	64681.2
500.08	64962.7
499.08	64662.9
498.08	64585.1
497.08	65011.1
496.08	65192.9
495.08	65019.5
494.08	64068.4
493.08	64907.7
492.08	65559.9
491.08	64533
490.08	65448.6
489.08	65966.2
488.08	65475.1
487.08	64960.4
486.08	64437.5
485.08	64543.2
484.08	66275.1
483.08	66795.1
482.08	67045.3
481.08	66884.1
480.08	65734.5
479.08	65875.9
478.08	66402.4
477.08	67158.1
476.08	67518.3
475.08	67162.7
474.08	67066.4
473.08	67486.5
472.08	67761.9
471.08	68044.5
470.08	67013.6
469.08	66581.4
468.08	67756.6
467.08	67921.6
466.08	67730.3
465.08	67489.5
464.08	67721
463.08	67309.1
462.08	67861
461.08	67992.3
460.08	68519.7
459.08	69134.6
458.08	69854.3
457.08	69576.3
456.08	70452.9
455.08	69524.6
454.08	68439.3
453.08	68912.4
452.08	69117.2
451.08	70157.9
450.08	70100.3
449.08	69098.3
448.08	70518.2
447.08	70855.8
446.08	69920.3
445.08	70051.8
444.08	70748
443.08	70749.8
442.08	70850.9
441.08	71174
440.08	71818.7
439.08	72222.3
438.08	71506.3
437.08	71476.2
436.08	71397.3
435.08	72952.5
434.08	72116
433.08	71284.2
432.08	72714.4
431.08	73530.1
430.08	74056.7
429.08	73560.5
428.08	74717.3
427.08	74411.2
426.08	73843.8
425.08	74723.1
424.08	74543
423.08	75064.2
422.08	74754.9
421.08	73390.7
420.08	73896.9
419.08	73688.6
418.08	73887.4
417.08	73443
416.08	73636.7
415.08	73356
414.08	74332.9
413.08	74392.2
412.08	73393.5
411.08	72789.3
410.08	72998.2
409.08	73568.7
408.08	73978.8
407.08	73900.2
406.08	75136.3
405.08	75522.6
404.08	74267.8
403.08	77299.9
402.08	81462.4
401.08	93966.7
400.08	103951
399.08	94197.1
398.08	79229.1
397.08	73601.9
396.08	72083.9
395.08	70931.6
394.08	70770.1
393.08	71025.7
392.08	70774.6
391.08	71531.6
390.08	71235
389.08	70232.5
388.08	71601.3
387.08	71473.7
386.08	71609.7
385.08	71631.1
384.08	70264.9
383.08	71311
382.08	71356.2
381.08	70753.6
380.08	70891
379.08	69921.8
378.08	71212.9
377.08	71469.6
376.08	72232.7
375.08	71905.6
374.08	71334.1
373.08	71533
372.08	72561
371.08	71707.9
370.08	71268.1
369.08	71931.6
368.08	71449.6
367.08	72417.8
366.08	71745.5
365.08	71719.5
364.08	72255.6
363.08	72636
362.08	74415.4
361.08	73864.2
360.08	72642.3
359.08	72337
358.08	71890.8
357.08	72859.9
356.08	73218.3
355.08	73354
354.08	74089.3
353.08	73469.8
352.08	74121
351.08	73462.9
350.08	74148.1
349.08	74728.4
348.08	76127.8
347.08	76403.6
346.08	75102.2
345.08	74475.2
344.08	75234.2
343.08	74822.9
342.08	76655
341.08	75675.8
340.08	77374.2
339.08	76557.5
338.08	76864.2
337.08	76511.9
336.08	76305.1
335.08	75781
334.08	76344.3
333.08	75440
332.08	75355.3
331.08	76470
330.08	75829.8
329.08	75312.4
328.08	75772.7
327.08	76040.3
326.08	75293.2
325.08	75517.6
324.08	75609.2
323.08	76797.4
322.08	76896.4
321.08	79341
320.08	78832
319.08	79324.1
318.08	79945.6
317.08	80250.6
316.08	80777.6
315.08	81906.6
314.08	82619.8
313.08	83429.1
312.08	83705.6
311.08	84258.5
310.08	82626.1
309.08	82309.2
308.08	80960.4
307.08	79103.4
306.08	77006.5
305.08	73224.4
304.08	69889.2
303.08	65465.5
302.08	60774.5
301.08	56333.3
300.08	52564.7
299.08	51124.7
298.08	48289.8
297.08	46664.9
296.08	45746.6
295.08	45912.8
294.08	46783.6
293.08	49656.4
292.08	55590
291.08	61237.9
290.08	66252.3
289.08	70312.6
288.08	90686.5
287.08	163360
286.08	315758
285.08	403764
284.08	246519
283.08	78330.1
282.08	22210.9
281.08	12152.1
280.08	9167.26
279.08	7186.75
278.08	5897.71
277.08	5612.5
276.08	4970.16
275.08	4555
274.08	4438.22
273.08	4545.83
272.08	4590.12
271.08	4587.85
270.08	4520.64
269.08	4505.61
268.08	4701.3
267.08	4664.05
266.08	4532.17
265.08	4529.59
264.08	4461.81
263.08	4471.2
262.08	4585.6
261.08	4774.32
260.08	4573.89
259.08	4193.31
258.08	4645.2
257.08	4468.69
256.08	4192.83
255.08	4450.33
254.08	4685.88
253.08	4479.57
252.08	4379.89
251.08	4396.75
250.08	4366.57
249.08	4603.09
248.08	4830.29
247.08	4569.67
246.08	4203.6
245.08	4174.27
244.08	4460.41
243.08	4352.33
242.08	4321.21
241.08	4533.28
240.08	4500.9
239.08	4444.95
238.08	4307.87
237.08	4090.97
236.08	4490.57
235.08	4635.94
234.08	4467.35
233.08	4157.03
232.08	3956.22
231.08	4493.77
230.08	4677.8
229.08	4685.65
228.08	4572.27
227.08	4427.22
226.08	4265.37
225.08	4324.89
224.08	4284.4
223.08	4069.96
222.08	4153.53
221.08	4189.33
220.08	4516.67
219.08	4272.66
218.08	4579.27
217.08	4651.56
216.08	4255.39
215.08	4344
214.08	4412.07
213.08	4452.46
212.08	4363.22
211.08	4506.64
210.08	4339.71
209.08	4282.46
208.08	4552.49
207.08	4397.17
206.08	4215.68
205.08	4225.89
204.08	4305.49
203.08	4295.71
202.08	4387.38
201.08	4178.8
200.08	4298.82
199.08	4507.25
198.08	4660.06
197.08	4556.18
196.08	4551.49
195.08	4470.13
194.08	4399.48
193.08	4864.53
192.08	4914.37
191.08	4751.05
190.08	4742.94
189.08	4766.71
188.08	4660.3
187.08	4563.18
186.08	4570.21
185.08	4663.87
184.08	4499.08
183.08	4463.15
182.08	4451.16
181.08	4458.19
180.08	4300.33
179.08	4576.31
178.08	4412.62
177.08	4316.06
176.08	4275.36
175.08	4408.13
174.08	4423.81
173.08	4371.3
172.08	4553.74
171.08	4420.13
170.08	4822.77
169.08	4889.66
168.08	4707.04
167.08	4534.24
166.08	4695.14
165.08	4900.3
164.08	4812.57
163.08	4519.7
162.08	4451.1
161.08	4673.45
160.08	4212.89
159.08	4228.35
158.08	4577.27
157.08	4628.8
156.08	4873.24
155.08	5456.92
154.08	6711.3
153.08	6211.86
152.08	4917.08
151.08	4344.17
150.08	4547.37
149.08	4595.35
148.08	4490.63
147.08	4429.46
146.08	4323.79
145.08	4419.69
144.08	4548.53
143.08	4457.02
142.08	4473.2
141.08	4377.79
140.08	4447.55
139.08	4103.91
138.08	4108.18
137.08	4261.92
136.08	4566.36
135.08	4616.52
134.08	4706.17
133.08	4703.72
132.08	4680.66
131.08	4385.66
130.08	4372.76
129.08	4614.58
128.08	4301.29
127.08	4444.52
126.08	4513.14
125.08	4604.91
124.08	4435.25
123.08	4607.41
122.08	4446.07
121.08	4999.36
120.08	5109.54
119.08	4878.44
118.08	4691.88
117.08	4717.11
116.08	4519.72
115.08	4664.82
114.08	4904.24
113.08	4805.8
112.08	4713.62
111.08	4636.22
110.08	4748.45
109.08	4552.52
108.08	4562.65
107.08	4696.25
106.08	4720.37
105.08	4823.37
104.08	5753.3
103.08	6633.9
102.08	6217.8
101.08	5214.59
100.08	4549.38
99.08	4558.55
98.08	4730.29
97.08	4670.69
96.08	4822.91
95.08	5118.2
94.08	4899.58
93.08	4950.95
92.08	4856.41
91.08	4790.43
90.08	4729.43
89.08	4486.46
88.08	4537.94
87.08	4781.52
86.08	5041.36
85.08	4868.42
84.08	4968.73
83.08	4881.11
82.08	4872.41
81.08	4946.24
80.08	4952.49
79.08	4666.9
78.08	4681.35
77.08	4729.65
76.08	4922.65
75.08	5088.27
74.08	5162.07
73.08	5084.1
72.08	5139.62
71.08	4975.24
70.08	5194.16
69.08	5014
68.08	5009.12
67.08	5046.32
66.08	5201.21
65.08	5304.73
64.08	4895.04
63.08	5261.72
62.08	5285.57
61.08	5003.04
60.08	5428.59
59.08	5275.75
58.08	4843.76
57.08	4994.89
56.08	4881.7
55.08	5063.62
54.08	5208.21
53.08	5101.65
52.08	5296.14
51.08	5330.43
50.08	5527.33
49.08	5285.34
48.08	5165.52
47.08	5361.17
46.08	5728.43
45.08	5382.51
44.08	5135.41
43.08	4948.8
42.08	5046.26
41.08	5026.74
40.08	5008.19
39.08	5239.88
38.08	5001.8
37.08	4863.85
36.08	5075.45
35.08	4829.53
34.08	4672.13
33.08	4653.09
32.08	5026.17
31.08	5390.45
30.08	5956.46
29.08	6674.96
28.08	7525.42
27.08	7717.25
26.08	7545.47
25.08	6932.8
24.08	5982.23
23.08	5636.58
22.08	6051.48
21.08	5678.26
20.08	6493.4
19.08	7025.96
18.08	7255.17
17.08	6963.15
16.08	5900.06
15.08	5518.82
14.08	5467.03
13.08	4861.91
12.08	4285.12
11.08	3735.77
10.08	3646.53
9.08	3525.34
8.08	3171.89
7.08	2712.35
6.08	2000.74
5.08	1426.05
4.08	978.985
3.08	601.153
2.08	313.766
1.08	140.906
0.08	81.8338
-0.92	53.1425
-1.92	67.9681
-2.92	51.4308
-3.92	28.1043
-4.92	29.0205
-5.92	47.1086
-6.92	40.0013
-7.92	19.383
