# Supplementary material for: Machine learning-guided realization of full-color high-quantum-yield carbon quantum dots
Source: Nat Commun. 2024 Jun 6;15:4843. doi: 10.1038/s41467-024-49172-6 (PMC11156924; doi:10.1038/s41467-024-49172-6)
Supplement: Supplementary file 3 — Source Data [file 41467_2024_49172_MOESM3_ESM.zip › Source Data/SI Raw Data/Supplementary Fig. 18 Raw Data.xlsx]

## Sheet: Supplementary Fig. 18a-d 
g-CQDs
Supplementary Fig. 18a			Supplementary Fig. 18b									Supplementary Fig. 18c										Supplementary Fig. 18d
XPS survey			C1s									N1s										O1s
Binding energy (eV)	Intensity (a.u.)		Binding energy (eV)	Intensity (a.u.)								Binding energy (eV)	Intensity (a.u.)									Binding energy (eV)	Intensity (a.u.)
1351.08	61686.2		299.08	7323.02	--	--	--	--	--	7350.97		412.08	10253.8	--	--	--	--	--	--	10295.3		547.08	12572.4	--	--	--	--	12674.6
1350.08	61122.4		298.98	7265.28	7265.71	7282.31	7277.9	7265.86	7265.71	7294.64		411.98	10059.8	--	--	--	--	--	--	10102		546.98	12581.7	--	--	--	--	12684.2
1349.08	62787.9		298.88	7288.06	7193.11	7210.37	7205.65	7193.28	7193.11	7223.06		411.88	9865.37	10047.1	10039	10039	10056.7	10056	10039	10081.8		546.88	12482.9	12473.9	12570.1	12480.3	12473.9	12576.5
1348.08	59477.6		298.78	7186.5	7169.14	7187.08	7182.03	7169.32	7169.14	7200.15		411.78	9937.76	10047.1	10038.9	10038.9	10056.8	10056.4	10038.9	10082.5		546.78	12353.8	12471	12567.6	12477.4	12471	12574
1347.08	59784.5		298.68	7032.62	7141.84	7160.49	7155.1	7142.04	7141.84	7173.94		411.68	10078.1	10047.1	10038.7	10038.7	10056.7	10056.8	10038.7	10083.1		546.68	12378.5	12468.1	12564.9	12474.5	12468.1	12571.3
1346.08	59857		298.58	7073.27	7111.89	7131.28	7125.53	7112.11	7111.89	7145.14		411.58	10100	10047	10038.5	10038.5	10056.6	10057.1	10038.5	10083.6		546.58	12537.1	12461.8	12558.9	12468.2	12461.8	12565.3
1345.08	60112.6		298.48	7128.74	7075.12	7095.28	7089.15	7075.36	7075.12	7109.55		411.48	10103.8	10044.5	10035.9	10035.9	10054.1	10055	10035.9	10081.8		546.48	12620.2	12447	12544.3	12453.4	12447	12550.7
1344.08	59774.9		298.38	7138.31	7060.85	7081.8	7075.28	7061.11	7060.85	7096.5		411.38	10110.9	10040.1	10031.3	10031.3	10049.6	10051.1	10031.3	10078.1		546.38	12649.5	12419.6	12517.3	12426	12419.6	12523.7
1343.08	60911.1		298.28	7002.67	7038.91	7060.7	7053.76	7039.21	7038.91	7075.84		411.28	10043	10035.9	10027	10027	10045.4	10047.4	10027	10074.6		546.28	12595.1	12381.1	12479.1	12387.5	12381.1	12485.5
1342.08	59583.3		298.18	6961.25	7012.22	7034.87	7027.5	7012.54	7012.22	7050.47		411.18	10041.3	10030.3	10021.3	10021.3	10039.7	10042.3	10021.3	10069.8		546.18	12534.7	12334.9	12433.2	12341.3	12334.9	12439.6
1341.08	60536.5		298.08	6963.6	6920.77	6944.32	6936.49	6921.12	6920.77	6960.39		411.08	10164.2	10023.7	10014.5	10014.5	10033.1	10036.3	10014.5	10064.1		546.08	12560.7	12283.7	12382.4	12290.1	12283.7	12388.8
1340.08	60521.6		297.98	6995.29	6862.16	6886.64	6878.33	6862.55	6862.16	6903.2		410.98	10136.5	10017	10007.6	10007.6	10026.3	10030.2	10007.6	10058.2		545.98	12544	12231.2	12330.2	12237.6	12231.2	12336.6
1339.08	59460.8		297.88	6681.05	6822.56	6848.01	6839.2	6822.99	6822.56	6865.07		410.88	10087	10009.9	10000.4	10000.4	10019.2	10023.7	10000.4	10052.1		545.88	12455.8	12182.1	12281.5	12188.5	12182.1	12287.9
1338.08	57446.9		297.78	6709.63	6719.29	6745.75	6736.41	6719.76	6719.29	6763.34		410.78	10033.2	10004.1	9994.47	9994.47	10013.4	10018.7	9994.47	10047.3		545.78	12273.9	12140.3	12240	12146.7	12140.3	12246.4
1337.08	57842.6		297.68	6763.23	6588.74	6616.25	6606.35	6589.25	6588.74	6634.38		410.68	9925.72	10001.7	9991.84	9991.84	10010.9	10017	9991.84	10045.8		545.68	12123.8	12100.2	12200.4	12106.6	12100.2	12206.8
1336.08	59705.1		297.58	6447.26	6552.9	6581.5	6571.02	6553.46	6552.9	6600.19		410.58	9929.83	10001	9991	9991	10010.1	10017.2	9991	10046.3		545.58	12325.2	12060.2	12160.8	12066.6	12060.2	12167.2
1335.08	60070.9		297.48	6342.52	6517.19	6546.92	6535.84	6517.81	6517.19	6566.19		410.48	10011.9	9998.58	9988.42	9988.42	10007.7	10015.7	9988.42	10045.1		545.48	12365.6	12026.6	12127.6	12033	12026.6	12134
1334.08	60267.8		297.38	6501.86	6447.76	6478.67	6466.96	6448.44	6447.76	6498.55		410.38	10187.9	9992.62	9982.28	9982.28	10001.6	10010.7	9982.28	10040.4		545.38	12103.1	11997.8	12099.3	12004.2	11997.8	12105.7
1333.08	59244.1		297.28	6531.08	6443.8	6475.93	6463.55	6444.54	6443.8	6496.43		410.28	10241.4	9982.8	9972.28	9972.28	9991.75	10001.9	9972.28	10031.9		545.28	11991.4	11967.5	12069.4	11973.9	11967.5	12075.8
1332.08	59485.4		297.18	6416.09	6433.45	6466.86	6453.78	6434.26	6433.45	6488		410.18	10137.1	9972.18	9961.47	9961.47	9981.05	9992.44	9961.47	10022.7		545.18	12031.1	11943.2	12045.7	11949.6	11943.2	12052.1
1331.08	59754.6		297.08	6427.43	6401.57	6436.3	6422.49	6402.46	6401.57	6458.12		410.08	9935.86	9962.99	9952.08	9952.08	9971.78	9984.5	9952.08	10015.1		545.08	12020.5	11928.4	12031.4	11934.8	11928.4	12037.8
1330.08	59242.7		296.98	6290.78	6348.96	6385.07	6370.5	6349.94	6348.96	6407.59		409.98	9875.8	9956.58	9945.48	9945.48	9965.29	9979.46	9945.48	10010.4		544.98	11992.1	11912.5	12015.9	11918.9	11912.5	12022.3
1329.08	58180.2		296.88	6342.46	6321.44	6358.99	6343.62	6322.51	6321.44	6382.22		409.88	9974.23	9953.48	9942.17	9942.17	9962.09	9977.84	9942.17	10009.1		544.88	12048	11890.1	11994.1	11896.5	11890.1	12000.5
1328.08	59145.6		296.78	6268.06	6317.4	6356.43	6340.23	6318.56	6317.4	6380.42		409.78	10007.8	9953.66	9942.15	9942.15	9962.19	9979.66	9942.15	10011.2		544.78	12075.4	11865.6	11970.2	11872	11865.6	11976.6
1327.08	59879.5		296.68	6278.5	6299.04	6339.61	6322.54	6300.31	6299.04	6364.38		409.68	9917.12	9953.86	9942.12	9942.12	9962.28	9981.64	9942.12	10013.5		544.68	11973	11843.3	11948.5	11849.7	11843.3	11954.9
1326.08	59023		296.58	6409.99	6240.8	6282.99	6265	6242.18	6240.8	6308.57		409.58	9939.47	9953.89	9941.94	9941.94	9962.21	9983.64	9941.94	10015.9		544.58	11838	11821	11926.8	11827.4	11821	11933.2
1325.08	58532		296.48	6234.57	6189.16	6233.01	6214.07	6190.67	6189.16	6259.44		409.48	10052.1	9953.85	9941.67	9941.67	9962.06	9985.75	9941.67	10018.3		544.48	11879.6	11796.9	11903.3	11803.3	11796.9	11909.7
1324.08	58636.9		296.38	6049.62	6151.42	6197.02	6177.08	6153.07	6151.42	6224.32		409.38	10061.5	9953.73	9941.32	9941.32	9961.83	9988.02	9941.32	10020.9		544.38	11979.4	11774.5	11881.6	11780.9	11774.5	11888
1323.08	58946.8		296.28	5990.09	6091.09	6138.49	6117.51	6092.88	6091.09	6166.71		409.28	10096.5	9953.4	9940.75	9940.75	9961.38	9990.32	9940.75	10023.6		544.28	11907.7	11752.4	11860.2	11758.8	11752.4	11866.6
1322.08	58780.2		296.18	6108.25	6042.75	6092.03	6069.96	6044.7	6042.75	6121.2		409.18	10155.9	9952.95	9940.05	9940.05	9960.79	9992.79	9940.05	10026.4		544.18	11849.8	11728.5	11837.1	11734.9	11728.5	11843.5
1321.08	59000.6		296.08	6110.45	6036.99	6088.22	6065.02	6039.12	6036.99	6118.38		409.08	10080.6	9952.64	9939.48	9939.48	9960.35	9995.72	9939.48	10029.7		544.08	11770.3	11708.1	11817.4	11714.5	11708.1	11823.8
1320.08	58383.9		295.98	5955.32	6034.06	6087.32	6062.93	6036.37	6034.06	6118.51		408.98	9897.57	9952.57	9939.15	9939.15	9960.14	9999.27	9939.15	10033.7		543.98	11667	11697.4	11807.5	11703.8	11697.4	11813.9
1319.08	57171		295.88	6020.82	5996.86	6052.23	6026.6	5999.38	5996.86	6084.5		408.88	9806.19	9952.63	9938.94	9938.94	9960.05	10003.4	9938.94	10038.2		543.88	11605.5	11691.9	11802.8	11698.3	11691.9	11809.2
1318.08	59036		295.78	6031.04	5969.98	6027.55	6000.63	5972.72	5969.98	6060.94		408.78	9961.9	9952.58	9938.61	9938.61	9959.84	10007.8	9938.61	10043.1		543.78	11644.4	11682.8	11794.5	11689.2	11682.8	11800.9
1317.08	58830.6		295.68	5909.76	5947.87	6007.72	5979.44	5950.85	5947.87	6042.28		408.68	10278.3	9952.36	9938.1	9938.1	9959.45	10012.7	9938.1	10048.3		543.68	11943.9	11666.5	11779.1	11672.9	11666.5	11785.5
1316.08	59002.3		295.58	5959.48	5896.94	5959.17	5929.49	5900.18	5896.94	5994.95		408.58	10286.5	9951.88	9937.32	9937.32	9958.8	10018	9937.32	10054		543.58	11890.1	11648.6	11762.1	11655	11648.6	11768.5
1315.08	59046.7		295.48	5882.86	5850.37	5915.07	5883.91	5853.89	5850.37	5952.12		408.48	10180.8	9951.09	9936.23	9936.23	9957.83	10023.7	9936.23	10060.2		543.48	11616.4	11627.4	11741.8	11633.8	11627.4	11748.2
1314.08	58810.3		295.38	5768.13	5842.85	5910.11	5877.42	5846.67	5842.85	5948.5		408.38	10144.3	9950.16	9934.98	9934.98	9956.71	10030.2	9934.98	10067.1		543.38	11590.4	11604	11719.5	11610.4	11604	11725.9
1313.08	59165.7		295.28	5731.63	5838.48	5908.41	5874.12	5842.63	5838.48	5948.19		408.28	10133.1	9949.34	9933.83	9933.83	9955.69	10037.8	9933.83	10075.1		543.28	11587.4	11588.8	11705.3	11595.2	11588.8	11711.7
1312.08	59109.9		295.18	5872.14	5831.48	5904.18	5868.22	5835.98	5831.48	5945.42		408.18	10156.6	9948.68	9932.84	9932.84	9954.82	10046.8	9932.84	10084.6		543.18	11601.2	11578.9	11696.4	11585.3	11578.9	11702.8
1311.08	57647.1		295.08	5937.66	5806.69	5882.27	5844.58	5811.57	5806.69	5925.03		408.08	10116.8	9948.02	9931.83	9931.83	9953.94	10057.2	9931.83	10095.5		543.08	11653.1	11567.1	11685.8	11573.5	11567.1	11692.2
1310.08	59233.9		294.98	5847.85	5768.45	5847.02	5807.52	5773.74	5768.45	5891.38		407.98	10186.9	9947.2	9930.66	9930.66	9952.89	10069.2	9930.66	10107.9		542.98	11594.6	11552.2	11672.1	11558.6	11552.2	11678.5
1309.08	58262.1		294.88	5644.17	5693.75	5775.44	5734.05	5699.49	5693.75	5821.47		407.88	10328.2	9946.26	9929.34	9929.34	9951.71	10083	9929.34	10122.3		542.88	11593.6	11532.6	11653.7	11539	11532.6	11660.1
1308.08	57912.9		294.78	5540.41	5606.22	5691.14	5647.79	5612.43	5606.22	5738.93		407.78	10274	9945.31	9928.01	9928.01	9950.51	10099.2	9928.01	10139		542.78	11625.3	11512	11634.3	11518.4	11512	11640.7
1307.08	58237.7		294.68	5498.66	5538.94	5627.23	5581.83	5545.67	5538.94	5676.85		407.68	10172.5	9944.35	9926.65	9926.65	9949.28	10118.2	9926.65	10158.6		542.68	11522.1	11490.5	11614.1	11496.9	11490.5	11620.5
1306.08	57576.5		294.58	5500	5537.95	5629.74	5582.2	5545.24	5537.95	5681.29		407.58	10137.3	9943.44	9925.33	9925.33	9948.09	10140.6	9925.33	10181.5		542.58	11564.6	11461.1	11586	11467.5	11461.1	11592.4
1305.08	57217.1		294.48	5511.44	5531.63	5627.05	5577.3	5539.52	5531.63	5680.62		407.48	10142.4	9942.63	9924.1	9924.1	9946.99	10166.9	9924.1	10208.3		542.48	11701.1	11424	11550.3	11430.4	11424	11556.7
1304.08	58284.1		294.38	5691.69	5510.09	5609.3	5557.23	5518.64	5510.09	5664.99		407.38	10223.5	9941.77	9922.79	9922.79	9945.81	10197.5	9922.79	10239.5		542.38	11662.7	11384.1	11511.9	11390.5	11384.1	11518.3
1303.08	59465.3		294.28	5684.03	5486.86	5590	5535.53	5496.11	5486.86	5647.93		407.28	10351.1	9940.74	9921.31	9921.31	9944.47	10232.7	9921.31	10275.3		542.28	11541.4	11340.7	11470.1	11347.1	11340.7	11476.5
1302.08	60140.7		294.18	5415.29	5469.15	5576.38	5519.4	5479.16	5469.15	5636.65		407.18	10353.7	9939.53	9919.62	9919.62	9942.91	10272.8	9919.62	10316		542.18	11447.9	11298.3	11429.2	11304.7	11298.3	11435.6
1301.08	58821.1		294.08	5325.49	5455.69	5567.17	5507.59	5466.52	5455.69	5629.91		407.08	10356.8	9938.06	9917.67	9917.67	9941.09	10317.4	9917.67	10361.2		542.08	11365.4	11265.9	11398.5	11272.3	11265.9	11404.9
1300.08	58362.5		293.98	5379.37	5447.72	5563.62	5501.34	5459.44	5447.72	5628.96		406.98	10428.1	9936.31	9915.41	9915.41	9938.97	10365.4	9915.41	10409.9		541.98	11263.8	11245.2	11379.5	11251.6	11245.2	11385.9
1299.08	58857.6		293.88	5565.52	5447.13	5567.63	5502.52	5459.81	5447.13	5635.7		406.88	10542.5	9934.33	9912.9	9912.9	9936.6	10414.6	9912.9	10459.7		541.88	11222.4	11233.3	11369.3	11239.6	11233.2	11375.7
1298.08	58505		293.78	5552.93	5446.49	5571.77	5503.73	5460.21	5446.49	5642.72		406.78	10614	9932.23	9910.26	9910.26	9934.09	10461.1	9910.26	10506.9		541.78	11226	11228.5	11366.4	11234.9	11228.5	11372.8
1297.08	57987.6		293.68	5498.27	5445.75	5575.99	5504.92	5460.58	5445.75	5649.98		406.68	10496.1	9930.1	9907.56	9907.56	9931.53	10499.7	9907.56	10546.2		541.68	11206.8	11227.2	11367	11233.6	11227.2	11373.4
1296.08	57486.9		293.58	5520.37	5444.97	5580.36	5506.13	5461.01	5444.96	5657.57		406.58	10398.8	9927.88	9904.75	9904.75	9928.86	10524.5	9904.75	10571.7		541.58	11255.2	11225.1	11367	11231.5	11225.1	11373.4
1295.08	59847.6		293.48	5460.86	5444.28	5585.05	5507.53	5461.63	5444.28	5665.64		406.48	10539.6	9925.63	9901.88	9901.88	9926.13	10530.9	9901.88	10578.9		541.48	11278.2	11224.8	11368.7	11231.2	11224.8	11375.1
1294.08	58228.3		293.38	5341.15	5443.65	5589.99	5509.06	5462.41	5443.65	5674.17		406.38	10594	9923.51	9899.12	9899.12	9923.51	10517.3	9899.12	10566.1		541.38	11167.5	11224.5	11370.6	11230.9	11224.5	11377.1
1293.08	60132.3		293.28	5450.89	5442.97	5595.11	5510.64	5463.26	5442.96	5683.08		406.28	10473	9921.62	9896.56	9896.56	9921.09	10485.7	9896.56	10535.3		541.28	11216.1	11221.7	11370	11228.1	11221.7	11376.5
1292.08	59154.2		293.18	5574.7	5442.25	5600.42	5512.28	5464.19	5442.24	5692.41		406.18	10275.5	9919.83	9894.09	9894.08	9918.76	10440.8	9894.08	10491.2		541.18	11414	11214.9	11365.6	11221.3	11214.9	11372.1
1291.08	60269.3		293.08	5587.87	5441.48	5605.92	5513.97	5465.22	5441.48	5702.17		406.08	10292.4	9918.06	9891.59	9891.59	9916.4	10388.5	9891.59	10439.8		541.08	11553.9	11204.4	11357.6	11210.8	11204.4	11364
1290.08	59552.1		292.98	5539.13	5440.67	5611.63	5515.73	5466.36	5440.67	5712.38		405.98	10551.9	9916.28	9889.06	9889.06	9914.02	10333.9	9889.06	10386.1		540.98	11548.9	11190.9	11346.5	11197.2	11190.8	11353
1289.08	57958.2		292.88	5421.08	5439.85	5617.59	5517.59	5467.66	5439.85	5723.14		405.88	10611.4	9914.62	9886.62	9886.62	9911.72	10281.1	9886.62	10334.2		540.88	11365.5	11176.3	11334.6	11182.6	11176.2	11341
1288.08	61388.8		292.78	5440.59	5439.04	5623.82	5519.57	5469.13	5439.04	5734.46		405.78	10375.2	9913.09	9884.26	9884.26	9909.51	10232.2	9884.26	10286.3		540.78	11236.7	11163.4	11324.5	11169.8	11163.4	11330.9
1287.08	59701.7		292.68	5564.36	5438.22	5630.32	5521.68	5470.8	5438.21	5746.38		405.68	10168.6	9911.71	9882.03	9882.03	9907.43	10188.3	9882.02	10243.4		540.68	11207.8	11154.2	11318.2	11160.6	11154.2	11324.6
1286.08	60174.3		292.58	5590.61	5437.38	5637.1	5523.9	5472.68	5437.38	5758.92		405.58	10146	9910.73	9880.16	9880.16	9905.71	10149.9	9880.16	10206		540.58	11192.7	11149.6	11316.5	11155.9	11149.5	11322.9
1285.08	58773		292.48	5552.9	5436.52	5644.16	5526.24	5474.76	5436.52	5772.13		405.48	10142.7	9910.27	9878.77	9878.77	9904.46	10116.7	9878.76	10174		540.48	11144	11147.7	11317.6	11154	11147.6	11324.1
1284.08	59569.1		292.38	5460.85	5435.63	5651.5	5528.7	5477.09	5435.63	5786.03		405.38	10085.4	9910.13	9877.65	9877.65	9903.5	10088.2	9877.64	10146.6		540.38	11121.3	11147.3	11320.4	11153.6	11147.2	11326.9
1283.08	59935.7		292.28	5484.64	5434.69	5659.11	5531.26	5479.65	5434.68	5800.66		405.28	10072.3	9910.11	9876.61	9876.61	9902.62	10063.6	9876.59	10123.2		540.28	11105.2	11147.1	11323.6	11153.4	11147	11330.1
1282.08	58426.2		292.18	5661.73	5433.65	5666.97	5533.91	5482.44	5433.64	5816.03		405.18	10078.3	9910.27	9875.7	9875.72	9901.88	10042.4	9875.69	10103.3		540.18	11172.8	11146.9	11326.9	11153.2	11146.8	11333.4
1281.08	59191.2		292.08	5757.12	5432.52	5675.08	5536.63	5485.5	5432.51	5832.2		405.08	9992.5	9910.61	9874.91	9874.94	9901.27	10024.2	9874.89	10086.3		540.08	11249.2	11146.7	11330.3	11153	11146.6	11336.8
1280.08	58664.5		291.98	5732.39	5431.23	5683.4	5539.39	5488.8	5431.22	5849.17		404.98	10010.9	9910.85	9873.99	9874.03	9900.54	10008.1	9873.96	10071.7		539.98	11287.8	11146.4	11333.7	11152.7	11146.3	11340.2
1279.08	60323.6		291.88	5765.98	5429.69	5691.85	5542.1	5492.29	5429.67	5866.92		404.88	10235.3	9910.94	9872.84	9872.92	9899.62	9993.89	9872.81	10059		539.88	11408.3	11145.9	11337.1	11152.2	11145.8	11343.7
1278.08	60239.6		291.78	5974.9	5428.01	5700.56	5544.89	5496.15	5427.99	5885.65		404.78	10309.7	9911.02	9871.62	9871.75	9898.68	9981.28	9871.59	10048		539.78	11506.8	11145.4	11340.6	11151.6	11145.2	11347.2
1277.08	59756.9		291.68	5924.41	5426.27	5709.63	5547.87	5500.52	5426.25	5905.53		404.68	10147.6	9911.11	9870.35	9870.55	9897.73	9970.04	9870.3	10038.6		539.68	11424.1	11144.8	11344.2	11151	11144.6	11350.9
1276.08	61184.7		291.58	5842.44	5424.45	5719.03	5550.99	5505.42	5424.42	5926.63		404.58	10055.5	9911.34	9869.15	9869.46	9896.96	9960.11	9869.09	10030.7		539.58	11369.1	11144.2	11348	11150.4	11144	11354.7
1275.08	61310.3		291.48	5903.69	5422.47	5728.72	5554.23	5510.89	5422.44	5949		404.48	9922.64	9911.96	9868.27	9868.73	9896.64	9951.53	9868.2	10024.4		539.48	11352.4	11143.6	11351.9	11149.8	11143.3	11358.7
1274.08	61319.1		291.38	6048.5	5420.44	5738.83	5557.71	5517.11	5420.4	5972.88		404.38	9885.38	9913.01	9867.73	9868.41	9896.85	9944.18	9867.64	10019.6		539.38	11419.8	11143.1	11356.1	11149.1	11142.7	11362.9
1273.08	61319.6		291.28	6069.36	5418.26	5749.26	5561.33	5524.09	5418.21	5998.31		404.28	9940.43	9914.42	9867.48	9868.48	9897.62	9937.87	9867.36	10016.4		539.28	11439.9	11142.5	11360.4	11148.5	11142.1	11367.3
1272.08	62139.2		291.18	6216.26	5415.85	5759.96	5565.05	5531.9	5415.79	6025.39		404.18	9838.55	9916.2	9867.5	9868.96	9899.03	9932.49	9867.35	10014.8		539.18	11387.3	11142.1	11365	11148	11141.6	11372
1271.08	61633.6		291.08	6278.28	5413.26	5771	5568.95	5540.74	5413.19	6054.38		404.08	9760.01	9918	9867.44	9869.55	9900.88	9927.6	9867.26	10014.4		539.08	11184.2	11141.7	11369.9	11147.6	11141.1	11376.9
1270.08	61977.1		290.98	6236.06	5410.48	5782.38	5573.03	5550.75	5410.39	6085.47		403.98	9912.37	9919.85	9867.33	9870.33	9903.35	9923.15	9867.1	10015.6		538.98	11080	11141.4	11375.1	11147.2	11140.7	11382.2
1269.08	62751.3		290.88	6429.99	5407.48	5794.11	5577.3	5562.15	5407.37	6118.92		403.88	9995.71	9921.82	9867.24	9871.48	9906.74	9919.12	9866.95	10018.6		538.88	11292.2	11141.1	11380.5	11146.7	11140.3	11387.7
1268.08	62434.5		290.78	6490.27	5404.38	5806.32	5581.92	5575.3	5404.25	6155.16		403.78	9933.98	9923.85	9867.1	9873.03	9911.24	9915.42	9866.74	10023.7		538.78	11462.3	11140.8	11386.1	11146.3	11139.9	11393.4
1267.08	61518		290.68	6385.55	5401.23	5819.08	5586.95	5590.56	5401.07	6194.58		403.68	9943.16	9925.89	9866.83	9875.08	9917.11	9911.9	9866.39	10031.3		538.68	11387.2	11140.5	11391.8	11145.9	11139.4	11399.4
1266.08	61850.3		290.58	6382.49	5397.97	5832.36	5592.39	5608.24	5397.79	6237.59		403.58	10010.6	9928.04	9866.54	9877.91	9924.84	9908.63	9865.99	10042		538.58	11323.8	11140.1	11397.8	11145.3	11138.8	11405.6
1265.08	62482		290.48	6425.63	5394.57	5846.14	5598.24	5628.75	5394.34	6284.66		403.48	9987.35	9930.36	9866.29	9881.83	9934.89	9905.63	9865.6	10056.6		538.48	11341.8	11139.7	11404	11144.7	11138.2	11411.9
1264.08	61919.4		290.38	6717.08	5390.95	5860.39	5604.48	5652.57	5390.69	6336.33		403.38	9971.44	9932.8	9866.02	9887.09	9947.69	9902.8	9865.16	10075.8		538.38	11467.2	11139.3	11410.4	11144.1	11137.6	11418.6
1263.08	62681.9		290.28	6893.93	5387.07	5875.06	5611.1	5680.29	5386.74	6393.29		403.28	10041.7	9935.34	9865.7	9894.07	9963.68	9900.08	9864.62	10100.4		538.28	11566	11138.8	11417	11143.4	11136.8	11425.5
1262.08	61219		290.18	6930.05	5383.01	5890.29	5618.26	5712.83	5382.61	6456.54		403.18	10095.2	9938.03	9865.36	9903.27	9983.36	9897.47	9864.01	10131.4		538.18	11600.4	11138.3	11423.8	11142.6	11136	11432.7
1261.08	63143.7		290.08	6726.84	5378.76	5906.08	5626.01	5751.15	5378.28	6527.15		403.08	10136.7	9940.76	9864.91	9915.21	10007	9894.84	9863.22	10169.8		538.08	11671.1	11137.8	11430.8	11141.6	11135	11440.1
1260.08	65188.4		289.98	6801.29	5374.43	5922.58	5634.54	5796.58	5373.86	6606.55		402.98	10314.7	9943.54	9864.34	9930.6	10034.8	9892.14	9862.21	10216.6		537.98	11646	11137.3	11438.1	11140.7	11134.1	11448
1259.08	62955.8		289.88	6871.27	5370.11	5939.89	5643.99	5850.67	5369.42	6696.4		402.88	10343.3	9946.48	9863.77	9950.46	10066.9	9889.45	9861.09	10272.7		537.88	11456.4	11136.9	11445.9	11139.8	11133.1	11456.4
1258.08	64271.4		289.78	6898.05	5365.79	5958.03	5654.47	5915.17	5364.95	6798.59		402.78	10244.2	9949.61	9863.26	9975.88	10103	9886.77	9859.85	10339.1		537.78	11479.7	11136.6	11454	11139	11132.2	11465.2
1257.08	62247.6		289.68	6952.77	5361.36	5976.93	5665.94	5992.06	5360.35	6915.25		402.68	10292.1	9952.91	9862.78	10008.1	10142.1	9884.02	9858.44	10416.2		537.68	11678.3	11136.4	11462.5	11138.1	11131.2	11474.6
1256.08	62517.3		289.58	6979.51	5356.76	5996.56	5678.48	6083.66	5355.53	7048.86		402.58	10441.4	9956.42	9862.43	10048.7	10183.1	9881.2	9856.87	10504.4		537.58	11708.4	11136.3	11471.6	11137.2	11130.2	11484.6
1255.08	64238.7		289.48	7183.62	5351.91	6016.86	5692.13	6192.44	5350.43	7202.04		402.48	10595.5	9960.18	9862.32	10099.4	10224.1	9878.31	9855.13	10603.8		537.48	11641.7	11136.3	11481.3	11136.3	11129.2	11495.4
1254.08	65470.1		289.38	7416.51	5346.75	6037.81	5706.96	6320.68	5344.96	7377.31		402.38	10626.5	9964.15	9862.51	10162.3	10262.5	9875.24	9853.14	10714.1		537.38	11592.6	11136.4	11491.6	11135.4	11128.2	11507.1
1253.08	65397.1		289.28	7600.28	5341.18	6059.33	5723.04	6469.78	5339.02	7576.27		402.28	10679.2	9968.29	9863.1	10239.5	10295.7	9871.91	9850.81	10835.2		537.28	11521.5	11136.8	11502.9	11134.6	11127.2	11520
1252.08	63959.5		289.18	7866.27	5335.11	6081.35	5740.45	6638.99	5332.49	7798.43		402.18	10893.5	9972.58	9864.31	10333.6	10320.8	9868.22	9848.07	10967.3		537.18	11449.6	11137.6	11515.6	11133.9	11126.3	11534.4
1251.08	65726.5		289.08	8109.55	5328.58	6103.95	5759.46	6823.65	5325.4	8039.42		402.08	11171.6	9977.08	9866.53	10447.5	10335.5	9864.17	9844.89	11111.1		537.08	11377.6	11138.8	11529.7	11133.4	11125.6	11550.8
1250.08	64404.1		288.98	8253.83	5321.7	6127.26	5780.41	7012.65	5317.86	8288.45		401.98	11343.6	9981.85	9870.27	10583.9	10338.1	9859.73	9841.28	11268.7		536.98	11400.1	11140.2	11545.9	11132.9	11124.8	11569.5
1249.08	65805.6		288.88	8304.56	5314.53	6151.34	5803.61	7186.65	5309.86	8526.55		401.88	11399.1	9986.89	9876.17	10745.7	10327.5	9854.8	9837.11	11442.6		536.88	11531	11142.1	11564.7	11132.5	11124	11591.2
1248.08	65868.4		288.78	8450.73	5307.12	6176.29	5829.45	7319.5	5301.45	8728		401.78	11630	9992.25	9885.17	10935.4	10303.9	9849.33	9832.37	11636.5		536.78	11500.2	11144.4	11586.9	11132.2	11123.3	11616.9
1247.08	66688.6		288.68	8643.98	5299.63	6202.24	5858.43	7384.88	5292.73	8866.98		401.68	11914	9998.17	9898.64	11154.7	10269.1	9843.44	9827.15	11855.4		536.68	11414.1	11147.2	11613.6	11131.9	11122.5	11647.8
1246.08	67014.4		288.58	8679.05	5292.17	6229.34	5891.09	7366.7	5283.78	8927.98		401.58	11985.6	10004.8	9918.21	11403.9	10225.7	9837.08	9821.44	12103.8		536.58	11585.5	11150.5	11646.3	11131.6	11121.6	11685.3
1245.08	66322.9		288.48	8678.84	5284.86	6257.65	5928.01	7267.11	5274.61	8913.79		401.48	12212.9	10012	9945.76	11680.8	10176.3	9830.06	9815.03	12384.7		536.48	11716	11154.4	11687	11131.3	11120.6	11731.5
1244.08	65430.7		288.38	8667.66	5277.74	6287.24	5969.81	7105.32	5265.23	8844.43		401.38	12604.7	10020	9983.82	11979.9	10123.7	9822.35	9807.88	12698.2		536.38	11710.2	11159	11738	11131.1	11119.5	11789.1
1243.08	66087.7		288.28	8842.59	5270.96	6318.16	6017.28	6908.57	5255.64	8748.04		401.28	12916.9	10028.9	10035.4	12291.3	10070.4	9813.81	9799.88	13040.3		536.28	11828.3	11164.4	11802.3	11130.8	11118.2	11861.1
1242.08	68325		288.18	9001.94	5264.69	6350.53	6071.35	6701.96	5245.9	8650.84		401.18	13400	10038.8	10103.8	12599.1	10018.2	9804.24	9790.82	13400.8		536.18	12036.4	11170.7	11883.8	11130.5	11116.7	11951.7
1241.08	67351.1		288.08	8937.92	5259.18	6384.49	6133.18	6503.15	5236.07	8571.78		401.08	13825.3	10049.9	10193.2	12880.4	9968.5	9793.66	9780.72	13762.8		536.08	12106.3	11178.3	11987.1	11130.2	11115	12065.6
1240.08	67664.8		287.98	8792	5254.8	6420.26	6204.2	6321.89	5226.32	8522.18		400.98	14034.3	10062.8	10308	13104.9	9922.1	9782.09	9769.61	14101.4		535.98	12210.1	11187.1	12117.7	11130	11113.1	12208.6
1239.08	65874.1		287.88	8456.63	5251.9	6457.99	6286.02	6161.88	5216.71	8507.64		400.88	14354.7	10077.8	10452.3	13238.5	9879.36	9769.51	9757.46	14387.6		535.88	12456.5	11197.7	12281.9	11129.8	11110.9	12387.5
1238.08	67976.4		287.78	8506.47	5250.8	6497.74	6380.48	6023.12	5207.23	8530.46		400.78	14718.6	10095.7	10630.2	13266.7	9840.49	9756.13	9744.49	14611.3		535.78	12457.9	11210.3	12487	11129.8	11108.6	12609.9
1237.08	65786.4		287.68	8713.41	5251.9	6539.55	6489.8	5903.8	5197.81	8591.62		400.68	14798.8	10117.5	10844.5	13217.7	9805.49	9742.2	9730.96	14803.6		535.68	12639.7	11225.3	12740.9	11129.8	11105.9	12884.3
1236.08	66120		287.58	8735.38	5255.76	6583.53	6616.69	5801.44	5188.45	8692.08		400.58	14770.4	10143.9	11096	13073.6	9773.96	9727.76	9716.88	14947.8		535.58	13184.3	11243.3	13052.1	11129.9	11102.7	13219.9
1235.08	66669		287.48	8646.51	5262.8	6629.58	6764.25	5713.24	5178.85	8833.31		400.48	14935.5	10176.1	11382.5	12848.7	9745.5	9712.9	9702.38	15056.2		535.48	13609.6	11265.2	13429.2	11129.9	11098.9	13626.5
1234.08	67726.8		287.38	8869.29	5273.85	6677.9	6936.49	5636.77	5168.94	9018.2		400.38	15060.7	10215.3	11697.8	12565.4	9719.74	9697.76	9687.58	15145.7		535.38	14116.9	11292.1	13880.5	11129.8	11094.4	14113.6
1233.08	67877.1		287.28	9082.06	5289.99	6728.87	7138.41	5569.95	5158.64	9251.31		400.28	15173.3	10263	12030.9	12248.2	9696.13	9682.31	9672.45	15230.7		535.28	14700.8	11325.9	14413.3	11129.5	11088.9	14690.8
1232.08	70542.4		287.18	9430.01	5312.54	6783.16	7376.06	5510.96	5147.83	9539.21		400.18	15311.7	10320.8	12365.7	11919.1	9674.13	9666.48	9656.92	15318.5		535.18	15338.3	11369.4	15033.1	11128.9	11082.4	15366.7
1231.08	70370		287.08	9687.07	5343.04	6841.8	7656.69	5458.11	5136.26	9890.86		400.08	15425.3	10390.8	12682	11595.9	9653.41	9650.32	9641.05	15408.2		535.08	16286.3	11426.7	15742.6	11128.1	11074.6	16148.3
1230.08	71512.6		286.98	10123.4	5383.52	6906.71	7989.13	5410.02	5123.69	10318.3		399.98	15457.7	10475.2	12957.3	11291	9633.66	9633.88	9624.89	15491.5		534.98	17348.9	11503.7	16540.8	11127.1	11065.4	17040.8
1229.08	70790.2		286.88	10814.5	5436.51	6981.07	8383.74	5365.47	5109.83	10837.3		399.88	15504.1	10576.3	13170.5	11011.7	9614.57	9617.15	9608.43	15556.6		534.88	18245	11609.2	17421.6	11125.7	11054.6	18047.3
1228.08	72176.4		286.78	11571.2	5505.22	7070.04	8852.29	5323.4	5094.43	11467.7		399.78	15646.9	10696.4	13307.6	10761.6	9596.05	9600.27	9591.8	15594.8		534.78	19244.7	11754.9	18373	11124.2	11042.1	19168
1227.08	72246.5		286.68	12441.5	5593.51	7181.31	9406.92	5282.74	5077.04	12233.4		399.68	15529.2	10836.5	13367.9	10541.6	9578.07	9583.4	9575.17	15606.8		534.68	20392.7	11957.1	19376.6	11122.6	11027.8	20400.7
1226.08	72324.2		286.58	13574.8	5706.37	7326.36	10058.4	5242.71	5057.4	13161.7		399.58	15345	10995.5	13370.1	10350.4	9560.45	9566.48	9558.49	15608.9		534.58	21535.5	12236.5	20407	11121	11011.6	21741.3
1225.08	72176.5		286.48	14538.2	5850.06	7521.22	10812.1	5202.67	5035.29	14280.2		399.48	15478	11167.8	13327.2	10185.7	9543.03	9549.49	9541.73	15606.4		534.48	22822.2	12618.9	21432	11119.6	10993.2	23184
1224.08	71063.8		286.38	15633.4	6031.98	7786.81	11660.2	5161.8	5010.27	15610		399.38	15572	11341.9	13192	10045.1	9525.85	9532.54	9524.99	15537.4		534.38	24518.8	13134.8	22414.2	11118.4	10972.4	24722.5
1223.08	69569.1		286.28	17286.3	6261.38	8149.49	12571.5	5119.53	4982.06	17155.7		399.28	15533.2	11498.3	12971.6	9925.57	9508.93	9515.72	9508.37	15386.7		534.28	26353.9	13818.8	23312.7	11117.4	10949	26350.9
1222.08	68543.7		286.18	18694.2	6549.36	8640.04	13479.2	5075.25	4950.27	18893		399.18	15222.5	11612.6	12683.1	9824.56	9492.44	9499.23	9492.08	15143.6		534.18	28156.7	14706.8	24085.9	11116.9	10922.6	28064.4
1221.08	67366.3		286.08	20562.8	6909.22	9291.66	14275.3	5028.26	4914.44	20761.2		399.08	14701.4	11665.3	12347.7	9739.7	9476.66	9483.39	9476.43	14807		534.08	30021.2	15833.1	24695.2	11117.3	10893.2	29859.3
1220.08	65756.7		285.98	22465.7	7357.06	10136.8	14825.2	4978.02	4874.2	22674.4		398.98	14246.8	11663.4	11987.2	9668.84	9461.84	9468.47	9461.69	14403		533.98	31796	17225.6	25108	11119	10860.6	31731.4
1219.08	64090.1		285.88	24270.9	7912.26	11202.2	15008.5	4924.29	4829.44	24558.9		398.88	13884.1	11613.4	11622.3	9610.08	9448.22	9454.73	9448.13	13956.1		533.88	33528.8	18899.8	25301.3	11122.5	10824.8	33674.1
1218.08	59708.8		285.78	26108.9	8597.42	12502.5	14772.7	4866.53	4779.75	26399.9		398.78	13369.1	11500.7	11269.7	9561.72	9435.97	9442.35	9435.92	13466.8		533.78	35631.9	20852.9	25261.6	11128.6	10785.7	35671.7
1217.08	58444.7		285.68	28319.8	9439.28	14034.2	14160.6	4804.54	4725.05	28263.5		398.68	12758.3	11342.2	10942.2	9522.09	9425.02	9431.26	9424.99	12962.8		533.68	37838.1	23058.2	24974.5	11138	10743.2	37684.3
1216.08	57229.5		285.58	30351.4	10468.7	15769.7	13287.2	4737.98	4665.08	30268.4		398.58	12359.5	11158.4	10647.7	9489.7	9415.26	9421.35	9415.24	12471.4		533.58	39798.4	25461.4	24451.6	11151.5	10697.3	39669.9
1215.08	54732.4		285.48	32733.1	11720.6	17653.3	12287.4	4666.19	4599.26	32529.7		398.48	12090.3	10967.8	10390.4	9463.39	9406.68	9412.63	9406.67	12014.2		533.48	41670.8	27979.6	23719.3	11170.4	10648	41573.3
1214.08	52170.8		285.38	35646.4	13234.4	19601.4	11272	4588.66	4527.16	35115		398.38	11744.7	10783.6	10171.5	9442.1	9399.18	9404.99	9399.18	11604.7		533.38	43237.7	30504.5	22814	11196.3	10595.7	43323.5
1213.08	52341.6		285.28	38363.4	15053.4	21507.3	10311.5	4505.08	4448.52	38031.7		398.28	11402.8	10613.9	9989.23	9424.88	9392.62	9398.3	9392.62	11248.4		533.28	44494.3	32909.9	21778.5	11230.8	10540.6	44838.1
1212.08	50501.6		285.18	41039	17223	23249.2	9439.17	4414.77	4362.72	41237.9		398.18	11055.5	10462.1	9840.79	9411.09	9387.01	9392.55	9387	10945.5		533.18	45664.8	35063.5	20658	11276.2	10483.1	46031.5
1211.08	49589.3		285.08	44287.2	19788.1	24702.7	8663.59	4316.96	4269.02	44664.3		398.08	10658.4	10329	9722.36	9400.23	9382.38	9387.79	9382.38	10692.3		533.08	46532.9	36843.2	19496.6	11334.6	10423.7	46827
1210.08	47604.8		284.98	48100.5	22788.6	25756.7	7979.79	4211.22	4167.04	48235.2		397.98	10303.2	10213.8	9629.61	9391.76	9378.62	9383.91	9378.62	10483.2		532.98	46913.8	38154.2	18334.7	11409	10363	47171.8
1209.08	46244.3		284.88	51750.6	26250.9	26326.6	7376.44	4096.91	4056.17	51882.3		397.88	10172.1	10114.6	9558.21	9385.19	9375.58	9380.75	9375.58	10312		532.88	46988.9	38946.4	17206.2	11502.2	10301.5	47051.7
1208.08	46929.8		284.78	55640.3	30175.9	26364.3	6840.68	3973.71	3936.11	55546.3		397.78	10109.8	10029.4	9504.16	9380.12	9373.15	9378.2	9373.15	10172.5		532.78	46498.1	39228.3	16138.6	11617.7	10240.1	46504.5
1207.08	46137		284.68	58870.9	34521.1	25788.4	6360.23	3841.41	3806.72	59090.9		397.68	9949.79	9956.25	9463.82	9376.19	9371.16	9376.1	9371.16	10058.9		532.68	45402.6	38990.7	15151.5	11759.5	10179.3	45543.1
1206.08	46129.1		284.58	62391.2	39177.6	24600.1	5924.57	3700.32	3668.29	62397.7		397.58	9868.56	9893.17	9434.06	9373.03	9369.44	9374.26	9369.44	9966.21		532.58	44038.6	38098.1	14257.5	11931.3	10120.1	44046.7
1205.08	46440.3		284.48	65549.5	43946.5	22887.2	5525.24	3551.15	3521.56	65345.4		397.48	9817.2	9838.66	9412.4	9370.5	9367.95	9372.67	9367.95	9890.39		532.48	42131.7	36600.3	13463	12137.4	10063.3	42074.2
1204.08	44462.9		284.38	67680.3	48523.1	20775.3	5155.74	3395.05	3367.72	67746.1		397.38	9742.66	9791.44	9396.84	9368.48	9366.69	9371.31	9366.69	9828.01		532.38	39730.6	34594.8	12769.4	12381.6	10009.6	39726.6
1203.08	45269.5		284.28	69175.3	52513.1	18411.1	4811.15	3233.4	3208.14	69344.3		397.28	9706.83	9750.36	9385.77	9366.86	9365.6	9370.12	9365.6	9776.32		532.28	36872.9	32207.1	12173.5	12666.9	9959.74	37128.1
1202.08	45026.7		284.18	69618.4	55507.5	15945.1	4488.41	3068.28	3044.94	69874.5		397.18	9630.31	9714.47	9377.95	9365.51	9364.64	9369.06	9364.64	9733.09		532.18	33983.7	29577.9	11669.2	12994.9	9914	34414
1201.08	45349.4		284.08	68922.9	57234.2	13515.6	4185.68	2902.04	2880.46	69196.2		397.08	9636.82	9682.94	9372.4	9364.33	9363.73	9368.06	9363.73	9696.54		532.08	31639.7	26848.8	11248.4	13364.2	9872.48	31716.5
1200.08	46223		283.98	67353.3	57761.7	11235.8	3901.93	2737.07	2717.12	67485.2		396.98	9711.92	9655.08	9368.41	9363.26	9362.85	9367.09	9362.85	9665.3		531.98	29499.5	24150.6	10901.8	13770	9835.21	29152
1199.08	46028.6		283.88	64658.9	57497.9	9187.01	3636.94	2575.94	2557.5	65225.3		396.88	9705.68	9630.38	9365.51	9362.27	9361.99	9366.14	9361.99	9638.34		531.88	27024.6	21592.9	10619.7	14201.7	9802.01	26810.3
1198.08	45622.6		283.78	61013.5	55539.6	7417.21	3391.33	2421.57	2404.51	61556.2		396.78	9655.39	9608.43	9363.39	9361.38	9361.19	9365.26	9361.19	9614.89		531.78	24726.9	19258.4	10392.6	14641.3	9772.52	24747.3
1197.08	44376.7		283.68	55644.5	51860	5942.92	3165.45	2276.21	2260.43	56463.3		396.68	9517.63	9588.89	9361.84	9360.61	9360.49	9364.47	9360.49	9594.36		531.68	22869.1	17200.5	10211.7	15063.3	9746.47	22982.6
1196.08	45053.7		283.58	50456.4	47004.4	4755.51	2959.59	2141.69	2127.1	50479.9		396.58	9461.37	9571.48	9360.73	9359.99	9359.91	9363.82	9359.91	9576.3		531.58	21391.3	15444.7	10068.8	15435.2	9723.48	21501.8
1195.08	44724		283.48	45248.6	41570.3	3829.06	2774.23	2019.81	2006.32	44174.4		396.48	9486.01	9555.9	9359.92	9359.48	9359.42	9363.25	9359.42	9560.28		531.48	20363.2	13992.2	9956.73	15721.6	9703.08	20264.4
1194.08	45004.7		283.38	39001.9	36064.4	3127.3	2609.4	1911.66	1899.2	38015.2		396.38	9542.64	9541.84	9359.24	9358.98	9358.95	9362.7	9358.95	9545.92		531.38	19297.2	12825.6	9869.18	15891.7	9684.81	19216.8
1193.08	45475.9		283.28	33215.4	30839.7	2609.66	2464.16	1817.24	1805.71	32313.6		396.28	9636.88	9529.04	9358.57	9358.43	9358.4	9362.09	9358.4	9532.91		531.28	18328.1	11914.8	9800.98	15927.7	9668.38	18306.8
1192.08	45045.6		283.18	27925.1	26098.6	2236.98	2337.52	1736.3	1725.65	27232.4		396.18	9628.79	9517.32	9357.88	9357.8	9357.79	9361.4	9357.79	9521.05		531.18	17407.7	11222.9	9747.97	15813.4	9653.58	17477.2
1191.08	46299.2		283.08	23247.1	21927.4	1974.4	2228.24	1668.27	1658.43	22823		396.08	9592.91	9506.58	9357.18	9357.13	9357.12	9360.66	9357.12	9510.19		531.08	16498.7	10711.2	9706.8	15552.7	9640.3	16690.1
1190.08	45312.4		282.98	19253.1	18335.6	1792.51	2134.54	1611.9	1602.8	19066.2		395.98	9572.8	9496.66	9356.4	9356.38	9356.37	9359.85	9356.37	9500.18		530.98	15787.2	10342.2	9674.75	15176	9628.39	15936.1
1189.08	46947.2		282.88	15541.5	15289.2	1667.92	2054.41	1565.66	1557.26	15905.4		395.88	9689.31	9487.43	9355.52	9355.5	9355.5	9358.91	9355.5	9490.86		530.88	15234	10082.4	9649.72	14722.4	9617.73	15219
1188.08	45049.5		282.78	12837.2	12733.2	1582.95	1985.88	1528	1520.23	13269.3		395.78	9845.49	9478.81	9354.55	9354.54	9354.54	9357.89	9354.54	9482.17		530.78	14593.4	9903.71	9630.09	14230.7	9608.24	14548
1187.08	45899.3		282.68	10723.5	10605.8	1524.97	1927.32	1497.6	1490.43	11084.4		395.68	9782.57	9470.73	9353.48	9353.48	9353.48	9356.76	9353.48	9474.02		530.68	13897.2	9783.29	9614.54	13733.5	9599.77	13931.7
1186.08	45825.7		282.58	8662.61	8846.21	1485.09	1877.17	1473.23	1466.61	9281.86		395.58	9778.25	9463.17	9352.37	9352.37	9352.37	9355.59	9352.37	9466.4		530.58	13444.5	9703.57	9602.12	13254	9592.24	13375.2
1185.08	45937.3		282.48	7173.18	7397.93	1457.05	1833.84	1453.55	1447.44	7800.05		395.48	9646.73	9456.31	9351.45	9351.45	9351.45	9354.61	9351.45	9459.48		530.48	13004.6	9651.6	9592.17	12807.1	9585.63	12879.6
1184.08	45396.5		282.38	6147.78	6211.06	1436.83	1796.17	1437.62	1431.98	6585.73		395.38	9348.31	9450.22	9350.85	9350.85	9350.85	9353.96	9350.85	9453.34		530.38	12464.4	9618.06	9584.17	12400.2	9579.88	12442.7
1183.08	46105		282.28	5344.22	5242.32	1421.9	1763.24	1424.72	1419.52	5593.62		395.28	9266.22	9444.79	9350.49	9350.49	9350.49	9353.54	9350.49	9447.85		530.28	12042.1	9596.43	9577.63	12035.8	9574.85	12060.2
1182.08	46362		282.18	4667.79	4454.52	1410.43	1734.12	1414.09	1409.3	4785.26		395.18	9357.04	9439.91	9350.3	9350.3	9350.3	9353.31	9350.3	9442.92		530.18	11747.7	9582.42	9572.29	11713.2	9570.51	11726.9
1181.08	44997.1		282.08	4146.91	3816.22	1401.3	1708.1	1405.19	1400.77	4128.49		395.08	9459.24	9435.54	9350.29	9350.29	9350.29	9353.25	9350.29	9438.5		530.08	11398.7	9573.27	9567.97	11429.9	9566.84	11437.5
1180.08	45770.6		281.98	3729.15	3301.07	1393.87	1684.75	1397.7	1393.63	3596.5		394.98	9340.3	9445.84	9364.64	9364.64	9364.64	9367.54	9364.64	9448.74		529.98	10987.7	9567.12	9564.45	11182.3	9563.74	11186.4
1179.08	46384.1		281.88	3355.89	2886.96	1387.68	1663.65	1391.33	1387.58	3166.88		394.88	9328.67	9456.42	9378.99	9378.99	9378.99	9381.84	9378.99	9459.27		529.88	10788.6	9562.86	9561.56	10966.6	9561.12	10968.7
1178.08	45380.2		281.78	3134.39	2555.43	1382.44	1644.47	1385.86	1382.4	2821		394.78	9613.06	9467.25	9393.34	9393.34	9393.34	9396.14	9393.34	9470.05		529.78	10601.1	9559.81	9559.21	10779	9558.94	10780.1
1177.08	45653.9		281.68	2890.21	2291.22	1378.01	1627.03	1381.18	1378	2543.45		394.68	9686.59	9478.31	9407.69	9407.69	9407.69	9410.44	9407.69	9481.06		529.68	10443.8	9557.53	9557.27	10616	9557.1	10616.6
1176.08	46075.8		281.58	2581.82	2081.6	1374.24	1611.09	1377.16	1374.23	2321.4		394.58	9467.87	9489.58	9422.04	9422.04	9422.04	9424.75	9422.04	9492.29		529.58	10374.9	9555.71	9555.6	10474.4	9555.5	10474.7
1175.08	46621.8		281.48	2428.92	1916.1	1371.03	1596.52	1373.72	1371.02	2144.29		394.48	9305.4	9501.05	9436.39	9436.39	9436.39	9439.05	9436.39	9503.71		529.48	10284.2	9554.18	9554.14	10351.4	9554.08	10351.5
1174.08	46054.3		281.38	2229.78	1786.1	1368.33	1583.18	1370.8	1368.33	2003.43		394.38	9431.4	9512.7	9450.73	9450.73	9450.73	9453.36	9450.73	9515.32		529.38	10265.6	9552.86	9552.85	10244.4	9552.82	10244.5
1173.08	47146.8		281.28	2104.04	1684.5	1366.03	1570.92	1368.31	1366.03	1891.66		394.28	9540.42	9524.51	9465.08	9465.08	9465.08	9467.66	9465.08	9527.09		529.28	10114.5	9551.75	9551.75	10151.5	9551.73	10151.5
1172.08	46599.6		281.18	2065.53	1605.44	1364.04	1559.58	1366.13	1364.04	1803.07		394.18	9583.11	9585.76	9528.72	9528.72	9528.72	9531.26	9528.72	9588.29		529.18	9930.38	9550.8	9550.8	10070.7	9550.79	10070.7
1171.08	46908.1		281.08	1972.45	1544.26	1362.32	1549.07	1364.24	1362.32	1732.93		394.08	9653.53	9647.15	9592.35	9592.35	9592.35	9594.85	9592.35	9649.64		529.08	9927.94	9549.98	9549.98	10000.4	9549.98	10000.4
1170.08	45314		280.98	1884.63	1497.18	1360.84	1539.33	1362.6	1360.84	1677.43												528.98	9904.82	9549.31	9549.32	9939.35	9549.31	9939.36
1169.08	45966.5		280.88	1733.71	1461.14	1359.58	1530.29	1361.2	1359.58	1633.46												528.88	9832.94	9548.74	9548.74	9886.24	9548.74	9886.24
1168.08	47201.7		280.78	1665.83	1433.77	1358.57	1521.95	1360.05	1358.57	1598.63												528.78	9835.17	9548.2	9548.2	9840	9548.2	9840
1167.08	46459		280.68	1550.32	1413.15	1357.81	1514.26	1359.17	1357.81	1570.96												528.68	9825.2	9547.69	9547.69	9799.75	9547.69	9799.75
1166.08	46091.1		280.58	1483.33	1397.73	1357.25	1507.18	1358.5	1357.25	1548.9												528.58	9840.27	9547.24	9547.24	9764.75	9547.24	9764.75
1165.08	47258.5		280.48	1456.89	1386.29	1356.87	1500.61	1358.01	1356.87	1531.17												528.48	9736.05	9546.85	9546.85	9734.34	9546.85	9734.34
1164.08	47698		280.38	1402.37	1377.9	1356.65	1494.55	1357.7	1356.65	1516.84												528.38	9639.48	9546.49	9546.49	9707.92	9546.49	9707.92
1163.08	47823.5		280.28	1318.35	1371.75	1356.51	1488.86	1357.46	1356.51	1505.06												528.28	9749.47	9546.13	9546.13	9684.93	9546.13	9684.93
1162.08	47196.7		280.18	1363.04	1367.29	1356.42	1483.52	1357.29	1356.42	1495.26												528.18	9838.11	9545.8	9545.8	9664.98	9545.8	9664.98
1161.08	47131.3		280.08	1341.9	--	--	--	--	--	1472.52												528.08	9749.49	9545.52	9545.52	9647.71	9545.52	9647.71
1160.08	47751.5																					527.98	9580.8	9545.3	9545.3	9632.8	9545.3	9632.8
1159.08	47226.2																					527.88	9436.66	9545.18	9545.18	9619.97	9545.18	9619.97
1158.08	48266.8																					527.78	9488.92	9545.16	9545.16	9608.98	9545.16	9608.98
1157.08	47151.7																					527.68	9525.78	9552.28	9552.28	9606.65	9552.28	9606.65
1156.08	46720.8																					527.58	9693.63	9559.39	9559.39	9605.63	9559.39	9605.63
1155.08	46948.7																					527.48	9834.12	9566.51	9566.51	9605.76	9566.51	9605.76
1154.08	47278.6																					527.38	9708.19	9573.62	9573.62	9606.88	9573.62	9606.88
1153.08	48265																					527.28	9586.39	9580.74	9580.74	9608.87	9580.74	9608.87
1152.08	48182.5																					527.18	9587.02	9587.86	9587.86	9611.6	9587.86	9611.6
1151.08	47521.9																					527.08	9611.51	9594.97	9594.97	9614.97	9594.97	9614.97
1150.08	49567.2
1149.08	47810.4
1148.08	47305.6
1147.08	48695.9
1146.08	48608.2
1145.08	48776.1
1144.08	49292.2
1143.08	49019.1
1142.08	48095.3
1141.08	49360.9
1140.08	50185.9
1139.08	49296.7
1138.08	50555.1
1137.08	49757.8
1136.08	50318.3
1135.08	49113.5
1134.08	50095.2
1133.08	49768
1132.08	50756.4
1131.08	49689.4
1130.08	50157.5
1129.08	50774.5
1128.08	50672.6
1127.08	51288.4
1126.08	51225.6
1125.08	49870.4
1124.08	51615.9
1123.08	50338.4
1122.08	50742.7
1121.08	50492.4
1120.08	50833
1119.08	51124.7
1118.08	50906.7
1117.08	50791.6
1116.08	49882.3
1115.08	51270.3
1114.08	49868.9
1113.08	50927.1
1112.08	50759.6
1111.08	51524.7
1110.08	51566.5
1109.08	52380.9
1108.08	52006
1107.08	52769.6
1106.08	52737.9
1105.08	52296
1104.08	51731.2
1103.08	52598.8
1102.08	51379.6
1101.08	51054.8
1100.08	52038
1099.08	51073.5
1098.08	49681.8
1097.08	50503.4
1096.08	50822.5
1095.08	49198.2
1094.08	50898.4
1093.08	50994.1
1092.08	50761.9
1091.08	51902.9
1090.08	50441
1089.08	50333.6
1088.08	50392.9
1087.08	50632.3
1086.08	50621.9
1085.08	50559.8
1084.08	50745.3
1083.08	50017.2
1082.08	52809.2
1081.08	50666.3
1080.08	51309.4
1079.08	50830.4
1078.08	51400.1
1077.08	51571.3
1076.08	51577.7
1075.08	51386.5
1074.08	51292
1073.08	50893.9
1072.08	52658.6
1071.08	53209.6
1070.08	51414.9
1069.08	52421.5
1068.08	52849.6
1067.08	53970.1
1066.08	53378.7
1065.08	52238.9
1064.08	51528.8
1063.08	52898.8
1062.08	53679.5
1061.08	52681.3
1060.08	53767.2
1059.08	52718
1058.08	53127.9
1057.08	54386.5
1056.08	54371.5
1055.08	55900.3
1054.08	54539
1053.08	54089.6
1052.08	54079.7
1051.08	54355.8
1050.08	54631.4
1049.08	54258
1048.08	53784.8
1047.08	54593.1
1046.08	55727.4
1045.08	54699.5
1044.08	55846.6
1043.08	55624.8
1042.08	56336.7
1041.08	57647.4
1040.08	56655.4
1039.08	56086.7
1038.08	56229.8
1037.08	57201.3
1036.08	56645.6
1035.08	57406.1
1034.08	57425.2
1033.08	56960.2
1032.08	57615.8
1031.08	57087.5
1030.08	56955.1
1029.08	57289.4
1028.08	58001.7
1027.08	59147.8
1026.08	57991.8
1025.08	58612.7
1024.08	58602
1023.08	60807.3
1022.08	61475.1
1021.08	61174.8
1020.08	60828.4
1019.08	60570.8
1018.08	61128.5
1017.08	61382.6
1016.08	62059
1015.08	61378.1
1014.08	61871.5
1013.08	60963.3
1012.08	62534.4
1011.08	62520.8
1010.08	62124
1009.08	62368.1
1008.08	62570.2
1007.08	61932
1006.08	63090.6
1005.08	63273.6
1004.08	64561.5
1003.08	65537.1
1002.08	66034.9
1001.08	67222.3
1000.08	67392.8
999.08	67978.6
998.08	68224.4
997.08	66340.5
996.08	66161.2
995.08	65958.8
994.08	65406.8
993.08	64798.3
992.08	63908.1
991.08	62470.8
990.08	62163.8
989.08	60718.5
988.08	62144.3
987.08	62176.1
986.08	61329.1
985.08	62681.1
984.08	64044.7
983.08	65266.2
982.08	67685.3
981.08	69752.6
980.08	71753.6
979.08	74845.5
978.08	77440.7
977.08	73963.6
976.08	71997.6
975.08	69855
974.08	68217.1
973.08	65580.2
972.08	64146
971.08	61558.7
970.08	58723.7
969.08	56828.6
968.08	53385.2
967.08	50885.3
966.08	50208.1
965.08	48155
964.08	46936.9
963.08	47209
962.08	47210.7
961.08	46751.4
960.08	47161.1
959.08	48076.5
958.08	46437.4
957.08	46667
956.08	45553.5
955.08	47012.4
954.08	46149.8
953.08	45962.6
952.08	46403
951.08	46592.5
950.08	46401.7
949.08	47383.6
948.08	46566.4
947.08	46365.8
946.08	47175.5
945.08	47124.5
944.08	47028.5
943.08	47159.3
942.08	47297.7
941.08	47471
940.08	48672.6
939.08	47306.8
938.08	46926.9
937.08	49501.3
936.08	47391.1
935.08	49763.3
934.08	47668.1
933.08	49525.6
932.08	48359.2
931.08	48542.2
930.08	48573.5
929.08	48162.1
928.08	49224.9
927.08	48692
926.08	47484
925.08	47343.1
924.08	47866.4
923.08	49704.3
922.08	49522.7
921.08	48799.3
920.08	49542.6
919.08	48914.3
918.08	49532.7
917.08	50531.6
916.08	49101.7
915.08	50102.7
914.08	50157.8
913.08	49929.9
912.08	49001
911.08	49923.1
910.08	50178.6
909.08	50115.8
908.08	51157.3
907.08	51048.6
906.08	50752.3
905.08	50178.8
904.08	50692.6
903.08	51415.2
902.08	50581
901.08	51211.7
900.08	51806.6
899.08	51066.1
898.08	52527.5
897.08	51324.2
896.08	51093.5
895.08	51882.6
894.08	53321.3
893.08	51976.5
892.08	53049.6
891.08	51452.3
890.08	52540.6
889.08	51187.2
888.08	51504.2
887.08	52405.7
886.08	52185.5
885.08	52467.4
884.08	52847.6
883.08	51924.2
882.08	53026.2
881.08	53872.6
880.08	54141.2
879.08	53887.6
878.08	52526.9
877.08	53131.4
876.08	53700.3
875.08	53223.7
874.08	53770
873.08	54526.7
872.08	54400.6
871.08	54112.5
870.08	53503.1
869.08	53948.3
868.08	53656.4
867.08	54099
866.08	53833.5
865.08	53610
864.08	55074.9
863.08	54509
862.08	55440.1
861.08	56104.1
860.08	54634.5
859.08	54627.8
858.08	55505.4
857.08	56534.4
856.08	55258.2
855.08	55081.2
854.08	56265.1
853.08	56144.1
852.08	55307.9
851.08	55371.6
850.08	54738.2
849.08	56072.8
848.08	55563.7
847.08	55937.5
846.08	56179.9
845.08	56649.9
844.08	57237.1
843.08	56749.4
842.08	56292
841.08	56960.1
840.08	56869.2
839.08	57346.7
838.08	58591.6
837.08	57287.1
836.08	57910.6
835.08	58159.7
834.08	57795.6
833.08	57299.5
832.08	57330.1
831.08	56995.8
830.08	56852.6
829.08	58398.1
828.08	58312
827.08	58046.5
826.08	56950.6
825.08	58889.4
824.08	58282.6
823.08	57441.2
822.08	59032.6
821.08	58674
820.08	59227.7
819.08	57658.3
818.08	60067.2
817.08	58716.2
816.08	59573.2
815.08	58966
814.08	59927.7
813.08	59982.9
812.08	58015
811.08	61340.2
810.08	60416.1
809.08	61411.7
808.08	61492.4
807.08	60067.9
806.08	60254.8
805.08	60801.8
804.08	60249.3
803.08	62675
802.08	60737
801.08	60189.9
800.08	59706.7
799.08	61395.2
798.08	61488.3
797.08	60166.2
796.08	61008.6
795.08	62355.3
794.08	60778.6
793.08	61665.5
792.08	62364.5
791.08	63386.9
790.08	62641.2
789.08	62326.5
788.08	63494.7
787.08	62668.9
786.08	63595.4
785.08	63047
784.08	62210.5
783.08	63348.9
782.08	62761.4
781.08	63808.4
780.08	63073
779.08	64660.8
778.08	63535.6
777.08	63364.8
776.08	63132.6
775.08	64078.9
774.08	63894.7
773.08	64846
772.08	65245.5
771.08	64063
770.08	63886
769.08	64899
768.08	64754
767.08	64844.5
766.08	64057.3
765.08	65187.5
764.08	64763.6
763.08	65763.1
762.08	65194.8
761.08	65716.8
760.08	65491.1
759.08	66966.8
758.08	66252.6
757.08	65312.6
756.08	65938.1
755.08	67409.1
754.08	67578.6
753.08	67597.3
752.08	67645.4
751.08	65188.3
750.08	67192.7
749.08	67845.2
748.08	66115.4
747.08	65651.9
746.08	66302.9
745.08	67267.7
744.08	67209.7
743.08	67308
742.08	68054
741.08	67529
740.08	68786
739.08	68111.2
738.08	67753.6
737.08	68505.5
736.08	69243.5
735.08	69775.1
734.08	67559.6
733.08	68544.2
732.08	69842.6
731.08	69359.3
730.08	69096.5
729.08	68789.4
728.08	67786.2
727.08	69970.9
726.08	70236.6
725.08	69600.8
724.08	70272.3
723.08	69670.7
722.08	69822.1
721.08	70455.2
720.08	68984.8
719.08	70769.4
718.08	70019.2
717.08	70843.1
716.08	71077.4
715.08	70855.3
714.08	70125.3
713.08	71108.2
712.08	71058.9
711.08	70972.7
710.08	70477.7
709.08	70576.3
708.08	71854.3
707.08	72015
706.08	72393.5
705.08	72432.6
704.08	70999.5
703.08	72859.9
702.08	73505.6
701.08	72291.1
700.08	71139.3
699.08	73002.1
698.08	73182.9
697.08	71255.1
696.08	73942.5
695.08	74119.6
694.08	73506.4
693.08	73098.4
692.08	73047
691.08	74435.1
690.08	71447.5
689.08	76653.5
688.08	73466.6
687.08	73769.6
686.08	74674.4
685.08	74231.9
684.08	74360.1
683.08	75600.8
682.08	76273.5
681.08	76268.1
680.08	74697.3
679.08	75873.5
678.08	75423.7
677.08	73979.1
676.08	76055.8
675.08	76456.7
674.08	75718.4
673.08	75760.2
672.08	76144.3
671.08	76406.8
670.08	76682.9
669.08	75381.5
668.08	75992.3
667.08	75943.5
666.08	77061.4
665.08	77310.3
664.08	77509
663.08	76986.4
662.08	76595.1
661.08	78162.4
660.08	78384.8
659.08	78300.3
658.08	77648.6
657.08	79503.4
656.08	78173.1
655.08	78173.4
654.08	78444.6
653.08	78161.4
652.08	78470.8
651.08	78293.8
650.08	79959
649.08	79411.3
648.08	78810.7
647.08	79648.1
646.08	79151.5
645.08	79262.9
644.08	81274.5
643.08	80705.6
642.08	81389.4
641.08	79889.8
640.08	79389
639.08	81782.4
638.08	81311.3
637.08	80642.9
636.08	78998.9
635.08	83158.4
634.08	81967.5
633.08	81196.9
632.08	82654.8
631.08	82442.7
630.08	81639.1
629.08	82876.2
628.08	82280.2
627.08	83696.6
626.08	83276.1
625.08	83761.4
624.08	83077.2
623.08	83694.9
622.08	82938.4
621.08	83160.5
620.08	83167.6
619.08	83994.3
618.08	84378.6
617.08	84076.1
616.08	84396.3
615.08	83661.8
614.08	83182.7
613.08	84429.7
612.08	86106.5
611.08	86162.7
610.08	85125.7
609.08	84542.8
608.08	86010.6
607.08	84958.6
606.08	85139.5
605.08	84990.5
604.08	86018.4
603.08	85856.1
602.08	84589.3
601.08	84860
600.08	86702.8
599.08	86282.9
598.08	86721.8
597.08	85502.7
596.08	87494.9
595.08	85815
594.08	85187.7
593.08	86509.6
592.08	87217.7
591.08	86665.3
590.08	86357
589.08	87218
588.08	87295.1
587.08	87950.1
586.08	87429.8
585.08	87879.8
584.08	86591
583.08	89109.3
582.08	88871
581.08	89689.5
580.08	87680.4
579.08	89332.6
578.08	89288.6
577.08	89383.9
576.08	89554.4
575.08	89015.1
574.08	88629.1
573.08	87249.1
572.08	88708.2
571.08	89844.3
570.08	89946.2
569.08	89013.3
568.08	88827.8
567.08	87778
566.08	90069.7
565.08	90196.2
564.08	89800.3
563.08	91172.8
562.08	92729.1
561.08	92328.3
560.08	93826.6
559.08	96636.6
558.08	95870.6
557.08	95232.8
556.08	96048.5
555.08	96645.5
554.08	94937.2
553.08	97871.2
552.08	94375.8
551.08	92403.3
550.08	90155.2
549.08	87384.4
548.08	87106.4
547.08	85658
546.08	85449.8
545.08	83189.9
544.08	80448.6
543.08	79391.9
542.08	77942.5
541.08	77604.1
540.08	78140.3
539.08	76971.7
538.08	77314.8
537.08	79121.6
536.08	80138
535.08	89164.1
534.08	128650
533.08	220072
532.08	277734
531.08	194915
530.08	112079
529.08	77957.7
528.08	67064.7
527.08	66372.4
526.08	65020.8
525.08	65493.3
524.08	63536.6
523.08	64427.6
522.08	64072.5
521.08	64791.7
520.08	64321.2
519.08	63165.5
518.08	64808
517.08	64946.9
516.08	65212.9
515.08	65427.6
514.08	64190.9
513.08	65418.1
512.08	65308.3
511.08	65468.9
510.08	65284.2
509.08	65556.6
508.08	65200.5
507.08	65722.9
506.08	64642.4
505.08	64062.1
504.08	66473.8
503.08	65862
502.08	65720.8
501.08	66579.5
500.08	65957.8
499.08	66399.7
498.08	65223.9
497.08	66514.6
496.08	65710.1
495.08	66471.3
494.08	66027.7
493.08	66834.7
492.08	66729.6
491.08	66049.7
490.08	66873.8
489.08	65997.2
488.08	66429.6
487.08	66307
486.08	66446.3
485.08	67526.1
484.08	68150.6
483.08	68001.8
482.08	68893.4
481.08	67404.9
480.08	67949.9
479.08	68920.3
478.08	67175.3
477.08	68608.9
476.08	69091.5
475.08	68881.3
474.08	69357
473.08	68795.6
472.08	68560.5
471.08	67802.4
470.08	71319.1
469.08	69394.1
468.08	68923.6
467.08	69067.2
466.08	69234.5
465.08	69753.2
464.08	69330.3
463.08	69552.2
462.08	70888.3
461.08	68767.1
460.08	69190
459.08	69348.8
458.08	69294.3
457.08	70089.2
456.08	70570.8
455.08	70266.6
454.08	70009.5
453.08	69785.5
452.08	71271.7
451.08	71428.2
450.08	70374.6
449.08	71325
448.08	70099.4
447.08	71319.5
446.08	70516.8
445.08	72280.4
444.08	73195.7
443.08	73337.3
442.08	72043.2
441.08	71950.1
440.08	71294.3
439.08	72183.9
438.08	72119.7
437.08	72381.1
436.08	70346
435.08	71690.7
434.08	71640.7
433.08	71291.7
432.08	73154.7
431.08	71045.1
430.08	71548.9
429.08	71734.7
428.08	72234.4
427.08	70056.4
426.08	71584.5
425.08	71047.3
424.08	72513.6
423.08	72714.2
422.08	73118.7
421.08	72795.9
420.08	70878.3
419.08	71682.6
418.08	70351
417.08	69837.1
416.08	70669.6
415.08	68885.2
414.08	70121.9
413.08	69624.9
412.08	68740.9
411.08	67738
410.08	69035.8
409.08	68600.5
408.08	68383.4
407.08	70150.9
406.08	71311.4
405.08	71315.5
404.08	69743.3
403.08	69362.9
402.08	71409
401.08	79970.2
400.08	95819.9
399.08	103375
398.08	93324.7
397.08	74143.1
396.08	66160.6
395.08	65475.2
394.08	64922.8
393.08	65255.6
392.08	64792
391.08	65366.3
390.08	65625.8
389.08	65493.8
388.08	64758.5
387.08	64701.1
386.08	64415.1
385.08	65120.1
384.08	65306.6
383.08	65180.5
382.08	66443.8
381.08	66339.3
380.08	65814.6
379.08	66871
378.08	65841.7
377.08	67234.9
376.08	66601
375.08	66934.2
374.08	66261.9
373.08	66374.5
372.08	67401.5
371.08	66551.1
370.08	66948
369.08	66935.8
368.08	67937.4
367.08	67093.5
366.08	67817
365.08	67651.1
364.08	68302.5
363.08	67508.1
362.08	68353.4
361.08	67969.9
360.08	69164
359.08	69822.7
358.08	69943.1
357.08	68722.9
356.08	68582.2
355.08	69934.6
354.08	70759.1
353.08	71212.2
352.08	70756
351.08	69135.1
350.08	69650.6
349.08	69090.8
348.08	71283
347.08	72372.2
346.08	72089.4
345.08	73060.1
344.08	70853.2
343.08	71906.7
342.08	70036.2
341.08	71348.5
340.08	69004.3
339.08	71134
338.08	70059.7
337.08	68783.2
336.08	71092.2
335.08	69665.9
334.08	68456.9
333.08	69438.1
332.08	68302.7
331.08	69215.6
330.08	68566.8
329.08	68695.5
328.08	68745.3
327.08	69137.8
326.08	69475.4
325.08	70842.3
324.08	68909
323.08	70335.1
322.08	69138.1
321.08	69532.5
320.08	70716.1
319.08	72398.1
318.08	71806.8
317.08	73107
316.08	73802
315.08	73889.4
314.08	75035.6
313.08	75510
312.08	76138.1
311.08	75755.6
310.08	76530.3
309.08	76533.1
308.08	76006.3
307.08	76045.6
306.08	75897.3
305.08	72596.3
304.08	70474.9
303.08	66285.4
302.08	64126.3
301.08	58469.9
300.08	55849.3
299.08	52894.3
298.08	48053.1
297.08	46095.5
296.08	43545.3
295.08	41425
294.08	40140.7
293.08	40351.2
292.08	42705.9
291.08	45647.9
290.08	50744.6
289.08	57489
288.08	63249.7
287.08	83731.9
286.08	171878
285.08	326087
284.08	369725
283.08	166231
282.08	41134.9
281.08	15881.5
280.08	10740.6
279.08	8045.11
278.08	7210.79
277.08	5948.52
276.08	5972.74
275.08	5322.96
274.08	5493.74
273.08	5194.43
272.08	5473.52
271.08	5274.63
270.08	5463.78
269.08	5233.11
268.08	5290.47
267.08	5492.69
266.08	5141.12
265.08	5162.34
264.08	5263.47
263.08	4827.04
262.08	5691.29
261.08	5109.07
260.08	5197.07
259.08	5090.11
258.08	4978.93
257.08	5077.53
256.08	5053.99
255.08	5185.05
254.08	5037.39
253.08	5152.61
252.08	5233.16
251.08	4637.54
250.08	4806
249.08	4952.39
248.08	4792.1
247.08	4800.24
246.08	4912.89
245.08	5120.67
244.08	5349.42
243.08	5127.83
242.08	4575.08
241.08	4477.97
240.08	4913.12
239.08	4948.02
238.08	5170.09
237.08	4954.01
236.08	5176.65
235.08	4798.01
234.08	5393.22
233.08	5214.58
232.08	4929.33
231.08	4830.18
230.08	5115.67
229.08	4964.14
228.08	5445.1
227.08	5244.78
226.08	5026.78
225.08	4950.8
224.08	5097.65
223.08	4578.69
222.08	5493.21
221.08	4814.41
220.08	5197.95
219.08	4910.63
218.08	4893.2
217.08	4821.9
216.08	5009.69
215.08	4794.49
214.08	5361.24
213.08	4971.34
212.08	5131.38
211.08	4797.8
210.08	5267
209.08	5234.13
208.08	5181.38
207.08	5087.43
206.08	5258.65
205.08	5146.21
204.08	5203.1
203.08	4823.72
202.08	5239.86
201.08	5139.58
200.08	5084.07
199.08	5246.14
198.08	5333.09
197.08	5433.63
196.08	5030.96
195.08	5562.66
194.08	5360.52
193.08	4764.1
192.08	5840.26
191.08	5869.64
190.08	5548.58
189.08	5696.17
188.08	5650.71
187.08	5811.93
186.08	5684.18
185.08	5582.93
184.08	5835.28
183.08	6169.06
182.08	5722.41
181.08	5833.76
180.08	5864.67
179.08	5756.08
178.08	5311.83
177.08	5855.42
176.08	6166.97
175.08	5909.31
174.08	6438.61
173.08	6933.47
172.08	6318.68
171.08	6228.83
170.08	6315.87
169.08	6667.88
168.08	6658.82
167.08	6216.44
166.08	6053.75
165.08	6387.26
164.08	6653.83
163.08	6102.62
162.08	5869.94
161.08	5928.33
160.08	5584.29
159.08	5784.27
158.08	6824.34
157.08	7075.23
156.08	7863.62
155.08	11237.3
154.08	18590.5
153.08	24925.6
152.08	20601.2
151.08	10942.6
150.08	7951.25
149.08	6289.1
148.08	6555.68
147.08	5882.43
146.08	5265.11
145.08	5586.54
144.08	5077.02
143.08	5687.24
142.08	5482.49
141.08	5490.4
140.08	5492.66
139.08	5858.91
138.08	5528.25
137.08	5057.46
136.08	5540.72
135.08	5491.27
134.08	5984.39
133.08	5192.23
132.08	5381.76
131.08	6121.14
130.08	5944.22
129.08	5833.79
128.08	6176.69
127.08	6265.79
126.08	6129.62
125.08	5784.97
124.08	5772.92
123.08	6123.96
122.08	6127.56
121.08	5885.25
120.08	6305.2
119.08	6222.24
118.08	6176.57
117.08	6104.69
116.08	6000.97
115.08	6183.76
114.08	5448.8
113.08	6075.95
112.08	5637.47
111.08	5831.72
110.08	5206.62
109.08	5244.89
108.08	5507.79
107.08	5470.86
106.08	5375.04
105.08	5727.45
104.08	8021.68
103.08	16712.5
102.08	27620.6
101.08	20463.5
100.08	9630.14
99.08	6013.05
98.08	5335.54
97.08	5698.61
96.08	5679.49
95.08	4924.51
94.08	5363.49
93.08	5146.36
92.08	5298.43
91.08	5033.75
90.08	5165.77
89.08	5005.91
88.08	4974.8
87.08	5054.74
86.08	5041.94
85.08	4580.97
84.08	4980.3
83.08	4885.3
82.08	4711.81
81.08	4912.58
80.08	5109.75
79.08	4931.06
78.08	5235.89
77.08	5278.15
76.08	4693.21
75.08	5134.24
74.08	5233.17
73.08	5436.1
72.08	5301.19
71.08	5330.75
70.08	5469.15
69.08	5223.01
68.08	5123.41
67.08	5186.64
66.08	5278.27
65.08	5238.54
64.08	5368.52
63.08	5488.63
62.08	5035.45
61.08	5363.93
60.08	5677.61
59.08	5508.78
58.08	5310.88
57.08	5535.8
56.08	5297.83
55.08	5308.21
54.08	5026.79
53.08	5455.26
52.08	5896.37
51.08	5714.45
50.08	5862.12
49.08	5806.27
48.08	5289.04
47.08	5728.41
46.08	5470.84
45.08	5515.88
44.08	5718.02
43.08	5766.47
42.08	5109.6
41.08	5212.93
40.08	5073.21
39.08	5143.27
38.08	5103.25
37.08	5277.07
36.08	4933.22
35.08	5016.55
34.08	5078.63
33.08	5216.55
32.08	5249.94
31.08	5560.19
30.08	6098.7
29.08	6202.7
28.08	7440.59
27.08	8058.35
26.08	8888.77
25.08	9466.09
24.08	7836.26
23.08	6754.93
22.08	5498.06
21.08	5366.25
20.08	5767.45
19.08	6205.46
18.08	7100.6
17.08	6826.29
16.08	6783.77
15.08	5985.74
14.08	5628.74
13.08	5496.84
12.08	5108.96
11.08	4202.52
10.08	3920.76
9.08	3818.95
8.08	4222.59
7.08	3587.12
6.08	3047
5.08	2336.81
4.08	1802.82
3.08	1229.69
2.08	617.355
1.08	259.786
0.08	174.209
-0.92	32.3954
-1.92	38.5998
-2.92	99.2401
-3.92	85.2016
-4.92	44.6892
-5.92	13.0294
-6.92	21.5253
-7.92	74.5871
-8.92	28.6354
