# Supplementary material for: Machine learning-guided realization of full-color high-quantum-yield carbon quantum dots
Source: Nat Commun. 2024 Jun 6;15:4843. doi: 10.1038/s41467-024-49172-6 (PMC11156924; doi:10.1038/s41467-024-49172-6)
Supplement: Supplementary file 3 — Source Data [file 41467_2024_49172_MOESM3_ESM.zip › Source Data/SI Raw Data/Supplementary Fig. 19 Raw Data.xlsx]

## Sheet: Supplementary Fig. 19a-d 
yg-CQDs
Supplementary Fig. 19a			Supplementary Fig. 19b									Supplementary Fig. 19c									Supplementary Fig. 19d
XPS survey			C1s									N1s									O1s
Binding energy (eV)	Intensity (a.u.)		Binding energy (eV)	Intensity (a.u.)								Binding energy (eV)	Intensity (a.u.)								Binding energy (eV)	Intensity (a.u.)
1352.08	55369.6		299.78	7349.53	--	--	--	--	--	7438.9		411.78	9445.27	--	--	--	--	--	9543.62		546.78	12534.2	--	--	--	12614.9
1351.08	55029		299.68	7045.44	7106.31	7195.63	7106.36	7106.31	7106.31	7195.68		411.68	9472.71	9537.24	9566.82	9541.36	9592.88	9534.9	9633.59		546.68	12325.5	12435.1	12368.8	12361.6	12442.3
1350.08	54784.5		299.58	7093.37	7018.11	7107.43	7018.17	7018.11	7018.11	7107.49		411.58	9625.22	9530.83	9560.47	9534.95	9586.77	9528.5	9627.53		546.58	12309.3	12324.6	12258.3	12251.1	12331.8
1349.08	54597.6		299.48	6936.89	7011.47	7100.79	7011.53	7011.47	7011.47	7100.85		411.48	9596.41	9525.72	9555.41	9529.84	9581.95	9523.38	9622.77		546.48	12277.4	12269.8	12203.5	12196.3	12277
1348.08	54607.8		299.38	6996.75	6991.34	7080.66	6991.41	6991.34	6991.34	7080.73		411.38	9506.72	9519.95	9549.7	9524.07	9576.49	9517.61	9617.38		546.38	12086.8	12217.7	12151.4	12144.1	12224.9
1347.08	55210.2		299.28	7045.49	6943.27	7032.59	6943.34	6943.27	6943.27	7032.66		411.28	9534.24	9502.88	9532.7	9507	9559.75	9500.55	9600.7		546.28	11982.5	12154	12087.7	12080.4	12161.2
1346.08	54326.1		299.18	7130.2	6877.91	6967.23	6877.99	6877.91	6877.91	6967.31		411.18	9737	9483.08	9512.96	9487.2	9540.28	9480.74	9581.3		546.18	12064.8	12072	12005.7	11998.5	12079.2
1345.08	54794.9		299.08	6973.61	6789.85	6879.17	6789.94	6789.85	6789.85	6879.26		411.08	9614.45	9465.2	9495.15	9469.33	9522.76	9462.87	9563.84		546.08	11990.8	12017.6	11951.3	11944.1	12024.8
1344.08	54716		298.98	6798.34	6677.16	6766.48	6677.26	6677.16	6677.16	6766.57		410.98	9451.62	9445.81	9475.82	9449.93	9503.73	9443.47	9544.88		545.98	11867.5	12014.9	11948.6	11941.3	12022.1
1343.08	53970.1		298.88	6798.1	6568.13	6657.45	6568.24	6568.13	6568.13	6657.56		410.88	9464.09	9424.82	9454.9	9428.94	9483.12	9422.48	9524.33		545.88	11815.1	12005.1	11938.8	11931.6	12012.3
1342.08	54753.2		298.78	6528.64	6473.38	6562.7	6473.49	6473.38	6473.38	6562.81		410.78	9489.56	9416.46	9446.61	9420.58	9475.16	9414.13	9516.44		545.78	11995.3	11978.5	11912.2	11905	11985.7
1341.08	55303.1		298.68	6553.96	6392.82	6482.14	6392.95	6392.82	6392.82	6482.27		410.68	9309.27	9416.41	9446.63	9420.53	9475.51	9414.07	9516.87		545.68	12116.9	11954.9	11888.7	11881.4	11962.2
1340.08	55796		298.58	6464.9	6323.83	6413.15	6323.97	6323.83	6323.83	6413.29		410.58	9356.09	9413.94	9444.24	9418.06	9473.48	9411.6	9514.91		545.58	11817.6	11918.3	11852	11844.8	11925.5
1339.08	55917.1		298.48	6373.33	6281.82	6371.14	6281.97	6281.82	6281.82	6371.29		410.48	9816.53	9409.93	9440.3	9414.05	9469.91	9407.59	9511.41		545.48	11828.2	11869.6	11803.3	11796.1	11876.8
1338.08	54580		298.38	6283.37	6253.68	6343	6253.85	6253.68	6253.68	6343.17		410.38	9687.52	9405.46	9435.91	9409.58	9465.91	9403.12	9507.49		545.38	11718.4	11817.2	11750.9	11743.7	11824.4
1337.08	53943.2		298.28	6163.49	6220.11	6309.43	6220.3	6220.11	6220.11	6309.62		410.28	9539.33	9400.97	9431.51	9405.1	9461.91	9398.64	9503.57		545.28	11794.1	11772	11705.7	11698.5	11779.2
1336.08	55106		298.18	6483.56	6186.54	6275.85	6186.74	6186.54	6186.54	6276.06		410.18	9290.78	9396.48	9427.09	9400.6	9457.91	9394.14	9499.66		545.18	11830.9	11731.3	11665	11657.8	11738.6
1335.08	54728.6		298.08	6291.54	6158.38	6247.7	6158.6	6158.38	6158.38	6247.92		410.08	9337.55	9394.52	9425.22	9398.64	9456.48	9392.19	9498.31		545.08	11592.7	11721.3	11655	11647.8	11728.5
1334.08	53620.9		297.98	6114.96	6126.57	6215.89	6126.82	6126.57	6126.57	6216.14		409.98	9409.47	9393.1	9423.88	9397.22	9455.6	9390.76	9497.52		544.98	11353.1	11717.5	11651.2	11644	11724.7
1333.08	54200.6		297.88	6138.81	6094.82	6184.14	6095.09	6094.82	6094.82	6184.41		409.88	9597.99	9392.8	9423.67	9396.92	9455.88	9390.46	9497.88		544.88	11668.1	11685.4	11619.1	11611.9	11692.6
1332.08	55195.9		297.78	5948.73	6075.59	6164.9	6075.88	6075.59	6075.59	6165.2		409.78	9361.07	9392.41	9423.37	9396.53	9456.08	9390.07	9498.17		544.78	11835.1	11652.7	11586.4	11579.2	11659.9
1331.08	55519.6		297.68	6072.35	6048.07	6137.39	6048.39	6048.07	6048.07	6137.71		409.68	9303.9	9390.29	9421.34	9394.41	9454.58	9387.95	9496.76		544.68	11668	11629.3	11563	11555.8	11636.6
1330.08	55040.4		297.58	6240.49	6001.03	6090.35	6001.39	6001.03	6001.03	6090.71		409.58	9597.7	9387.86	9419.01	9391.99	9452.8	9385.53	9495.08		544.58	11385.3	11564.2	11497.9	11490.7	11571.4
1329.08	53831.6		297.48	6138.15	5947.6	6036.92	5947.99	5947.6	5947.6	6037.31		409.48	9446.41	9387.83	9419.08	9391.95	9453.44	9385.49	9495.81		544.48	11317.9	11502.1	11435.8	11428.6	11509.3
1328.08	54127		297.38	5898.52	5865.45	5954.77	5865.88	5865.45	5865.45	5955.2		409.38	9218.56	9387.78	9419.12	9391.9	9454.09	9385.44	9496.56		544.38	11344.1	11452.9	11386.6	11379.4	11460.2
1327.08	55098.1		297.28	5884.66	5777.28	5866.6	5777.76	5777.28	5777.28	5867.08		409.28	9409.05	9387.66	9419.11	9391.78	9454.7	9385.32	9497.28		544.28	11514.7	11432.2	11365.9	11358.7	11439.4
1326.08	55178.7		297.18	5726.38	5705.09	5794.41	5705.61	5705.09	5705.09	5794.93		409.18	9493.81	9387.55	9419.11	9391.68	9455.36	9385.22	9498.04		544.18	11376.3	11408.4	11342.1	11334.8	11415.6
1325.08	54563.8		297.08	5710.1	5649.15	5738.47	5649.73	5649.15	5649.15	5739.04		409.08	9551.28	9387.41	9419.08	9391.53	9456.01	9385.07	9498.8		544.08	11240.3	11404.7	11338.4	11331.2	11411.9
1324.08	55052.1		296.98	5690.73	5613.46	5702.77	5614.08	5613.46	5613.46	5703.4		408.98	9569.13	9387.14	9418.93	9391.27	9456.57	9384.81	9499.48		543.98	11198.8	11332.3	11266	11258.8	11339.5
1323.08	55648.3		296.88	5498.8	5607.49	5696.81	5608.18	5607.49	5607.49	5697.5		408.88	9564.25	9386.84	9418.74	9390.97	9457.13	9384.51	9500.16		543.88	11401.1	11288.1	11221.8	11214.6	11295.3
1322.08	54277.4		296.78	5441.26	5564.79	5654.11	5565.55	5564.79	5564.79	5654.87		408.78	9508.79	9386.49	9418.5	9390.61	9457.68	9384.15	9500.82		543.78	11120	11272.8	11206.5	11199.3	11280
1321.08	53506.7		296.68	5761.01	5511.42	5600.74	5512.25	5511.42	5511.42	5601.57		408.68	9658.29	9386.17	9418.31	9390.29	9458.3	9383.84	9501.57		543.68	11126.3	11263.8	11197.5	11190.3	11271.1
1320.08	54540.1		296.58	5534.99	5490	5579.32	5490.91	5490	5490	5580.23		408.58	9427.44	9385.95	9418.22	9390.07	9459.06	9383.61	9502.46		543.58	11153.8	11216.7	11150.4	11143.1	11223.9
1319.08	55700.2		296.48	5357.52	5402.68	5492	5403.68	5402.68	5402.68	5493		408.48	9299.24	9385.77	9418.17	9389.9	9459.91	9383.44	9503.44		543.48	11204.2	11211.3	11145	11137.8	11218.5
1318.08	54137.1		296.38	5544.45	5302.95	5392.27	5304.05	5302.95	5302.95	5393.37		408.38	9422.97	9385.56	9418.09	9389.68	9460.76	9383.22	9504.42		543.38	11111.4	11150.9	11084.6	11077.4	11158.1
1317.08	55007.2		296.28	5100.71	5236.58	5325.89	5237.79	5236.58	5236.58	5327.11		408.28	9623.14	9385.39	9418.06	9389.51	9461.71	9383.06	9505.51		543.28	11192.8	11054.4	10988.1	10980.9	11061.6
1316.08	54744.4		296.18	5291.25	5189.62	5278.94	5190.95	5189.62	5189.62	5280.27		408.18	9523.39	9385.17	9417.98	9389.29	9462.65	9382.83	9506.59		543.18	10899.6	10989.5	10923.2	10916	10996.7
1315.08	55014		296.08	5188.54	5139.28	5228.6	5140.74	5139.28	5139.28	5230.06		408.08	9583.62	9384.92	9417.88	9389.04	9463.62	9382.59	9507.71		543.08	10613.1	10943.6	10877.3	10870.1	10950.8
1314.08	54651.5		295.98	5154.63	5115.71	5205.03	5117.32	5115.71	5115.71	5206.64		407.98	9366.64	9384.7	9417.82	9388.83	9464.67	9382.37	9508.91		542.98	10847.9	10923.3	10857	10849.8	10930.5
1313.08	54554.7		295.88	5109.27	5068.11	5157.43	5069.88	5068.11	5068.11	5159.2		407.88	9338.61	9384.54	9417.81	9388.66	9465.82	9382.2	9510.23		542.88	10836.4	10921.8	10855.5	10848.3	10929
1312.08	54461.4		295.78	5105.45	5027.84	5117.16	5029.78	5027.84	5027.84	5119.1		407.78	9472.32	9384.36	9417.79	9388.48	9467.03	9382.02	9511.59		542.78	11052	10918.2	10851.9	10844.6	10925.4
1311.08	53665.9		295.68	4974.84	4978.19	5067.51	4980.32	4978.19	4978.19	5069.64		407.68	9558.58	9384.1	9417.71	9388.22	9468.22	9381.77	9512.95		542.68	10933.3	10900.6	10834.3	10827.1	10907.9
1310.08	54818		295.58	4991.73	4930.72	5020.04	4933.06	4930.72	4930.72	5022.38		407.58	9803.57	9383.66	9417.44	9387.78	9469.29	9381.33	9514.19		542.58	10969.4	10877.8	10811.5	10804.3	10885.1
1309.08	55692.1		295.48	4836.07	4860.44	4949.76	4863.01	4860.44	4860.44	4952.33		407.48	9897.93	9383.09	9417.05	9387.21	9470.29	9380.75	9515.38		542.48	10903.4	10859.5	10793.2	10786	10866.7
1308.08	54872.9		295.38	4925.4	4821.18	4910.5	4824	4821.18	4821.18	4913.32		407.38	9728.21	9382.46	9416.6	9386.58	9471.31	9380.12	9516.58		542.38	10592.5	10848	10781.8	10774.5	10855.3
1307.08	56197.8		295.28	4651.46	4770.11	4859.43	4773.22	4770.11	4770.11	4862.54		407.28	9629.13	9381.77	9416.1	9385.89	9472.34	9379.43	9517.8		542.28	10760.3	10830.6	10764.3	10757.1	10837.9
1306.08	55542.7		295.18	4793.44	4751.78	4841.1	4755.19	4751.78	4751.78	4844.51		407.18	9741.16	9381.13	9415.67	9385.25	9473.5	9378.79	9519.17		542.18	11031.9	10802.6	10736.3	10729.1	10809.8
1305.08	55775.6		295.08	4644.18	4718.03	4807.35	4721.78	4718.03	4718.03	4811.1		407.08	9627.29	9380.63	9415.37	9384.75	9474.88	9378.29	9520.75		542.08	11178.5	10776.4	10710.1	10702.9	10783.6
1304.08	55629.7		294.98	4744.4	4716.58	4805.9	4720.7	4716.58	4716.58	4810.02		406.98	9515.43	9380.18	9415.14	9384.3	9476.4	9377.84	9522.49		541.98	10715.6	10739.8	10673.5	10666.3	10747
1303.08	55653.2		294.88	4756.65	4674.06	4763.38	4678.58	4674.06	4674.06	4767.9		406.88	9560.56	9379.8	9414.97	9383.92	9478.08	9377.46	9524.38		541.88	10765.3	10700.9	10634.6	10627.4	10708.1
1302.08	54768		294.78	4680.45	4665.01	4754.33	4669.98	4665.01	4665.01	4759.3		406.78	9443.23	9379.48	9414.88	9383.6	9479.91	9377.14	9526.45		541.78	10660	10665.9	10599.6	10592.4	10673.1
1301.08	55274		294.68	4544.6	4597.17	4686.48	4602.63	4597.17	4597.17	4691.95		406.68	9552.44	9379.23	9414.87	9383.35	9481.91	9376.89	9528.69		541.68	10750.7	10644.4	10578.1	10570.8	10651.6
1300.08	55389		294.58	4598.95	4550.41	4639.73	4556.41	4550.41	4550.41	4645.73		406.58	9432.56	9378.92	9414.81	9383.04	9483.97	9376.58	9530.99		541.58	10648.2	10629.3	10563	10555.8	10636.5
1299.08	54895.3		294.48	4405.16	4511.23	4600.55	4517.82	4511.23	4511.23	4607.14		406.48	9665.71	9378.65	9414.8	9382.77	9486.17	9376.32	9533.45		541.48	10439.1	10621.7	10555.5	10548.2	10629
1298.08	54788.9		294.38	4522.86	4492.87	4582.19	4500.12	4492.87	4492.87	4589.43		406.38	9448.65	9378.35	9414.77	9382.48	9488.46	9376.02	9536		541.38	10489.3	10621.3	10555	10547.8	10628.6
1297.08	55992.2		294.28	4484.57	4488.73	4578.05	4496.69	4488.73	4488.73	4586.01		406.28	9530.45	9378.01	9414.7	9382.13	9490.82	9375.67	9538.64		541.28	10413.9	10620.3	10554	10546.8	10627.5
1296.08	54590.6		294.18	4452.81	4472.66	4561.98	4481.41	4472.66	4472.66	4570.72		406.18	9686.5	9377.69	9414.66	9381.81	9493.33	9375.35	9541.44		541.18	10766.1	10618	10551.7	10544.4	10625.2
1295.08	54837.6		294.08	4592.92	4419.2	4508.52	4428.81	4419.2	4419.2	4518.13		406.08	9371.64	9377.46	9414.74	9381.58	9496.09	9375.13	9544.49		541.08	10684.6	10613.4	10547.1	10539.9	10620.7
1294.08	55128.9		293.98	4439.45	4356.97	4446.29	4367.53	4356.97	4356.97	4456.85		405.98	9367.08	9377.18	9414.77	9381.3	9498.92	9374.85	9547.64		540.98	10501.9	10605.1	10538.8	10531.6	10612.3
1293.08	56575.1		293.88	4279.26	4283.13	4372.45	4294.72	4283.13	4283.13	4384.04		405.88	9617.41	9376.93	9414.84	9381.05	9501.94	9374.59	9550.98		540.88	10603.6	10588.6	10522.3	10515.1	10595.8
1292.08	56439.3		293.78	4224.62	4213.82	4303.14	4226.56	4213.82	4213.82	4315.88		405.78	9451.81	9376.77	9415.02	9380.89	9505.21	9374.44	9554.59		540.78	10667.9	10578.6	10512.3	10505.1	10585.8
1291.08	55492.5		293.68	4097.22	4186.98	4276.3	4200.97	4186.98	4186.98	4290.29		405.68	9397.54	9376.57	9415.17	9380.7	9508.61	9374.24	9558.34		540.68	10456.3	10571.1	10504.8	10497.6	10578.3
1290.08	56454.6		293.58	4118.6	4186.85	4276.17	4202.23	4186.85	4186.85	4291.55		405.58	9493.99	9376.32	9415.29	9380.45	9512.14	9373.99	9562.24		540.58	10546.4	10555.3	10489	10481.8	10562.5
1289.08	56928.9		293.48	4215.2	4186.22	4275.54	4203.11	4186.22	4186.22	4292.43		405.48	9513.61	9376.11	9415.46	9380.23	9515.89	9373.77	9566.37		540.48	10770.3	10546.8	10480.6	10473.3	10554.1
1288.08	56694.7		293.38	4324.46	4183.49	4272.81	4202.05	4183.5	4183.49	4291.37		405.38	9524	9375.84	9415.6	9379.97	9519.8	9373.51	9570.68		540.38	10265.8	10545.1	10478.8	10471.6	10552.3
1287.08	56896.6		293.28	4415.83	4178.61	4267.93	4199	4178.61	4178.61	4288.32		405.28	9582.94	9375.5	9415.67	9379.62	9523.84	9373.17	9575.14		540.28	10386.9	10543.2	10477	10469.7	10550.5
1286.08	56621.4		293.18	4284.75	4171.28	4260.6	4193.68	4171.28	4171.28	4283		405.18	9622.63	9375.08	9415.69	9379.2	9528.03	9372.75	9579.77		540.18	10452.1	10538.3	10472	10464.8	10545.5
1285.08	57032.6		293.08	4324.84	4163.23	4252.55	4187.84	4163.24	4163.23	4277.17		405.08	9721.18	9374.62	9415.68	9378.74	9532.43	9372.28	9584.62		540.08	10650.5	10538.1	10471.9	10464.6	10545.4
1284.08	56961.6		292.98	4247.39	4156.27	4245.59	4183.31	4156.28	4156.27	4272.64		404.98	9633.29	9374.11	9415.65	9378.23	9537.03	9371.77	9589.7		539.98	10568.5	10536.7	10470.5	10463.2	10544
1283.08	56262.9		292.88	4185.68	4150.47	4239.78	4180.17	4150.48	4150.46	4269.51		404.88	9671.81	9373.59	9415.63	9377.71	9541.9	9371.25	9595.08		539.88	10541.4	10535.2	10469	10461.7	10542.5
1282.08	57732.8		292.78	4275.96	4146.05	4235.37	4178.69	4146.08	4146.05	4268.04		404.78	9589.57	9373.12	9415.69	9377.24	9547.12	9370.78	9600.82		539.78	10401.8	10533.3	10467.2	10459.8	10540.7
1281.08	58140.8		292.68	4128.06	4143.96	4233.28	4179.81	4144.02	4143.96	4269.19		404.68	9487.53	9372.67	9415.79	9376.79	9552.68	9370.33	9606.93		539.68	10501.4	10532	10465.9	10458.5	10539.4
1280.08	57364.2		292.58	4087.81	4143.46	4232.78	4182.86	4143.57	4143.46	4272.28		404.58	9645.71	9372.18	9415.88	9376.3	9558.54	9369.84	9613.37		539.58	10539.5	10530.6	10464.5	10457.1	10538
1279.08	57347.6		292.48	4088.33	4143.17	4232.49	4186.45	4143.35	4143.17	4275.95		404.48	9758.38	9371.68	9416	9375.81	9564.76	9369.35	9620.21		539.48	10575.5	10529.3	10463.3	10455.8	10536.8
1278.08	57853.4		292.38	4137.15	4142.85	4232.17	4190.4	4143.16	4142.85	4280.03		404.38	9676.92	9371.17	9416.13	9375.29	9571.36	9368.84	9627.45		539.38	10502.8	10527.2	10461.3	10453.7	10534.8
1277.08	58507.4		292.28	4334.93	4142.46	4231.78	4194.7	4142.98	4142.46	4284.55		404.28	9638.83	9370.71	9416.35	9374.84	9578.45	9368.38	9635.22		539.28	10569.8	10524.5	10458.6	10450.9	10532.2
1276.08	58307.6		292.18	4356.3	4142	4231.32	4199.39	4142.87	4142	4289.59		404.18	9329.27	9370.29	9416.63	9374.41	9586.05	9367.96	9643.52		539.18	10632.4	10521.3	10455.6	10447.8	10529.1
1275.08	57606.1		292.08	4307.24	4141.51	4230.83	4204.56	4142.95	4141.51	4295.33		404.08	9541.8	9369.98	9417.08	9374.11	9594.27	9367.65	9652.49		539.08	10605.3	10517.9	10452.4	10444.4	10525.9
1274.08	57508.9		291.98	4177.31	4140.9	4230.22	4210.18	4143.26	4140.9	4301.85		403.98	9419.23	9369.67	9417.56	9373.79	9603.05	9367.33	9662.06		538.98	10615.3	10512.7	10447.4	10439.2	10520.9
1273.08	58916		291.88	4483.42	4140.25	4229.56	4216.35	4144.04	4140.24	4309.47		403.88	9696.99	9369.37	9418.09	9373.49	9612.45	9367.03	9672.31		538.88	10865.2	10506.4	10441.2	10432.9	10514.8
1272.08	58005.9		291.78	4482.18	4139.54	4228.85	4223.15	4145.56	4139.53	4318.5		403.78	9590.83	9369.05	9418.66	9373.17	9622.52	9366.72	9683.26		538.78	10797.2	10500.2	10435.3	10426.6	10508.8
1271.08	59332.7		291.68	4512.93	4138.78	4228.09	4230.64	4148.22	4138.77	4329.41		403.68	9385.79	9368.75	9419.3	9372.88	9633.36	9366.42	9695.04		538.68	10572.1	10493.5	10429	10420	10502.6
1270.08	59702.3		291.58	4455.79	4137.96	4227.27	4238.88	4152.56	4137.95	4342.82		403.58	9478.77	9368.26	9419.8	9372.38	9644.85	9365.92	9707.52		538.58	10661.1	10485.5	10421.4	10411.9	10494.9
1269.08	58908.2		291.48	4380.44	4137.09	4226.4	4247.97	4159.4	4137.08	4359.62		403.48	9994.42	9367.75	9420.34	9371.87	9657.28	9365.41	9721		538.48	10895.4	10478.1	10414.5	10404.6	10488.1
1268.08	58837.7		291.38	4606.1	4136.17	4225.47	4257.98	4169.82	4136.16	4380.98		403.38	9727.22	9367.18	9420.89	9371.3	9670.7	9364.84	9735.55		538.38	10666	10472	10409	10398.5	10482.6
1267.08	58498.7		291.28	4640.44	4135.23	4224.53	4269.05	4185.32	4135.21	4408.51		403.28	9769.08	9366.46	9421.37	9370.58	9685.2	9364.12	9751.24		538.28	10515.2	10465.4	10403.1	10391.8	10476.7
1266.08	59071.2		291.18	4587.3	4134.26	4223.55	4281.28	4207.91	4134.23	4444.31		403.18	9813.94	9365.66	9421.84	9369.79	9701.01	9363.33	9768.32		538.18	10650.9	10459	10397.6	10385.4	10471.2
1265.08	60105.7		291.08	4532.79	4133.22	4222.49	4294.73	4240.15	4133.17	4491.07		403.08	9693.29	9364.96	9422.49	9369.08	9718.51	9362.62	9787.17		538.08	10571.7	10454.4	10394.1	10380.8	10467.7
1264.08	60181		290.98	4623.91	4132.17	4221.42	4309.6	4285.5	4132.1	4552.38		402.98	9729.04	9364.21	9423.2	9368.34	9737.84	9361.88	9807.95		537.98	10499.6	10450.1	10391.1	10376.5	10464.7
1263.08	60335.2		290.88	4628.8	4131.04	4220.27	4325.96	4348.19	4130.95	4632.61		402.88	9842.7	9363.5	9424.03	9367.63	9759.38	9361.17	9831.05		537.88	10567.8	10445.3	10387.8	10371.6	10461.5
1262.08	60069.5		290.78	4904.75	4129.78	4218.98	4343.92	4433.54	4129.66	4737.24		402.78	9668.28	9362.79	9424.98	9366.93	9783.52	9360.45	9856.85		537.78	10616.8	10441.4	10385.8	10367.7	10459.5
1261.08	60632.2		290.68	4982.66	4128.42	4217.57	4363.66	4548.09	4128.25	4872.99		402.68	9808.81	9361.97	9425.93	9366.12	9810.63	9359.63	9885.76		537.68	10424.1	10437.9	10384.4	10364.1	10458.2
1260.08	60163.9		290.58	4913.19	4126.89	4215.98	4385.32	4699.55	4126.66	5047.76		402.58	10018.6	9361.03	9426.91	9365.26	9841.36	9358.7	9918.47		537.58	10493.8	10434.8	10383.9	10360.9	10457.8
1259.08	60058.3		290.48	5166.22	4125.14	4214.15	4409.04	4896.79	4124.82	5270.65		402.48	10030.8	9359.98	9427.92	9364.36	9876.47	9357.64	9955.8		537.48	10394.4	10433.4	10385.6	10359.4	10459.6
1258.08	60158.2		290.38	5391.28	4123.12	4212.02	4435.01	5149.71	4122.69	5551.78		402.38	10199.4	9358.79	9428.95	9363.53	9916.98	9356.45	9998.89		537.38	10204.2	10433.4	10389.2	10359.3	10463.4
1257.08	60074.6		290.28	5794.94	4120.79	4209.55	4463.44	5468.66	4120.21	5901.79		402.28	10057.7	9357.52	9430.08	9363.11	9964.19	9355.18	10049.3		537.28	10280.3	10433.5	10393.5	10359.1	10468
1256.08	60199.4		290.18	6070.42	4118.01	4206.58	4494.47	5863.55	4117.24	6330.91		402.18	10029	9356.16	9431.32	9363.57	10019.6	9353.82	10109.2		537.18	10713.2	10433.6	10398.6	10358.8	10473.4
1255.08	61262		290.08	6434.23	4114.6	4202.91	4528.23	6342.41	4113.56	6847.48		402.08	10275.8	9354.78	9432.76	9365.98	10085.3	9352.45	10181.5		537.08	10622.3	10433.8	10404.5	10358.5	10479.9
1254.08	61301.6		289.98	7341.63	4110.32	4198.31	4564.86	6909.1	4108.93	7455.79		401.98	10075.8	9353.29	9434.32	9372.01	10163	9350.95	10269.8		536.98	10641.3	10434.2	10411.6	10358.2	10487.6
1253.08	60874.6		289.88	8312.7	4105.1	4192.67	4604.66	7560.21	4103.25	8152.89		401.88	10543.6	9351.66	9436.02	9384.61	10254.6	9349.3	10379		536.88	10328	10435	10419.8	10357.8	10497.1
1252.08	61419.1		289.78	9061.56	4098.79	4185.83	4647.96	8280.35	4096.35	8923.91		401.78	10468.6	9349.8	9437.78	9408.49	10360.7	9347.41	10514.5		536.78	10366.7	10436.5	10429.7	10357.5	10508.7
1251.08	62284.9		289.68	9847.17	4091.37	4177.72	4695.25	9036.88	4088.13	9736.81		401.68	10735.9	9347.81	9439.71	9450.87	10479.1	9345.35	10681.5		536.68	10241.4	10439	10441.4	10357.3	10523
1250.08	63037.1		289.58	10464.4	4082.88	4168.37	4747.2	9774.76	4078.63	10537.3		401.58	10767.9	9345.62	9441.74	9521.55	10602	9342.99	10881.9		536.58	10450	10442.9	10455.1	10357.2	10540.8
1249.08	64244.9		289.48	11315.2	4073.48	4157.9	4804.66	10415.4	4067.92	11247.6		401.48	10943.6	9343.35	9443.89	9633.22	10713.1	9340.3	11112.7		536.48	10469.6	10448.8	10471	10357	10562.9
1248.08	64815.6		289.38	12039.9	4063.41	4146.51	4868.69	10867.2	4056.16	11777.3		401.38	11469.1	9341.16	9446.11	9800.48	10789.4	9337.18	11365.6		536.38	10692.3	10457.8	10489.5	10356.6	10590.6
1247.08	65332.9		289.28	12266.9	4052.99	4134.48	4940.59	11065.8	4043.57	12063.1		401.28	11717.3	9339.7	9448.55	10038.2	10810	9333.7	11635.4		536.28	10690.7	10471.3	10510.9	10356.2	10626
1246.08	64484.7		289.18	12367.7	4042.61	4122.17	5021.88	11062.7	4030.42	12158.1		401.18	11767.9	9339.93	9451.18	10358.3	10752.2	9329.73	11912.5		536.18	10539	10491.5	10535.6	10355.6	10671.5
1245.08	64390.7		289.08	12156.8	4032.84	4110.14	5114.5	10848.4	4017.14	12054.4		401.08	12138.5	9343.67	9453.98	10765.8	10622.6	9325.19	12210.5		536.08	11069.6	10521.3	10564.2	10354.8	10730.7
1244.08	65303.7		288.98	11672.2	4024.28	4098.98	5220.6	10411.1	4004.12	11742.6		400.98	12624.1	9354.29	9457.08	11254.5	10455.6	9320.05	12561.3		535.98	10908.4	10564.9	10597.3	10354	10808.2
1243.08	64121.9		288.88	11139	4017.43	4089.22	5342.56	9805.79	3991.65	11280.1		400.88	13165.7	9377.26	9460.7	11803.5	10282.7	9314.39	12981		535.88	11106.5	10627.6	10635.5	10353	10910.1
1242.08	64528.4		288.78	10503.7	4012.77	4081.44	5483.03	9099.39	3979.92	10736.9		400.78	13194.5	9420.62	9464.8	12373.5	10123.1	9308.01	13458		535.78	11009.3	10716.3	10679.5	10351.8	11044
1241.08	65707.7		288.68	9990.58	4010.75	4076.25	5644.94	8356.71	3969.04	10181.5		400.68	13862.1	9495.97	9469.46	12908.2	9984.22	9300.77	13955.6		535.68	11355.1	10839.8	10730.2	10350.5	11219.6
1240.08	65057		288.58	9441.2	4011.8	4074.36	5831.61	7630.5	3959.04	9671.15		400.58	14590.7	9618.75	9474.96	13338.3	9866.87	9292.68	14420.8		535.58	11643.5	11008.9	10788.6	10348.9	11448.6
1239.08	64713.4		288.48	8909.34	4016.2	4076.5	6046.55	6957.4	3949.7	9247.54		400.48	15025.6	9807.63	9481.83	13597.8	9768.9	9283.97	14804.3		535.48	11680.5	11236.4	10855.6	10347	11745
1238.08	63880.4		288.38	8999.32	4024.3	4083.68	6293.66	6358.6	3940.78	8937.91		400.38	14961.5	10082	9490.38	13668.3	9686.93	9274.54	15104		535.38	12093.3	11537.1	10932.5	10344.7	12124.8
1237.08	63271.4		288.28	9193.03	4036.7	4097.49	6577.41	5842.99	3932.17	8758.08		400.28	15249.4	10459	9501.29	13605.8	9617.96	9264.56	15390.3		535.28	12391.3	11926.9	11020.5	10342	12605.5
1236.08	63953.8		288.18	8951.24	4054.08	4119.93	6902.41	5410.44	3923.68	8715.81		400.18	15391.8	10948	9515.3	13366.3	9559.36	9254.17	15626.5		535.18	13013.1	12422.9	11121.3	10338.5	13205.6
1235.08	66073.4		288.08	9011.61	4077.23	4153.69	7273.36	5055.24	3915.11	8814.19		400.08	15749.4	11545	9533.2	12973.5	9508.9	9243.35	15830.5		535.08	13943.4	13041.2	11236.4	10334.2	13943.4
1234.08	66645.5		287.98	9138.19	4107.29	4202.43	7694.84	4768.74	3906.37	9054.18		399.98	16212	12227.3	9555.87	12472.2	9464.71	9231.99	16024.1		534.98	14738.7	13796.5	11367.9	10328.9	14835.5
1233.08	68356.2		287.88	9477.85	4145.64	4270.9	8170.75	4541.14	3897.43	9436.14		399.88	16484.1	12952	9584.68	11915.5	9425.48	9220.16	16217.2		534.88	15543.8	14698.8	11518.1	10322.2	15894.8
1232.08	69506.5		287.78	9789.68	4193.62	4364.87	8703.22	4362.28	3887.92	9960.23		399.78	16566.7	13657.7	9621.41	11355.1	9390.29	9208	16400.5		534.78	16969.9	15752.5	11689.7	10314	17128.2
1231.08	70599.4		287.68	10654.4	4252.99	4491.8	9292.02	4222.76	3877.59	10626.8		399.68	16279.5	14271.7	9668.28	10833.6	9358.39	9195.62	16545.1		534.68	18408.5	16953.2	11885.7	10304	18534.9
1230.08	71196.5		287.58	11536.5	4325.97	4661.2	9933.23	4114.32	3866.27	11435.9		399.58	16364.4	14722.1	9728.16	10379.7	9329.29	9183.17	16609.8		534.58	19911.3	18285.1	12109.7	10291.9	20102.9
1229.08	71552.5		287.48	12143.7	4415.03	4884.79	10617.3	4029.69	3853.65	12385.8		399.48	16340	14951.1	9804.52	10007.9	9302.6	9170.76	16553.8		534.48	22151.4	19720	12366	10277.3	21808.7
1228.08	72012.7		287.38	13501.2	4523.3	5177.21	11327.3	3962.92	3839.52	13472.2		399.38	16283.6	14927	9901.43	9719.29	9277.92	9158.43	16350.3		534.38	23922.3	21216	12659.8	10260.2	23615.6
1227.08	71956.4		287.28	14397.3	4654.46	5556.39	12037.3	3909.07	3823.65	14686.3		399.28	16302.3	14651.5	10023.5	9506.12	9255.02	9146.27	15997.3		534.28	25519	22717.3	12996.9	10240.3	25473.9
1226.08	72861.9		287.18	16018.5	4812.9	6044.16	12711.6	3864.18	3805.79	16015.4		399.18	15742.6	14159.2	10175	9355.66	9233.92	9134.55	15520.1		534.18	27947.1	24157.2	13384.7	10217.8	27324.1
1225.08	72454.7		287.08	17668.6	5003.77	6666.78	13306.4	3824.99	3785.57	17445.2		399.08	15021.8	13510.1	10358	9253.69	9214.7	9123.58	14965.8		534.08	29022.7	25462.1	13831.5	10192.8	29100.8
1224.08	71699.6		286.98	19405.8	5233.56	7455.96	13777.4	3789.23	3762.95	18967.2		398.98	14115	12777.3	10567.9	9186.82	9197.34	9113.5	14388.9		533.98	30599.6	26558.7	14347.1	10165.3	30740.5
1223.08	68897.4		286.88	20845.3	5509.69	8448.84	14090.5	3754.89	3737.6	20591.1		398.88	13648.7	12033	10787.7	9143.94	9181.76	9104.37	13833.3		533.88	32440.9	27385.7	14942.5	10135.4	32192.8
1222.08	66271.1		286.78	22836.1	5841.41	9688.99	14239.4	3720.67	3709.44	22362.1		398.78	13507.9	11337.1	10981.6	9116.6	9167.79	9096.14	13314.6		533.78	33381.7	27908.9	15630.6	10103.8	33435.6
1221.08	65960.1		286.68	24620.5	6239.56	11225.9	14259.1	3685.42	3678.22	24375.3		398.68	13060.5	10731.1	11093.9	9099.03	9155.41	9088.91	12812.7		533.68	33931.5	28139.5	16424.9	10070.4	34494
1220.08	63879.1		286.58	27060.3	6717.36	13114.3	14166.4	3648.32	3643.76	26715		398.58	12114.3	10235.3	11091.3	9087.3	9144.39	9082.5	12310.8		533.58	35226.7	28160.1	17339.9	10035.2	35464.8
1219.08	61595.2		286.48	29368.2	7290.53	15411.8	13722.5	3608.5	3605.65	29216.3		398.48	11690.6	9852.54	10977.2	9079.1	9134.66	9076.92	11812.7		533.48	36525.6	28005.1	18389.9	9998.59	36396.4
1218.08	58695.1		286.38	32017.7	7978.2	18174.2	12951.3	3565.24	3563.49	31978.5		398.38	11196.5	9572.58	10780.3	9073.23	9126.26	9072.28	11335.6		533.38	37037.4	27535.3	19587.2	9960.73	37161.8
1217.08	55226.4		286.28	35301	8803.3	21445.9	11954.6	3517.56	3516.49	35171.9		398.28	10769.9	9377.94	10548.8	9068.83	9119.01	9068.44	10909.3		533.28	37637.2	26770.5	20938.9	9921.59	37787.8
1216.08	52230.1		286.18	39472	9794.09	25246	10842.6	3464.75	3464.11	38955.1		398.18	10743.2	9248.91	10321	9065.37	9112.69	9065.21	10552.3		533.18	38154	25748.7	22442.7	9881.42	38310
1215.08	49498.4		286.08	43601.4	10984.6	29544.3	9709.82	3405.86	3405.48	43428.2		398.08	10284.6	9167.15	10117.4	9062.57	9107.16	9062.51	10266.7		533.08	38592.1	24519.4	24080.7	9840.45	38759.7
1214.08	48208.7		285.98	48601.1	12415.8	34231.2	8623.83	3339.76	3339.54	48591.9		397.98	10171.1	9117.43	9944.83	9060.22	9102.27	9060.2	10044.1		532.98	39103.2	23139.2	25810.7	9798.63	39151.2
1213.08	46439.3		285.88	54498.2	14136.6	39083.8	7625.05	3265.65	3265.52	54314.6		397.88	10020.6	9088.28	9802.45	9058.23	9097.93	9058.23	9872.21		532.88	39789.8	21667.5	27559.2	9756.07	39470.6
1212.08	45169.2		285.78	60145.8	16203.9	43744.3	6732.12	3183.15	3183.07	60314.3		397.78	9811.1	9071.76	9686.43	9056.61	9094.14	9056.61	9739.13		532.78	39971.3	20162.5	29217.3	9713.02	39666.7
1211.08	44335.4		285.68	65373.6	18679.2	47732.2	5948.55	3092.11	3092.07	66175.8		397.68	9693.69	9062.53	9592.07	9055.19	9090.72	9055.19	9634.95		532.68	39683.6	18677.1	30646.6	9669.73	39654.1
1210.08	44139.6		285.58	69869.6	21620.8	50518.1	5268.55	2992.49	2992.47	71422.6		397.58	9700.19	9057.42	9515.2	9054	9087.69	9054	9552.3		532.58	39199.9	17256.3	31705.1	9626.44	39335
1209.08	43558		285.48	74933.8	25067.6	51659.5	4682.21	2885.08	2885.07	75639.2		397.48	9482.81	9054.67	9452.38	9053.14	9085.12	9053.14	9485.89		532.48	38926.9	15935.3	32298.7	9583.72	38650.3
1208.08	43429.4		285.38	78354.5	29006.1	50945.4	4177.67	2770.73	2770.72	78587.8		397.38	9088.92	9053.1	9400.63	9052.44	9082.84	9052.44	9431.69		532.38	37602.9	14738.8	32460	9541.97	37656.8
1207.08	42212.6		285.28	81262.3	33319.4	48478	3743.59	2651.07	2651.06	80238.8		397.28	9304.63	9052.14	9357.67	9051.87	9080.8	9051.87	9386.87		532.28	36426	13681.1	32342.5	9501.58	36522.1
1206.08	42068.7		285.18	81383.2	37720	44635.1	3369.55	2527.9	2527.9	80668.8		397.18	9345.3	9051.52	9321.75	9051.41	9078.97	9051.41	9349.42		532.18	34805.8	12767.4	31745.6	9462.97	35050
1205.08	41939		285.08	80249.4	41704.5	39936.7	3047.27	2403.97	2403.97	79880.6		397.08	9381.84	9051.05	9291.47	9051.01	9077.3	9051.01	9317.8		532.08	32839.1	11995	30690	9426.63	33258.4
1204.08	41985.9		284.98	76730	44612.1	34895.7	2769.11	2281.28	2281.28	77714.3		396.98	9289.31	9050.59	9265.66	9050.57	9075.68	9050.57	9290.79		531.98	30952.1	11355.5	29285.5	9392.63	31248.4
1203.08	41616.6		284.88	73955.5	45933.8	29920.7	2529.23	2162.22	2162.22	74059.2		396.88	9192.54	9050.2	9243.6	9050.2	9074.2	9050.2	9267.61		531.88	29355.4	10836.4	27659.4	9361.29	29134.5
1202.08	41484.3		284.78	69377.4	45945.5	25283.1	2322.56	2048.66	2048.66	69453.8		396.78	9136.93	9049.87	9224.62	9049.87	9072.84	9049.87	9247.59		531.78	27050.1	10423	25932.2	9332.85	27022.3
1201.08	41378.2		284.68	63734.2	44553.6	21130.3	2145.12	1942.36	1942.36	63944.3		396.68	9185.29	9049.56	9208.15	9049.56	9071.55	9049.56	9230.14		531.68	24710	10099.6	24201.5	9307.24	24993.9
1200.08	41666.3		284.58	57083.1	41674.5	17517.2	1993.37	1844.51	1844.51	57496.1		396.58	9357.71	9049.14	9193.66	9049.14	9070.22	9049.14	9214.75		531.58	22901.4	9850.76	22537.6	9284.32	23104.1
1199.08	41590.1		284.48	49971.5	37802.6	14439.6	1864.32	1755.94	1755.94	50594.6		396.48	9585.66	9048.67	9180.88	9048.67	9068.9	9048.67	9201.11		531.48	21552.5	9662.51	20984.7	9264.18	21383
1198.08	42063.3		284.38	44574.3	33477.7	11859.5	1755.47	1677.24	1677.24	43738.3		396.38	9339.63	9048.13	9169.5	9048.13	9067.55	9048.13	9188.92		531.38	19637.2	9522.17	19565.6	9246.62	19841.1
1197.08	42606.3		284.28	38264.3	29139.6	9723.6	1664.44	1608.45	1608.45	37310.7		396.28	9351.57	9047.58	9159.37	9047.58	9066.25	9047.58	9178.04		531.28	18097.2	9418.59	18287.8	9231.06	18475.3
1196.08	42720.7		284.18	32506	25073.8	7973.18	1588.89	1549.18	1549.18	31537.5		396.18	9187.12	9047.14	9150.42	9047.14	9065.09	9047.14	9168.37		531.18	17710.5	9342.86	17149.3	9217.29	17274.8
1195.08	42583.7		284.08	27126.2	21426.4	6550.8	1526.43	1498.51	1498.51	26506.6		396.08	9054.11	9046.85	9142.54	9046.85	9064.13	9046.85	9159.82		531.08	16628.5	9288	16142.3	9205.27	16225.1
1194.08	42992		283.98	22921.1	18245.4	5404.19	1475.45	1456	1456	22213		395.98	9139.76	9046.68	9135.58	9046.68	9063.32	9046.68	9152.22		530.98	15458.7	9248.29	15256	9194.66	15309.7
1193.08	42409.8		283.88	18946.7	15519.6	4486.4	1434.06	1420.63	1420.63	18598.8		395.88	8995.94	9046.63	9129.43	9046.63	9062.67	9046.63	9145.47		530.88	14727.8	9219.39	14478.2	9185.17	14512.4
1192.08	41928		283.78	15836.1	13209.2	3756.83	1400.69	1391.5	1391.5	15583.7		395.78	8987.66	9046.61	9123.9	9046.61	9062.08	9046.61	9139.37		530.78	14171.8	9198.39	13797.3	9176.91	13818.7
1191.08	42870.6		283.68	12906.4	11263	3180.72	1373.88	1367.65	1367.65	13082.3		395.68	9121.2	9046.53	9118.85	9046.53	9061.46	9046.53	9133.77		530.68	13427.9	9183.04	13201.8	9169.77	13215.1
1190.08	43167.9		283.58	10544.6	9629.52	2728.94	1352.57	1348.39	1348.39	11014.2		395.58	9207.24	9046.41	9114.2	9046.41	9060.82	9046.41	9128.62		530.58	12719.2	9171.58	12681.3	9163.51	12689.4
1189.08	41945.4		283.48	8536.99	8260.56	2376.98	1335.66	1332.88	1332.88	9307.45		395.48	9277.92	9046.22	9109.9	9046.22	9060.14	9046.22	9123.82		530.48	12373.1	9162.87	12226.5	9158.04	12231.3
1188.08	42394.9		283.38	7170.58	7113.9	2104.61	1322.24	1320.41	1320.41	7899.94		395.38	9196.78	9046	9105.93	9046	9059.47	9046	9119.39		530.38	12009.2	9156.15	11829.1	9153.31	11831.9
1187.08	43137		283.28	6301.64	6153.28	1895.14	1311.49	1310.29	1310.29	6739.32		395.28	9046.91	9045.76	9102.26	9045.76	9058.78	9045.76	9115.28		530.28	11568.9	9150.98	11481.9	9149.33	11483.6
1186.08	42009.2		283.18	5518.74	5348.17	1735.04	1302.78	1302	1302	5781.97		395.18	9206.25	9045.58	9098.93	9045.58	9058.19	9045.58	9111.53		530.18	10812.1	9146.95	11178.6	9146.01	11179.5
1185.08	43144.6		283.08	4801.21	4673.11	1613.45	1295.66	1295.17	1295.17	4991.89		395.08	9016.97	9045.45	9095.89	9045.45	9057.65	9045.45	9108.1		530.08	10456.1	9143.78	10913.6	9143.25	10914.1
1184.08	42233		282.98	3981.61	4106.88	1521.64	1289.76	1289.45	1289.45	4339.38		394.98	9160.28	9045.29	9093.07	9045.29	9057.11	9045.29	9104.89		529.98	10387.4	9141.3	10682	9141	10682.3
1183.08	43042.9		282.88	3667.42	3631.96	1452.83	1284.92	1284.73	1284.73	3800.26		394.88	9250.68	9045.09	9090.41	9045.09	9056.55	9045.09	9101.87		529.88	10235.5	9139.38	10479.8	9139.22	10479.9
1182.08	43779.4		282.78	3164.46	3233.65	1401.54	1280.9	1280.78	1280.78	3354.53		394.78	9176.9	9044.9	9087.94	9044.9	9056.02	9044.9	9099.06		529.78	9971.94	9137.74	10302.9	9137.65	10303
1181.08	44218.2		282.68	3094.29	2899.75	1363.58	1277.57	1277.5	1277.5	2985.9		394.68	9149.35	9044.62	9085.55	9044.62	9055.4	9044.62	9096.33		529.68	10045.6	9136.24	10148.3	9136.2	10148.3
1180.08	44189.3		282.58	2687.4	2619.96	1335.57	1274.75	1274.7	1274.7	2680.87		394.58	9319.93	9044.36	9083.32	9044.36	9054.82	9044.36	9093.79		529.58	10049.5	9134.95	10013.1	9134.93	10013.1
1179.08	43382.4		282.48	2466.03	2385.72	1315	1272.33	1272.3	1272.3	2428.44		394.48	9087.16	9044.2	9081.34	9044.2	9054.36	9044.2	9091.5		529.48	9750.97	9133.86	9895.06	9133.85	9895.07
1178.08	42929.4		282.38	2423.08	2189.78	1299.88	1270.19	1270.17	1270.17	2219.5		394.38	8941.76	9044.14	9079.58	9044.14	9054.01	9044.14	9089.45		529.38	9597.27	9132.87	9791.98	9132.86	9791.98
1177.08	43887.2		282.28	2318.55	2026.15	1288.82	1268.33	1268.32	1268.32	2046.66		394.28	8898.51	9044.08	9077.94	9044.08	9053.68	9044.08	9087.53		529.28	9617.07	9131.97	9702.01	9131.97	9702.01
1176.08	43860.8		282.18	2207.47	1889.71	1280.73	1266.71	1266.7	1266.7	1903.74		394.18	9130.09	9044.06	9076.43	9044.06	9053.38	9044.06	9085.76		529.18	9729.06	9131.2	9623.59	9131.2	9623.59
1175.08	43497.7		282.08	1973.22	1776.11	1274.75	1265.23	1265.23	1265.23	1785.63		394.08	9245.72	9048.58	9079.56	9048.58	9057.65	9048.58	9088.63		529.08	9627.51	9130.47	9555.22	9130.47	9555.22
1174.08	44446.6		281.98	1981.12	1681.75	1270.34	1263.94	1263.94	1263.94	1688.16		393.98	9004.2	9053.1	9082.78	9053.1	9061.93	9053.1	9091.61		528.98	9600.57	9129.78	9495.68	9129.78	9495.68
1173.08	45220.1		281.88	1868.58	1603.57	1267.09	1262.82	1262.82	1262.82	1607.84		393.88	8939.35	9057.62	9086.08	9057.62	9066.21	9057.62	9094.67		528.88	9457.59	9129.19	9443.94	9129.18	9443.94
1172.08	44361.7		281.78	1774.14	1538.95	1264.67	1261.84	1261.84	1261.84	1541.77		393.78	9041.21	--	--	--	--	--	9076.89		528.78	9272.04	9128.68	9399.03	9128.68	9399.03
1171.08	44338.5		281.68	1747.14	1485.66	1262.85	1261	1261	1261	1487.52											528.68	9416.29	9128.27	9360.1	9128.27	9360.1
1170.08	44029.6		281.58	1567.62	1441.9	1261.51	1260.31	1260.31	1260.31	1443.1											528.58	9322.45	9127.95	9326.44	9127.95	9326.44
1169.08	44896		281.48	1492.97	1406.07	1260.54	1259.76	1259.76	1259.76	1406.84											528.48	9277.37	9127.72	9297.37	9127.72	9297.37
1168.08	44380.2		281.38	1412.44	1376.84	1259.84	1259.35	1259.35	1259.35	1377.34											528.38	9154.34	9127.49	9272.26	9127.49	9272.26
1167.08	44376.1		281.28	1358.47	1353.09	1259.36	1259.04	1259.04	1259.04	1353.4											528.28	9239.92	9127.31	9250.62	9127.31	9250.62
1166.08	45017.8		281.18	1408.12	1333.8	1258.98	1258.79	1258.79	1258.79	1334											528.18	9255.54	9127.13	9231.97	9127.13	9231.97
1165.08	45824.2		281.08	1420.97	1318.24	1258.73	1258.61	1258.61	1258.61	1318.36											528.08	9326.53	9126.94	9215.92	9126.94	9215.92
1164.08	45223.9		280.98	1236.72	1305.68	1258.53	1258.45	1258.45	1258.45	1305.76											527.98	9317.27	9126.67	9202.04	9126.67	9202.04
1163.08	45445.2		280.88	1128.89	1295.57	1258.34	1258.3	1258.3	1258.3	1295.62											527.88	9419.21	9126.39	9190.11	9126.39	9190.11
1162.08	45780.5		280.78	1246.62	--	--	--	--	--	1275.96											527.78	9282.94	9126.05	9179.82	9126.05	9179.82
1161.08	45593.4																				527.68	9461.72	9125.69	9170.97	9125.69	9170.97
1160.08	46074.2																				527.58	9397.04	9125.33	9163.38	9125.33	9163.38
1159.08	45430.9																				527.48	9310.38	9124.95	9156.86	9124.95	9156.86
1158.08	44433.5																				527.38	9496.88	9124.48	9151.18	9124.48	9151.18
1157.08	44622.4																				527.28	9585.2	9123.99	9146.3	9123.99	9146.3
1156.08	45353.5																				527.18	9492.81	9123.57	9142.16	9123.57	9142.16
1155.08	44676.3																				527.08	9212.26	9123.21	9138.67	9123.21	9138.67
1154.08	43838.6																				526.98	9046.23	9122.91	9135.74	9122.91	9135.74
1153.08	44184.6																				526.88	9219.21	9122.72	9133.35	9122.72	9133.35
1152.08	44848																				526.78	9013.2	--	--	--	9021.97
1151.08	45306.2
1150.08	45577.4
1149.08	45883
1148.08	45632.2
1147.08	45633
1146.08	45981.3
1145.08	46229.4
1144.08	46590
1143.08	46590.6
1142.08	46708.8
1141.08	46306
1140.08	46422.3
1139.08	46464.6
1138.08	46369.2
1137.08	46006.6
1136.08	46908.2
1135.08	45805.6
1134.08	46388.2
1133.08	47080.2
1132.08	47757.9
1131.08	47517.6
1130.08	47703.7
1129.08	47532.8
1128.08	46986.8
1127.08	47829.2
1126.08	48373.1
1125.08	47139.2
1124.08	47949.5
1123.08	47949.6
1122.08	47180.2
1121.08	46788.4
1120.08	47335.2
1119.08	47416
1118.08	48116.9
1117.08	47010.8
1116.08	47716.6
1115.08	47832.9
1114.08	46775.2
1113.08	47316.8
1112.08	47546.4
1111.08	48396.6
1110.08	48338
1109.08	48933.3
1108.08	49668
1107.08	49375.3
1106.08	49002.1
1105.08	49174.7
1104.08	49652.8
1103.08	48958.5
1102.08	48215.5
1101.08	48835.5
1100.08	49426.6
1099.08	48164.8
1098.08	48171.7
1097.08	48298.4
1096.08	48078.5
1095.08	47660.3
1094.08	47258.3
1093.08	47631.1
1092.08	48363.1
1091.08	48026.9
1090.08	46497.6
1089.08	47349.8
1088.08	48857.2
1087.08	49085
1086.08	48171.5
1085.08	48376.9
1084.08	47993.9
1083.08	48276.2
1082.08	49015.3
1081.08	48521.8
1080.08	48116.8
1079.08	48426.6
1078.08	49212
1077.08	50127.7
1076.08	49042.1
1075.08	49399.4
1074.08	50160.1
1073.08	50374.1
1072.08	50570.3
1071.08	50659.4
1070.08	50039.1
1069.08	50737.2
1068.08	50841.7
1067.08	50582.6
1066.08	49929.4
1065.08	50311.5
1064.08	50200.7
1063.08	50615.4
1062.08	50746.8
1061.08	50540.2
1060.08	51099.5
1059.08	51508.6
1058.08	52214
1057.08	52596.8
1056.08	52055.2
1055.08	52202
1054.08	52476.1
1053.08	51643.3
1052.08	52086.5
1051.08	52253.3
1050.08	52093.5
1049.08	52406.3
1048.08	52915.3
1047.08	52491.3
1046.08	52482.3
1045.08	53625.5
1044.08	54132.1
1043.08	54029.5
1042.08	53433.5
1041.08	52968.6
1040.08	53211.7
1039.08	54457.3
1038.08	54040.8
1037.08	54473.3
1036.08	54188.9
1035.08	54254.2
1034.08	54381.5
1033.08	54821.5
1032.08	54838.9
1031.08	55080.5
1030.08	54959.1
1029.08	55084.8
1028.08	55102.4
1027.08	55182.9
1026.08	56369.7
1025.08	56244
1024.08	56389.8
1023.08	57486.5
1022.08	57523.2
1021.08	57309.4
1020.08	56314.3
1019.08	57061.2
1018.08	56713.4
1017.08	57989.3
1016.08	57943.9
1015.08	58024.7
1014.08	57840
1013.08	57405.2
1012.08	57165.2
1011.08	57336.1
1010.08	57156.2
1009.08	57393.9
1008.08	57481.6
1007.08	59200.4
1006.08	59949.4
1005.08	60817.6
1004.08	61435.2
1003.08	61621.1
1002.08	62171.4
1001.08	62778.4
1000.08	62143.1
999.08	61742
998.08	61539.5
997.08	61153.9
996.08	60444.6
995.08	59911
994.08	58966.6
993.08	58164
992.08	57263.7
991.08	57379.9
990.08	56850.5
989.08	56988.7
988.08	55969.9
987.08	56213
986.08	56705.5
985.08	57544.6
984.08	58694.6
983.08	60752.6
982.08	61905
981.08	63280.7
980.08	66663
979.08	68783.5
978.08	68386.5
977.08	67711
976.08	67506.3
975.08	65946.6
974.08	64400.4
973.08	62175.7
972.08	60728.9
971.08	58397.5
970.08	55243.5
969.08	51783.7
968.08	49842.1
967.08	46779.5
966.08	45295.6
965.08	44431.7
964.08	43993.4
963.08	44140.1
962.08	44343.5
961.08	44947.6
960.08	44177.8
959.08	42796
958.08	43542.3
957.08	43453.6
956.08	43873.8
955.08	44557.8
954.08	44539.5
953.08	44725
952.08	44031.1
951.08	44589
950.08	44172.7
949.08	44382.7
948.08	44873.2
947.08	44624.1
946.08	44218.4
945.08	44569.4
944.08	44606.8
943.08	45178.4
942.08	44443.1
941.08	44118.6
940.08	45677.7
939.08	45584.5
938.08	45515.7
937.08	46404
936.08	45999.5
935.08	44931.6
934.08	44964.4
933.08	45917.6
932.08	45246.7
931.08	45561.1
930.08	46435.5
929.08	46117.2
928.08	46094.3
927.08	45788.9
926.08	45714.7
925.08	46172.8
924.08	45730.8
923.08	46238.2
922.08	47228.7
921.08	47414.9
920.08	46643.4
919.08	47576.9
918.08	47887.3
917.08	46987.4
916.08	46789.9
915.08	47426.4
914.08	47393.7
913.08	47909.8
912.08	47890.6
911.08	47799.5
910.08	47670.3
909.08	47572.9
908.08	48234.5
907.08	47546.6
906.08	48009
905.08	48569.9
904.08	47442.2
903.08	47769.3
902.08	47464.2
901.08	48315.4
900.08	49049.7
899.08	49202.6
898.08	48894
897.08	49632.2
896.08	48972.4
895.08	49099.6
894.08	48764.6
893.08	48235
892.08	48840
891.08	49368.8
890.08	49639.7
889.08	48964.2
888.08	48686.6
887.08	49214.5
886.08	48708.1
885.08	48605
884.08	49663.8
883.08	50118.5
882.08	49752.3
881.08	49519.9
880.08	51243.6
879.08	50460.1
878.08	50150.4
877.08	50014.1
876.08	50075.1
875.08	49587.5
874.08	49326.4
873.08	50034.1
872.08	50251
871.08	50551.9
870.08	51349.7
869.08	50959.9
868.08	50048.1
867.08	51004.4
866.08	51795.9
865.08	51490
864.08	52118.8
863.08	51668.6
862.08	50459.9
861.08	51388.5
860.08	51002.8
859.08	51298.5
858.08	51885.8
857.08	51515.9
856.08	51889.4
855.08	52526.2
854.08	52241.7
853.08	51516.8
852.08	51995.4
851.08	52519.3
850.08	53217.3
849.08	53155.6
848.08	52902.6
847.08	53057.6
846.08	52856.1
845.08	53239
844.08	52950.2
843.08	52829.1
842.08	53687.4
841.08	53572.4
840.08	54262.4
839.08	53471
838.08	53381.4
837.08	53356.6
836.08	53145.5
835.08	53368.6
834.08	53663.4
833.08	53682.7
832.08	54072.6
831.08	54506.4
830.08	54056.3
829.08	54453.3
828.08	54727.1
827.08	54333.7
826.08	54179.5
825.08	54366.6
824.08	54929.1
823.08	55235
822.08	54833.9
821.08	54664.4
820.08	55030
819.08	54808.5
818.08	55391.2
817.08	55952.8
816.08	56316.7
815.08	56126.7
814.08	56529.5
813.08	56465.6
812.08	56011.7
811.08	55370.1
810.08	55063
809.08	56107.2
808.08	56836.7
807.08	56527.8
806.08	56177.1
805.08	56711
804.08	57356.2
803.08	57837.4
802.08	58109
801.08	57559.6
800.08	58296
799.08	58930
798.08	58108.3
797.08	58341.1
796.08	58450.2
795.08	58032
794.08	58723.7
793.08	59251.2
792.08	58732.9
791.08	59584.7
790.08	59482.3
789.08	60280.2
788.08	59968.7
787.08	59929.8
786.08	59943.5
785.08	60606.7
784.08	61813.4
783.08	61176.8
782.08	61392.8
781.08	61124.5
780.08	60621.3
779.08	61380.2
778.08	61603.3
777.08	61628.6
776.08	63181.5
775.08	63102.5
774.08	62394.1
773.08	62462.4
772.08	62994.4
771.08	62872.5
770.08	62298.8
769.08	62596.8
768.08	63202.4
767.08	63815.7
766.08	62759.6
765.08	62326
764.08	62404.6
763.08	62526.7
762.08	63130.4
761.08	63199.5
760.08	63486.4
759.08	64271
758.08	63843.4
757.08	63236.9
756.08	64086.8
755.08	64143.9
754.08	65330
753.08	65081.8
752.08	64169.4
751.08	64449.6
750.08	65017.8
749.08	64676.7
748.08	64675.3
747.08	65018.2
746.08	64921.7
745.08	64650
744.08	64664.2
743.08	65183.7
742.08	65867.9
741.08	65430
740.08	66364.3
739.08	65881.2
738.08	66201.9
737.08	66328.6
736.08	67263.4
735.08	66848.3
734.08	65272.7
733.08	65518.4
732.08	66160.6
731.08	66998.9
730.08	68030.1
729.08	66908.4
728.08	67019.9
727.08	67310.5
726.08	67360.6
725.08	67070
724.08	66680.2
723.08	67043.3
722.08	68144.6
721.08	67785.5
720.08	67806.7
719.08	67437.5
718.08	68533.9
717.08	69501.3
716.08	68669.6
715.08	68204.5
714.08	68369.4
713.08	68365
712.08	68372.8
711.08	68471.7
710.08	68622.5
709.08	69033.2
708.08	68559.1
707.08	69094
706.08	70225.4
705.08	70060.2
704.08	69444.7
703.08	69307.1
702.08	69390.3
701.08	69381.2
700.08	68841.4
699.08	69802.7
698.08	69474.3
697.08	70236.9
696.08	70397.2
695.08	69961.1
694.08	71549.1
693.08	71731.9
692.08	71312.8
691.08	70899.1
690.08	71388.9
689.08	71470.3
688.08	70506.2
687.08	71577.9
686.08	72890
685.08	72797.1
684.08	72417.9
683.08	72618.3
682.08	73066.6
681.08	72906.4
680.08	72419.7
679.08	72325.3
678.08	72608.4
677.08	73601.6
676.08	73986.7
675.08	73963.7
674.08	72998.6
673.08	72730.6
672.08	73188.6
671.08	73530.9
670.08	74443.7
669.08	73629
668.08	74204.2
667.08	74820.7
666.08	73895.5
665.08	74705.3
664.08	74402
663.08	75113.6
662.08	75092.4
661.08	74965.3
660.08	74903
659.08	76396.1
658.08	76475.3
657.08	75639.5
656.08	75340.1
655.08	75420.1
654.08	75533.2
653.08	76100.3
652.08	75562.8
651.08	76935.5
650.08	77025.7
649.08	76064.3
648.08	75615.5
647.08	75696
646.08	76157.1
645.08	76154.3
644.08	76995.9
643.08	77934.4
642.08	77863.7
641.08	78071.3
640.08	79007.3
639.08	78598.8
638.08	77921.3
637.08	78158.3
636.08	79279.1
635.08	78903.3
634.08	77414.3
633.08	78684.6
632.08	77809
631.08	78872.3
630.08	78867.8
629.08	79813.5
628.08	80396.1
627.08	79232.9
626.08	79440
625.08	79557.9
624.08	79965.4
623.08	80112.8
622.08	79737.6
621.08	80139.5
620.08	80408.3
619.08	80199.7
618.08	80053
617.08	80452.9
616.08	80163.4
615.08	80913.7
614.08	82070.9
613.08	82155.1
612.08	82295.9
611.08	81370
610.08	81074.2
609.08	81144.8
608.08	81964.2
607.08	81668.4
606.08	81492.5
605.08	82298
604.08	82812.6
603.08	82427
602.08	81845.7
601.08	81954.8
600.08	83049.1
599.08	84077.1
598.08	83554.6
597.08	82819.5
596.08	83053.6
595.08	83413.1
594.08	83642.4
593.08	84750
592.08	84465.4
591.08	84063.9
590.08	84293.3
589.08	84065.3
588.08	83937.7
587.08	84906.3
586.08	83370.6
585.08	83949.3
584.08	84580.6
583.08	85163.7
582.08	85626.1
581.08	86174.3
580.08	85392.3
579.08	85749.2
578.08	85483.7
577.08	84479.3
576.08	85565.9
575.08	85359.5
574.08	84901.3
573.08	85083.6
572.08	85346.5
571.08	85799.8
570.08	85742.1
569.08	86145.9
568.08	85819.2
567.08	84638.2
566.08	84707.6
565.08	85129.5
564.08	85574.5
563.08	85786.2
562.08	87868.9
561.08	87460.3
560.08	89895.4
559.08	91925.8
558.08	91038.1
557.08	91452.8
556.08	90364.4
555.08	91454.7
554.08	90568.5
553.08	89340.6
552.08	88160.4
551.08	86886.6
550.08	84762.7
549.08	83809
548.08	82856.1
547.08	81215.8
546.08	79780.8
545.08	77089.4
544.08	75258.3
543.08	73456.4
542.08	72504.3
541.08	71251.1
540.08	70813.9
539.08	71130.3
538.08	70961
537.08	72207.4
536.08	80663.7
535.08	119965
534.08	195673
533.08	234156
532.08	189903
531.08	117894
530.08	78416.3
529.08	66421.2
528.08	63054.5
527.08	62367.4
526.08	61555.5
525.08	61556.4
524.08	61857.9
523.08	61261
522.08	62294.2
521.08	61462.7
520.08	60573.9
519.08	62150.5
518.08	61585.6
517.08	62491
516.08	61871.7
515.08	61912.1
514.08	62397.8
513.08	61724.1
512.08	62679.9
511.08	62838.5
510.08	62208.2
509.08	61644.6
508.08	61769.6
507.08	61616
506.08	63249.6
505.08	63317.1
504.08	62970.1
503.08	62979.2
502.08	63506.8
501.08	62983.3
500.08	63587.5
499.08	63903
498.08	64602.4
497.08	64234.5
496.08	63171.7
495.08	62413.4
494.08	63149.2
493.08	63657.3
492.08	63312.1
491.08	63026.5
490.08	63850.2
489.08	64511.8
488.08	64603
487.08	63548.5
486.08	64115.4
485.08	63279.3
484.08	63363
483.08	63247.8
482.08	63423.6
481.08	64366.4
480.08	64865.4
479.08	63876.5
478.08	64764.5
477.08	65024.5
476.08	64995.4
475.08	65231.7
474.08	66200.3
473.08	65738.3
472.08	64628.1
471.08	64536.4
470.08	65044.8
469.08	65264.7
468.08	64692.6
467.08	65364.8
466.08	65306.6
465.08	64999.9
464.08	65181.1
463.08	65353.6
462.08	65512.9
461.08	65601.1
460.08	65911.8
459.08	66776.4
458.08	65422.2
457.08	65748.1
456.08	66427.5
455.08	65733
454.08	65614.8
453.08	65856.5
452.08	66519.3
451.08	66960.3
450.08	66508.1
449.08	66577.3
448.08	66455.3
447.08	66843.2
446.08	66439.8
445.08	67851.4
444.08	67313.7
443.08	66422.2
442.08	66500.2
441.08	67268.2
440.08	67122.4
439.08	65652.4
438.08	66453.3
437.08	66784.3
436.08	67613.7
435.08	68014.3
434.08	67745
433.08	67114.7
432.08	67060.3
431.08	67663.2
430.08	68027.2
429.08	67361.2
428.08	68169.1
427.08	68785.2
426.08	69203.9
425.08	69154.4
424.08	68853.2
423.08	68743.9
422.08	68845.7
421.08	70506.2
420.08	69420.7
419.08	67779.2
418.08	67386.9
417.08	67449.5
416.08	65674.9
415.08	66061.9
414.08	66012.7
413.08	65875.7
412.08	65517.2
411.08	64539.4
410.08	64956.5
409.08	65003
408.08	64613.4
407.08	64688.3
406.08	65772
405.08	66266.1
404.08	66491.2
403.08	67363.8
402.08	71974.1
401.08	87121.5
400.08	100372
399.08	91213.3
398.08	72772.2
397.08	65180.1
396.08	63281.5
395.08	63030.5
394.08	62278.3
393.08	62369.8
392.08	63443.2
391.08	63807.4
390.08	63208.1
389.08	62859.1
388.08	62790.4
387.08	62335.7
386.08	62344.9
385.08	63882.9
384.08	64228.6
383.08	63882.6
382.08	63185
381.08	63637.1
380.08	63997.8
379.08	64751.4
378.08	64154.8
377.08	63631.3
376.08	64025.4
375.08	65497.5
374.08	64384.6
373.08	64575.2
372.08	65843.7
371.08	65675.7
370.08	64604.8
369.08	64807.7
368.08	64877.1
367.08	65215.1
366.08	65838
365.08	64989.2
364.08	65204.1
363.08	65185.6
362.08	65420.3
361.08	66504.9
360.08	67042.9
359.08	66908.2
358.08	66105.6
357.08	65615.3
356.08	65816.1
355.08	66963.1
354.08	68606.6
353.08	68457.9
352.08	67632.4
351.08	67134.1
350.08	68155.7
349.08	67674.8
348.08	67337.3
347.08	68177.3
346.08	68272.2
345.08	67461.2
344.08	68116.3
343.08	68002.2
342.08	69332.7
341.08	68826.4
340.08	69034.6
339.08	70108.1
338.08	69663.6
337.08	68915.3
336.08	69033.9
335.08	70704.1
334.08	70813
333.08	70274.6
332.08	69918.4
331.08	69244.4
330.08	68823.9
329.08	70540.7
328.08	69858.7
327.08	70053.9
326.08	69901.6
325.08	69601.3
324.08	69618.6
323.08	69797.5
322.08	69716.8
321.08	70377.7
320.08	71266.6
319.08	71755
318.08	72513.8
317.08	73086.5
316.08	73327.4
315.08	72820.2
314.08	73133.7
313.08	74309.4
312.08	75846.7
311.08	75846.7
310.08	76272.4
309.08	75052.8
308.08	74770.1
307.08	73954.1
306.08	72916.5
305.08	70796.2
304.08	68515.4
303.08	64667.5
302.08	58757.8
301.08	54202.8
300.08	51222.1
299.08	47240
298.08	43187
297.08	40589.1
296.08	37431.3
295.08	34750.6
294.08	32547.6
293.08	31704
292.08	32665.8
291.08	38562.8
290.08	58874.2
289.08	72938.1
288.08	87974.6
287.08	168352
286.08	339681
285.08	379718
284.08	197747
283.08	57560.6
282.08	18745.4
281.08	11168
280.08	8555.32
279.08	7079.84
278.08	6164.72
277.08	5481.22
276.08	4833.91
275.08	4987.55
274.08	4707.29
273.08	4568.21
272.08	4539.7
271.08	4705.93
270.08	4773.68
269.08	4961.86
268.08	4725.24
267.08	4468.13
266.08	4866.16
265.08	4970.85
264.08	4704.94
263.08	4553.24
262.08	4753.96
261.08	4673.66
260.08	4909.29
259.08	4829.36
258.08	4601.47
257.08	4534.34
256.08	4550.08
255.08	4267.01
254.08	4134.82
253.08	4619.75
252.08	4603.25
251.08	4386.11
250.08	4403.43
249.08	4465.77
248.08	4534.92
247.08	4513.93
246.08	4637.61
245.08	4736.54
244.08	4628.91
243.08	4567.46
242.08	4426.34
241.08	4581.74
240.08	4489.62
239.08	4461.12
238.08	4477.86
237.08	4408.11
236.08	4778.76
235.08	4680.87
234.08	4675.81
233.08	4958.58
232.08	4853.28
231.08	4597.24
230.08	4667.34
229.08	4793.18
228.08	4862.5
227.08	4603.83
226.08	4384.52
225.08	4601.07
224.08	4309.97
223.08	4010.44
222.08	4340.36
221.08	4426.12
220.08	4150.85
219.08	4307.77
218.08	4435.09
217.08	4391.66
216.08	4422.77
215.08	4457.08
214.08	4553.52
213.08	4464.02
212.08	4315.26
211.08	4236.83
210.08	4368.98
209.08	4665.97
208.08	4643.13
207.08	4198.66
206.08	4163.88
205.08	4376.69
204.08	4431.82
203.08	4415.23
202.08	4409.66
201.08	4576.51
200.08	4486.67
199.08	4658.91
198.08	4498.41
197.08	4537.45
196.08	4514.56
195.08	4743.08
194.08	4582.87
193.08	4406.82
192.08	4554.82
191.08	4657.15
190.08	4704.67
189.08	4685.51
188.08	4532.39
187.08	4468.05
186.08	4334.34
185.08	4687.49
184.08	4596.06
183.08	4529.47
182.08	4476.12
181.08	4232.06
180.08	4597.42
179.08	4383.36
178.08	4568.27
177.08	4860.88
176.08	4497.92
175.08	4383.03
174.08	4301.28
173.08	4375.62
172.08	4477.28
171.08	4445.29
170.08	5129.65
169.08	5529.2
168.08	5396.4
167.08	5050.7
166.08	5070.57
165.08	5068.92
164.08	4889.46
163.08	4909.63
162.08	4510.64
161.08	4463.65
160.08	4405.23
159.08	4565.54
158.08	4672.28
157.08	4618.82
156.08	5009.52
155.08	5611.66
154.08	6092.98
153.08	5851.44
152.08	5404.13
151.08	4991.07
150.08	4769.21
149.08	4597.94
148.08	4577.58
147.08	4821.21
146.08	5003.59
145.08	4755.83
144.08	4710.7
143.08	4864.34
142.08	4975.12
141.08	4783.25
140.08	4630.99
139.08	4633.92
138.08	4639.67
137.08	4600.36
136.08	4745.71
135.08	5083.4
134.08	4783.44
133.08	4768.48
132.08	4882.36
131.08	4752.61
130.08	4631.12
129.08	4876.79
128.08	4671.85
127.08	5048.84
126.08	4930.42
125.08	4871.59
124.08	4639.58
123.08	4644.01
122.08	4669.58
121.08	4845.16
120.08	4666.39
119.08	5079.92
118.08	5124.92
117.08	4782.38
116.08	4676.43
115.08	4905.57
114.08	4811.05
113.08	4750.57
112.08	4893.92
111.08	4533.21
110.08	4568.53
109.08	4697.23
108.08	4686.69
107.08	4733.31
106.08	4585.26
105.08	4812.89
104.08	5590.66
103.08	6040.81
102.08	5807.47
101.08	5217.09
100.08	4838.08
99.08	4696.04
98.08	5188.2
97.08	4852.16
96.08	4763.99
95.08	4707.42
94.08	4710.57
93.08	4805.91
92.08	5103.42
91.08	4851.52
90.08	4701.92
89.08	4596.61
88.08	4948.2
87.08	4818.64
86.08	4862.05
85.08	4777.42
84.08	4868.43
83.08	4901.45
82.08	4548.03
81.08	4575.4
80.08	4658.83
79.08	4681.29
78.08	4504.31
77.08	4611.8
76.08	4821.37
75.08	4654.21
74.08	4942.53
73.08	5208.11
72.08	5209.24
71.08	4999.1
70.08	4913.05
69.08	4996.85
68.08	4953.82
67.08	5083.74
66.08	4866.31
65.08	4891.96
64.08	5189.8
63.08	5026.52
62.08	4960.21
61.08	4766.68
60.08	4810.88
59.08	5265.97
58.08	5006.72
57.08	5225.29
56.08	5325.44
55.08	5258.6
54.08	5297.7
53.08	5158.72
52.08	5467.12
51.08	5561.78
50.08	5347.52
49.08	5268
48.08	5291.7
47.08	5317.33
46.08	5453.09
45.08	5510.75
44.08	5562.92
43.08	5686.58
42.08	5316.94
41.08	5276.46
40.08	4877.21
39.08	4935.62
38.08	5116.91
37.08	4898.27
36.08	4660.89
35.08	4779.28
34.08	4806.33
33.08	4863.15
32.08	5158.1
31.08	5172.91
30.08	5626.43
29.08	6504.94
28.08	7203.64
27.08	7884.74
26.08	7741.69
25.08	6756.72
24.08	5737.18
23.08	5147
22.08	4988.58
21.08	5415.2
20.08	5959.45
19.08	6430.9
18.08	6477.28
17.08	6723.93
16.08	6553.04
15.08	5663.19
14.08	5367.86
13.08	5090.55
12.08	4202.6
11.08	3649.73
10.08	3735.18
9.08	3100.8
8.08	2795.38
7.08	2744.18
6.08	2401.09
5.08	1851.23
4.08	1155.92
3.08	607.8
2.08	283.581
1.08	108.014
0.08	64.6404
-0.92	75.9431
-1.92	41.4727
-2.92	50.6335
-3.92	42.7656
-4.92	25.4327
-5.92	21.9302
-6.92	23.2842
-7.92	44.0039
