# Supplementary material for: Machine learning-guided realization of full-color high-quantum-yield carbon quantum dots
Source: Nat Commun. 2024 Jun 6;15:4843. doi: 10.1038/s41467-024-49172-6 (PMC11156924; doi:10.1038/s41467-024-49172-6)
Supplement: Supplementary file 3 — Source Data [file 41467_2024_49172_MOESM3_ESM.zip › Source Data/SI Raw Data/Supplementary Fig. 20 Raw Data.xlsx]

## Sheet: Supplementary Fig. 20a-d 
y-CQDs
Supplementary Fig. 20a			Supplementary Fig. 20b									Supplementary Fig. 20c								Supplementary Fig. 20d
XPS survey			C1s									O1s								S2p
Binding energy (eV)	Intensity (a.u.)		Binding energy (eV)	Intensity (a.u.)								Binding energy (eV)	Intensity (a.u.)							Binding energy (eV)	Intensity (a.u.)
1352.08	54192.2		299.68	8088.6	--	--	--	--	--	8109.75		546.68	10782.4	--	--	--	--	10890.3		176.68	584.498	--	--	--	604.597
1351.08	53948.9		299.58	8165.31	8097.81	8097.81	8119.51	8097.95	8097.81	8119.66		546.58	10757	10817.3	10809.2	10909	10809.1	10917.2		176.58	621.412	637.866	617.255	617.255	637.866
1350.08	53658.6		299.48	8113.89	8045.58	8045.58	8067.99	8045.74	8045.58	8068.16		546.48	10859.4	10814.5	10806.4	10906.4	10806.4	10914.6		176.48	607.174	629.916	608.777	608.777	629.916
1349.08	54694.9		299.38	8023.42	7910.17	7910.18	7933.32	7910.35	7910.17	7933.5		546.38	10837.8	10810.8	10802.6	10902.9	10802.6	10911.1		176.38	655.936	629.369	607.687	607.687	629.369
1348.08	55106.4		299.28	8029.35	7819.34	7819.35	7843.25	7819.54	7819.34	7843.45		546.28	10826.1	10805.9	10797.7	10898.2	10797.7	10906.4		176.28	554.804	624.205	601.961	601.961	624.205
1347.08	54948.6		299.18	7813.58	7737.47	7737.48	7762.15	7737.69	7737.47	7762.38		546.18	10834	10798.1	10790	10890.7	10789.9	10898.9		176.18	630.575	614.414	591.594	591.594	614.414
1346.08	54580.2		299.08	7770.29	7650.31	7650.32	7675.8	7650.55	7650.31	7676.06		546.08	10843.1	10786.3	10778.2	10879.1	10778.1	10887.3		176.08	621.28	605.285	581.869	581.869	605.285
1345.08	54062.1		298.98	7842.16	7579.69	7579.7	7606.02	7579.96	7579.69	7606.3		545.98	10992.7	10766.9	10758.8	10860	10758.7	10868.2		175.98	551.984	602.944	578.916	578.916	602.944
1344.08	54308.5		298.88	7569.31	7547.58	7547.59	7574.78	7547.88	7547.58	7575.08		545.88	11123	10745.3	10737.1	10838.6	10737.1	10846.8		175.88	561.96	593.45	568.788	568.788	593.45
1343.08	54292.7		298.78	7412.22	7525.17	7525.18	7553.26	7525.49	7525.17	7553.6		545.78	10824.8	10719.6	10711.5	10813.2	10711.5	10821.4		175.78	585.365	584.649	559.336	559.336	584.649
1342.08	53756.2		298.68	7519.35	7496.87	7496.88	7525.88	7497.23	7496.87	7526.26		545.68	10909.1	10690.9	10682.8	10784.8	10682.7	10793		175.68	579.462	581.898	555.912	555.912	581.898
1341.08	54941.3		298.58	7628.13	7475.23	7475.25	7505.2	7475.63	7475.23	7505.62		545.58	10857.6	10665.8	10657.7	10760	10657.7	10768.2		175.58	538.846	582.711	556.031	556.031	582.711
1340.08	53868.8		298.48	7509.39	7444.39	7444.41	7475.35	7444.83	7444.39	7475.81		545.48	10677.8	10643.1	10635	10737.6	10634.9	10745.8		175.48	513.928	583.546	556.149	556.149	583.546
1339.08	52659		298.38	7463.08	7395.76	7395.78	7427.74	7396.24	7395.76	7428.25		545.38	10882.4	10615.4	10607.3	10710.2	10607.2	10718.4		175.38	627.858	584.405	556.268	556.268	584.405
1338.08	52645.5		298.28	7384.52	7309.27	7309.3	7342.31	7309.8	7309.27	7342.87		545.28	10944.4	10585.2	10577	10680.3	10577	10688.5		175.28	652.018	585.287	556.386	556.386	585.287
1337.08	52962		298.18	7263.37	7206.47	7206.51	7240.6	7207.06	7206.47	7241.23		545.18	10891.3	10552.8	10544.6	10648.2	10544.6	10656.5		175.18	631.311	586.195	556.505	556.505	586.195
1336.08	52867.6		298.08	7136.98	7132	7132.03	7167.26	7132.64	7132	7167.94		545.08	10816.2	10518	10509.9	10613.8	10509.8	10622		175.08	652.684	587.129	556.624	556.624	587.129
1335.08	53420.4		297.98	6937.8	7002.49	7002.53	7038.92	7003.2	7002.49	7039.67		544.98	10637.9	10485	10476.8	10581.1	10476.8	10589.4		174.98	668.293	588.09	556.742	556.742	588.09
1334.08	53444.2		297.88	6937.3	6925.86	6925.91	6963.5	6926.64	6925.86	6964.33		544.88	10638	10459.5	10451.4	10556.1	10451.3	10564.3		174.88	570.567	589.08	556.861	556.861	589.08
1333.08	53679.9		297.78	6736.98	6916.59	6916.65	6955.48	6917.45	6916.59	6956.4		544.78	10432.1	10439.5	10431.4	10536.5	10431.4	10544.8		174.78	615.109	590.1	556.979	556.979	590.1
1332.08	53480.4		297.68	6880.23	6886.46	6886.52	6926.64	6887.4	6886.46	6927.65		544.68	10509.3	10424.9	10416.8	10522.2	10416.7	10530.5		174.68	522.032	591.151	557.098	557.098	591.151
1331.08	53622.3		297.58	7090.65	6813.83	6813.91	6855.36	6814.87	6813.83	6856.47		544.58	10465.5	10404	10395.9	10501.8	10395.9	10510.1		174.58	561.834	592.235	557.217	557.217	592.235
1330.08	53457.5		297.48	6787.13	6752.98	6753.06	6795.89	6754.11	6752.98	6797.11		544.48	10853.1	10377.3	10369.2	10475.5	10369.1	10483.8		174.48	607.043	593.353	557.335	557.335	593.353
1329.08	53171.5		297.38	6574.19	6687.71	6687.81	6732.06	6688.95	6687.71	6733.4		544.38	10819.6	10350.2	10342.1	10448.9	10342	10457.2		174.38	594.305	594.507	557.454	557.454	594.507
1328.08	53776.6		297.28	6432.68	6555.59	6555.71	6601.43	6556.96	6555.59	6602.9		544.28	10324.9	10327.4	10319.3	10426.5	10319.2	10434.8		174.28	594.48	595.699	557.572	557.572	595.699
1327.08	53519.7		297.18	6553.9	6511.2	6511.32	6558.57	6512.69	6511.2	6560.18		544.18	10184.5	10304.2	10296.2	10403.9	10296.1	10412.2		174.18	582.815	596.93	557.691	557.691	596.93
1326.08	52666.6		297.08	6430.08	6463.65	6463.8	6512.61	6465.28	6463.65	6514.39		544.08	10374.7	10289.5	10281.5	10389.7	10281.3	10398		174.08	523.327	598.204	557.81	557.81	598.204
1325.08	53017.5		296.98	6565.13	6433.53	6433.69	6484.13	6435.31	6433.53	6486.08		543.98	10349.5	10281	10272.9	10381.7	10272.8	10390		173.98	561.43	599.521	557.928	557.928	599.521
1324.08	53344.3		296.88	6336.48	6386.18	6386.37	6438.49	6388.13	6386.18	6440.63		543.88	10454.6	10266.7	10258.7	10368	10258.6	10376.4		173.88	673.462	600.884	558.047	558.047	600.884
1323.08	53113.3		296.78	6282.05	6329.08	6329.29	6383.15	6331.21	6329.08	6385.5		543.78	10550.2	10246.6	10238.6	10348.5	10238.4	10356.8		173.78	652.686	602.296	558.165	558.165	602.296
1322.08	52726.8		296.68	6317.18	6268.72	6268.97	6324.63	6271.05	6268.72	6327.2		543.68	10399.1	10226	10218	10328.5	10217.8	10336.9		173.68	593.433	603.759	558.284	558.284	603.759
1321.08	53012.9		296.58	6144.55	6242.17	6242.45	6299.96	6244.7	6242.17	6302.78		543.58	10305.2	10204.6	10196.6	10307.7	10196.4	10316.1		173.58	655.668	605.277	558.403	558.403	605.277
1320.08	53844.1		296.48	6263.35	6202.72	6203.04	6262.47	6205.49	6202.72	6265.56		543.48	10299.4	10181.7	10173.7	10285.4	10173.5	10293.8		173.48	698.734	606.852	558.521	558.521	606.852
1319.08	53517.5		296.38	6203.7	6147.6	6147.96	6209.39	6150.62	6147.6	6212.77		543.38	10434.6	10161.7	10153.8	10266.2	10153.5	10274.6		173.38	621.828	608.488	558.64	558.64	608.488
1318.08	53322.9		296.28	6084.81	6136.67	6137.08	6200.56	6139.97	6136.67	6204.26		543.28	10313.7	10143.3	10135.4	10248.5	10135.1	10256.9		173.28	573.698	610.188	558.758	558.758	610.188
1317.08	53947.1		296.18	6041.59	6102.97	6103.43	6169.03	6106.56	6102.97	6173.08		543.18	10242.5	10130.8	10122.9	10236.7	10122.6	10245.1		173.18	597.107	611.957	558.877	558.877	611.957
1316.08	53254.8		296.08	6089.92	6012.15	6012.68	6080.47	6016.06	6012.15	6084.9		543.08	9950.5	10120.4	10112.5	10227	10112.2	10235.5		173.08	616.478	613.799	558.995	558.995	613.799
1315.08	52869.8		295.98	6094.84	5926.98	5927.57	5997.64	5931.24	5926.98	6002.48		542.98	10149.7	10114.9	10107.1	10222.3	10106.7	10230.8		172.98	688.486	615.719	559.114	559.114	615.719
1314.08	52796.1		295.88	5749.61	5863.36	5864.03	5936.44	5867.99	5863.36	5941.73		542.88	10155.5	10111.8	10103.9	10220	10103.6	10228.5		172.88	688.157	617.721	559.233	559.233	617.721
1313.08	53037		295.78	5658.96	5795.41	5796.17	5871	5800.45	5795.41	5876.79		542.78	10182.3	10111	10103.2	10220	10102.8	10228.6		172.78	637.318	619.812	559.351	559.351	619.812
1312.08	52554.2		295.68	5723.47	5721.13	5721.97	5799.31	5726.61	5721.13	5805.64		542.68	10079.9	10108.2	10100.4	10218.1	10100	10226.7		172.68	629.183	621.997	559.47	559.47	621.997
1311.08	52805.7		295.58	5750.2	5717.02	5717.97	5797.9	5722.98	5717.02	5804.81		542.58	10025.9	10101.4	10093.7	10212.3	10093.3	10221		172.58	685.305	624.284	559.588	559.588	624.284
1310.08	53268.3		295.48	5723.39	5696.99	5698.06	5780.66	5703.46	5696.99	5788.21		542.48	10305.5	10091.5	10083.8	10203.3	10083.3	10212		172.48	649.813	626.679	559.707	559.707	626.679
1309.08	52967.6		295.38	5768.95	5667.32	5668.53	5753.89	5674.36	5667.32	5762.13		542.38	10261	10079	10071.3	10191.8	10070.8	10200.5		172.38	574.536	629.191	559.826	559.826	629.191
1308.08	53189.6		295.28	5573.3	5630.55	5631.9	5720.11	5638.19	5630.55	5729.11		542.28	10247.7	10060.9	10053.3	10174.7	10052.7	10183.5		172.28	615.867	631.829	559.944	559.944	631.829
1307.08	53674.1		295.18	5576.06	5578.01	5579.54	5670.69	5586.32	5578.01	5680.52		542.18	10266.7	10040.6	10033.1	10155.5	10032.4	10164.3		172.18	574.212	634.603	560.063	560.063	634.603
1306.08	54226.3		295.08	5604.5	5509.93	5511.64	5605.83	5518.95	5509.93	5616.56		542.08	10039.8	10023.3	10015.8	10139.3	10015.1	10148.2		172.08	633.256	637.523	560.181	560.181	637.523
1305.08	53519.6		294.98	5517.43	5442.02	5443.94	5541.27	5451.82	5442.02	5552.98		541.98	10073.8	10009.2	10001.8	10126.4	10001	10135.3		171.98	671.871	640.602	560.3	560.3	640.602
1304.08	53442.4		294.88	5446.96	5378.86	5381	5481.57	5389.49	5378.86	5494.35		541.88	10033.5	9994.28	9986.93	10112.6	9986.1	10121.6		171.88	718.854	643.852	560.419	560.419	643.852
1303.08	53684.6		294.78	5252.59	5354.1	5356.5	5460.41	5365.64	5354.1	5474.35		541.78	10217.4	9980.11	9972.83	10099.7	9971.93	10108.8		171.78	710.132	647.29	560.537	560.537	647.29
1302.08	53534.4		294.68	5146.58	5342.53	5345.21	5452.57	5355.04	5342.53	5467.77		541.68	10162.4	9967.64	9960.45	10088.5	9959.46	10097.7		171.68	584.035	650.932	560.656	560.656	650.932
1301.08	53925.6		294.58	5445.42	5334.59	5337.59	5448.5	5348.17	5334.59	5465.09		541.58	9896.39	9951.43	9944.32	10073.6	9943.25	10082.9		171.58	619.179	654.796	560.774	560.774	654.796
1300.08	53744.8		294.48	5421.08	5331.89	5335.24	5449.81	5346.62	5331.89	5467.9		541.48	10186.8	9933.76	9926.74	10057.4	9925.57	10066.7		171.48	578.204	658.903	560.893	560.893	658.903
1299.08	54377.4		294.38	5407.29	5319.92	5323.66	5442.02	5335.91	5319.92	5461.75		541.38	10028.2	9922.19	9915.28	10047.2	9914.01	10056.7		171.38	685.774	663.275	561.011	561.011	663.275
1298.08	54017.8		294.28	5256.75	5277.17	5281.34	5403.59	5294.51	5277.17	5425.1		541.28	9861.39	9913.81	9907.01	10040.3	9905.63	10049.9		171.28	642.941	667.94	561.13	561.13	667.94
1297.08	53572.4		294.18	5197.33	5240.36	5245.01	5371.27	5259.18	5240.36	5394.74		541.18	9966.93	9905	9898.33	10033.1	9896.82	10042.8		171.18	644.428	672.926	561.249	561.249	672.926
1296.08	53837.3		294.08	5212.98	5206.44	5211.62	5342.01	5226.86	5206.44	5367.6		541.08	9879.98	9904.89	9898.35	10034.6	9896.71	10044.4		171.08	664.85	678.266	561.367	561.367	678.266
1295.08	54170		293.98	5228.97	5189.69	5195.46	5330.1	5211.84	5189.69	5358.01		540.98	9747.55	9904.74	9898.34	10036.1	9896.56	10046.1		170.98	647.506	683.996	561.486	561.486	683.996
1294.08	54170.9		293.88	5166.57	5147.65	5154.05	5293.07	5171.68	5147.65	5323.52		540.88	10153.3	9904.48	9898.23	10037.6	9896.29	10047.7		170.88	682.138	690.158	561.604	561.604	690.158
1293.08	53664.1		293.78	5271.67	5124.53	5131.65	5275.17	5150.61	5124.53	5308.38		540.78	10193.9	9904.26	9898.19	10039.2	9896.07	10049.5		170.78	639.246	696.797	561.723	561.723	696.797
1292.08	54444.6		293.68	4928.52	5107.59	5115.5	5263.65	5135.91	5107.59	5299.88		540.68	9822.67	9904.01	9898.13	10040.8	9895.83	10051.3		170.68	680.32	703.967	561.842	561.842	703.967
1291.08	54391.3		293.58	5085.32	5107.17	5115.94	5268.86	5137.92	5107.17	5308.39		540.58	9955.17	9903.74	9898.06	10042.5	9895.56	10053.2		170.58	669.26	711.723	561.96	561.96	711.723
1290.08	53152.1		293.48	5085.86	5106.69	5116.42	5274.23	5140.1	5106.69	5317.37		540.48	9816.09	9903.55	9898.09	10044.3	9895.37	10055.2		170.48	727.644	720.133	562.079	562.079	720.133
1289.08	53782.7		293.38	5309.34	5106.21	5117	5279.83	5142.52	5106.21	5326.91		540.38	9917.19	9903.43	9898.2	10046.3	9895.24	10057.5		170.38	809.853	729.266	562.197	562.197	729.266
1288.08	53663.8		293.28	5262.48	5105.61	5117.55	5285.54	5145.08	5105.61	5336.95		540.28	10007.6	9903.2	9898.24	10048.3	9895.02	10059.7		170.28	743.82	739.202	562.316	562.316	739.202
1287.08	54295.6		293.18	5261.82	5104.99	5118.2	5291.48	5147.91	5104.99	5347.62		540.18	10114.3	9902.94	9898.26	10050.3	9894.76	10062		170.18	728.773	750.028	562.435	562.435	750.028
1286.08	54158		293.08	5129.06	5104.22	5118.84	5297.54	5150.94	5104.22	5358.87		540.08	10047.2	9902.6	9898.23	10052.3	9894.42	10064.3		170.08	717.042	761.835	562.553	562.553	761.835
1285.08	54231.6		292.98	5450.86	5103.42	5119.58	5303.83	5154.29	5103.42	5370.86		539.98	10048.3	9902.21	9898.18	10054.3	9894.02	10066.7		169.98	769.463	774.722	562.672	562.672	774.722
1284.08	54630.3		292.88	5402.04	5102.58	5120.43	5310.38	5158.02	5102.58	5383.67		539.88	10068.8	9901.86	9898.2	10056.5	9893.68	10069.2		169.88	789.16	788.786	562.791	562.79	788.786
1283.08	55177.6		292.78	5337.94	5101.76	5121.47	5317.24	5162.22	5101.76	5397.41		539.78	9863.59	9901.59	9898.32	10058.9	9893.41	10072		169.78	826.511	804.123	562.909	562.909	804.123
1282.08	54591.2		292.68	5211.93	5100.85	5122.59	5324.32	5166.85	5100.85	5412.07		539.68	9901.74	9901.38	9898.55	10061.4	9893.19	10075		169.68	829.046	820.816	563.028	563.028	820.817
1281.08	54513.6		292.58	5366.3	5099.95	5123.92	5331.74	5172.07	5099.95	5427.84		539.58	9863.44	9901.14	9898.78	10064	9892.96	10078.1		169.58	869.767	838.926	563.147	563.146	838.927
1280.08	55656.3		292.48	5406.33	5099.14	5125.56	5339.6	5178.04	5099.14	5444.91		539.48	10125.4	9900.93	9899.09	10066.8	9892.75	10081.3		169.48	850.927	858.471	563.266	563.265	858.473
1279.08	55650.8		292.38	5139.05	5098.3	5127.39	5347.78	5184.71	5098.3	5463.28		539.38	9974.85	9900.69	9899.41	10069.6	9892.51	10084.7		169.38	922.806	879.409	563.386	563.383	879.411
1278.08	56101.1		292.28	5421.82	5097.39	5129.41	5356.27	5192.15	5097.39	5483.06		539.28	9947.09	9900.36	9899.69	10072.5	9892.18	10088.2		169.28	966.396	901.602	563.505	563.502	901.605
1277.08	55327.5		292.18	5395.68	5096.37	5131.59	5365.05	5200.45	5096.37	5504.36		539.18	10183.7	9899.87	9899.86	10075.3	9891.69	10091.7		169.18	872.63	924.787	563.626	563.62	924.792
1276.08	55484.9		292.08	5635.46	5095.31	5134.04	5374.21	5209.82	5095.31	5527.44		539.08	10312.9	9899.4	9900.12	10078.3	9891.22	10095.4		169.08	955.882	948.535	563.747	563.739	948.542
1275.08	55851.4		291.98	5492.56	5094.07	5136.62	5383.62	5220.26	5094.07	5552.36		538.98	10060.2	9898.84	9900.34	10081.3	9890.65	10099.2		168.98	980.479	972.223	563.869	563.858	972.235
1274.08	55973.5		291.88	5635.95	5092.7	5139.44	5393.37	5232.04	5092.7	5579.45		538.88	10260.5	9898.13	9900.49	10084.3	9889.94	10103		168.88	1034.09	995.021	563.993	563.976	995.038
1273.08	55485.3		291.78	5723.46	5091.17	5142.48	5403.44	5245.37	5091.17	5608.94		538.78	10363.6	9897.55	9900.84	10087.6	9889.36	10107.2		168.78	1041.9	1015.91	564.12	564.095	1015.94
1272.08	55965.8		291.68	5827.16	5089.56	5145.86	5413.95	5260.59	5089.56	5641.27		538.68	9797.91	9897.07	9901.38	10091.1	9888.89	10111.8		168.68	963.008	1033.76	564.25	564.213	1033.8
1271.08	56800.3		291.58	5832.64	5087.73	5149.47	5424.77	5277.91	5087.73	5676.69		538.58	10006.7	9896.54	9901.96	10094.7	9888.36	10116.5		168.58	1031.81	1047.45	564.384	564.332	1047.5
1270.08	56819.2		291.48	6079.25	5085.65	5153.33	5435.93	5297.72	5085.65	5715.67		538.48	10209.8	9896.11	9902.75	10098.6	9887.93	10121.6		168.48	1030.43	1056.02	564.525	564.451	1056.09
1269.08	56499.7		291.38	6263.64	5083.35	5157.51	5447.47	5320.54	5083.35	5758.81		538.38	9949.65	9895.75	9903.7	10102.7	9887.56	10127.1		168.38	1005.93	1058.86	564.675	564.569	1058.97
1268.08	56772.1		291.28	6312.41	5080.88	5162.09	5459.48	5347.03	5080.88	5806.85		538.28	10188.8	9895.1	9904.5	10106.7	9886.92	10132.5		168.28	1029.94	1055.1	564.837	564.688	1055.25
1267.08	57527.1		291.18	6271.57	5078.23	5167.15	5472	5377.95	5078.23	5860.63		538.18	10601.8	9894.41	9905.37	10110.9	9886.22	10138.2		168.18	1071.28	1044.43	565.015	564.806	1044.64
1266.08	57703.4		291.08	6261.72	5075.46	5172.76	5485.13	5414.26	5075.46	5921.23		538.08	10168.4	9893.81	9906.48	10115.3	9885.62	10144.4		168.08	1091.46	1027.76	565.215	564.925	1028.05
1265.08	56767.6		290.98	6406.42	5072.62	5179.06	5498.95	5457.15	5072.62	5989.93		537.98	9915.99	9893.11	9907.65	10119.8	9884.92	10150.7		167.98	899.292	1006.32	565.444	565.044	1006.72
1264.08	57563.5		290.88	6434.47	5069.76	5186.16	5513.59	5508.05	5069.76	6068.29		537.88	10235.7	9892.32	9908.9	10124.5	9884.14	10157.4		167.88	941.531	981.546	565.71	565.162	982.094
1263.08	57272.7		290.78	6337.75	5066.69	5193.94	5528.9	5568.46	5066.69	6157.93		537.78	10439.9	9891.71	9910.51	10129.5	9883.52	10164.7		167.78	936.361	954.823	566.025	565.281	955.567
1262.08	57719.5		290.68	6815.81	5063.47	5202.55	5545.01	5640.46	5063.47	6261.07		537.68	10086.4	9891.12	9912.36	10134.8	9882.94	10172.4		167.68	905.581	927.361	566.403	565.399	928.365
1261.08	58630.8		290.58	6630.62	5060.09	5212.05	5561.97	5726.38	5060.09	6380.21		537.58	10079.4	9890.44	9914.33	10140.2	9882.26	10180.5		167.58	955.406	900.128	566.861	565.518	901.471
1260.08	58272.9		290.48	6821.05	5056.45	5222.44	5579.77	5828.73	5056.45	6518.03		537.48	10200.7	9889.81	9916.61	10145.9	9881.63	10189.1		167.48	1007.87	873.827	567.421	565.636	875.612
1259.08	57448		290.38	7091.75	5052.6	5233.87	5598.52	5950.13	5052.6	6677.33		537.38	10074.5	9889.23	9919.2	10152	9881.04	10198.3		167.38	900.432	848.925	568.109	565.755	851.279
1258.08	58116.1		290.28	6896.66	5048.76	5246.69	5618.57	6092.83	5048.76	6860.56		537.28	10300	9888.5	9921.95	10158.2	9880.32	10208.1		167.28	881.313	825.693	568.955	565.874	828.774
1257.08	58987.5		290.18	6751.84	5044.72	5260.8	5639.8	6256.9	5044.72	7068.05		537.18	10496.7	9887.61	9924.86	10164.7	9879.42	10218.3		167.18	856.812	804.254	569.994	565.992	808.256
1256.08	58749.7		290.08	7133.02	5040.48	5276.35	5662.32	6439.08	5040.48	7296.78		537.08	10573.5	9886.66	9928.08	10171.6	9878.48	10229.3		167.08	801.455	784.624	571.27	566.111	789.783
1255.08	59545.7		289.98	7337.59	5036.03	5293.47	5686.26	6630.02	5036.03	7537.69		536.98	10340.9	9885.66	9931.64	10178.9	9877.48	10241.3		166.98	741.015	766.751	572.831	566.229	773.352
1254.08	59163.8		289.88	7650.63	5031.26	5312.24	5711.68	6811.96	5031.26	7773.35		536.88	10240.6	9884.62	9935.6	10187	9876.43	10254.3		166.88	738.686	750.539	574.729	566.348	758.92
1253.08	57871.9		289.78	7681.58	5026.17	5332.82	5738.73	6959.13	5026.16	7978.35		536.78	10405.4	9883.62	9940.08	10196.1	9875.43	10268.9		166.78	725.09	735.869	577.025	566.467	746.427
1252.08	59168.4		289.68	7620.26	5020.79	5355.48	5767.65	7043.37	5020.79	8124.95		536.68	10368.8	9882.75	9945.23	10206.7	9874.56	10285.5		166.68	675.131	722.613	579.782	566.585	735.81
1251.08	60082.4		289.58	7842.47	5015.04	5380.36	5798.59	7044.69	5015.03	8193.59		536.58	10200.9	9881.9	9950.97	10219.1	9873.7	10304.6		166.58	607.087	710.64	583.07	566.704	727.006
1250.08	60674		289.48	8321.92	5009.1	5407.89	5831.99	6961.6	5009.09	8183.33		536.48	10294.4	9880.97	9957.27	10234.1	9872.74	10326.9		166.48	667.401	699.826	586.957	566.822	719.96
1249.08	60866.2		289.38	8110.12	5003.06	5438.46	5868.24	6811.61	5003.03	8112.28		536.38	10509.6	9880.14	9964.36	10252.8	9871.86	10353.6		166.38	749.817	690.052	591.512	566.941	714.623
1248.08	61600.6		289.28	7950.41	4996.77	5472.25	5907.54	6622.29	4996.73	8008.68		536.28	10180.5	9879.39	9972.29	10276.5	9871.03	10386.1		166.28	721.159	681.212	596.799	567.06	710.951
1247.08	61311.7		289.18	8252.71	4990.38	5509.76	5950.43	6420.43	4990.29	7900.12		536.18	10224.9	9878.55	9980.92	10306.8	9870.02	10426.2		166.18	721.025	673.206	602.874	567.178	708.902
1246.08	61017.7		289.08	8145.44	4984.11	5551.63	5997.64	6225.4	4983.98	7806.86		536.08	10714.4	9877.68	9990.36	10346.1	9868.85	10476.5		166.08	675.673	665.946	609.782	567.297	708.431
1245.08	61830.8		288.98	7982.83	4978.01	5598.36	6049.75	6047.77	4977.78	7740.54		535.98	10752.3	9877	10000.8	10397.6	9867.63	10540.2		165.98	712.61	659.353	617.547	567.415	709.484
1244.08	62245.7		288.88	7739.8	4972.01	5650.4	6107.35	5891.53	4971.64	7706.38		535.88	10653.3	9876.52	10012.2	10465	9866.2	10621.4		165.88	718.415	653.356	626.171	567.534	711.993
1243.08	61087.3		288.78	7792.92	4966.3	5708.5	6171.41	5756.96	4965.68	7706.12		535.78	10789	9876.59	10024.8	10552.9	9864.62	10725.1		165.78	703.316	647.893	635.627	567.652	715.867
1242.08	62114.6		288.68	7704.08	4960.8	5773.26	6242.77	5642.14	4959.81	7739.54		535.68	10625.5	9877.69	10038.8	10666.8	9862.96	10857.4		165.68	715.932	642.908	645.852	567.771	720.989
1241.08	61816.5		288.58	7887.98	4955.56	5845.43	6322.57	5544.48	4953.99	7806.09		535.58	10979.1	9880.4	10054.1	10812.9	9861.1	11025.2		165.58	731.701	638.352	656.747	567.89	727.209
1240.08	61398.1		288.48	7839.17	4950.6	5925.84	6412.12	5461.26	4948.11	7905.5		535.48	11321.7	9885.73	10071	10998	9859.02	11236.7		165.48	721.948	634.181	668.168	568.008	734.341
1239.08	61709.1		288.38	7844.16	4946.08	6015.57	6513.13	5390.1	4942.19	8038.32		535.38	11270.4	9895.2	10089.7	11229.3	9856.71	11500.7		165.38	734.796	630.356	679.932	568.127	742.162
1238.08	61596.7		288.28	7868.3	4942.13	6115.72	6627.58	5328.78	4936.09	8205.93		535.28	11479.8	9910.69	10109.9	11513.3	9853.84	11826.2		165.28	772.973	626.844	691.813	568.245	750.412
1237.08	61333.5		288.18	8127.05	4938.97	6227.61	6757.89	5275.47	4929.71	8410.8		535.18	12211.2	9935.23	10131.9	11856.3	9850.35	12222.7		165.18	782.7	623.614	703.548	568.364	758.798
1236.08	61834.1		288.08	8630.77	4937.04	6352.87	6907.11	5228.65	4922.98	8656.75		535.08	12797.9	9973.02	10155.9	12262.7	9846.24	12699.2		165.08	784.5	620.639	714.848	568.483	767.004
1235.08	62060.1		287.98	8746.27	4936.97	6493.38	7078.97	5187.07	4915.79	8949.02		534.98	13135.4	10029.4	10181.9	12734.1	9841.17	13263		164.98	763.916	617.894	725.405	568.601	774.698
1234.08	62308.1		287.88	9009.51	4939.63	6651.35	7277.93	5149.64	4908.02	9294.48		534.88	14037.9	10111.3	10209.9	13268.6	9834.94	13919.8		164.88	782.452	615.359	734.909	568.72	781.547
1233.08	62913.4		287.78	9374.59	4946.25	6829.4	7509.36	5115.44	4899.52	9701.88		534.78	14839	10227.7	10240.3	13859.6	9827.55	14672.5		164.78	780.179	613.014	743.059	568.838	787.235
1232.08	65682.6		287.68	10036.3	4958.68	7030.79	7779.58	5083.77	4890.23	10182.1		534.68	15595.8	10389.5	10273.5	14495.2	9818.94	15520.3		164.68	738.945	610.842	749.588	568.957	791.473
1231.08	66770.6		287.58	10707.5	4979.22	7259.15	8095.37	5053.8	4879.83	10748.1		534.58	16312.5	10608.9	10309.4	15157.5	9808.84	16458.1		164.58	724.197	608.828	754.274	569.076	794.026
1230.08	67245.8		287.48	11641.6	5011.22	7519.14	8463.65	5024.97	4868.19	11414.4		534.48	17466.1	10899.6	10348.5	15822.9	9797.17	17476.6		164.48	781.37	606.959	756.972	569.194	794.737
1229.08	68957.9		287.38	12276.6	5059.18	7816.35	8889.79	4996.78	4855.14	12196.7		534.38	18602.8	11276	10391.3	16463.1	9783.84	18562.7		164.38	739.819	605.222	757.514	569.313	793.423
1228.08	69699.9		287.28	13043.2	5129.01	8157.54	9374.53	4968.68	4840.45	13108.4		534.28	19614.2	11752.1	10438	17046.8	9768.71	19699.5		164.28	895.253	603.605	755.964	569.431	790.138
1227.08	70365.9		287.18	14363.5	5228.53	8551.06	9909.15	4940.22	4823.91	14157.2		534.18	20785.6	12339.9	10489.1	17542.2	9751.63	20868		164.18	824.327	602.1	752.355	569.55	784.905
1226.08	70627.2		287.08	15584.9	5368.01	9007.22	10468.5	4911.07	4805.37	15338.7		534.08	21984	13048.4	10545.1	17919.9	9732.49	22048.3		164.08	798.532	600.696	746.823	569.669	777.85
1225.08	69487.6		286.98	16867	5560.57	9538.66	11004.2	4880.84	4784.63	16630.4		533.98	23389	13881.2	10606.6	18156	9711.26	23221.2		163.98	773.363	599.387	739.567	569.787	769.167
1224.08	67487.6		286.88	18048.6	5822.92	10160.9	11444.4	4849.16	4761.45	17993		533.88	24616.4	14835.2	10674.5	18235.1	9687.97	24368.7		163.88	800.982	598.164	730.84	569.906	759.098
1223.08	66835.9		286.78	19465	6176.51	10893.2	11708.5	4815.95	4735.88	19386.6		533.78	25562.4	15898.8	10749.5	18145.8	9662.68	25468.7		163.78	753.498	597.021	720.93	570.024	747.927
1222.08	65523		286.68	20602.1	6648	11759.2	11734.8	4781.08	4707.9	20799.4		533.68	26536.1	17051.4	10832.5	17883.3	9635.44	26496.3		163.68	721.988	595.952	710.144	570.143	735.954
1221.08	62286		286.58	21901.9	7270.38	12787	11476.7	4744.36	4677.4	22246.3		533.58	27556.3	18262.7	10924.7	17463	9606.5	27437.4		163.58	726.029	594.951	698.794	570.261	723.484
1220.08	59551.6		286.48	23455.4	8083.89	14009.4	10972.9	4705.23	4643.9	23839.7		533.48	28218.6	19494	11027.3	16910	9576.08	28279.1		163.48	682.841	594.014	687.179	570.38	710.813
1219.08	55837.7		286.38	25880.1	9137.52	15463	10316.7	4663.05	4606.83	25759.8		533.38	28848.5	20699.6	11141.3	16255.9	9544.32	29008.1		163.38	587.266	593.136	675.572	570.499	698.209
1218.08	53978.9		286.28	28848.2	10490.5	17185.8	9602.9	4617.16	4565.58	28199.6		533.28	29329.8	21829.8	11267.9	15535	9511.29	29610.1		163.28	666.224	592.312	664.217	570.617	685.912
1217.08	51849.3		286.18	31574.6	12213.4	19209.4	8900.76	4566.58	4519.21	31332.5		533.18	30099.5	22833	11408.2	14782.1	9477.27	30068.8		163.18	674.037	591.539	653.316	570.736	674.12
1216.08	48850.8		286.08	35323.4	14388.7	21545.2	8248.99	4509.82	4466.3	35293.8		533.08	30292	23655	11563.3	14028.7	9442.34	30362.3		163.08	692.676	590.813	643.03	570.854	662.989
1215.08	45528.6		285.98	40701.6	17111.9	24161	7662.65	4445.62	4405.61	40164.3		532.98	30753.8	24235.4	11734.4	13301.6	9406.91	30457.5		162.98	697.723	590.132	633.475	570.973	652.634
1214.08	42748.4		285.88	46364.1	20489.4	26945.9	7142.16	4372.82	4336.02	45942.2		532.88	30112.4	24510.5	11922.4	12621.5	9371.37	30311.7		162.88	641.385	589.492	624.73	571.092	643.13
1213.08	41130.4		285.78	52310.7	24632.9	29673.8	6680.13	4289.86	4256	52508.7		532.78	29532.5	24507.1	12127.8	12002.6	9335.93	29965.6		162.78	579.305	588.89	616.836	571.21	634.516
1212.08	40499.7		285.68	59033.1	29648.1	31994.1	6266.42	4195.33	4164.16	59611.5		532.68	29623	24258.6	12350.7	11453.1	9300.97	29460.5		162.68	616.599	588.325	609.803	571.329	626.799
1211.08	39649.1		285.58	66493.2	35612.6	33490.2	5891.49	4088.81	4060.11	66902.7		532.58	28722.8	23740.2	12590.5	10976.2	9267.03	28772.9		162.58	580.373	587.793	603.616	571.447	619.961
1210.08	38442.9		285.48	72811.7	42534.9	33820.2	5545.77	3969.18	3942.74	74041.9		532.48	27593.8	22978.3	12845	10570.5	9234.19	27925.4		162.48	622.447	587.292	598.238	571.566	613.964
1209.08	37335.3		285.38	81394.2	50295	32878.9	5221.73	3836.19	3811.83	80796.3		532.38	26759	22011.9	13110.6	10231.4	9202.59	26948.7		162.38	646.678	586.822	593.617	571.685	608.754
1208.08	36457.9		285.28	87867.2	58563.4	30854	4913.93	3690.53	3668.08	87017.7		532.28	25776.7	20888.6	13381.7	9952.68	9172.41	25878.2		162.28	606.935	586.379	589.692	571.803	604.268
1207.08	35778.3		285.18	92660.1	66723.3	28128	4618.72	3533.59	3512.9	92464.9		532.18	25283.5	19661.2	13650.4	9726.96	9143.9	24750.7		162.18	590.488	585.963	586.395	571.922	600.436
1206.08	35631		285.08	96319.3	73857.1	25110.5	4333.77	3367.15	3348.08	96624.2		532.08	23734.3	18382.6	13905.9	9546.38	9116.97	23600.9		162.08	593.821	585.571	583.658	572.04	597.189
1205.08	35211.7		284.98	97790.8	78914.4	22119.4	4058.77	3194.24	3176.67	98756.8		531.98	22808	17103	14135.5	9403.5	9091.77	22458.5		161.98	606.318	585.202	581.412	572.159	594.455
1204.08	35072.9		284.88	98227.3	81209.4	19345.7	3794.3	3018.17	3001.97	98361.7		531.88	21589	15866.4	14325.8	9291.52	9068.43	21346.9		161.88	595.022	584.855	579.589	572.277	592.167
1203.08	34105.4		284.78	95832.7	81316.2	16875.5	3541.57	2842.35	2827.42	96093.4		531.78	20242.4	14708.2	14465.2	9204.45	9047.01	20283.8		161.78	614.963	584.529	578.13	572.396	590.263
1202.08	34603.6		284.68	91464.8	79123.3	14727.6	3302.64	2670.67	2656.9	91853.5		531.68	19530.6	13654.4	14547.7	9137.03	9027.47	19284.2		161.68	589.998	584.222	576.977	572.515	588.684
1201.08	34847.2		284.58	84782.8	74285.8	12884.9	3079.53	2506.61	2493.93	85275.1		531.58	18153.1	12721.1	14577.6	9084.92	9009.73	18364.2		161.58	631.787	583.934	576.079	572.633	587.38
1200.08	34468.8		284.48	76903.2	67514.7	11315.1	2874.3	2353.47	2341.77	77032.3		531.48	17448.9	11915.3	14572.1	9044.54	8993.64	17544.7		161.48	567.887	583.663	575.393	572.752	586.304
1199.08	34427.2		284.38	68639.9	59662.8	9982.31	2688.43	2213.72	2202.95	67938.4		531.38	16674.4	11236.4	14515.7	9013.1	8979.12	16807		161.38	523.196	583.409	574.88	572.87	585.418
1198.08	34559.2		284.28	59599.8	51510.8	8851.93	2522.92	2089.21	2079.29	58737		531.28	15596.9	10677.8	14328.3	8988.59	8966.22	16062.2		161.28	611.858	583.17	574.506	572.989	584.687
1197.08	34391		284.18	50412.8	43646.4	7892.41	2377.27	1980.15	1971.01	49983.2		531.18	14707.8	10228.2	14027.7	8969.14	8954.6	15315.9		161.18	551.24	582.945	574.244	573.108	584.082
1196.08	33945.7		284.08	43212.8	36439.1	7076.82	2250.79	1886.43	1878.01	42019.1		531.08	14344.1	9874.24	13646.3	8953.39	8944.08	14585.8		161.08	544.035	582.735	574.072	573.226	583.581
1195.08	34728.1		283.98	35689.4	30073.7	6382.47	2142.49	1807.54	1799.79	35006.8		530.98	14188.9	9601.38	13219.3	8940.58	8934.69	13891.9		160.98	558.797	582.538	573.969	573.345	583.163
1194.08	35071.6		283.88	28792.3	24602.3	5789.83	2050.62	1742.17	1735.04	28979.8		530.88	13318	9395.21	12777.6	8929.91	8926.24	13250.2		160.88	586.751	582.354	573.921	573.463	582.812
1193.08	34725.2		283.78	23351.6	19994.3	5282.2	1972.94	1688.45	1681.88	23892.2		530.78	12793.7	9242.31	12344.5	8920.82	8918.56	12670.5		160.78	675.652	582.182	573.915	573.582	582.515
1192.08	35134.2		283.68	19209.7	16174.7	4846.21	1907.87	1645.07	1639.02	19656.7		530.68	12439.4	9131.06	11936	8913.07	8911.7	12156.7		160.68	647.216	582.021	573.941	573.701	582.261
1191.08	35085.5		283.58	15508.4	13048.7	4470.18	1853.3	1610.2	1604.64	16168.5		530.58	11882.3	9051.67	11561	8906.63	8905.81	11707.7		160.58	675.589	581.871	573.991	573.819	582.043
1190.08	34251.5		283.48	12898.7	10517.6	4144.26	1807.23	1582.06	1576.95	13320.3		530.48	11351.5	8995.83	11223	8901.13	8900.65	11318.7		160.48	599.929	581.731	574.06	573.938	581.854
1189.08	34974.8		283.38	10810.6	8487.24	3860.56	1768.16	1559.35	1554.66	11011.3		530.38	11142.7	8957.11	10922.4	8896.43	8896.15	10983.6		160.38	551.733	581.601	574.143	574.056	581.688
1188.08	35427.2		283.28	8825.84	6872.59	3612.61	1734.91	1541.07	1536.75	9150.91		530.28	10827	8930.68	10657.4	8892.53	8892.37	10695.9		160.28	566.513	581.481	574.236	574.175	581.541
1187.08	34250		283.18	7406.09	5598.8	3394.91	1706.36	1526.22	1522.26	7659.51		530.18	10338	8912.68	10425.1	8889.14	8889.04	10448.8		160.18	565.912	581.369	574.336	574.294	581.411
1186.08	34565.7		283.08	6339.65	4601.69	3202.95	1681.61	1514.05	1510.41	6469.07		530.08	10511.1	8900.51	10222.2	8886.25	8886.19	10236.6		160.08	527.821	581.266	574.441	574.412	581.295
1185.08	35076.7		282.98	5776.61	3827.23	3033.12	1660.06	1504.07	1500.74	5522.28		529.98	9951.79	8892.26	10045.5	8883.79	8883.76	10054.1		159.98	601.824	581.171	574.551	574.531	581.191
1184.08	34774.7		282.88	4966.53	3230.21	2882.23	1641.1	1495.76	1492.69	4771.21		529.88	9926.39	8886.65	9891.77	8881.71	8881.69	9896.75		159.88	571.605	581.083	574.663	574.649	581.097
1183.08	34789		282.78	4422.01	2773.4	2747.62	1624.17	1488.66	1485.85	4176.3		529.78	9729.2	8882.73	9758.02	8879.9	8879.9	9760.87		159.78	527.107	581.003	574.777	574.768	581.012
1182.08	34829.9		282.68	4176.22	2426.58	2627.22	1609.04	1482.6	1480.03	3705.36		529.68	9537.93	8880.05	9641.8	8878.46	8878.46	9643.4		159.68	520.897	580.93	574.893	574.886	580.937
1181.08	34924.9		282.58	3588.1	2165.34	2519.29	1595.49	1477.44	1475.09	3332.31		529.58	9459.77	8878.15	9540.75	8877.27	8877.27	9541.64		159.58	610.03	580.864	575.009	575.005	580.868
1180.08	35150.9		282.48	3410.67	1970	2422.2	1583.2	1472.93	1470.77	3036.02		529.48	9201.26	8876.8	9452.9	8876.33	8876.33	9453.38		159.48	632.575	580.805	575.126	575.124	580.807
1179.08	35078.5		282.38	3264.01	1825.08	2334.7	1572.06	1469	1467.02	2799.78		529.38	9213.53	8875.84	9376.5	8875.58	8875.58	9376.75		159.38	564.7	580.751	575.244	575.242	580.753
1178.08	35084.5		282.28	2904.6	1718.44	2255.74	1561.98	1465.61	1463.8	2610.37		529.28	9142.79	8875.08	9309.96	8874.95	8874.95	9310.09		159.28	610.224	580.704	575.362	575.361	580.705
1177.08	35526.7		282.18	2737.67	1640.47	2184.25	1552.74	1462.58	1460.93	2457.25		529.18	9218.71	8874.38	9251.92	8874.32	8874.31	9251.99		159.18	534.297	580.662	575.48	575.479	580.663
1176.08	35353		282.08	2652.99	1583.9	2119.48	1544.3	1459.93	1458.41	2332.36		529.08	9445.99	8873.64	9201.19	8873.61	8873.61	9201.23		159.08	606.029	580.626	575.598	575.598	580.626
1175.08	35197.8		281.98	2432.86	1543.2	2060.75	1536.64	1457.65	1456.27	2229.44		528.98	9415.27	8872.94	9156.92	8872.93	8872.93	9156.94		158.98	517.978	580.595	575.717	575.717	580.595
1174.08	35367		281.88	2281.9	1514.1	2007.42	1529.65	1455.68	1454.41	2143.61		528.88	9138.26	8872.25	9118.25	8872.24	8872.24	9118.25		158.88	576.589	580.569	575.835	575.835	580.569
1173.08	36390.9		281.78	2104.33	1493.45	1958.96	1523.28	1453.99	1452.84	2071.17		528.78	9160.93	8871.61	9084.53	8871.61	8871.61	9084.53		158.78	549.154	580.547	575.954	575.954	580.547
1172.08	35935		281.68	1991.02	1478.91	1914.88	1517.51	1452.58	1451.53	2009.29		528.68	9038.34	8871.1	9055.19	8871.1	8871.1	9055.2		158.68	660.095	--	--	--	664.553
1171.08	34893.5		281.58	1937.51	1468.74	1874.76	1512.26	1451.41	1450.45	1955.82		528.58	9096.2	8870.76	9029.76	8870.76	8870.76	9029.77
1170.08	35045.2		281.48	1817.04	1461.69	1838.23	1507.5	1450.45	1449.58	1909.12		528.48	8911.22	8870.51	9007.68	8870.51	8870.51	9007.68
1169.08	35439.9		281.38	1711.56	1456.79	1804.89	1503.13	1449.65	1448.85	1867.89		528.38	8879.31	8870.25	8988.44	8870.25	8870.25	8988.44
1168.08	35874.1		281.28	1729.24	1453.45	1774.48	1499.16	1449.02	1448.29	1831.23		528.28	9191.46	8869.94	8971.65	8869.94	8869.94	8971.65
1167.08	35810.9		281.18	1540.41	1451.19	1746.74	1495.56	1448.53	1447.88	1798.41		528.18	9170.37	8869.73	8957.12	8869.73	8869.73	8957.12
1166.08	36186.4		281.08	1551.88	1449.66	1721.39	1492.25	1448.14	1447.55	1768.8		528.08	8827.08	8869.52	8944.51	8869.52	8869.52	8944.51
1165.08	36689.2		280.98	1580.27	1448.64	1698.2	1489.22	1447.85	1447.3	1742		527.98	8869.6	8869.29	8933.54	8869.29	8869.29	8933.54
1164.08	36666.8		280.88	1481.02	1447.96	1677	1486.43	1447.62	1447.13	1717.63		527.88	8959.46	8869.16	8924.11	8869.16	8869.16	8924.11
1163.08	36669.1		280.78	1390.09	1447.48	1657.54	1483.81	1447.41	1446.96	1695.35		527.78	8908.3	8869.16	8916.09	8869.16	8869.16	8916.09
1162.08	36115.9		280.68	1336.45	--	--	--	--	--	1564.61		527.68	8783.22	8869.12	8909.13	8869.12	8869.12	8909.13
1161.08	35799.2											527.58	8940.68	8869.05	8903.1	8869.05	8869.05	8903.1
1160.08	35770.2											527.48	8955.54	8868.99	8897.91	8868.99	8868.99	8897.91
1159.08	35731.1											527.38	8950.42	8868.94	8893.46	8868.94	8868.94	8893.46
1158.08	36108.6											527.28	8841.52	8868.9	8889.65	8868.9	8868.9	8889.65
1157.08	35976.9											527.18	8783.84	8879.34	8896.87	8879.34	8879.34	8896.87
1156.08	36234.6											527.08	8813.18	8901.19	8915.96	8901.19	8901.19	8915.96
1155.08	36304.8											526.98	9007.74	8923.03	8935.46	8923.03	8923.03	8935.46
1154.08	36500.3											526.88	9087.36	8969.43	8979.87	8969.43	8969.43	8979.87
1153.08	36549.4											526.78	8929.91	9046.48	9055.23	9046.48	9046.48	9055.23
1152.08	36618.7											526.68	9160.92	--	--	--	--	9168.23
1151.08	36072.6
1150.08	36085.3
1149.08	36750
1148.08	36533.7
1147.08	36740.5
1146.08	37557.7
1145.08	37391.6
1144.08	37038
1143.08	36994.2
1142.08	36645.9
1141.08	38041.6
1140.08	38574.2
1139.08	37882.6
1138.08	38041.5
1137.08	38051.8
1136.08	37961.2
1135.08	37458.9
1134.08	37223.9
1133.08	37415.2
1132.08	38450.6
1131.08	38879
1130.08	38653.6
1129.08	39090.6
1128.08	38546.4
1127.08	38573.8
1126.08	38121.8
1125.08	38542.4
1124.08	38688.2
1123.08	37749.3
1122.08	38819.4
1121.08	39194
1120.08	40066.4
1119.08	39587.4
1118.08	38554.6
1117.08	38556.6
1116.08	39050
1115.08	38946.5
1114.08	39570.5
1113.08	40245.1
1112.08	40245.2
1111.08	39484.7
1110.08	39536.4
1109.08	40243.9
1108.08	40833.6
1107.08	40418.7
1106.08	40039.7
1105.08	40240.3
1104.08	39687.3
1103.08	40110.2
1102.08	40442.8
1101.08	40309.1
1100.08	41039.5
1099.08	40790.2
1098.08	40206.3
1097.08	40903.6
1096.08	41207.3
1095.08	41092.2
1094.08	40513.4
1093.08	40826.3
1092.08	41135.2
1091.08	40610.1
1090.08	40852.7
1089.08	41756.5
1088.08	40967.1
1087.08	41356.9
1086.08	42260.4
1085.08	42430.4
1084.08	42404.2
1083.08	41770.6
1082.08	41855.8
1081.08	42388.7
1080.08	42653.1
1079.08	43115.2
1078.08	42597.7
1077.08	42065.4
1076.08	41951.1
1075.08	41693.1
1074.08	42889.2
1073.08	44253.6
1072.08	44089.4
1071.08	42970.1
1070.08	42474.3
1069.08	42743.8
1068.08	43434.6
1067.08	43679.6
1066.08	43760.4
1065.08	43699.2
1064.08	43851.2
1063.08	43940.5
1062.08	44183.7
1061.08	43502.7
1060.08	44362.9
1059.08	44490.6
1058.08	44755.2
1057.08	44551.2
1056.08	44391.7
1055.08	44793.9
1054.08	44601.1
1053.08	44968.6
1052.08	45056.2
1051.08	44540.5
1050.08	44164.3
1049.08	44966.3
1048.08	45245.4
1047.08	44804.7
1046.08	45711.7
1045.08	45071.7
1044.08	44903.8
1043.08	45900.2
1042.08	46288.1
1041.08	45615.5
1040.08	45459
1039.08	45341.9
1038.08	45676.8
1037.08	46158.3
1036.08	45841.5
1035.08	46174.8
1034.08	45885.1
1033.08	46462.9
1032.08	46861.6
1031.08	47509.4
1030.08	47074.5
1029.08	46740.8
1028.08	47483.1
1027.08	47487.7
1026.08	48348.6
1025.08	49023.4
1024.08	48423.9
1023.08	47971.9
1022.08	48466.2
1021.08	48509.8
1020.08	48629.5
1019.08	48266.4
1018.08	48812.3
1017.08	49375.7
1016.08	49532.5
1015.08	49173.2
1014.08	50136.3
1013.08	50031.4
1012.08	49247.5
1011.08	49790.1
1010.08	49742.2
1009.08	50444.2
1008.08	50447.1
1007.08	50029.8
1006.08	50720.1
1005.08	51767
1004.08	52529.8
1003.08	53136.7
1002.08	53887.3
1001.08	53676.2
1000.08	53582
999.08	53312.8
998.08	52315.4
997.08	50774.1
996.08	51453
995.08	51754.6
994.08	51072.7
993.08	50761.6
992.08	49757.2
991.08	49448.3
990.08	48719.6
989.08	47795.8
988.08	48289.8
987.08	48906
986.08	49200.3
985.08	49871.7
984.08	49541.6
983.08	50845
982.08	52487.9
981.08	54560
980.08	56202.6
979.08	56594.7
978.08	57826.3
977.08	57132.6
976.08	56587.3
975.08	55473.8
974.08	54617.2
973.08	53012.4
972.08	51685.3
971.08	49980.2
970.08	47256.8
969.08	45175.7
968.08	43719.1
967.08	42659.5
966.08	40923.8
965.08	40556
964.08	40423.9
963.08	40067.8
962.08	40450.2
961.08	40520.1
960.08	40535.2
959.08	40727.6
958.08	40115.6
957.08	40183.3
956.08	40873.4
955.08	40100.6
954.08	39803.7
953.08	40626
952.08	40330.3
951.08	40348.7
950.08	40045.7
949.08	40191.1
948.08	40449.7
947.08	40891
946.08	40680.2
945.08	40523.2
944.08	40790.7
943.08	41206.3
942.08	40317.8
941.08	40265.4
940.08	41553.6
939.08	41975
938.08	41323.8
937.08	41818.3
936.08	41643.3
935.08	41702.5
934.08	42861.1
933.08	43011.8
932.08	42431.5
931.08	42716.9
930.08	42913.7
929.08	42487.8
928.08	42675.7
927.08	42981.7
926.08	42860.9
925.08	42478
924.08	42617.9
923.08	42819.8
922.08	43049.9
921.08	42989.8
920.08	43327.4
919.08	43189.9
918.08	43360.8
917.08	42859
916.08	43115.2
915.08	43303.5
914.08	43504.7
913.08	43741.9
912.08	44665.8
911.08	44855.5
910.08	44476.4
909.08	44849.9
908.08	44669.3
907.08	44501
906.08	44637
905.08	44407
904.08	44829.2
903.08	44961.3
902.08	44358.5
901.08	43893.7
900.08	44516.8
899.08	44908.1
898.08	45108.1
897.08	45236.3
896.08	45524.3
895.08	44939
894.08	45056
893.08	46011.6
892.08	46275.1
891.08	46202
890.08	45532.3
889.08	45653.9
888.08	46031.5
887.08	46326.7
886.08	46489.2
885.08	46041.8
884.08	46352.5
883.08	46656.1
882.08	46236.6
881.08	46169.8
880.08	45791.9
879.08	46105.8
878.08	46297.9
877.08	46376.7
876.08	46704.7
875.08	47289.5
874.08	47062.8
873.08	47296.5
872.08	47265.9
871.08	47348.8
870.08	47344.8
869.08	47640.5
868.08	47942.7
867.08	47420.2
866.08	48087.8
865.08	48248
864.08	48161.9
863.08	47783
862.08	48139.8
861.08	48244.6
860.08	48716.3
859.08	49294.5
858.08	49434.7
857.08	48814.8
856.08	48026
855.08	48290.3
854.08	49100
853.08	48896.4
852.08	48901.5
851.08	48307.7
850.08	48208.6
849.08	48060.6
848.08	47982.6
847.08	48094.1
846.08	48888.3
845.08	49277.6
844.08	49260.3
843.08	50245
842.08	49297.1
841.08	49751
840.08	49877.7
839.08	50257
838.08	49827.1
837.08	49704.6
836.08	49209
835.08	49742.6
834.08	50023.2
833.08	50325.9
832.08	50847.9
831.08	50247.6
830.08	50545.7
829.08	51320.7
828.08	50698.8
827.08	50727.9
826.08	50529.5
825.08	51674.2
824.08	51344.1
823.08	50539.3
822.08	51134.8
821.08	51780.7
820.08	51548.2
819.08	51170.6
818.08	51225.8
817.08	51463.2
816.08	51266
815.08	51715.6
814.08	51872.6
813.08	52185.3
812.08	51842.7
811.08	51331.5
810.08	51546.5
809.08	51262.4
808.08	51981.7
807.08	52196.8
806.08	52303.6
805.08	52995
804.08	53507.3
803.08	52684.7
802.08	52759.1
801.08	53351.3
800.08	53408.5
799.08	52882.9
798.08	52970.1
797.08	53531.8
796.08	53525.8
795.08	53587.4
794.08	53775.1
793.08	53284.8
792.08	52939.5
791.08	54638.3
790.08	54552.2
789.08	54032.3
788.08	54400.5
787.08	54105.4
786.08	54070.2
785.08	53923.6
784.08	54316.8
783.08	54702.9
782.08	55075.6
781.08	56079.1
780.08	56051.2
779.08	55651.1
778.08	55548.6
777.08	55340.1
776.08	56175.1
775.08	56794.8
774.08	56401.7
773.08	56165.5
772.08	55043.3
771.08	55130.9
770.08	56008.9
769.08	56711.1
768.08	56876.7
767.08	56361.7
766.08	56754.8
765.08	56723.2
764.08	57096.2
763.08	56788.1
762.08	56222.6
761.08	57024
760.08	57075.6
759.08	57261.2
758.08	57155.4
757.08	57605.4
756.08	57254.1
755.08	57530.8
754.08	58290.4
753.08	58458.3
752.08	57472.4
751.08	57103.8
750.08	58155.3
749.08	58318.7
748.08	57555.1
747.08	58787.3
746.08	59066.8
745.08	58732.5
744.08	58245.8
743.08	57397.4
742.08	57638
741.08	58207.7
740.08	59796.3
739.08	59669.2
738.08	59017.6
737.08	59115.8
736.08	58875.9
735.08	58850.2
734.08	59255.4
733.08	60091.4
732.08	60572.2
731.08	59805.6
730.08	59263.4
729.08	59798.5
728.08	59396.6
727.08	60448.5
726.08	61165.3
725.08	61635.5
724.08	61444.7
723.08	60624.1
722.08	60657.7
721.08	61221.7
720.08	61852.9
719.08	61151.4
718.08	60722.6
717.08	60447.2
716.08	60870.1
715.08	60817.6
714.08	60966.4
713.08	61317.3
712.08	60927.2
711.08	61569.5
710.08	62345.5
709.08	62932.3
708.08	61787.1
707.08	60408.7
706.08	60328.9
705.08	60432.4
704.08	60963
703.08	61620.3
702.08	61351.4
701.08	60891.6
700.08	61626.1
699.08	61647.8
698.08	62004.7
697.08	61675.2
696.08	61680
695.08	62533.7
694.08	62529.7
693.08	62122.7
692.08	62533.3
691.08	62718.9
690.08	63484.5
689.08	63229.7
688.08	62439.6
687.08	62695.2
686.08	63884.8
685.08	64320.2
684.08	62559.7
683.08	63247.4
682.08	63595
681.08	63059.7
680.08	62859.6
679.08	63236.8
678.08	64289.1
677.08	64071.2
676.08	64875.7
675.08	65459.2
674.08	64508.1
673.08	64325.6
672.08	64287.7
671.08	65220.9
670.08	65327
669.08	64933.4
668.08	64515.4
667.08	65351.8
666.08	65518.8
665.08	65661.1
664.08	66035.3
663.08	65454.1
662.08	65294.1
661.08	66649.4
660.08	66615.5
659.08	65090.1
658.08	64681.1
657.08	65999.7
656.08	65714.9
655.08	65554.5
654.08	66201.6
653.08	65741
652.08	65844.8
651.08	65490.9
650.08	65745.4
649.08	67354.8
648.08	67248.4
647.08	67816.8
646.08	68354.1
645.08	67768.4
644.08	67391.8
643.08	67628.6
642.08	67784.1
641.08	67310.1
640.08	67276.5
639.08	67802.1
638.08	68944.6
637.08	67984.2
636.08	66804.4
635.08	68152.1
634.08	68299.3
633.08	69005
632.08	68933
631.08	69018.6
630.08	69893.5
629.08	70247.8
628.08	70057.7
627.08	70823.6
626.08	70407.9
625.08	68881
624.08	69082
623.08	70056.1
622.08	70828.5
621.08	71018.9
620.08	69910.4
619.08	69599
618.08	70089.1
617.08	70866.5
616.08	71244.5
615.08	71065.1
614.08	70894.6
613.08	70992
612.08	71833
611.08	71561.7
610.08	71295.4
609.08	71408.4
608.08	72432.6
607.08	71674.6
606.08	70980.2
605.08	71238.6
604.08	71476.5
603.08	72329.4
602.08	72136.6
601.08	71765
600.08	72739.4
599.08	72258.5
598.08	71947
597.08	72745.6
596.08	72600.7
595.08	72378
594.08	72838.7
593.08	73072
592.08	72621
591.08	72670.5
590.08	73308.2
589.08	72232.7
588.08	72296
587.08	72332.5
586.08	73234.1
585.08	74723.3
584.08	73555
583.08	73085.1
582.08	73354.6
581.08	73890.4
580.08	75034.1
579.08	74017.9
578.08	75066.5
577.08	76190.7
576.08	75363.1
575.08	75662.4
574.08	76534.7
573.08	75532.4
572.08	75544.7
571.08	76179.2
570.08	74847.6
569.08	75735.1
568.08	75868.4
567.08	76379.1
566.08	77358.1
565.08	77666.8
564.08	77573.2
563.08	76753.2
562.08	77735.5
561.08	79210.9
560.08	79177
559.08	79707.8
558.08	80491.5
557.08	80616.8
556.08	79927.9
555.08	79195.8
554.08	79502.2
553.08	79583.9
552.08	77960.5
551.08	76287.4
550.08	76279.4
549.08	74875.2
548.08	74140.8
547.08	72993.7
546.08	71799.5
545.08	70456.5
544.08	68799.1
543.08	67784.5
542.08	67715.9
541.08	67724.7
540.08	68192.9
539.08	69440
538.08	69267.7
537.08	69583.5
536.08	75304.4
535.08	99957.3
534.08	149427
533.08	176800
532.08	146162
531.08	99555.8
530.08	72894.9
529.08	62675.4
528.08	59830.5
527.08	60712.6
526.08	61424.8
525.08	60524.9
524.08	59866.1
523.08	60149
522.08	59646.1
521.08	60392.3
520.08	59931.5
519.08	59408.5
518.08	59698.8
517.08	60739.9
516.08	60426.7
515.08	59330.8
514.08	60534.1
513.08	61782.5
512.08	61846.6
511.08	60525.3
510.08	60606.3
509.08	60405.6
508.08	59723.2
507.08	60047.9
506.08	59993
505.08	60628.8
504.08	61388.7
503.08	60475.2
502.08	60262.6
501.08	61576.7
500.08	62548.1
499.08	62773.6
498.08	63337.2
497.08	63288.4
496.08	62842.5
495.08	61897.3
494.08	61860.9
493.08	61629.1
492.08	61963.7
491.08	62356.7
490.08	62379
489.08	62297.1
488.08	61811.9
487.08	61123
486.08	62685.6
485.08	63531.7
484.08	64065.2
483.08	63823.6
482.08	62495.8
481.08	62085.5
480.08	62828.5
479.08	65125.4
478.08	65023.4
477.08	63788
476.08	63606.1
475.08	63592.6
474.08	62706.2
473.08	62125.4
472.08	62491.3
471.08	62656.2
470.08	63072
469.08	63447.6
468.08	63382.2
467.08	63649.7
466.08	64062.9
465.08	63773.4
464.08	64120.4
463.08	64110.5
462.08	63752.2
461.08	65210.9
460.08	64486.1
459.08	63922.6
458.08	64528.4
457.08	65336.5
456.08	65260.5
455.08	64963.1
454.08	64760.8
453.08	65865.8
452.08	65727.9
451.08	65687.5
450.08	65541.2
449.08	65319.4
448.08	65116.7
447.08	64889.1
446.08	65665.5
445.08	65728.7
444.08	64918
443.08	64979.2
442.08	65449.1
441.08	66586.7
440.08	67889.3
439.08	67107.2
438.08	66288.3
437.08	66335.6
436.08	65705.4
435.08	66771.4
434.08	67024.7
433.08	66666.8
432.08	65988.5
431.08	65627
430.08	67144.3
429.08	67187.2
428.08	66474.7
427.08	67376.6
426.08	67273.6
425.08	66979.9
424.08	67627.5
423.08	68292.1
422.08	68097.1
421.08	68160.3
420.08	67780.7
419.08	68114.7
418.08	68124.3
417.08	68444.9
416.08	67840.1
415.08	67874.5
414.08	68666.1
413.08	67930
412.08	68272.2
411.08	67317.2
410.08	68187.2
409.08	68772.7
408.08	69592.1
407.08	70469.7
406.08	70051
405.08	69708.6
404.08	69416.4
403.08	69901.5
402.08	70649.5
401.08	71393.6
400.08	71908.2
399.08	71577.2
398.08	70605.3
397.08	70284.7
396.08	69995.7
395.08	69960.1
394.08	70300
393.08	71023.9
392.08	70926.2
391.08	71519.5
390.08	71926.5
389.08	71852.5
388.08	71868.2
387.08	71717.1
386.08	71743.1
385.08	72440.5
384.08	72404
383.08	72144.6
382.08	72943.8
381.08	73686.9
380.08	73807.8
379.08	73669.4
378.08	74096.3
377.08	74633.9
376.08	73940.9
375.08	73116.7
374.08	73054
373.08	73088.8
372.08	74694.1
371.08	74047.5
370.08	73861.7
369.08	73854.8
368.08	73852
367.08	74244
366.08	73013.5
365.08	73006.1
364.08	74125.4
363.08	73712.5
362.08	73178.1
361.08	74812.4
360.08	75339.9
359.08	75013.1
358.08	75437.3
357.08	75222.5
356.08	74824.8
355.08	75611.4
354.08	76158
353.08	76899.3
352.08	77475.7
351.08	77116
350.08	77029.7
349.08	77411.5
348.08	78024.9
347.08	78946.7
346.08	77301.4
345.08	76427.4
344.08	77359.9
343.08	77540.7
342.08	77659.2
341.08	78158.2
340.08	79265.7
339.08	77740.2
338.08	76905
337.08	77756.1
336.08	79359.1
335.08	78922.7
334.08	79192.6
333.08	80503.3
332.08	80664.2
331.08	80848
330.08	81054.4
329.08	80774.6
328.08	80589.2
327.08	80603.9
326.08	80107.7
325.08	81379.6
324.08	81653.2
323.08	80471.1
322.08	79936.3
321.08	79781.1
320.08	80869.7
319.08	81938.3
318.08	80974.9
317.08	80940.9
316.08	82227.5
315.08	82996.9
314.08	84062.5
313.08	84580.8
312.08	86180.2
311.08	86020.3
310.08	86268
309.08	86844.8
308.08	86551.3
307.08	86481.2
306.08	83768.3
305.08	80605.1
304.08	77654.2
303.08	73758.5
302.08	67890.3
301.08	61906
300.08	57635.9
299.08	53720.7
298.08	49310.8
297.08	44423.8
296.08	40950.2
295.08	38333.9
294.08	37715.4
293.08	38276.4
292.08	41458.4
291.08	46689.7
290.08	53164.1
289.08	57635.6
288.08	75382.4
287.08	143408
286.08	325497
285.08	452406
284.08	286325
283.08	87547.6
282.08	24208.1
281.08	13112
280.08	9267.16
279.08	7464.08
278.08	6398.5
277.08	5689.45
276.08	5445.56
275.08	5226.33
274.08	5066.5
273.08	4959.47
272.08	4855.79
271.08	4984.82
270.08	4927.37
269.08	4860.37
268.08	4711.56
267.08	5075.18
266.08	4997.27
265.08	4946.62
264.08	4987.52
263.08	4951.2
262.08	4761.94
261.08	4607.27
260.08	4646.67
259.08	4831.15
258.08	4848.92
257.08	4768.55
256.08	4859.49
255.08	4918.48
254.08	4830.2
253.08	4662.8
252.08	4619.75
251.08	4570.17
250.08	4453.94
249.08	4422.6
248.08	4376.75
247.08	4239.04
246.08	4415.27
245.08	4661.15
244.08	4586.3
243.08	4438.8
242.08	4359.87
241.08	4305.43
240.08	4350.13
239.08	4171.01
238.08	4048.8
237.08	4348.19
236.08	4299.66
235.08	4502.53
234.08	4932.53
233.08	5379.49
232.08	5414.04
231.08	5392.31
230.08	5023.97
229.08	4986.11
228.08	5059.83
227.08	4496.96
226.08	4100.54
225.08	4205.19
224.08	4477.92
223.08	4406.74
222.08	4223.37
221.08	4405.19
220.08	4368.98
219.08	4342
218.08	4293.44
217.08	4047.07
216.08	4049.14
215.08	4334.76
214.08	4486.12
213.08	4350.41
212.08	4282.14
211.08	4249.85
210.08	4028.22
209.08	4106.75
208.08	4013.39
207.08	4040.65
206.08	3963.27
205.08	4009.02
204.08	4202.14
203.08	4228.61
202.08	4385.21
201.08	4496.4
200.08	4484.24
199.08	4602.16
198.08	4554.67
197.08	4247.87
196.08	4098.41
195.08	4181.16
194.08	4174.18
193.08	4322.3
192.08	4198.27
191.08	3966.32
190.08	4159.72
189.08	4163.57
188.08	4408.17
187.08	4480.93
186.08	4357.05
185.08	4178.33
184.08	4156.67
183.08	4212.7
182.08	4178.01
181.08	4063.28
180.08	4054.26
179.08	4113.5
178.08	4251.76
177.08	4234.77
176.08	4246.24
175.08	4160.95
174.08	4010.96
173.08	3897.91
172.08	4146.8
171.08	4568.72
170.08	5460.05
169.08	6121.8
168.08	6097.15
167.08	5346.89
166.08	4781.43
165.08	4891.43
164.08	5032.65
163.08	4401.04
162.08	3871.99
161.08	3817.19
160.08	3923.43
159.08	3694.15
158.08	3766.52
157.08	3998.48
156.08	4246.03
155.08	5102.98
154.08	6099.13
153.08	5629.78
152.08	4842.22
151.08	4293.4
150.08	4159.47
149.08	3946.03
148.08	3975.61
147.08	4098.74
146.08	3824.45
145.08	4050.25
144.08	4073.48
143.08	3815.26
142.08	3815.88
141.08	3882.04
140.08	4009.02
139.08	4143.49
138.08	4103.12
137.08	3777.74
136.08	3674.61
135.08	4017.11
134.08	4231.11
133.08	3985.08
132.08	3803.83
131.08	3988.98
130.08	4287.92
129.08	4048.23
128.08	3918.25
127.08	3941.28
126.08	3819.47
125.08	3848.27
124.08	4129.63
123.08	3871.13
122.08	3948.56
121.08	4215.08
120.08	3922.21
119.08	3937.11
118.08	4013.89
117.08	3834.61
116.08	3875.98
115.08	3948.07
114.08	3858.01
113.08	3869.97
112.08	3954.59
111.08	3897.59
110.08	3762.54
109.08	3787.5
108.08	4008.29
107.08	4141.17
106.08	4232.19
105.08	4469.65
104.08	5162.91
103.08	6090.59
102.08	5854.91
101.08	4689.88
100.08	4224.32
99.08	4292.38
98.08	4176.64
97.08	4048.54
96.08	4096.28
95.08	3910.61
94.08	3876.84
93.08	3923.71
92.08	4046.22
91.08	4030.14
90.08	3947.84
89.08	4154.98
88.08	4085.41
87.08	4108.81
86.08	4129.59
85.08	4159.42
84.08	4258.91
83.08	4075.61
82.08	4140.83
81.08	4298.48
80.08	4276.97
79.08	4145.17
78.08	4046.18
77.08	4106
76.08	4404.53
75.08	4302.32
74.08	4318.3
73.08	4324.75
72.08	4375.7
71.08	4338.72
70.08	4153.42
69.08	4264.78
68.08	4228.3
67.08	4317.13
66.08	4645.91
65.08	4658.03
64.08	4417.61
63.08	4309.96
62.08	4499.84
61.08	4219.86
60.08	4013.03
59.08	4264.98
58.08	4462.24
57.08	4574.35
56.08	4481.14
55.08	4307.31
54.08	4362.88
53.08	4550.84
52.08	4719.21
51.08	4742.02
50.08	4901.35
49.08	4756.17
48.08	4665.59
47.08	4649.97
46.08	4642.83
45.08	4738.27
44.08	4915.6
43.08	4847.6
42.08	4712.29
41.08	4326.53
40.08	4303.63
39.08	4744.43
38.08	4673.23
37.08	4492.21
36.08	4490.92
35.08	4188.29
34.08	3960.77
33.08	4115.85
32.08	4262.09
31.08	4254.48
30.08	4766.55
29.08	5367.33
28.08	5686.79
27.08	5905.64
26.08	5851.64
25.08	5435.63
24.08	4482.49
23.08	4059.89
22.08	4519.94
21.08	5028.25
20.08	5856.86
19.08	6517.51
18.08	6474.59
17.08	5899.61
16.08	6255.43
15.08	5986.28
14.08	5103.84
13.08	4504.48
12.08	3886.46
11.08	3426.52
10.08	3226.79
9.08	3222.16
8.08	2888.5
7.08	2285.61
6.08	1719.94
5.08	1249.85
4.08	755.608
3.08	429.148
2.08	243.566
1.08	111.086
0.08	55.8876
-0.92	40.1391
-1.92	28.2904
-2.92	14.3702
-3.92	11.4755
-4.92	18.5756
-5.92	15.1316
-6.92	10.9681
-7.92	13.8765
