# Supplementary material for: Machine learning-guided realization of full-color high-quantum-yield carbon quantum dots
Source: Nat Commun. 2024 Jun 6;15:4843. doi: 10.1038/s41467-024-49172-6 (PMC11156924; doi:10.1038/s41467-024-49172-6)
Supplement: Supplementary file 3 — Source Data [file 41467_2024_49172_MOESM3_ESM.zip › Source Data/SI Raw Data/Supplementary Fig. 21 Raw Data.xlsx]

## Sheet: Supplementary Fig. 21a-c
o-CQDs
Supplementary Fig. 21a			Supplementary Fig. 21b								Supplementary Fig. 21c
XPS survey			C1s								O1s
Binding energy (eV)	Intensity (a.u.)		Binding energy (eV)	Intensity (a.u.)							Binding energy (eV)	Intensity (a.u.)
1352.08	56696.5		299.58	7411.75	--	--	--	--	7491.24		546.68	11525	--	--	--	11622.9
1351.08	55703.7		299.48	7351.3	--	--	--	--	7431.38		546.58	11223.1	11454	11444.9	11400.5	11498.4
1350.08	55998.4		299.38	7281.82	7335.71	7344.18	7347.13	7315.45	7396.12		546.48	11489.1	11365.3	11356.1	11311.8	11409.6
1349.08	55851.9		299.28	7304.49	7264.09	7272.56	7276.13	7243.83	7325.12		546.38	11364.9	11361.5	11352.4	11308	11405.9
1348.08	54748.6		299.18	7227.89	7232.37	7240.84	7245.05	7212.11	7294.04		546.28	11170	11329.5	11320.3	11276	11373.8
1347.08	55867.4		299.08	7139.29	7190.19	7198.66	7203.52	7169.93	7252.51		546.18	11379.4	11277.2	11268.1	11223.7	11321.6
1346.08	55725.4		298.98	7107.08	7183.02	7191.49	7197.03	7162.76	7246.01		546.08	11127.1	11222.5	11213.4	11169	11266.9
1345.08	54712.2		298.88	7070.92	7149.07	7157.54	7163.77	7128.81	7212.76		545.98	11232.2	11153.1	11144	11099.6	11197.5
1344.08	55348.6		298.78	7315.21	7059.87	7068.34	7075.28	7039.61	7124.27		545.88	11159.7	11111.3	11102.2	11057.8	11155.7
1343.08	55463.5		298.68	7210.33	6948.72	6957.19	6964.87	6928.46	7013.86		545.78	10745	11028	11018.8	10974.5	11072.3
1342.08	54685.5		298.58	6756.17	6830.02	6838.49	6846.93	6809.76	6895.91		545.68	11025.2	10996.8	10987.6	10943.3	11041.2
1341.08	54902.3		298.48	6590.38	6720.88	6729.35	6738.57	6700.62	6787.56		545.58	10710.3	10944	10934.9	10890.5	10988.4
1340.08	54078.6		298.38	6486.91	6667.89	6676.36	6686.39	6647.63	6735.38		545.48	11076.3	10940.8	10931.7	10887.3	10985.2
1339.08	53837.6		298.28	6623.29	6664.07	6672.55	6683.41	6643.82	6732.4		545.38	10895.9	10918.6	10909.5	10865.1	10963
1338.08	54786.5		298.18	6781.39	6652.95	6661.42	6673.15	6632.69	6722.14		545.28	11082.1	10894.5	10885.4	10841	10938.9
1337.08	54453.2		298.08	6800.8	6624.75	6633.22	6645.84	6604.49	6694.83		545.18	10925.1	10855	10845.8	10801.5	10899.3
1336.08	53676.1		297.98	6737.86	6584.77	6593.24	6606.78	6564.51	6655.77		545.08	10883.1	10810.6	10801.4	10757.1	10854.9
1335.08	53344.3		297.88	6488.86	6543.19	6551.66	6566.16	6522.93	6615.14		544.98	10964.7	10748.4	10739.3	10694.9	10792.8
1334.08	53114.8		297.78	6433.05	6500.2	6508.68	6524.15	6479.95	6573.14		544.88	11034.5	10687.1	10677.9	10633.6	10731.4
1333.08	53263.3		297.68	6581.45	6461.31	6469.78	6486.28	6441.05	6535.26		544.78	10769.4	10625	10615.8	10571.5	10669.3
1332.08	54501.7		297.58	6516.93	6428.7	6437.17	6454.72	6408.44	6503.7		544.68	10654.8	10577.4	10568.3	10523.9	10621.8
1331.08	54719		297.48	6438.12	6385.46	6393.93	6412.57	6365.2	6461.55		544.58	10301	10532.8	10523.7	10479.3	10577.2
1330.08	53777.3		297.38	6453.54	6326.54	6335.01	6354.78	6306.28	6403.77		544.48	10687.3	10505.9	10496.8	10452.4	10550.3
1329.08	54842.1		297.28	6431.78	6264.14	6272.61	6293.55	6243.88	6342.54		544.38	10469.9	10481.7	10472.5	10428.2	10526
1328.08	55433.8		297.18	6353.53	6202.46	6210.93	6233.08	6182.2	6282.07		544.28	10592.6	10457.7	10448.6	10404.2	10502.1
1327.08	54909.2		297.08	6225.1	6144.1	6152.57	6175.98	6123.84	6224.97		544.18	10539.7	10433.1	10423.9	10379.6	10477.4
1326.08	55108.3		296.98	6122.08	6097.78	6106.25	6130.96	6077.52	6179.95		544.08	10213.3	10427.5	10418.4	10374	10471.9
1325.08	54790.7		296.88	6036.56	6061.63	6070.1	6096.16	6041.37	6145.15		543.98	10189.3	10423.3	10414.1	10369.8	10467.6
1324.08	54975		296.78	6096.51	6038.01	6046.48	6073.96	6017.75	6122.95		543.88	10418.6	10422.2	10413	10368.7	10466.5
1323.08	54352.6		296.68	6030.51	6032.79	6041.27	6070.2	6012.54	6119.19		543.78	10487.8	10414	10404.9	10360.5	10458.4
1322.08	53393.7		296.58	5871.38	6028.56	6037.03	6067.48	6008.3	6116.47		543.68	10745.5	10391.1	10381.9	10337.6	10435.4
1321.08	53830		296.48	6027.71	5976.7	5985.17	6017.2	5956.44	6066.19		543.58	10638	10361.3	10352.2	10307.8	10405.7
1320.08	54293.2		296.38	6099.17	5915.59	5924.06	5957.73	5895.33	6006.72		543.48	10291.1	10331.7	10322.5	10278.2	10376
1319.08	54156.2		296.28	5909.89	5877.18	5885.65	5921.03	5856.92	5970.02		543.38	10276.1	10303.3	10294.1	10249.8	10347.6
1318.08	55829.8		296.18	5769.23	5845.84	5854.31	5891.48	5825.58	5940.46		543.28	10308	10275.3	10266.2	10221.8	10319.7
1317.08	55992		296.08	5726.66	5818.12	5826.59	5865.61	5797.86	5914.6		543.18	10601.7	10257.5	10248.3	10203.9	10301.8
1316.08	55320.9		295.98	5846.97	5794.26	5802.73	5843.69	5774	5892.67		543.08	10188.1	10255.5	10246.4	10202	10299.9
1315.08	55237.5		295.88	5920.15	5769.61	5778.08	5821.05	5749.35	5870.04		542.98	9701.13	10251.3	10242.1	10197.8	10295.7
1314.08	54607.7		295.78	5763.72	5731.85	5740.32	5785.4	5711.59	5834.39		542.88	10337.9	10241.3	10232.2	10187.8	10285.7
1313.08	54378.3		295.68	5678.79	5667.49	5675.96	5723.24	5647.23	5772.23		542.78	10472.8	10240.9	10231.8	10187.4	10285.3
1312.08	54313.7		295.58	5617.86	5606.9	5615.37	5664.95	5586.64	5713.94		542.68	10239.3	10235.1	10225.9	10181.6	10279.4
1311.08	53928.3		295.48	5488.22	5587.04	5595.51	5647.49	5566.78	5696.48		542.58	10401.3	10213	10203.9	10159.5	10257.4
1310.08	55270.7		295.38	5465.27	5566.62	5575.09	5629.59	5546.36	5678.58		542.48	10336.3	10193.4	10184.3	10139.9	10237.8
1309.08	55793.2		295.28	5626.6	5525.43	5533.9	5591.04	5505.17	5640.03		542.38	10133.4	10183.9	10174.8	10130.4	10228.3
1308.08	55191		295.18	5624.79	5500.43	5508.9	5568.8	5480.17	5617.79		542.28	9967.39	10172.7	10163.6	10119.2	10217.1
1307.08	54820.4		295.08	5362.91	5499.47	5507.94	5570.74	5479.21	5619.73		542.18	10266.9	10170.5	10161.3	10117	10214.9
1306.08	55091.9		294.98	5321.26	5480.93	5489.41	5555.25	5460.68	5604.24		542.08	9979.4	10170.3	10161.2	10116.8	10214.7
1305.08	53667.6		294.88	5501.93	5460.27	5468.74	5537.78	5440.01	5586.77		541.98	10239.9	10169.9	10160.8	10116.4	10214.3
1304.08	54722.8		294.78	5541.65	5458.45	5466.92	5539.32	5438.19	5588.31		541.88	10142.9	10165	10155.9	10111.4	10209.4
1303.08	56355		294.68	5472.3	5448.29	5456.77	5532.7	5428.04	5581.69		541.78	10152.5	10164.5	10155.4	10111	10208.9
1302.08	55343.7		294.58	5424.53	5424.33	5432.8	5512.45	5404.07	5561.44		541.68	10059.7	10159.6	10150.5	10106.1	10204
1301.08	54168.8		294.48	5405.1	5397.17	5405.64	5489.22	5376.91	5538.21		541.58	10157.1	10159.2	10150.1	10105.7	10203.6
1300.08	55095.8		294.38	5412.09	5369	5377.48	5465.19	5348.75	5514.17		541.48	10036.2	10158.9	10149.8	10105.4	10203.3
1299.08	55830.8		294.28	5416.73	5337.86	5346.33	5438.41	5317.6	5487.4		541.38	10122.9	10157.6	10148.6	10104.1	10202.1
1298.08	55470.6		294.18	5368.46	5309.64	5318.11	5414.8	5289.38	5463.79		541.28	10313.3	10156.2	10147.2	10102.7	10200.7
1297.08	55600.7		294.08	5248.79	5286.51	5294.98	5396.56	5266.25	5445.55		541.18	10093	10154	10145	10100.5	10198.6
1296.08	55506.5		293.98	5223.34	5270.92	5279.39	5386.14	5250.66	5435.13		541.08	10269.4	10152.9	10144	10099.4	10197.5
1295.08	55358.5		293.88	5229.46	5267.24	5275.71	5387.95	5246.98	5436.93		540.98	9837.69	10152	10143.1	10098.4	10196.6
1294.08	55189.1		293.78	5220.53	5266.74	5275.21	5393.26	5246.48	5442.25		540.88	10079.6	10151.2	10142.4	10097.7	10195.9
1293.08	55038.9		293.68	5312.79	5266.15	5274.62	5398.86	5245.89	5447.85		540.78	10273.7	10148.4	10139.6	10094.9	10193.1
1292.08	56020.9		293.58	5435.21	5265.52	5273.99	5404.8	5245.26	5453.79		540.68	10452.3	10145.8	10137.1	10092.3	10190.6
1291.08	56103.6		293.48	5319.34	5264.91	5273.38	5411.2	5244.65	5460.19		540.58	10213.1	10141.9	10133.3	10088.4	10186.8
1290.08	55900.4		293.38	5158.02	5264.27	5272.74	5418.04	5244.01	5467.03		540.48	10040.4	10137.3	10128.8	10083.8	10182.3
1289.08	56888.3		293.28	5272.46	5263.58	5272.06	5425.34	5243.33	5474.33		540.38	10193.3	10133.3	10124.8	10079.8	10178.3
1288.08	56809.3		293.18	5426.24	5262.9	5271.37	5433.19	5242.64	5482.18		540.28	10157.4	10129.6	10121.3	10076.1	10174.8
1287.08	57032.3		293.08	5426.1	5262.16	5270.63	5441.6	5241.9	5490.59		540.18	10364.8	10126.1	10117.9	10072.6	10171.4
1286.08	57469		292.98	5426.23	5261.27	5269.74	5450.53	5241.01	5499.51		540.08	10152.9	10120.9	10113	10067.4	10166.5
1285.08	56852.7		292.88	5490.82	5260.27	5268.74	5460.07	5240.02	5509.06		539.98	10318.8	10114.2	10106.5	10060.7	10160
1284.08	56947.7		292.78	5516.15	5259.22	5267.69	5470.36	5238.96	5519.35		539.88	10443.3	10107.3	10099.8	10053.8	10153.3
1283.08	56539.1		292.68	5558.4	5258.09	5266.56	5481.47	5237.83	5530.46		539.78	10153.1	10101.9	10094.7	10048.4	10148.2
1282.08	56888.2		292.58	5576.7	5256.9	5265.37	5493.5	5236.64	5542.48		539.68	10065.5	10096.9	10090	10043.4	10143.5
1281.08	57934		292.48	5548.87	5255.62	5264.09	5506.51	5235.36	5555.5		539.58	10072	10091.9	10085.4	10038.4	10138.9
1280.08	59079		292.38	5700.82	5254.18	5262.65	5520.58	5233.92	5569.56		539.48	10278.2	10087.2	10081.1	10033.7	10134.6
1279.08	58996.7		292.28	5874.26	5252.61	5261.08	5535.86	5232.35	5584.84		539.38	10366.1	10080.8	10075.2	10027.3	10128.7
1278.08	57834.3		292.18	5832.98	5250.97	5259.44	5552.56	5230.71	5601.55		539.28	10425.4	10072.8	10067.8	10019.3	10121.3
1277.08	58279.8		292.08	5737.05	5249.21	5257.68	5570.81	5228.95	5619.8		539.18	10330.5	10063.1	10058.8	10009.6	10112.3
1276.08	58564.5		291.98	5824.92	5247.38	5255.85	5590.88	5227.12	5639.87		539.08	10327.3	10053.3	10049.7	9999.75	10103.2
1275.08	58628.4		291.88	5828.43	5245.55	5254.02	5613.07	5225.29	5662.06		538.98	10256.7	10044.2	10041.6	9990.67	10095.1
1274.08	58713.2		291.78	5856.84	5243.65	5252.12	5637.58	5223.39	5686.57		538.88	10190.1	10036.7	10035.1	9983.18	10088.6
1273.08	58556		291.68	5988.77	5241.63	5250.1	5664.67	5221.37	5713.66		538.78	10099.3	10028.3	10027.9	9974.82	10081.4
1272.08	58288.4		291.58	6012.36	5239.45	5247.92	5694.68	5219.19	5743.67		538.68	10452.6	10019.8	10020.8	9966.29	10074.3
1271.08	58180.1		291.48	6167.84	5237.09	5245.56	5728.03	5216.83	5777.01		538.58	10316.5	10010.9	10013.4	9957.37	10066.9
1270.08	58790.2		291.38	6231.19	5234.57	5243.04	5765.23	5214.31	5814.22		538.48	10289.2	10001.8	10006.1	9948.25	10059.6
1269.08	58542.1		291.28	6205.19	5231.92	5240.39	5806.92	5211.66	5855.91		538.38	10183.4	9991.29	9997.66	9937.78	10051.2
1268.08	58807.7		291.18	6273.38	5229.14	5237.61	5853.8	5208.88	5902.79		538.28	10298.5	9981.13	9989.82	9927.62	10043.3
1267.08	59736.3		291.08	6293.44	5226.29	5234.77	5906.77	5206.04	5955.76		538.18	10351.1	9971.18	9982.53	9917.67	10036
1266.08	60735.4		290.98	6313.51	5223.39	5231.86	5966.84	5203.14	6015.82		538.08	10234.5	9961.53	9975.9	9908.02	10029.4
1265.08	60430.2		290.88	6332.47	5220.4	5228.87	6035.15	5200.14	6084.14		537.98	10191.6	9953.34	9971.15	9899.84	10024.7
1264.08	59904.9		290.78	6398.32	5217.24	5225.71	6113.06	5196.98	6162.05		537.88	9882.47	9945.02	9966.73	9891.51	10020.2
1263.08	59982.4		290.68	6643.82	5213.91	5222.38	6202.26	5193.65	6251.25		537.78	10286.6	9938.59	9964.73	9885.08	10018.2
1262.08	61196.6		290.58	6666.8	5210.43	5218.89	6304.78	5190.16	6353.77		537.68	9978.85	9932.24	9963.39	9878.72	10016.9
1261.08	60919.9		290.48	6656.4	5206.72	5215.19	6422.99	5186.46	6471.98		537.58	10194.1	9927.28	9964.11	9873.75	10017.6
1260.08	59820.6		290.38	6814.76	5202.82	5211.28	6559.76	5182.55	6608.76		537.48	9917.32	9921.87	9965.12	9868.31	10018.7
1259.08	59898.3		290.28	6839.43	5198.83	5207.29	6718.59	5178.56	6767.59		537.38	9944.16	9917.36	9967.85	9863.75	10021.5
1258.08	60982.8		290.18	6825.1	5194.67	5203.12	6903.26	5174.39	6952.27		537.28	10106.2	9913.68	9972.33	9860	10026
1257.08	60962.7		290.08	7058.07	5190.2	5198.64	7117.96	5169.91	7166.99		537.18	9817.46	9912.12	9979.92	9858.29	10033.7
1256.08	60352.9		289.98	7349.23	5185.42	5193.84	7367.3	5165.11	7416.35		537.08	9815.14	9911.01	9989.06	9856.94	10043.1
1255.08	60580.2		289.88	7531.14	5180.19	5188.58	7655.48	5159.84	7704.57		536.98	9846.56	9910.83	10000.3	9856.34	10054.8
1254.08	61181		289.78	7898.86	5174.29	5182.65	7985.59	5153.89	8034.73		536.88	9804.69	9911.34	10013.4	9856.16	10068.6
1253.08	62526.8		289.68	8369.77	5167.69	5176	8358.15	5147.22	8407.4		536.78	9997.86	9912.2	10028.2	9855.86	10084.5
1252.08	63339.8		289.58	8725.01	5160.33	5168.57	8768.59	5139.74	8818		536.68	10110.5	9913.76	10044.8	9855.54	10103
1251.08	62840.2		289.48	9179.48	5152.11	5160.28	9203.9	5131.35	9253.59		536.58	9892.47	9916.45	10063.5	9855.21	10124.8
1250.08	62979.5		289.38	9610.82	5143.09	5151.21	9639.48	5122.08	9689.63		536.48	9860.28	9920.87	10084.6	9854.84	10150.6
1249.08	63301		289.28	9920.95	5133.37	5141.48	10037.4	5111.97	10088.3		536.38	9913.72	9927.92	10108.3	9854.4	10181.8
1248.08	63792.9		289.18	10251.5	5123.12	5131.38	10349.6	5101.16	10401.7		536.28	10181.1	9939.03	10135	9853.99	10220.1
1247.08	64401		289.08	10320.4	5112.6	5121.32	10528.1	5089.82	10582.3		536.18	10006.5	9955.87	10165	9853.37	10267.5
1246.08	65309.2		288.98	10353.1	5102.11	5111.95	10540.4	5078.15	10598.2		536.08	10492.2	9981.12	10198.5	9852.53	10327.1
1245.08	65658.2		288.88	10321.5	5092.08	5104.19	10382.5	5066.41	10445.9		535.98	10476	10018.5	10236.1	9851.44	10403.1
1244.08	65936.1		288.78	10030.7	5083.04	5099.47	10080.4	5054.93	10153		535.88	10575.3	10073.1	10278.5	9850.28	10501.3
1243.08	64961.9		288.68	9582.63	5075.49	5099.68	9679.81	5043.91	9767.16		535.78	10395.2	10151.3	10326.1	9848.85	10628.6
1242.08	64543.4		288.58	9168.91	5070.04	5107.52	9230.48	5033.58	9340.87		535.68	10719.1	10261.9	10379.7	9847.24	10794.3
1241.08	65250.2		288.48	8699.56	5067.33	5126.72	8773.89	5024.06	8919.84		535.58	10985.6	10415.3	10440	9845.28	11010
1240.08	65922.3		288.38	8398.31	5068.06	5162.31	8338.37	5015.31	8538.11		535.48	11462.8	10624.8	10507.7	9842.84	11289.7
1239.08	65703.4		288.28	8156.11	5073.04	5220.99	7939.6	5007.23	8219.17		535.38	11880	10906.2	10583.9	9839.83	11650.3
1238.08	64977.9		288.18	7996.57	5083.27	5311.44	7583.86	4999.59	7979.39		535.28	11944.6	11278	10669.7	9836.11	12111.6
1237.08	64600.6		288.08	8096.85	5100.15	5444.63	7271.45	4992.17	7831.89		535.18	12681.8	11760.8	10766.2	9831.53	12695.4
1236.08	64271.1		287.98	8135.83	5125.58	5633.79	6999.48	4984.8	7789.25		535.08	13352	12376.8	10874.9	9825.95	13425.8
1235.08	64415.8		287.88	8249.33	5162.07	5894.08	6763.59	4977.3	7865.12		534.98	14221	13148.3	10997.4	9818.93	14326.8
1234.08	66510.6		287.78	8398.75	5212.81	6241.76	6558.97	4969.47	8074.59		534.88	15857.3	14096.7	11135.3	9810.17	15421.9
1233.08	67863.4		287.68	8737.18	5281.97	6693.09	6381.04	4961.16	8433.79		534.78	16701.8	15239.7	11291.1	9799.5	16731.3
1232.08	69185.3		287.58	9192.13	5374.69	7262.41	6225.51	4952.07	8958.47		534.68	17946	16588.7	11467	9786.41	18269.3
1231.08	69986.6		287.48	9891.05	5497.38	7959.98	6088.46	4941.82	9662.18		534.58	20020.4	18146.1	11665.9	9770.53	20041.5
1230.08	69752.9		287.38	10884.7	5658.11	8789.82	5966.62	4930.13	10554.3		534.48	21918	19902.4	11891.3	9751.7	22042
1229.08	71467.5		287.28	11721.5	5866.92	9747.17	5857.15	4916.69	11637.9		534.38	23942.6	21832.4	12146.7	9729.08	24250
1228.08	72646.2		287.18	12736.5	6136.02	10816.4	5757.51	4901.11	12907.7		534.28	27103	23894.8	12436.6	9702.4	26629.1
1227.08	71433		287.08	14124.9	6480.34	11970	5665.57	4883.03	14349.9		534.18	29122.5	26031.1	12766.2	9671.4	29125.9
1226.08	70776.4		286.98	15643.1	6917.88	13168.4	5579.4	4862.01	15941.6		534.08	31874.1	28166.3	13141.4	9635.95	31671.8
1225.08	71117.3		286.88	17624.1	7470.11	14361	5497.2	4837.5	17653.4		533.98	34127.2	30212.9	13568.9	9596.07	34185.7
1224.08	71111.8		286.78	19766.1	8162.9	15490.1	5417.65	4809.22	19452.3		533.88	36045.1	32075.6	14055.8	9551.88	36579.5
1223.08	69479.2		286.68	21403.7	9026.86	16494.3	5339.64	4776.95	21306.9		533.78	38865.5	33658.6	14609.7	9503.49	38764.8
1222.08	67845.3		286.58	23280.3	10097.8	17313.9	5262.22	4740.46	23193		533.68	40581.3	34874.6	15237.9	9451.25	40661.3
1221.08	65378.8		286.48	25306.7	11417.2	17896.8	5184.78	4699.78	25099.2		533.58	42343	35650.3	15947.2	9395.42	42202.1
1220.08	62759.4		286.38	27219.2	13032.7	18203.4	5106.73	4654.85	27033.1		533.48	43803.8	35928.2	16742.3	9336.61	43333.9
1219.08	61071.9		286.28	29486.8	14997.5	18210.6	5027.47	4605.51	29024.6		533.38	44078.4	35700.7	17624.9	9275.73	44049.9
1218.08	58777.5		286.18	31447.3	17370.6	17914.2	4946.56	4551.73	31127.9		533.28	44328.2	34974.4	18590.5	9213.43	44351.5
1217.08	56773		286.08	33417.3	20214.5	17329.5	4863.22	4493.03	33421.2		533.18	44234.7	33789.1	19626	9150.62	44264.6
1216.08	53160		285.98	36498.1	23593.1	16489.5	4776.43	4428.71	36001.6		533.08	43477.5	32210.9	20705.9	9087.88	43828.9
1215.08	49694.9		285.88	40058.9	27566.9	15441.6	4685.22	4358.02	38977.7		532.98	43312.1	30324.2	21789.2	9025.65	43087.7
1214.08	48415.7		285.78	44025	32185.3	14242.1	4588.34	4279.92	42455.9		532.88	42368.5	28224.6	22818.6	8964.73	42078.4
1213.08	46266.2		285.68	48361.5	37474.7	12951.1	4484.38	4193.21	46523.8		532.78	40416.5	26009.1	23723.1	8905.29	40827
1212.08	44471.5		285.58	53143.9	43422.2	11627.3	4372.21	4096.89	51227.9		532.68	39845.1	23769.5	24430.2	8847.79	39352
1211.08	42707.6		285.48	58460.6	49952.8	10323.1	4250.81	3990.11	56546.5		532.58	37812.3	21586.3	24885.8	8792.77	37679.3
1210.08	42397.2		285.38	64002.2	56903.8	9081.29	4119.23	3872.04	62360.3		532.48	36180.8	19524.1	25083.2	8740.63	35866.7
1209.08	42638		285.28	69836.7	64000.7	7933.05	3976.82	3742.12	68426.3		532.38	34108.8	17630.5	25090.3	8691.47	34029.4
1208.08	41627.7		285.18	75426.7	70844.3	6898.2	3823.56	3600.45	74365.2		532.28	31946.2	15935.7	24917.9	8645.68	32207.9
1207.08	41111.8		285.08	79928.9	76926.3	5985.88	3660.19	3447.84	79676.7		532.18	30241	14454.4	24373.1	8603.45	30224.1
1206.08	40374.6		284.98	83294.1	81682.8	5196.12	3487.94	3285.6	83795.6		532.08	27735.5	13187.9	23511.5	8565.07	28134.3
1205.08	40374.3		284.88	85740.7	84592.6	4522.77	3309.17	3116.15	86192.2		531.98	25318.5	12127.1	22425.3	8530.42	26021.9
1204.08	40424.2		284.78	85879.6	85294.4	3955.43	3126.84	2942.52	86491.7		531.88	23555.6	11255.6	21213	8499.39	23969.3
1203.08	40094.6		284.68	84426.4	83682.5	3481.39	2944.17	2767.98	84572.1		531.78	21762.1	10552.9	19961.6	8471.99	22042.5
1202.08	40181		284.58	81234.1	79937.6	3087.69	2764.81	2596.23	80597.7		531.68	20037	9995.81	18736.2	8447.66	20284.4
1201.08	40751.3		284.48	75997.1	74477.6	2762.09	2592.4	2430.96	74970.1		531.58	19087.5	9561.3	17580.1	8426.14	18715.3
1200.08	39252.2		284.38	69877	67850.1	2493.55	2430.09	2275.34	68223.1		531.48	17437.5	9227.65	16517.2	8407.18	17337.7
1199.08	39368.8		284.28	62654	60616.8	2272.44	2280.24	2131.78	60905.9		531.38	16332.4	8975.29	15557.5	8390.64	16142.2
1198.08	40420.8		284.18	55605.8	53265.1	2090.8	2144.67	2002.13	53496.3		531.28	14956.9	8786.81	14701.3	8376.04	15112.1
1197.08	40759		284.08	48195.2	46164.7	1942.09	2024.38	1887.42	46356.4		531.18	14578.3	8647.86	13943.6	8363.26	14228.2
1196.08	40868.3		283.98	40602.6	39560.7	1820.91	1919.65	1787.94	39725.4		531.08	13979.1	8546.47	13276.3	8352.02	13470.7
1195.08	41013.5		283.88	33870.3	33590.5	1722.63	1829.93	1703.18	33736.7		530.98	13117.5	8473.12	12690.2	8342.09	12821.2
1194.08	41202.3		283.78	27902.4	28309.7	1643.55	1754.39	1632.33	28443		530.88	12629.5	8420.26	12175.9	8333.18	12263
1193.08	40920.7		283.68	22818.2	23717.4	1580.37	1691.66	1574.04	23841.3		530.78	12100.2	8382.5	11725	8325.41	11782.1
1192.08	40951.7		283.58	18621.5	19777.3	1530.1	1640.03	1526.6	19894.2		530.68	11369.5	8355.57	11329.5	8318.66	11366.4
1191.08	41310.5		283.48	15053.9	16433.8	1490.28	1597.84	1488.39	16545.1		530.58	11116.6	8336.28	10982.1	8312.73	11005.6
1190.08	41006.1		283.38	12158	13622.5	1458.7	1563.38	1457.71	13729.1		530.48	10795.5	8322.43	10676.7	8307.61	10691.5
1189.08	40693.7		283.28	10194.4	11277.3	1433.59	1535.16	1433.08	11379.9		530.38	10363.4	8312.34	10407.7	8303.14	10416.9
1188.08	40528.2		283.18	8569.29	9334.91	1413.51	1511.93	1413.25	9433.85		530.28	10266.2	8304.67	10170.3	8299.04	10175.9
1187.08	41143.7		283.08	7325.81	7736.41	1397.3	1492.62	1397.17	7831.98		530.18	10354.9	8298.91	9960.59	8295.51	9963.99
1186.08	40842.4		282.98	6225.94	6428.99	1384.09	1476.39	1384.03	6521.41		530.08	9478.07	8294.44	9775.03	8292.41	9777.06
1185.08	40762.9		282.88	5249.94	5366	1373.29	1462.68	1373.26	5455.45		529.98	9605.32	8290.95	9610.66	8289.76	9611.86
1184.08	41785.5		282.78	4605.87	4506.76	1364.39	1451	1364.38	4593.4		529.88	9110.29	8288.12	9464.81	8287.43	9465.5
1183.08	41962.9		282.68	4131.76	3816.23	1357.03	1440.98	1357.03	3900.19		529.78	9337.88	8285.93	9335.36	8285.54	9335.76
1182.08	41735.6		282.58	3706.24	3264.46	1350.88	1432.28	1350.88	3345.86		529.68	9150.98	8283.97	9220.08	8283.75	9220.3
1181.08	41433.5		282.48	3393.52	2826.03	1345.64	1424.61	1345.64	2905		529.58	9189.48	8282.21	9117.33	8282.08	9117.45
1180.08	41322.2		282.38	3103.38	2479.67	1341.13	1417.76	1341.13	2556.31		529.48	9237.46	8280.58	9025.64	8280.51	9025.71
1179.08	40737		282.28	2895.66	2207.62	1337.2	1411.61	1337.2	2282.02		529.38	8847.22	8279.2	8943.89	8279.17	8943.93
1178.08	40371.5		282.18	2749.55	1995.2	1333.79	1406.07	1333.79	2067.48		529.28	8703.97	8277.84	8870.75	8277.82	8870.77
1177.08	41501.2		282.08	2472.7	1830.37	1330.86	1401.1	1330.86	1900.61		529.18	9152.38	8276.66	8805.46	8276.65	8805.47
1176.08	41314.3		281.98	2260.72	1703.24	1328.34	1396.62	1328.34	1771.51		529.08	8695.89	8275.69	8747.18	8275.68	8747.19
1175.08	41274.9		281.88	2139.16	1605.81	1326.22	1392.62	1326.22	1672.21		528.98	8660.84	8274.83	8695.09	8274.83	8695.1
1174.08	41679.6		281.78	1960.89	1531.66	1324.47	1389.07	1324.47	1596.26		528.88	8538.32	8274	8648.46	8274	8648.46
1173.08	41718.1		281.68	1866.69	1475.53	1322.97	1385.84	1322.97	1538.39		528.78	8604.53	8273.4	8606.89	8273.4	8606.89
1172.08	41426.4		281.58	1872.31	1433.27	1321.68	1382.89	1321.68	1494.48		528.68	8547.7	8272.93	8569.79	8272.93	8569.79
1171.08	42100.2		281.48	1787.28	1401.66	1320.58	1380.19	1320.58	1461.28		528.58	8311.33	8272.56	8536.67	8272.56	8536.67
1170.08	42214.8		281.38	1687.35	1378.13	1319.6	1377.68	1319.6	1436.21		528.48	8377.19	8272.38	8507.2	8272.38	8507.2
1169.08	41698.4		281.28	1659.63	1360.7	1318.74	1375.34	1318.74	1417.31		528.38	8023.32	8272.3	8480.93	8272.3	8480.93
1168.08	41783.6		281.18	1599.14	1347.9	1318.02	1373.2	1318.02	1403.08		528.28	8339.73	8272.18	8457.43	8272.18	8457.43
1167.08	41370.7		281.08	1534.03	1338.6	1317.46	1371.27	1317.46	1392.41		528.18	8622.89	8272.06	8436.41	8272.06	8436.41
1166.08	42613.4		280.98	1415.29	1331.91	1317.06	1369.55	1317.06	1384.4		528.08	8347.15	8271.92	8417.62	8271.92	8417.62
1165.08	43210.1		280.88	1309.07	1327.16	1316.8	1368.02	1316.8	1378.38		527.98	8409.69	8271.7	8400.76	8271.7	8400.76
1164.08	43213.8		280.78	1330.53	1323.82	1316.65	1366.65	1316.65	1373.82		527.88	8241.29	8271.41	8385.63	8271.41	8385.63
1163.08	43431.2		280.68	1343.79	1321.51	1316.58	1365.4	1316.58	1370.33		527.78	8545.19	8271.26	8372.25	8271.26	8372.25
1162.08	42900.6		280.58	1275.34	1319.92	1316.55	1364.23	1316.55	1367.6		527.68	8239.52	8271	8360.21	8271	8360.21
1161.08	43018.9										527.58	8645.67	8270.76	8349.49	8270.76	8349.49
1160.08	42589.7										527.48	8326.06	8270.47	8339.88	8270.47	8339.88
1159.08	42998.5										527.38	8402.64	8270.27	8331.4	8270.27	8331.4
1158.08	43086.1										527.28	8311.65	8270.03	8323.81	8270.03	8323.81
1157.08	42836.6										527.18	8324.21	8269.96	8317.23	8269.96	8317.23
1156.08	42932.8										527.08	8172.09	8269.92	8311.42	8269.92	8311.42
1155.08	42528.7										526.98	8244.52	8269.89	8306.27	8269.89	8306.27
1154.08	42774.5										526.88	8392.99	8269.86	8301.73	8269.86	8301.73
1153.08	43392.2										526.78	8320.05	8331.25	8359.13	8331.25	8359.13
1152.08	43524.8										526.68	8367.45	--	--	--	8391.81
1151.08	43518.5
1150.08	43216.4
1149.08	43723.9
1148.08	43568.2
1147.08	44142.5
1146.08	43642.9
1145.08	43661.4
1144.08	44109.8
1143.08	44939.9
1142.08	44473.4
1141.08	44342.7
1140.08	44174.8
1139.08	43812.4
1138.08	44210.3
1137.08	44430.6
1136.08	44979.8
1135.08	44622.5
1134.08	44318.3
1133.08	45153.4
1132.08	45933.6
1131.08	45601.7
1130.08	45633.7
1129.08	45442.6
1128.08	45794.4
1127.08	45213.4
1126.08	45507.1
1125.08	45268.1
1124.08	45125.4
1123.08	45457.6
1122.08	45854.1
1121.08	46011
1120.08	45704.8
1119.08	46596.1
1118.08	46722.4
1117.08	47020.4
1116.08	47780
1115.08	47536.3
1114.08	46106.5
1113.08	46632
1112.08	46767.6
1111.08	46778.6
1110.08	46777
1109.08	47036
1108.08	48139.4
1107.08	47995.7
1106.08	47286.3
1105.08	47384.4
1104.08	47835
1103.08	47371.7
1102.08	47035.4
1101.08	46813.3
1100.08	46997.4
1099.08	46816.3
1098.08	47200.6
1097.08	47429.8
1096.08	47507.4
1095.08	47734.1
1094.08	48187.4
1093.08	48778.4
1092.08	47995.1
1091.08	47732.3
1090.08	47552.5
1089.08	48237.5
1088.08	48848.6
1087.08	49025.7
1086.08	49230.6
1085.08	49450.3
1084.08	49029
1083.08	48776
1082.08	49232
1081.08	49196.3
1080.08	48655.1
1079.08	48931
1078.08	49309.4
1077.08	49512.1
1076.08	49731.1
1075.08	50309.2
1074.08	49817.9
1073.08	50407.9
1072.08	50954.3
1071.08	51547.2
1070.08	50903
1069.08	51409.7
1068.08	51571.4
1067.08	51206.2
1066.08	51461.8
1065.08	51432.6
1064.08	51764
1063.08	52294.5
1062.08	52123.4
1061.08	52112.2
1060.08	52675.3
1059.08	53196.2
1058.08	52509.3
1057.08	52699.9
1056.08	52651.4
1055.08	52177.8
1054.08	53166.8
1053.08	52675
1052.08	53176.3
1051.08	53824.5
1050.08	53883.4
1049.08	54567.4
1048.08	54372.6
1047.08	53609.7
1046.08	54028.7
1045.08	54041.3
1044.08	54358.9
1043.08	55073.4
1042.08	55039.2
1041.08	55513.4
1040.08	55717.5
1039.08	55919.4
1038.08	56046.8
1037.08	55860.4
1036.08	55782
1035.08	55633.7
1034.08	56062.6
1033.08	56604.4
1032.08	56859.1
1031.08	56533.3
1030.08	57049.6
1029.08	56577.4
1028.08	56867.4
1027.08	57678.2
1026.08	57644.4
1025.08	57874.5
1024.08	58615.9
1023.08	58756.7
1022.08	59481.5
1021.08	59604.7
1020.08	59354.2
1019.08	58920.4
1018.08	58743.7
1017.08	59653.1
1016.08	58823.7
1015.08	58114.9
1014.08	58281.7
1013.08	58475.6
1012.08	58471.9
1011.08	58712
1010.08	58823.3
1009.08	57762.7
1008.08	58544.3
1007.08	59305.5
1006.08	59296.7
1005.08	60698.9
1004.08	61150.7
1003.08	61695
1002.08	62427.1
1001.08	63254.6
1000.08	62984.8
999.08	62760.1
998.08	62150.2
997.08	61320.3
996.08	61129
995.08	59774.5
994.08	58962
993.08	59444.9
992.08	58376.3
991.08	57958.8
990.08	57586.7
989.08	56739.4
988.08	56384.7
987.08	56872.7
986.08	57009.9
985.08	57669
984.08	58844.1
983.08	60159.2
982.08	62320.9
981.08	63419.1
980.08	65121
979.08	67759.6
978.08	68419.1
977.08	67508.1
976.08	65808.4
975.08	63647.5
974.08	62963.8
973.08	61125.4
972.08	58693.5
971.08	56097.8
970.08	53963.1
969.08	52196.9
968.08	48550.1
967.08	45769.8
966.08	45177.7
965.08	44288.5
964.08	43582.4
963.08	43676.6
962.08	44007.3
961.08	43844.7
960.08	43443
959.08	43667.2
958.08	43546.7
957.08	43300.2
956.08	43874.9
955.08	43991
954.08	44045.6
953.08	45448.9
952.08	44921.6
951.08	44206.6
950.08	44213.3
949.08	44540.9
948.08	44279.1
947.08	44848.6
946.08	44862.3
945.08	44513.1
944.08	44458.7
943.08	45049.3
942.08	45525.3
941.08	46175.8
940.08	46181
939.08	46434.1
938.08	46572.5
937.08	46139.1
936.08	45689
935.08	46374.3
934.08	46658.3
933.08	46630.9
932.08	46147.9
931.08	46317.8
930.08	47204.9
929.08	47755.9
928.08	47495.7
927.08	47005.4
926.08	46571.8
925.08	46642.7
924.08	47266.7
923.08	47754.4
922.08	48069.3
921.08	47963.8
920.08	47688.2
919.08	47287.3
918.08	47713.7
917.08	47565.2
916.08	47174.8
915.08	47282.5
914.08	48282.8
913.08	48102.1
912.08	47553.5
911.08	47876.3
910.08	48340.9
909.08	48441.6
908.08	47252.4
907.08	47235.7
906.08	47895.9
905.08	48708.8
904.08	48419
903.08	48169.6
902.08	48362.3
901.08	47847.2
900.08	47863.7
899.08	47454.2
898.08	47057.7
897.08	47663.1
896.08	47455.6
895.08	47815.6
894.08	48427.6
893.08	49060.8
892.08	49471.4
891.08	49443.1
890.08	49270.1
889.08	48488.1
888.08	48949.3
887.08	48911.8
886.08	48606.9
885.08	48629.6
884.08	48733.9
883.08	49341.5
882.08	50328.3
881.08	50320.5
880.08	50156.5
879.08	50109.7
878.08	50267.4
877.08	50937
876.08	50134.8
875.08	50201.8
874.08	50418.6
873.08	50063.4
872.08	49914.5
871.08	50806.3
870.08	51186
869.08	51080.6
868.08	51566.3
867.08	51356.3
866.08	51512.2
865.08	51366.7
864.08	51268.7
863.08	51162.8
862.08	51734.3
861.08	52202.8
860.08	51945.7
859.08	50868.4
858.08	51091.2
857.08	52167.5
856.08	52442
855.08	52373.9
854.08	52579.9
853.08	53193.6
852.08	53124.9
851.08	52761.1
850.08	52477.8
849.08	52773.5
848.08	52827
847.08	53001.6
846.08	53674.1
845.08	53350.3
844.08	53374.9
843.08	52941.9
842.08	52845
841.08	53088
840.08	52714.2
839.08	53372.7
838.08	53260.4
837.08	53403.8
836.08	53453.3
835.08	53442.9
834.08	54170.8
833.08	54546.8
832.08	53703
831.08	53688.4
830.08	54067.5
829.08	54272
828.08	54343.8
827.08	55009.2
826.08	56098.6
825.08	55830.8
824.08	55605.4
823.08	55844.7
822.08	55417.6
821.08	55756.1
820.08	56739.1
819.08	56102.4
818.08	56434
817.08	56882.4
816.08	56628.7
815.08	56537.5
814.08	56914.5
813.08	56422.5
812.08	56329.6
811.08	56461.2
810.08	56916.3
809.08	57623.1
808.08	56833.8
807.08	55956.4
806.08	56489.5
805.08	56973.3
804.08	57184.7
803.08	57687
802.08	58320.4
801.08	58464.2
800.08	57925.6
799.08	57134.5
798.08	57107.1
797.08	58037.3
796.08	58921.1
795.08	59121.1
794.08	58856
793.08	58549.4
792.08	58673.2
791.08	59148.2
790.08	58747.2
789.08	58600.7
788.08	59699.6
787.08	60373.2
786.08	59397.3
785.08	59128.6
784.08	59772.9
783.08	59797.6
782.08	60216.6
781.08	60391.7
780.08	60828.5
779.08	60492.5
778.08	60442.7
777.08	60712.6
776.08	60059.5
775.08	60775.5
774.08	60551.5
773.08	60806.8
772.08	62724.7
771.08	61856.4
770.08	60641.1
769.08	60242.5
768.08	61532.1
767.08	61962.4
766.08	61536.4
765.08	61871.4
764.08	63096.8
763.08	62896.4
762.08	62671.7
761.08	62064.5
760.08	61465.4
759.08	62973.4
758.08	64708
757.08	63787.1
756.08	62672.8
755.08	63272.3
754.08	62920.9
753.08	62249.3
752.08	63891.8
751.08	64662.7
750.08	63994.7
749.08	63868.5
748.08	64164.3
747.08	63338.3
746.08	63742.4
745.08	63817.3
744.08	64763.4
743.08	65173.7
742.08	64530.9
741.08	64072.9
740.08	64140.9
739.08	64282.8
738.08	64869.1
737.08	65262.5
736.08	65544.5
735.08	65313.1
734.08	65912.1
733.08	65890.7
732.08	65015.8
731.08	65300
730.08	66187.1
729.08	66426.6
728.08	65879
727.08	65828.4
726.08	65581.9
725.08	66645.2
724.08	66604.3
723.08	66214.8
722.08	65651.4
721.08	65227.1
720.08	66839.8
719.08	66530.9
718.08	67159.9
717.08	67230.1
716.08	66324.1
715.08	65992.8
714.08	65267.5
713.08	65528.6
712.08	65910.1
711.08	66079.1
710.08	65960.4
709.08	64554.6
708.08	65344.8
707.08	66196.6
706.08	66809.7
705.08	66744.4
704.08	66837.3
703.08	66463.3
702.08	66883.3
701.08	67110.7
700.08	67417.3
699.08	67452.6
698.08	67926.7
697.08	68864.6
696.08	68218.7
695.08	67272.1
694.08	68049.6
693.08	69645.3
692.08	68978.1
691.08	68720.4
690.08	69934.5
689.08	69858.3
688.08	70398.3
687.08	70174.5
686.08	69586.6
685.08	70445.1
684.08	70979
683.08	70343.3
682.08	70243.4
681.08	70820.8
680.08	71046.5
679.08	71913.6
678.08	71756.3
677.08	71497.9
676.08	71692.7
675.08	72327.5
674.08	72849.3
673.08	72516.5
672.08	71974.2
671.08	72110.2
670.08	72570.2
669.08	72260.9
668.08	71710
667.08	72556.2
666.08	73064.1
665.08	72968
664.08	72494.7
663.08	73577.4
662.08	74889.6
661.08	74322.5
660.08	73499.5
659.08	74187.8
658.08	74030.9
657.08	73140.4
656.08	73946.4
655.08	74625
654.08	75597
653.08	75452.7
652.08	75305.2
651.08	75411.8
650.08	75160.6
649.08	75654.5
648.08	75582.4
647.08	75342.3
646.08	76414.4
645.08	77493.4
644.08	76978.1
643.08	77350.5
642.08	76345
641.08	76653.8
640.08	77805.7
639.08	77364.5
638.08	77532.5
637.08	78083.9
636.08	78170.3
635.08	77522.8
634.08	78431.8
633.08	78621.4
632.08	79016
631.08	80106.4
630.08	78874.8
629.08	77902
628.08	79411.3
627.08	79570.1
626.08	80182.3
625.08	79894.9
624.08	79642
623.08	80119.6
622.08	79617.3
621.08	79346.8
620.08	79140.2
619.08	79434.3
618.08	79351
617.08	78718.9
616.08	78443.9
615.08	79281.8
614.08	79742.6
613.08	80980
612.08	81006
611.08	80133.6
610.08	79598.4
609.08	79938.5
608.08	79704.1
607.08	79701.8
606.08	80389.9
605.08	80180.6
604.08	80047.1
603.08	80172.3
602.08	80913
601.08	80645.5
600.08	79293.2
599.08	79237.7
598.08	81281.3
597.08	81507.7
596.08	80459.3
595.08	80889.1
594.08	79529.4
593.08	80846.8
592.08	82662.9
591.08	82058.4
590.08	81360.2
589.08	80777.6
588.08	81212.4
587.08	80730.2
586.08	81391.4
585.08	81636.2
584.08	80840.2
583.08	82075.4
582.08	83248.4
581.08	83705.4
580.08	82974.4
579.08	82479.9
578.08	82602.4
577.08	82986.5
576.08	82668.3
575.08	81902.3
574.08	81941.2
573.08	81878.6
572.08	81064.6
571.08	81029.2
570.08	81683.2
569.08	80825.9
568.08	80823.9
567.08	81641.9
566.08	82025.9
565.08	82676.3
564.08	83760.8
563.08	83816.4
562.08	84034.5
561.08	85731
560.08	87480.3
559.08	88099.9
558.08	89195.6
557.08	89125.2
556.08	88575.9
555.08	88099.6
554.08	87721.9
553.08	85671.9
552.08	82449.2
551.08	80575.9
550.08	79833
549.08	78632
548.08	76500.1
547.08	74531.5
546.08	73684.9
545.08	72708.3
544.08	70991.3
543.08	69278
542.08	68318.2
541.08	68531.1
540.08	70052.3
539.08	70706.4
538.08	69751.5
537.08	69318.8
536.08	77174.6
535.08	122940
534.08	210457
533.08	240012
532.08	173666
531.08	101267
530.08	68916
529.08	60132.7
528.08	57330.7
527.08	55657.8
526.08	54679
525.08	55499.5
524.08	55539.5
523.08	55923.2
522.08	55365.9
521.08	55221.8
520.08	56779.3
519.08	56119.8
518.08	56409.3
517.08	55753
516.08	55799.4
515.08	56559.3
514.08	57005.2
513.08	57280.5
512.08	56080.5
511.08	55954.6
510.08	56763.1
509.08	57390.6
508.08	57719.4
507.08	57070.2
506.08	56745.9
505.08	56345.4
504.08	56098.3
503.08	56735.1
502.08	57042.2
501.08	56858.6
500.08	57191.1
499.08	56899.8
498.08	57586.8
497.08	58372.3
496.08	57632.7
495.08	57320.4
494.08	57705.8
493.08	57896.8
492.08	58461.1
491.08	58939.1
490.08	58704.9
489.08	58501.5
488.08	58600.7
487.08	58516.8
486.08	58430.9
485.08	58589.7
484.08	59396.3
483.08	58472.5
482.08	59015.7
481.08	59510.4
480.08	58876.8
479.08	58822.4
478.08	58672.2
477.08	58651.5
476.08	59275.2
475.08	59732.1
474.08	59996.7
473.08	60173.4
472.08	60010.4
471.08	59336.2
470.08	59856.2
469.08	60756.5
468.08	60499.6
467.08	60390.1
466.08	60611.2
465.08	61273.5
464.08	61118.7
463.08	59357
462.08	59586
461.08	60612.2
460.08	61151.6
459.08	61050.8
458.08	61258.9
457.08	61114.2
456.08	61797.5
455.08	61599.1
454.08	61971.8
453.08	61944.3
452.08	62254.7
451.08	62427.8
450.08	62233.6
449.08	62336.4
448.08	62416.2
447.08	62402.9
446.08	62626.5
445.08	62708.6
444.08	62731.6
443.08	63716.1
442.08	63520.9
441.08	63104.4
440.08	63311.5
439.08	63630.3
438.08	63685.5
437.08	64433.7
436.08	64644
435.08	64804.4
434.08	64640.2
433.08	63896
432.08	64769.8
431.08	64947.7
430.08	64400.3
429.08	64455.2
428.08	64034.1
427.08	64501.8
426.08	64361.5
425.08	64155.1
424.08	64092.8
423.08	65237.6
422.08	65975.4
421.08	65351.2
420.08	64962.3
419.08	65560.6
418.08	65243.6
417.08	64778.1
416.08	63237.4
415.08	62966
414.08	63970
413.08	64611.6
412.08	64115.4
411.08	63557.6
410.08	64345.8
409.08	64748.6
408.08	64935.6
407.08	65626.1
406.08	65283.2
405.08	65239.6
404.08	64857.9
403.08	65757.8
401.766	66747.9
400.889	66454.2
399.918	66454.2
398.866	66160.5
398.08	65904.1
397.08	64855.4
396.046	64692.1
395.08	65721.7
394.08	66389.7
393.08	66274.4
392.08	66089.9
391.08	65593.4
390.08	66042.2
389.08	66645.6
388.08	66403.4
387.08	66309.1
386.08	67684.8
385.08	67250.5
384.08	65447.8
383.08	66120.4
382.08	66760
381.08	67056.5
380.08	67533.4
379.08	68148.4
378.08	68734.8
377.08	66993.9
376.08	66603.7
375.08	67441.7
374.08	67449.4
373.08	68377.9
372.08	68753.5
371.08	68387.4
370.08	68102.4
369.08	68399.3
368.08	68696.7
367.08	68384
366.08	68811.6
365.08	68824.1
364.08	69671.3
363.08	69876.9
362.08	69530.1
361.08	69317.5
360.08	69535.3
359.08	69640.3
358.08	69599.6
357.08	69892.6
356.08	69727.2
355.08	69379.4
354.08	69888.3
353.08	71066.9
352.08	70939.3
351.08	70828.8
350.08	70981.1
349.08	71964.5
348.08	72339.2
347.08	72171.6
346.08	72301.6
345.08	71112.5
344.08	70747.7
343.08	71764.2
342.08	72824.8
341.08	73480
340.08	73176.4
339.08	72150.7
338.08	72038.2
337.08	72627.5
336.08	72973.3
335.08	72820.2
334.08	72180.9
333.08	72958
332.08	72629.9
331.08	71777.2
330.08	71883.2
329.08	71614.6
328.08	72673.5
327.08	72729.2
326.08	72877.9
325.08	73810.1
324.08	73573.4
323.08	73138.1
322.08	72956.9
321.08	73261.7
320.08	73704.9
319.08	73289
318.08	73735.7
317.08	75536.3
316.08	75946.1
315.08	75599.8
314.08	76180.9
313.08	77583.1
312.08	78011.2
311.08	78677.3
310.08	79930.5
309.08	79266
308.08	77174.2
307.08	77609.4
306.08	77413.3
305.08	73566.2
304.08	69040.3
303.08	65518.8
302.08	62779.3
301.08	57948.2
300.08	52861.3
299.08	49629.2
298.08	45714.8
297.08	42456.8
296.08	40117.9
295.08	39230.6
294.08	38791.9
293.08	39846.7
292.08	42832.7
291.08	48189.4
290.08	58099.9
289.08	64092
288.08	78590
287.08	154623
286.08	318555
285.08	402609
284.08	245844
283.08	74684.8
282.08	21141.3
281.08	11636.3
280.08	8765.54
279.08	7014.16
278.08	5736.36
277.08	4935.01
276.08	4956.27
275.08	5000.1
274.08	4712.99
273.08	4649.83
272.08	4748.42
271.08	4710.84
270.08	4447.95
269.08	4354.2
268.08	4581.52
267.08	4347.07
266.08	4172.26
265.08	4291.66
264.08	4452.4
263.08	4534.68
262.08	4513.1
261.08	4479.93
260.08	4437.67
259.08	4301.87
258.08	4546.87
257.08	4278.31
256.08	4186.34
255.08	4211.78
254.08	4256.5
253.08	4227.69
252.08	4305.71
251.08	4272.78
250.08	4170.47
249.08	4346.61
248.08	4248.86
247.08	4161.95
246.08	4288.48
245.08	4161.53
244.08	4043.12
243.08	4187.52
242.08	4217.22
241.08	4192.82
240.08	4036.42
239.08	4104.16
238.08	3987.5
237.08	4006.3
236.08	4038.65
235.08	4031.88
234.08	4430.14
233.08	4726.73
232.08	4749.51
231.08	4500.31
230.08	4158.9
229.08	4211.45
228.08	4463.67
227.08	4397.73
226.08	4245.04
225.08	4203.61
224.08	4381.16
223.08	4161.08
222.08	4085.32
221.08	4036.83
220.08	4190.69
219.08	4332.22
218.08	4119.25
217.08	4036.4
216.08	4085.97
215.08	4273.25
214.08	4205.32
213.08	4226.52
212.08	4249.31
211.08	4246.52
210.08	4277.07
209.08	4019.26
208.08	4159.1
207.08	4085.18
206.08	3877.18
205.08	4280.63
204.08	4354.55
203.08	4295.92
202.08	4379.33
201.08	4385.03
200.08	4691.75
199.08	4291.81
198.08	4179.14
197.08	4293.11
196.08	4256.52
195.08	4158.34
194.08	4289.65
193.08	4443.28
192.08	4421.97
191.08	4364.34
190.08	4322.81
189.08	4381.52
188.08	4317.1
187.08	4224.93
186.08	4221.92
185.08	4439.22
184.08	4506.02
183.08	4399.88
182.08	4412.21
181.08	4338.79
180.08	4461.55
179.08	4525.56
178.08	4362.03
177.08	4452.03
176.08	4387.18
175.08	4348.9
174.08	4382.68
173.08	4320.17
172.08	4398.91
171.08	4700.39
170.08	4943.17
169.08	4833.92
168.08	4760.45
167.08	4543.97
166.08	4483.63
165.08	4639.65
164.08	4905.93
163.08	4765.06
162.08	4490.21
161.08	4220.01
160.08	4401.77
159.08	4437.33
158.08	4470.52
157.08	4566.95
156.08	4693.81
155.08	5384.57
154.08	6337.76
153.08	6221.18
152.08	5360.93
151.08	4812.52
150.08	4609.67
149.08	4443.99
148.08	4262.76
147.08	4147.79
146.08	4352.43
145.08	4539.72
144.08	4696.27
143.08	4556.04
142.08	4523.02
141.08	4737.01
140.08	4697.34
139.08	4559.36
138.08	4553.99
137.08	4452.26
136.08	4586.92
135.08	4528.31
134.08	4528.24
133.08	4521.46
132.08	4416.88
131.08	4447.67
130.08	4454.6
129.08	4439.45
128.08	4433.05
127.08	4330.21
126.08	4290.04
125.08	4454.53
124.08	4670.66
123.08	4364.96
122.08	4259.3
121.08	4405.94
120.08	4468.55
119.08	4387.73
118.08	4368.84
117.08	4483.18
116.08	4481.39
115.08	4322.93
114.08	4246.6
113.08	4354.1
112.08	4671.63
111.08	4740.05
110.08	4860.34
109.08	4857.51
108.08	4404.16
107.08	4435.79
106.08	4736.84
105.08	4826.46
104.08	5750.72
103.08	6881.35
102.08	6407.63
101.08	5293.12
100.08	4799.41
99.08	4604.81
98.08	4602.89
97.08	4576.76
96.08	4465.99
95.08	4513.21
94.08	5012.15
93.08	4764.93
92.08	4781.62
91.08	4746.27
90.08	4493.68
89.08	4632.4
88.08	4782.75
87.08	4498.45
86.08	4470.78
85.08	4674.46
84.08	4507.27
83.08	4501.54
82.08	4763.62
81.08	4892.8
80.08	4766.07
79.08	4900.88
78.08	4664.77
77.08	4685.28
76.08	5001.77
75.08	4722.94
74.08	4582.36
73.08	4795.67
72.08	4869.69
71.08	4792.01
70.08	4781.03
69.08	4810.02
68.08	4748.37
67.08	4893.29
66.08	4915.88
65.08	4853.04
64.08	4823.85
63.08	4923.4
62.08	4892.71
61.08	4780.7
60.08	4848.08
59.08	4759.24
58.08	4741.11
57.08	4800.3
56.08	5282.94
55.08	5284.7
54.08	4932.71
53.08	5330.34
52.08	5567.99
51.08	5352.78
50.08	5370.4
49.08	5416.97
48.08	5363.26
47.08	5064.26
46.08	5028.21
45.08	4953.81
44.08	5018.3
43.08	5152.56
42.08	4998.52
41.08	4874.89
40.08	4904.25
39.08	4925.37
38.08	4909.11
37.08	5013.32
36.08	4814.09
35.08	4742.28
34.08	4823.87
33.08	4898.51
32.08	4873.21
31.08	5261.09
30.08	5801.1
29.08	6738.7
28.08	7482.03
27.08	7810.8
26.08	7627.29
25.08	6612.86
24.08	5498.07
23.08	4536.17
22.08	4594.35
21.08	5560.01
20.08	6209.47
19.08	6520.26
18.08	6814.07
17.08	6900.66
16.08	6387.44
15.08	6026.59
14.08	5579.34
13.08	4546.55
12.08	3857.63
11.08	3603.07
10.08	3566.58
9.08	3583.71
8.08	3274.39
7.08	2927.23
6.08	2237.05
5.08	1486.42
4.08	843.354
3.08	548.38
2.08	328.658
1.08	136.455
0.08	78.8942
-0.92	57.8494
-1.92	28.9085
-2.92	11.8159
-3.92	16.2275
-4.92	42.0945
-5.92	29.3788
-6.92	17.5498
-7.92	21.9403
