# Supplementary material for: Machine learning-guided realization of full-color high-quantum-yield carbon quantum dots
Source: Nat Commun. 2024 Jun 6;15:4843. doi: 10.1038/s41467-024-49172-6 (PMC11156924; doi:10.1038/s41467-024-49172-6)
Supplement: Supplementary file 3 — Source Data [file 41467_2024_49172_MOESM3_ESM.zip › Source Data/SI Raw Data/Supplementary Fig. 22 Raw Data.xlsx]

## Sheet: Supplementary Fig. 22a-d 
or-CQDs
Supplementary Fig. 22a			Supplementary Fig. 22b									Supplementary Fig. 22c									Supplementary Fig. 22d
XPS survey			C1s									N1s									O1s
Binding energy (eV)	Intensity (a.u.)		Binding energy (eV)	Intensity (a.u.)								Binding energy (eV)	Intensity (a.u.)								Binding energy (eV)	Intensity (a.u.)
1352.08	57748.1		299.68	7014.72	6979.55	7024.71	6988.69	6981.49	6979.55	7035.79		411.68	9376.38	9519.98	9516.09	9577.41	9528.98	9516.09	9594.19		546.68	11017.1	--	--	--	11113.9
1351.08	58269.9		299.58	7033.15	6915.83	6962.33	6925.33	6917.88	6915.83	6973.88		411.58	9607.13	9477.54	9473.59	9535.4	9486.57	9473.59	9552.34		546.58	10958.4	11151.7	11087.7	11070.5	11168.9
1350.08	58002.3		299.48	6890.78	6857.01	6904.89	6866.89	6859.19	6857.01	6916.94		411.48	9564.76	9453.76	9449.75	9512.05	9462.83	9449.75	9529.15		546.48	11063.4	11134.4	11069.3	11051.9	11151.8
1349.08	56466.7		299.38	6724.68	6774.89	6824.18	6785.16	6777.19	6774.89	6836.75		411.38	9346.09	9448.33	9444.25	9507.05	9457.43	9444.25	9524.31		546.38	11243.2	11099.4	11033.3	11015.6	11117.1
1348.08	56880.7		299.28	6621.75	6696.48	6747.22	6707.15	6698.91	6696.48	6760.33		411.28	9354.37	9389.93	9385.79	9449.09	9399.07	9385.79	9466.52		546.28	11083.1	11079.4	11012.3	10994.3	11097.4
1347.08	57366.5		299.18	6604.09	6617.07	6669.32	6628.16	6619.65	6617.07	6682.99		411.18	9348.89	9335.54	9331.32	9395.13	9344.72	9331.32	9412.74		546.18	10833.5	11068.4	11000.2	10981.9	11086.7
1346.08	57532.2		299.08	6641.09	6552.9	6606.69	6564.42	6555.63	6552.9	6620.95		411.08	9314.82	9334.8	9330.52	9394.83	9344.02	9330.52	9412.62		546.08	10806.4	11052.3	10983	10964.4	11070.9
1345.08	58538.1		298.98	6493.75	6521.68	6577.07	6533.66	6524.57	6521.68	6591.93		410.98	9292.45	9334.35	9330	9394.83	9343.61	9330	9412.8		545.98	11027.5	11051	10980.7	10961.8	11069.9
1344.08	57426.3		298.88	6403.82	6514.93	6571.96	6527.37	6517.99	6514.93	6587.45		410.88	9342.05	9331.92	9327.49	9392.84	9341.23	9327.49	9411		545.88	11084.6	11051.8	10980.3	10961.1	11071
1343.08	55916.6		298.78	6465.66	6503.82	6562.53	6516.75	6507.05	6503.82	6578.69		410.78	9456.13	9325.33	9320.83	9386.7	9334.68	9320.83	9405.05		545.78	11056.8	11037.2	10964.7	10945.1	11056.8
1342.08	57841		298.68	6570.35	6495.82	6556.27	6509.25	6499.23	6495.82	6573.11		410.68	9564.53	9312.7	9308.13	9374.52	9322.1	9308.13	9393.08		545.68	11021.8	11013.7	10940	10920.1	11033.5
1341.08	58379		298.58	6585.54	6490.81	6553.04	6504.76	6494.42	6490.81	6570.6		410.58	9618.3	9295.4	9290.74	9357.67	9304.85	9290.74	9376.43		545.58	10846.3	11007.2	10932.4	10912.2	11027.4
1340.08	57764.9		298.48	6453.72	6477.38	6541.46	6491.87	6481.19	6477.38	6559.76		410.48	9494.04	9276.34	9271.61	9339.07	9285.85	9271.61	9358.04		545.48	10690.7	11006.9	10930.9	10910.4	11027.4
1339.08	57462.3		298.38	6378.78	6422.46	6488.43	6437.51	6426.49	6422.46	6507.52		410.38	9359.51	9259.73	9254.91	9322.92	9269.29	9254.91	9342.1		545.38	10945.4	10995.5	10918.3	10897.5	11016.4
1338.08	57102.8		298.28	6398.51	6348.14	6416.07	6363.78	6352.41	6348.14	6435.97		410.28	9230.82	9248.13	9243.23	9311.77	9257.74	9243.23	9331.18		545.28	11132.5	10989.4	10910.9	10889.7	11010.6
1337.08	56760.7		298.18	6295.74	6283.15	6353.08	6299.39	6287.65	6283.15	6373.83		410.18	9206.31	9240.87	9235.88	9304.97	9250.54	9235.88	9324.62		545.18	10894.6	10975.3	10895.7	10874.1	10996.9
1336.08	55937.1		298.08	6213.96	6234.02	6306.03	6250.9	6238.78	6234.02	6327.66		410.08	9319.91	9237.46	9232.39	9302.03	9247.2	9232.39	9321.92		545.08	10858.5	10937.1	10856.2	10834.3	10959.1
1335.08	56235		297.98	6128.74	6209.11	6283.25	6226.64	6214.14	6209.11	6305.8		409.98	9242.13	9234.34	9229.18	9299.38	9244.15	9229.18	9319.51		544.98	10823	10891.3	10809.1	10786.8	10913.6
1334.08	56292		297.88	6133.16	6205.68	6282.01	6223.88	6210.99	6205.68	6305.52		409.88	9325.42	9229.22	9223.96	9294.72	9239.09	9223.96	9315.11		544.88	10831.8	10853.4	10770	10747.3	10876.1
1333.08	57444.6		297.78	6273.96	6196.25	6274.84	6215.16	6201.87	6196.25	6299.36		409.78	9327.28	9225.39	9220.04	9291.36	9235.33	9220.04	9312.01		544.78	10849.9	10836.9	10752.2	10729.1	10860
1332.08	57812.8		297.68	6292.65	6175.62	6256.53	6195.25	6181.54	6175.62	6282.09		409.68	9108.32	9222.63	9217.17	9289.07	9232.64	9217.17	9309.99		544.68	10528.1	10834.1	10748	10724.6	10857.5
1331.08	55872.6		297.58	6213.95	6144.33	6227.64	6164.72	6150.59	6144.33	6254.29		409.58	9240.45	9216.89	9211.34	9283.81	9226.98	9211.34	9305.01		544.58	10612.8	10820.1	10732.7	10708.8	10843.9
1330.08	55763.8		297.48	6075.5	6100.66	6186.43	6121.83	6107.27	6100.66	6214.21		409.48	9395.15	9210.45	9204.79	9277.84	9220.63	9204.79	9299.33		544.48	10877.6	10796.2	10707.4	10683.2	10820.4
1329.08	56060.5		297.38	6048.67	6055.74	6144.05	6077.73	6062.72	6055.74	6173.02		409.38	9337.97	9204.78	9199.02	9272.65	9215.04	9199.02	9294.44		544.38	10818.3	10776.1	10686	10661.4	10800.8
1328.08	56674.1		297.28	6067	6025.49	6116.41	6048.32	6032.86	6025.49	6146.61		409.28	9254.24	9197.7	9191.82	9266.04	9208.04	9191.82	9288.14		544.28	10633.8	10734.8	10643.2	10618.2	10759.9
1327.08	56653.1		297.18	5971.86	6003.01	6096.62	6026.73	6010.79	6003.01	6128.12		409.18	9162.48	9192.13	9186.14	9260.95	9202.57	9186.14	9283.37		544.18	10597.6	10663.9	10570.9	10545.5	10689.4
1326.08	56277.6		297.08	5991.67	5967.77	6064.15	5992.4	5975.99	5967.77	6096.99		409.08	9123.36	9189.72	9183.61	9259.02	9200.25	9183.61	9281.77		544.08	10690.1	10591.7	10497.3	10471.4	10617.6
1325.08	57542.8		296.98	6020.34	5922.12	6021.35	5947.69	5930.79	5922.12	6055.6		408.98	9192.53	9188.7	9182.47	9258.48	9199.34	9182.47	9281.58		543.98	10531	10519.1	10423.1	10396.8	10545.4
1324.08	57180.5		296.88	5932.19	5868.22	5970.39	5894.78	5877.38	5868.22	6006.1		408.88	9248.83	9188.82	9182.47	9259.09	9199.56	9182.47	9282.53		543.88	10465.2	10428.8	10331.3	10304.6	10455.5
1323.08	56836.4		296.78	5905.43	5811.81	5917	5839.39	5821.48	5811.81	5954.25		408.78	9185.15	9188.93	9182.45	9259.68	9199.79	9182.45	9283.5		543.78	10482.6	10337.1	10238.2	10211	10364.3
1322.08	57201.6		296.68	5753.87	5774.36	5882.66	5803	5784.57	5774.36	5921.52		408.68	9232.38	9189.03	9182.42	9260.27	9200.01	9182.42	9284.47		543.68	10214.8	10282.5	10182	10154.4	10310.1
1321.08	57564.4		296.58	5631.79	5756.47	5867.98	5786.22	5767.25	5756.47	5908.5		408.58	9268.06	9189.12	9182.38	9260.85	9200.23	9182.38	9285.44		543.58	9894.24	10257.3	10155.2	10127.2	10285.4
1320.08	56581		296.48	5737.38	5744.83	5859.64	5775.72	5756.21	5744.83	5901.91		408.48	9290.11	9189.23	9182.34	9261.44	9200.46	9182.34	9286.44		543.48	9974.73	10245	10141.3	10112.7	10273.5
1319.08	56652.5		296.38	5819.37	5721.81	5840.02	5753.9	5733.83	5721.81	5884.11		408.38	9199.49	9189.34	9182.31	9262.04	9200.71	9182.31	9287.46		543.38	10214	10246.9	10141.6	10112.5	10275.9
1318.08	56441.1		296.28	5781.75	5695.36	5817.06	5728.68	5708.05	5695.36	5863.06		408.28	9144.24	9189.44	9182.26	9262.62	9200.95	9182.26	9288.49		543.28	10265.9	10248.8	10141.8	10112.3	10278.3
1317.08	56089.8		296.18	5638.79	5690.71	5816.01	5725.31	5704.1	5690.71	5864		408.18	9364.23	9189.53	9182.2	9263.21	9201.2	9182.2	9289.54		543.18	10410.8	10250.5	10141.8	10111.8	10280.5
1316.08	55548.7		296.08	5499.52	5685.02	5814.03	5720.96	5699.16	5685.02	5864.11		408.08	9309.05	9189.65	9182.16	9263.81	9201.48	9182.16	9290.62		543.08	10373.2	10252.1	10141.7	10111.2	10282.5
1315.08	55220.9		295.98	5714.11	5652.64	5785.47	5689.97	5667.58	5652.64	5837.73		407.98	9225.31	9189.74	9182.08	9264.39	9201.73	9182.08	9291.69		542.98	10323.6	10253.6	10141.5	10110.5	10284.6
1314.08	55797.6		295.88	5790.93	5649.58	5786.33	5688.35	5665.35	5649.58	5840.88		407.88	9415.14	9189.79	9181.97	9264.93	9201.97	9181.97	9292.75		542.88	10397.6	10255.2	10141.4	10109.9	10286.7
1313.08	57747.6		295.78	5619.87	5633.93	5774.73	5674.2	5650.59	5633.93	5831.66		407.78	9465.68	9189.83	9181.83	9265.46	9202.2	9181.83	9293.82		542.78	10181.4	10257	10141.4	10109.4	10289.1
1312.08	57330.4		295.68	5644.93	5572.8	5717.77	5614.64	5590.4	5572.8	5777.2		407.68	9491.59	9189.86	9181.68	9265.97	9202.42	9181.68	9294.89		542.68	10060.3	10258.9	10141.5	10108.9	10291.5
1311.08	57119.7		295.58	5570.29	5506.13	5655.38	5549.59	5524.72	5506.13	5717.43		407.58	9466.8	9189.87	9181.51	9266.47	9202.65	9181.51	9295.98		542.58	10224.6	10260.9	10141.6	10108.5	10294
1310.08	56277.7		295.48	5442.22	5474.12	5627.79	5519.27	5493.76	5474.12	5692.58		407.48	9375.24	9189.9	9181.34	9266.99	9202.9	9181.34	9297.11		542.48	10180.1	10263	10141.9	10108.2	10296.7
1309.08	55828.7		295.38	5354.25	5465.45	5623.66	5512.35	5486.21	5465.45	5691.33		407.38	9320.65	9189.97	9181.21	9267.54	9203.2	9181.21	9298.29		542.38	10214	10265	10142	10107.8	10299.2
1308.08	56758.5		295.28	5386.68	5464.16	5627.06	5512.9	5486.1	5464.16	5697.74		407.28	9271.28	9190.05	9181.08	9268.1	9203.53	9181.08	9299.52		542.28	10508.3	10266.8	10141.9	10107.1	10301.6
1307.08	56961.9		295.18	5577.98	5463.58	5631.3	5514.23	5486.78	5463.58	5705.14		407.18	9436.76	9190.13	9180.95	9268.66	9203.89	9180.95	9300.78		542.18	10514.6	10268.7	10141.8	10106.4	10304.1
1306.08	57249.2		295.08	5559.68	5462.92	5635.6	5515.55	5487.45	5462.92	5712.75		407.08	9454.26	9190.24	9180.83	9269.25	9204.27	9180.83	9302.09		542.08	10295.5	10270.6	10141.7	10105.8	10306.5
1305.08	56500.1		294.98	5608.06	5462.09	5639.87	5516.78	5488.03	5462.09	5720.51		406.98	9309.9	9190.36	9180.73	9269.85	9204.7	9180.73	9303.45		541.98	10189.7	10272.5	10141.6	10105.1	10309.1
1304.08	56712.1		294.88	5684.22	5461.18	5644.23	5518.03	5488.63	5461.18	5728.52		406.88	9221.74	9190.49	9180.62	9270.45	9205.15	9180.62	9304.85		541.88	10268.7	10274.5	10141.5	10104.4	10311.6
1303.08	56905.7		294.78	5530.83	5460.31	5648.77	5519.4	5489.35	5460.31	5736.91		406.78	9267.78	9190.63	9180.51	9271.06	9205.63	9180.51	9306.3		541.78	10423.2	10276.6	10141.5	10103.8	10314.3
1302.08	56901.9		294.68	5490.04	5459.48	5653.52	5520.91	5490.22	5459.48	5745.69		406.68	9449.65	9190.78	9180.4	9271.68	9206.14	9180.4	9307.79		541.68	10365.3	10278.7	10141.6	10103.2	10317.1
1301.08	57769.3		294.58	5467.98	5458.68	5658.46	5522.54	5491.23	5458.68	5754.88		406.58	9471.14	9190.92	9180.28	9272.28	9206.67	9180.28	9309.31		541.58	10265	10280.9	10141.6	10102.5	10319.9
1300.08	57934.9		294.48	5530.25	5457.86	5663.55	5524.27	5492.35	5457.86	5764.45		406.48	9426.1	9191.06	9180.14	9272.87	9207.22	9180.14	9310.87		541.48	10264.1	10283	10141.6	10101.9	10322.7
1299.08	57066.3		294.38	5700.28	5456.98	5668.76	5526.05	5493.53	5456.98	5774.37		406.38	9350.9	9191.19	9179.98	9273.46	9207.79	9179.98	9312.48		541.38	10314.4	10285.3	10141.6	10101.3	10325.7
1298.08	56601		294.28	5646.18	5456.1	5674.14	5527.93	5494.84	5456.1	5784.72		406.28	9383.06	9191.35	9179.84	9274.06	9208.42	9179.84	9314.15		541.28	10212	10287.9	10141.9	10100.9	10328.9
1297.08	55747.8		294.18	5495.55	5455.17	5679.66	5529.89	5496.26	5455.17	5795.48		406.18	9340.73	9191.57	9179.74	9274.71	9209.14	9179.74	9315.94		541.18	9890.55	10290.6	10142.3	10100.6	10332.2
1296.08	56823.3		294.08	5551.88	5454.14	5685.28	5531.88	5497.75	5454.14	5806.62		406.08	9118.14	9191.83	9179.68	9275.41	9209.94	9179.68	9317.83		541.08	9987.16	10293.3	10142.7	10100.3	10335.7
1295.08	57925.8		293.98	5709.6	5453.14	5691.12	5534.03	5499.43	5453.14	5818.3		405.98	9157.71	9192.11	9179.62	9276.11	9210.8	9179.62	9319.79		540.98	10297.6	10296	10143.1	10100	10339.1
1294.08	58211		293.88	5634.41	5452.14	5697.16	5536.32	5501.31	5452.14	5830.51		405.88	9342.84	9192.4	9179.55	9276.82	9211.71	9179.55	9321.83		540.88	10440.7	10298.6	10143.3	10099.5	10342.4
1293.08	58036.1		293.78	5642.43	5450.96	5703.23	5538.59	5503.22	5450.96	5843.12		405.78	9394.1	9192.69	9179.48	9277.53	9212.68	9179.48	9323.94		540.78	10548.5	10301	10143.3	10098.8	10345.6
1292.08	57770.7		293.68	5836.5	5449.65	5709.38	5540.88	5505.23	5449.65	5856.19		405.68	9416.8	9192.97	9179.37	9278.2	9213.68	9179.37	9326.11		540.68	10579.6	10303.3	10143.1	10097.8	10348.6
1291.08	58484.7		293.58	5816.3	5448.35	5715.76	5543.34	5507.5	5448.35	5869.91		405.58	9382.87	9193.22	9179.22	9278.84	9214.71	9179.22	9328.33		540.58	10436.3	10305.6	10142.9	10096.9	10351.6
1290.08	58380.8		293.48	5678.07	5447.06	5722.39	5546	5510.06	5447.06	5884.32		405.48	9488.71	9193.48	9179.06	9279.48	9215.81	9179.06	9330.65		540.48	10306.9	10308	10142.7	10095.9	10354.8
1289.08	57931.4		293.38	5590.78	5445.72	5729.19	5548.78	5512.86	5445.72	5899.4		405.38	9415.98	9193.8	9178.94	9280.15	9217.04	9178.94	9333.12		540.38	10392.2	10310.5	10142.7	10095.1	10358.1
1288.08	57701.8		293.28	5737.35	5444.39	5736.25	5551.78	5516	5444.39	5915.25		405.28	9120.98	9194.16	9178.84	9280.86	9218.39	9178.84	9335.73		540.28	10207.3	10313.3	10142.9	10094.5	10361.7
1287.08	57484.9		293.18	5805.42	5443.06	5743.56	5554.99	5519.52	5443.06	5931.94		405.18	9228.55	9194.53	9178.73	9281.57	9219.83	9178.73	9338.47		540.18	10129.9	10316.2	10143.1	10093.9	10365.3
1286.08	57005		293.08	5779.37	5441.67	5751.05	5558.34	5523.37	5441.67	5949.43		405.08	9440.77	9194.94	9178.64	9282.3	9221.41	9178.64	9341.37		540.08	10435	10318.9	10143.1	10093.1	10368.9
1285.08	57542.2		292.98	5816.57	5440.11	5758.64	5561.77	5527.5	5440.11	5967.7		404.98	9390.27	9195.4	9178.57	9283.06	9223.14	9178.57	9344.46		539.98	10676.9	10321.6	10143	10092.2	10372.4
1284.08	57862.8		292.88	5915.29	5438.34	5766.3	5565.24	5531.92	5438.34	5986.78		404.88	9197.14	9195.86	9178.48	9283.8	9224.98	9178.48	9347.69		539.88	10676.8	10324.2	10142.9	10091.2	10375.9
1283.08	58547.4		292.78	6146.24	5436.35	5774.02	5568.75	5536.67	5436.35	6006.73		404.78	9333.09	9196.33	9178.37	9284.53	9226.97	9178.37	9351.1		539.78	10523.7	10326.8	10142.5	10090	10379.3
1282.08	58008.1		292.68	6250.9	5434.08	5781.73	5572.25	5541.76	5434.08	6027.59		404.68	9354.82	9196.85	9178.27	9285.28	9229.14	9178.27	9354.73		539.68	10523.1	10329.3	10142.2	10088.8	10382.7
1281.08	58291.3		292.58	6344.56	5431.52	5789.46	5575.77	5547.25	5431.52	6049.44		404.58	9324.03	9197.41	9178.18	9286.05	9231.51	9178.18	9358.6		539.58	10517.4	10332	10142	10087.7	10386.3
1280.08	58732		292.48	6392.45	5428.75	5797.28	5579.4	5553.3	5428.75	6072.48		404.48	9330.33	9197.99	9178.09	9286.82	9234.1	9178.09	9362.73		539.48	10378	10334.8	10141.8	10086.7	10390
1279.08	58128.7		292.38	6323.21	5425.9	5805.33	5583.28	5560.15	5425.9	6096.96		404.38	9232.56	9198.62	9178	9287.6	9236.93	9178	9367.14		539.38	10515.9	10337.7	10141.7	10085.6	10393.8
1278.08	57996.5		292.28	6297.55	5422.97	5813.63	5587.45	5567.91	5422.97	6123.05		404.28	9300.62	9199.26	9177.89	9288.36	9240.01	9177.89	9371.85		539.28	10564.2	10340.6	10141.6	10084.5	10397.7
1277.08	59232.2		292.18	6382.29	5420	5822.22	5591.95	5576.74	5420	6150.91		404.18	9496.04	9199.9	9177.74	9289.09	9243.35	9177.74	9376.86		539.18	10533.8	10343.6	10141.4	10083.4	10401.6
1276.08	59175.9		292.08	6422.82	5416.91	5831.03	5596.76	5586.73	5416.91	6180.7		404.08	9696.44	9200.56	9177.56	9289.8	9247	9177.56	9382.24		539.08	10620.1	10346.5	10141.2	10082.2	10405.5
1275.08	59735.6		291.98	6606.91	5413.58	5839.96	5601.77	5597.93	5413.58	6212.49		403.98	9545.25	9201.25	9177.36	9290.5	9251.03	9177.36	9388.06		538.98	10574.1	10349.4	10140.9	10081	10409.3
1274.08	59615		291.88	6792.63	5410	5848.99	5607	5610.55	5410	6246.53		403.88	9309.36	9202	9177.17	9291.21	9255.5	9177.17	9394.37		538.88	10727.3	10352.3	10140.4	10079.5	10413.2
1273.08	58259.7		291.78	6799.33	5406.26	5858.24	5612.58	5624.93	5406.26	6283.22		403.78	9310.08	9202.83	9177	9291.95	9260.51	9177	9401.29		538.78	10896.1	10355.1	10139.9	10078	10417
1272.08	58764.4		291.68	6690.17	5402.34	5867.69	5618.52	5641.34	5402.34	6322.87		403.68	9280.36	9203.76	9176.88	9292.75	9266.14	9176.88	9408.89		538.68	10832.3	10357.9	10139.4	10076.4	10420.8
1271.08	59104.6		291.58	6762.35	5398.24	5877.36	5624.88	5660.14	5398.24	6365.89		403.58	9333.71	9204.78	9176.77	9293.57	9272.45	9176.77	9417.25		538.58	10645.2	10360.8	10138.9	10074.9	10424.8
1270.08	59035		291.48	6959.23	5394.03	5887.32	5631.75	5681.82	5394.03	6412.83		403.48	9455.74	9205.87	9176.67	9294.4	9279.54	9176.67	9426.47		538.48	10570	10363.8	10138.4	10073.4	10428.9
1269.08	60170.8		291.38	7001.49	5389.66	5897.55	5639.15	5706.85	5389.66	6464.23		403.38	9292.88	9207.05	9176.58	9295.25	9287.54	9176.58	9436.68		538.38	10623.3	10367.1	10138.1	10072	10433.2
1268.08	60088.4		291.28	7080.82	5385.14	5908.05	5647.15	5735.84	5385.14	6520.76		403.28	9171.46	9208.33	9176.5	9296.12	9296.59	9176.5	9448.04		538.28	10462.1	10370.6	10138	10070.8	10437.8
1267.08	60125		291.18	6982.49	5380.48	5918.87	5655.8	5769.55	5380.48	6583.25		403.18	9207.97	9209.69	9176.41	9296.99	9306.87	9176.41	9460.73		538.18	10411	10374.2	10138	10069.7	10442.5
1266.08	59376.4		291.08	7009.74	5375.68	5929.99	5665.18	5808.85	5375.68	6652.66		403.08	9401.18	9211.15	9176.33	9297.88	9318.6	9176.33	9474.98		538.08	10474.7	10378	10138.1	10068.6	10447.5
1265.08	59236.8		290.98	7241.72	5370.79	5941.5	5675.41	5854.88	5370.79	6730.21		402.98	9445.79	9212.7	9176.22	9298.76	9332.04	9176.22	9491.06		537.98	10392.5	10382	10138.3	10067.7	10452.6
1264.08	59856.1		290.88	7147.66	5365.89	5953.49	5686.66	5909.03	5365.89	6817.39		402.88	9464.69	9214.32	9176.06	9299.63	9347.48	9176.06	9509.3		537.88	10390.9	10386	10138.5	10066.7	10457.8
1263.08	60381.3		290.78	7051.76	5360.85	5965.83	5698.88	5972.69	5360.85	6915.69		402.78	9529.31	9216.03	9175.86	9300.49	9365.35	9175.86	9530.15		537.78	10428.1	10390.2	10138.8	10065.8	10463.2
1262.08	61395.8		290.68	7262.53	5355.56	5978.45	5712.07	6047.59	5355.56	7026.98		402.68	9539.84	9217.86	9175.64	9301.42	9386.19	9175.64	9554.19		537.68	10408.2	10394.5	10139.1	10064.9	10468.7
1261.08	61209.3		290.58	7482.86	5350.16	5991.47	5726.47	6136	5350.16	7153.62		402.58	9622.89	9219.8	9175.36	9302.43	9410.61	9175.36	9582.12		537.58	10335.2	10399	10139.4	10064	10474.4
1260.08	61299.4		290.48	7455.94	5344.58	6004.86	5742.15	6240.19	5344.58	7298.06		402.48	9820.54	9221.86	9175.03	9303.64	9439.42	9175.03	9614.86		537.48	10348	10403.7	10139.8	10063.1	10480.3
1259.08	61355.5		290.38	7473.47	5338.7	6018.52	5759.14	6362.51	5338.7	7462.78		402.38	9910.42	9224.08	9174.66	9305.23	9473.66	9174.66	9653.65		537.38	10382.7	10408.5	10140.2	10062.2	10486.5
1258.08	61357.4		290.28	7627.15	5332.61	6032.55	5777.68	6505.22	5332.61	7650.23		402.28	9773.08	9226.5	9174.27	9307.52	9514.6	9174.27	9700.08		537.28	10478.6	10413.6	10140.6	10061.3	10492.9
1257.08	60752.4		290.18	7667.34	5326.35	6046.99	5797.98	6669.64	5326.34	7861.93		402.18	9701.82	9229.16	9173.88	9310.95	9563.83	9173.88	9756.19		537.18	10406.7	10419.3	10141	10060.5	10499.8
1256.08	60529		290.08	7820.69	5319.79	6061.75	5820.14	6854.9	5319.78	8097.23		402.08	9678.21	9232.08	9173.49	9316.22	9623.28	9173.48	9824.63		537.08	10187	10425.5	10141.6	10059.7	10507.4
1255.08	61616.7		289.98	8021.4	5312.78	6076.69	5844.23	7056.38	5312.78	8351.76		401.98	9859.16	9235.29	9173.09	9324.31	9695.14	9173.06	9908.66		536.98	10100	10432.7	10142.3	10059	10515.9
1254.08	61558.6		289.88	8354.19	5305.2	6091.71	5870.38	7263.68	5305.19	8615.4		401.88	10059.6	9238.78	9172.64	9336.64	9781.79	9172.58	10012.1		536.88	10302.2	10440.9	10142.9	10058.2	10525.6
1253.08	61327		289.78	8794.84	5296.99	6106.76	5898.85	7459.18	5296.97	8870.87		401.78	10244.2	9242.57	9172.17	9355.17	9885.34	9172.01	10139.2		536.78	10539.1	10450.8	10143.5	10057.4	10536.8
1252.08	62255		289.68	8920.7	5288.15	6121.86	5929.97	7618.6	5288.11	9094.25		401.68	10350.4	9246.7	9171.68	9382.51	10006.7	9171.34	10293.6		536.68	10599.6	10462.8	10143.9	10056.4	10550.3
1251.08	62238.1		289.58	9097.28	5278.69	6137.05	5964.16	7715.69	5278.63	9259.69		401.58	10492.2	9251.21	9171.28	9421.96	10144	9170.56	10476.8		536.58	10679.6	10477.8	10144	10055.1	10566.7
1250.08	63948.2		289.48	9267.99	5268.81	6152.53	6002.06	7730.68	5268.71	9347.93		401.48	10676.3	9256.19	9171.17	9477.49	10289.6	9169.68	10685.4		536.48	10807.8	10497.2	10144	10053.6	10587.7
1249.08	64190.3		289.38	9199.52	5258.68	6168.49	6044.39	7658.86	5258.53	9354.83		401.38	10829.9	9261.72	9171.67	9553.47	10428	9168.7	10908.7		536.38	10708	10523	10144	10052.1	10614.9
1248.08	64818.2		289.28	9290.28	5248.32	6184.97	6091.77	7512.32	5248.09	9293.11		401.28	11038.2	9267.88	9173.35	9654.27	10535.4	9167.61	11128		536.28	10514.4	10557.3	10144.1	10050.6	10650.8
1247.08	64428.8		289.18	9402.17	5237.91	6202.15	6145.09	7315	5237.55	9187.5		401.18	11162	9274.78	9177.12	9783.53	10586.8	9166.38	11323.1		536.18	10531.2	10603.2	10144.2	10049.2	10698.2
1246.08	64538.8		289.08	9242.44	5227.62	6220.2	6205.35	7093.34	5227.06	9065.34		401.08	11547	9282.5	9184.44	9943.17	10567.7	9164.99	11482.8		536.08	10631.7	10664.3	10144.5	10047.8	10761
1245.08	65126.5		288.98	9118.47	5217.44	6239.09	6273.53	6869.01	5216.57	8949.38		400.98	11963	9291.28	9197.6	10132.2	10482.9	9163.49	11613.5		535.98	10702.5	10745.3	10144.7	10046.3	10843.7
1244.08	64592.9		288.88	9135.21	5207.54	6258.99	6350.97	6656.46	5206.21	8855.34		400.88	11666.8	9301.36	9219.84	10345.5	10353.7	9161.92	11734.6		535.88	10785.8	10851.8	10144.7	10044.7	10951.9
1243.08	65176.3		288.78	8957.03	5198.13	6280.05	6439.24	6463.34	5196.11	8792.43		400.78	11545.3	9312.94	9255.4	10572.4	10205.8	9160.24	11865.9		535.78	10986.9	10990.7	10144.6	10042.8	11092.5
1242.08	64976.2		288.68	8816.88	5189.27	6302.26	6540.02	6292.24	5186.23	8765.09		400.68	11997.7	9326.32	9309.72	10797.1	10059.5	9158.45	12017.3		535.68	11184.1	11169.9	10144.2	10040.5	11273.6
1241.08	64609.7		288.58	8732.72	5181.1	6325.65	6655.4	6142.86	5176.56	8775.31		400.58	12348	9341.92	9389.14	10999.6	9926.18	9156.61	12187		535.58	11562.4	11398.9	10143.3	10037.7	11504.4
1240.08	64943.4		288.48	8625.99	5173.83	6350.28	6787.92	6013.43	5167.11	8824.11		400.48	12422.9	9360.13	9500.24	11158	9810.32	9154.64	12364.8		535.48	12013	11688.1	10141.9	10034.3	11795.7
1239.08	64147.1		288.38	8629.18	5167.61	6376.07	6940.51	5901.44	5157.74	8912.41		400.38	12562.9	9381.47	9648.94	11253.3	9712.12	9152.52	12538.3		535.38	12243.1	12049.2	10140.1	10030.3	12159
1238.08	64724.3		288.28	8761.72	5162.7	6403.03	7116.84	5804.34	5148.32	9041.95		400.28	12739.5	9406.72	9839.15	11272.8	9629.92	9150.31	12697.6		535.28	12477	12494.4	10137.7	10025.5	12606.6
1237.08	65069.8		288.18	8847.27	5159.52	6431.21	7321.35	5719.72	5138.71	9215.65		400.18	12728.4	9436.77	10071.1	11209.6	9561.4	9148.04	12834.7		535.18	13117.3	13036.2	10134.5	10019.7	13151
1236.08	64994.8		288.08	9068.77	5158.51	6460.66	7559.42	5645.33	5128.66	9437.94		400.08	12783.4	9472.72	10339.7	11070	9504.16	9145.68	12949.5		535.08	13890.6	13686.8	10130.7	10012.9	13804.6
1235.08	65326.6		287.98	9511.35	5160.49	6491.79	7837.8	5579.28	5117.99	9715.39		399.98	13085.4	9515.94	10633.4	10871.3	9456.12	9143.22	13047.1		534.98	14685.3	14457.2	10125.9	10004.7	14578.4
1234.08	66171.2		287.88	9830.12	5166.66	6525.41	8164.73	5520.05	5106.61	10057		399.88	13249.5	9568.19	10934.6	10636.1	9415.56	9140.72	13132.3		534.88	15528.7	15356.4	10120	9994.86	15481.5
1233.08	68013.9		287.78	10194.1	5178.52	6562.82	8550.09	5466.22	5094.3	10474.8		399.78	13138.4	9631.56	11220.3	10387.3	9381.02	9138.14	13205.7		534.78	16535.2	16390.6	10112.9	9983.18	16520.3
1232.08	68471.1		287.68	10698.6	5197.95	6606.09	9005.46	5416.47	5080.72	10983.8		399.68	13311.5	9708.54	11464.9	10144.7	9351.37	9135.48	13263.1		534.68	17635.7	17562	10104.8	9969.44	17697.3
1231.08	68838		287.58	11621.6	5227.64	6658.73	9544.23	5369.75	5065.66	11603.4		399.58	13346.3	9802	11644.1	9922.94	9325.75	9132.81	13296.4		534.58	18967.5	18867.9	10095.4	9953.3	19009.9
1230.08	69336.2		287.48	12514.5	5271.07	6726.11	10181	5325.16	5048.9	12356.7		399.48	13151.2	9914.67	11738.7	9730.59	9303.45	9130.15	13297		534.48	20524.7	20299.8	10084.9	9934.61	20450.1
1229.08	71124.4		287.38	13261.1	5332.52	6815.81	10929.9	5281.69	5029.98	13270		399.38	13239.3	10048.4	11737.9	9571.04	9283.87	9127.47	13258.8		534.38	21803.5	21842.6	10073.5	9913.02	22003
1228.08	71973.1		287.28	14578.7	5417.51	6938.62	11801.8	5238.42	5008.45	14370.9		399.28	13246.1	10202.6	11641.5	9443.77	9266.61	9124.83	13180		534.28	23640.7	23474.3	10061	9888.09	23647.2
1227.08	71163.6		287.18	15991.3	5533.3	7109.33	12799	5194.72	4984.09	15684.1		399.18	12940.5	10371.7	11459.9	9345.7	9251.32	9122.27	13061.8		534.18	25793.3	25166.5	10048.2	9859.9	25354.8
1226.08	71172.4		287.08	17375.1	5688.68	7346.69	13906.8	5149.78	4956.41	17222.8		399.08	12767.8	10541.6	11212.1	9272.38	9237.67	9119.75	12904.5		534.08	26958.1	26884.2	10035.7	9828.4	27091.5
1225.08	71125.1		286.98	19264.8	5894.62	7673.71	15081.6	5102.82	4924.9	18978		398.98	12812.4	10685.9	10922.5	9219.04	9225.44	9117.31	12700.9		533.98	28585	28586.8	10024.1	9793.27	28817.5
1224.08	70155.8		286.88	21038.5	6164.83	8117.21	16239.7	5053.3	4889.27	20907.2		398.88	12587.1	10765.1	10616.7	9181.21	9214.5	9115.02	12432.4		533.88	30666.3	30229.9	10014.4	9754.79	30489.4
1223.08	68585.5		286.78	22963.7	6515.95	8706.09	17255.5	5000.67	4849.15	22930.8		398.78	12089.5	10763.6	10317.7	9154.95	9204.71	9112.9	12102.2		533.78	31767.8	31766.8	10008.1	9713.26	32061.7
1222.08	67496.7		286.68	25091	6968.35	9469.15	17985.2	4944.67	4804.45	24954		398.68	11668.9	10687.5	10043.6	9137.06	9195.94	9110.96	11731.3		533.68	33195.2	33150.3	10006	9668.33	33487.9
1221.08	65415.4		286.58	26644.8	7546.27	10431.2	18333.5	4885	4755.03	26930.8		398.58	11300.2	10550.7	9806.21	9125.1	9188.14	9109.28	11342.3		533.58	35191.2	34335.3	10009.8	9620.23	34724.8
1220.08	63153.6		286.48	28818.1	8278.27	11608.5	18358.6	4821.33	4700.67	28964.6		398.48	10868	10382.9	9610.75	9117.22	9181.23	9107.86	10968.6		533.48	36234.2	35282	10021.6	9569.72	35733.9
1219.08	61745.1		286.38	31037.1	9197.86	13004.1	18084.2	4753.4	4641.22	31116		398.38	10589.9	10210.7	9457.22	9112.07	9175.08	9106.65	10635.1		533.38	36428.3	35957	10043.4	9517.12	36483.3
1218.08	59122.9		286.28	33218.9	10343.5	14603.3	17365.3	4680.91	4576.47	33263.7		398.28	10399	10050.6	9341.83	9108.72	9169.61	9105.65	10353.8		533.28	36725.5	36335.6	10077.2	9462.9	36949.9
1217.08	56164.5		286.18	35778	11758.8	16369.7	16320.7	4603.46	4506.11	35534.3		398.18	10056.8	9910.09	9258.66	9106.53	9164.74	9104.84	10125.5		533.18	36946.2	36403.4	10125.7	9407.94	37121.1
1216.08	53885.1		286.08	37945.4	13491.8	18244	15097.7	4520.66	4429.81	38064.7		398.08	9893.25	9790.77	9201.04	9105.06	9160.37	9104.14	9944.81		533.08	36807.9	36152	10190.9	9352.74	36990.2
1215.08	52312.7		285.98	40774	15593.2	20144.9	13825.8	4431.74	4346.86	40955.1		397.98	9927.47	9691.09	9162.58	9104.02	9156.4	9103.53	9803.5		532.98	36564.5	35585.7	10274.5	9297.56	36562.7
1214.08	49707.7		285.88	44436.8	18114.4	21974	12594.9	4335.93	4256.54	44249.6		397.88	9913.25	9608.43	9137.83	9103.25	9152.8	9103	9693.3		532.88	36119.4	34723.2	10378.2	9242.93	35858.5
1213.08	48180.8		285.78	48065.4	21101.9	23623.3	11455	4232.49	4158.17	47938.2		397.78	9819.42	9539.96	9122.42	9102.66	9149.53	9102.54	9606.95		532.78	35119.5	33593.3	10503.4	9189.49	34907.3
1212.08	46489.2		285.68	52016.6	24589	24985	10425.4	4120.34	4050.69	51967.6		397.68	9532.1	9483.14	9113.13	9102.21	9146.55	9102.15	9538.59		532.68	33749.5	32233.2	10650.9	9137.8	33746.3
1211.08	46047.4		285.58	56313.1	28583.4	25963	9506.72	3998.56	3933.25	56251.9		397.58	9351.43	9435.79	9107.7	9101.85	9143.85	9101.82	9483.73		532.58	32232.3	30686.4	10820.6	9088.38	32418.6
1210.08	44542.9		285.48	60899.8	33050.2	26483.9	8689.9	3866.6	3805.29	60674.7		397.48	9382.21	9396.13	9104.62	9101.59	9141.41	9101.58	9439.03		532.48	30706.3	29000.1	11011.5	9041.57	30970
1209.08	43925.2		285.38	65622.7	37888.7	26504.6	7962.07	3724.25	3666.67	65079.6		397.38	9324.22	9362.72	9102.92	9101.4	9139.2	9101.39	9402.07		532.38	29394.6	27223	11221.1	8997.57	29446.5
1208.08	43645		285.28	69548.9	42909.9	25971.2	7309.82	3571.74	3517.62	69209.8		397.28	9331.68	9334.39	9101.99	9101.24	9137.17	9101.24	9371.06		532.28	27979.2	25402.8	11445.8	8956.45	27892.2
1207.08	43129.9		285.18	72938.1	47820.1	24889.1	6721.02	3409.83	3358.92	72763.3		397.18	9270.22	9310.2	9101.47	9101.12	9135.31	9101.12	9344.74		532.18	26398.9	23584.4	11680.6	8918.26	26346.8
1206.08	42470.1		285.08	75582.1	52227.3	23327.2	6186.23	3240.55	3192.64	75403.4		397.08	9140.35	9289.42	9101.17	9101.01	9133.58	9101.01	9322.15		532.08	24770.7	21807.8	11919.2	8882.93	24844.1
1205.08	41128.8		284.98	75866.8	55682	21385.5	5698.29	3066.58	3021.47	76768		396.98	9302.01	9271.45	9100.96	9100.89	9131.95	9100.89	9302.58		531.98	23449.9	20107.1	12154.1	8850.43	23410.8
1204.08	41062		284.88	74967.9	57759	19183.5	5251.66	2890.73	2848.23	76540.2		396.88	9344.68	9255.85	9100.84	9100.81	9130.46	9100.81	9285.53		531.88	22223.1	18509.8	12377	8820.73	22066
1203.08	40895.2		284.78	73063.2	58163.7	16847.7	4842.67	2716.22	2676.16	74541.8		396.78	9099.5	9242.23	9100.76	9100.74	9129.08	9100.74	9270.59		531.78	20889.9	17036	12578.7	8793.61	20821.1
1202.08	40961.1		284.68	69730.5	56818.9	14499.1	4468.76	2546.25	2508.46	70807.6		396.68	9106.54	9230.27	9100.68	9100.67	9127.79	9100.67	9257.39		531.68	19866.5	15698.8	12750.3	8768.78	19680.4
1201.08	41092.5		284.58	65757.6	53889.7	12242.5	4127.97	2383.6	2347.95	65599.9		396.58	9193.61	9219.73	9100.63	9100.62	9126.58	9100.62	9245.69		531.58	18975.5	14505.1	12883.7	8746.14	18642.6
1200.08	41127.5		284.48	60259.1	49733.7	10160.6	3819.15	2231.06	2197.42	59352.2		396.48	9145.24	9210.39	9100.58	9100.58	9125.46	9100.58	9235.27		531.48	17904.4	13456.1	12971.9	8725.7	17702.3
1199.08	41933.8		284.38	53617.1	44801	8309.49	3541.31	2090.89	2059.13	52565.3		396.38	9274.19	9202.04	9100.5	9100.5	9124.37	9100.5	9225.91		531.38	16682.8	12547.8	13009.9	8707.21	16850.5
1198.08	41989.8		284.28	47077.8	39532.7	6719.54	3293.45	1964.81	1934.81	45706.1		396.28	9406.96	9194.55	9100.4	9100.4	9123.31	9100.4	9217.46		531.28	15947.1	11772.7	12994.7	8690.44	16076.9
1197.08	42418.1		284.18	40225.4	34292.4	5397.96	3074.57	1854.06	1825.71	39141.8		396.18	9268.71	9187.82	9100.29	9100.29	9122.31	9100.29	9209.83		531.18	15517.3	11120.5	12924	8675.32	15369.2
1196.08	41596.8		284.08	33721.8	29337.3	4333.03	2882.86	1758.71	1731.92	33116.1		396.08	9233.45	9181.75	9100.18	9100.18	9121.35	9100.18	9202.92		531.08	14819.5	10579.3	12799.9	8661.73	14717.5
1195.08	40927.4		283.98	28114.1	24823	3500.02	2716.12	1678.17	1652.84	27758.8		395.98	9182.88	9176.28	9100.09	9100.09	9120.46	9100.09	9196.65		530.98	14037.2	10136.1	12627.3	8649.46	14114
1194.08	40966.5		283.88	22793.5	20823.2	2866.56	2571.75	1611.15	1587.21	23111.1		395.88	9077.69	9171.35	9100.04	9100.04	9119.65	9100.04	9190.97		530.88	13346	9777.83	12413.3	8638.4	13552.7
1193.08	41757.3		283.78	18926.6	17353.4	2397.49	2446.91	1555.96	1533.31	19153.8		395.78	9166.37	9166.87	9099.98	9099.98	9118.89	9099.98	9185.78		530.78	12895.6	9491.85	12166.1	8628.48	13029.5
1192.08	42359.3		283.68	15654.2	14392.6	2058.87	2339.04	1510.98	1489.56	15832.8		395.68	9241.65	9162.77	9099.92	9099.92	9118.14	9099.92	9181		530.68	12642.5	9266.37	11895	8619.58	12541.8
1191.08	41987.9		283.58	12513.4	11899.3	1820.13	2245.69	1474.62	1454.34	13076.7		395.58	9353.08	9159.01	9099.84	9099.84	9117.43	9099.84	9176.6		530.58	12235.8	9090.61	11609	8611.55	12088.1
1190.08	41606.6		283.48	10268.7	9822.27	1655.2	2164.51	1445.18	1425.99	10809.2		395.48	9255.36	9155.54	9099.74	9099.74	9116.72	9099.74	9172.52		530.48	11841.6	8955.1	11316.8	8604.29	11667.6
1189.08	41922.4		283.38	8442.42	8108.05	1543.44	2093.72	1421.52	1403.36	8956.66		395.38	9245.09	9152.32	9099.61	9099.61	9116.02	9099.61	9168.73		530.38	11421.9	8851.76	11026.1	8597.74	11280.2
1188.08	41798		283.28	6977.96	6704.86	1468.83	2031.71	1402.52	1385.34	7451.92		395.28	9374.81	9149.37	9099.51	9099.51	9115.36	9099.51	9165.23		530.28	11074.6	8773.85	10743.8	8591.98	10925.6
1187.08	41935.8		283.18	6016.73	5564.62	1419.31	1976.86	1387.04	1370.77	6235.51		395.18	9087.65	9146.69	9099.45	9099.45	9114.78	9099.45	9162.02		530.18	10669.7	8715.73	10475	8586.98	10603.7
1186.08	42632.6		283.08	5292.96	4644.52	1386.46	1928.05	1374.35	1358.94	5256.55		395.08	8988.62	9144.23	9099.41	9099.41	9114.25	9099.41	9159.07		530.08	10336.1	8672.74	10223.5	8582.61	10313.7
1185.08	42535.7		282.98	4543.57	3907.04	1364.47	1884.35	1363.85	1349.26	4471.93		394.98	9069.08	9141.96	9099.39	9099.39	9113.75	9099.39	9156.33		529.98	10239.8	8641.21	9992.13	8578.82	10054.5
1184.08	42578.7		282.88	3946.13	3319.74	1349.42	1844.95	1355.03	1341.21	3845.5		394.88	9199.61	9139.87	9099.38	9099.38	9113.29	9099.38	9153.79		529.88	9972.84	8618.32	9782.28	8575.61	9824.98
1183.08	42462.5		282.78	3552.39	2855.07	1338.78	1809.25	1347.55	1334.47	3347.25		394.78	9219.88	9154.65	9116.1	9116.1	9129.58	9116.1	9168.14		529.78	9606.29	8601.82	9594.48	8572.91	9623.39
1182.08	41773.4		282.68	3290.17	2489.83	1331.02	1776.8	1341.2	1328.8	2952.43		394.68	9019.7	9169.58	9132.81	9132.81	9145.89	9132.81	9182.65		529.68	9406.71	8589.98	9428.46	8570.63	9447.81
1181.08	41919.8		282.58	3032.29	2204.64	1325.14	1747.2	1335.77	1324.03	2640.65		394.58	9211.59	9184.62	9149.53	9149.53	9162.22	9149.53	9197.31		529.58	9274.07	8581.63	9283.44	8568.82	9296.25
1180.08	41857.3		282.48	2671.81	1983.39	1320.51	1720.08	1331.09	1319.97	2395.16		394.48	9328.07	9199.77	9166.25	9166.25	9178.57	9166.25	9212.09		529.48	9084.58	8575.78	9158.13	8567.39	9166.51
1179.08	41777.8		282.38	2456.42	1812.84	1316.72	1695.14	1326.99	1316.46	2202.31		394.38	9393.33	9215.03	9182.97	9182.97	9194.93	9182.97	9226.98		529.38	8999.06	8571.65	9050.86	8566.22	9056.29
1178.08	41828.3		282.28	2385.36	1682.25	1313.55	1672.14	1323.41	1313.43	2051.06		394.28	9427.44	9230.38	9199.69	9199.69	9211.31	9199.69	9241.99		529.28	8971.72	8568.71	8959.9	8565.23	8963.37
1177.08	42369.9		282.18	2293.76	1582.92	1310.86	1650.9	1320.26	1310.81	1932.52		394.18	9272.48	9245.81	9216.41	9216.41	9227.7	9216.41	9257.1		529.18	8924.7	8566.62	8883.46	8564.41	8885.67
1176.08	42571.7		282.08	2172.05	1507.84	1308.53	1631.21	1317.46	1308.51	1839.51		394.08	9251.97	9261.32	9233.13	9233.13	9244.1	9233.13	9272.3		529.08	8872.48	8565.08	8819.77	8563.7	8821.15
1175.08	42977.3		281.98	1993.04	1451.46	1306.51	1612.93	1314.97	1306.5	1766.37		393.98	9322.29	9276.91	9249.85	9249.85	9260.52	9249.85	9287.58		528.98	8814.28	8563.92	8767.14	8563.07	8767.99
1174.08	42449.8		281.88	1850.34	1409.44	1304.79	1595.99	1312.82	1304.79	1708.67		393.88	9341.32	9292.56	9266.57	9266.57	9276.95	9266.57	9302.94		528.88	8791.68	8563.07	8724.03	8562.55	8724.56
1173.08	42148.1		281.78	1748.64	1378.36	1303.38	1580.29	1310.98	1303.37	1662.88		393.78	9229	--	--	--	--	--	9264.09		528.78	8699.69	8562.36	8688.94	8562.04	8689.26
1172.08	42857.2		281.68	1680.05	1355.59	1302.26	1565.76	1309.46	1302.26	1626.29		393.68	9188.26	--	--	--	--	--	9222.14		528.68	8875.4	8561.75	8660.59	8561.56	8660.78
1171.08	43199.5		281.58	1553.13	1339.03	1301.39	1552.29	1308.2	1301.38	1596.75											528.58	8809.87	8561.28	8637.91	8561.16	8638.02
1170.08	43039.8		281.48	1474.39	1327.03	1300.66	1539.71	1307.12	1300.66	1572.53											528.48	8613.53	8560.82	8619.83	8560.76	8619.89
1169.08	42601.6		281.38	1543.95	1318.41	1300.09	1527.97	1306.2	1300.09	1552.41											528.38	8808.93	8560.34	8605.46	8560.3	8605.49
1168.08	43407.3		281.28	1437.71	1312.31	1299.67	1517.03	1305.46	1299.67	1535.46											528.28	8823.59	8559.89	8594.16	8559.87	8594.18
1167.08	43542.6		281.18	1341.39	1308	1299.35	1506.78	1304.83	1299.35	1520.91											528.18	8793.48	8559.49	8585.32	8559.47	8585.34
1166.08	43051.2		281.08	1360.75	1304.96	1299.08	1497.13	1304.27	1299.08	1508.19											528.08	8742.56	8559.08	8578.43	8559.08	8578.44
1165.08	43184.1		280.98	1364.03	1302.85	1298.9	1488.08	1303.81	1298.9	1496.94											527.98	8608.24	8558.75	8573.14	8558.74	8573.14
1164.08	43576		280.88	1336.05	1301.4	1298.76	1479.55	1303.41	1298.76	1486.84											527.88	8649.5	8558.4	8569.03	8558.39	8569.03
1163.08	43825.4		280.78	1250.03	--	--	--	--	--	1429.02											527.78	8857.24	8558.08	8565.88	8558.08	8565.88
1162.08	42903.7		280.68	1182.95	--	--	--	--	--	1353.58											527.68	8708.98	8557.85	8563.54	8557.85	8563.54
1161.08	43251.9																				527.58	8521.54	8557.56	8561.68	8557.56	8561.68
1160.08	43804.4																				527.48	8768.69	8557.17	8560.13	8557.17	8560.13
1159.08	43737.6																				527.38	8885.27	8556.8	8558.91	8556.8	8558.91
1158.08	43629.4																				527.28	8828.7	8556.37	8557.87	8556.37	8557.87
1157.08	43749.2																				527.18	8824.29	8555.85	8556.9	8555.85	8556.9
1156.08	43819.2																				527.08	8766.72	8555.35	8556.09	8555.35	8556.09
1155.08	44753																				526.98	8706.65	8554.93	8555.45	8554.93	8555.45
1154.08	44323.7																				526.88	8680.16	8554.55	8554.9	8554.55	8554.9
1153.08	43077.4																				526.78	8498.6	8554.22	8554.46	8554.22	8554.46
1152.08	44127.1																				526.68	8331.46	--	--	--	8331.63
1151.08	45175.9
1150.08	44848.9
1149.08	44281.5
1148.08	45023.6
1147.08	45878.4
1146.08	45410.9
1145.08	44484.2
1144.08	43595.7
1143.08	43787.9
1142.08	44518.2
1141.08	45146
1140.08	44939.5
1139.08	45352.8
1138.08	45564.7
1137.08	45076.9
1136.08	45152.5
1135.08	45279
1134.08	45156.2
1133.08	45261.1
1132.08	45456.8
1131.08	45698.9
1130.08	45988.1
1129.08	45853.5
1128.08	45544.7
1127.08	46090.8
1126.08	46798.8
1125.08	46439
1124.08	46207.2
1123.08	46852.5
1122.08	47079.6
1121.08	46418.6
1120.08	46605.4
1119.08	46258.3
1118.08	46442
1117.08	46576.4
1116.08	45851.9
1115.08	46586.8
1114.08	47052.4
1113.08	47788.5
1112.08	47203.5
1111.08	47016.3
1110.08	47140.7
1109.08	47022.4
1108.08	46965.4
1107.08	48074.3
1106.08	48040.2
1105.08	47669.8
1104.08	47937.2
1103.08	47604.2
1102.08	47278.3
1101.08	47405.6
1100.08	47445.7
1099.08	47070.5
1098.08	46492.7
1097.08	46702.9
1096.08	46874.8
1095.08	46950.4
1094.08	47520.5
1093.08	47068.2
1092.08	46490.7
1091.08	47414.5
1090.08	47220.6
1089.08	47480.2
1088.08	46982.7
1087.08	47832.7
1086.08	47855.5
1085.08	47637.6
1084.08	47980.1
1083.08	48039.1
1082.08	48089.3
1081.08	47687.2
1080.08	48514
1079.08	47596.4
1078.08	47397.7
1077.08	47970.9
1076.08	48083.4
1075.08	48214.5
1074.08	48618.5
1073.08	49078.1
1072.08	49815.2
1071.08	49583.2
1070.08	48883.3
1069.08	50273.3
1068.08	49517.4
1067.08	48729.8
1066.08	50074.9
1065.08	49774.8
1064.08	49585
1063.08	49917.6
1062.08	49660.7
1061.08	49126.5
1060.08	49264.2
1059.08	49841.4
1058.08	50243.2
1057.08	50502.6
1056.08	50216.3
1055.08	50203.2
1054.08	50260
1053.08	50560.4
1052.08	50322.2
1051.08	51686.8
1050.08	51410.2
1049.08	50879
1048.08	51741.4
1047.08	52391.2
1046.08	52667.2
1045.08	52551
1044.08	51929
1043.08	50819
1042.08	51201.4
1041.08	51557.6
1040.08	51962.5
1039.08	51912.3
1038.08	52953
1037.08	52805
1036.08	51848.2
1035.08	52388
1034.08	52179.5
1033.08	53118.6
1032.08	53738.9
1031.08	53960.8
1030.08	54453.8
1029.08	53946.5
1028.08	53957.3
1027.08	53618.7
1026.08	52806.4
1025.08	52935.2
1024.08	53418.3
1023.08	54480.7
1022.08	55777.7
1021.08	55632.6
1020.08	55807.6
1019.08	54322.3
1018.08	54303.9
1017.08	54973.4
1016.08	55988.8
1015.08	55941.5
1014.08	55254.1
1013.08	54792.2
1012.08	55002.2
1011.08	54711.9
1010.08	54575.2
1009.08	55530.7
1008.08	57344.6
1007.08	56903.4
1006.08	56454.3
1005.08	57924.4
1004.08	58360.3
1003.08	58269.8
1002.08	59418.1
1001.08	60059.1
1000.08	59389.3
999.08	58785.5
998.08	59054.8
997.08	58643.9
996.08	58249.7
995.08	57218.9
994.08	56683.5
993.08	56434.8
992.08	56318.1
991.08	55499.2
990.08	54281.5
989.08	54027.7
988.08	53507.5
987.08	53301.5
986.08	54131
985.08	53912.9
984.08	55152.4
983.08	56569.4
982.08	58704.9
981.08	60359.1
980.08	62387.4
979.08	63808.4
978.08	64684.3
977.08	64285.6
976.08	63830.6
975.08	62125.3
974.08	59862.9
973.08	58939.1
972.08	57014
971.08	54882.3
970.08	52446.5
969.08	50156.9
968.08	48102.3
967.08	46225.7
966.08	44356.1
965.08	44049.2
964.08	43954.2
963.08	43330.9
962.08	43459.4
961.08	42579.2
960.08	42831.2
959.08	42990.4
958.08	42834.7
957.08	42508.1
956.08	42709.5
955.08	43035.2
954.08	43377.9
953.08	43360.8
952.08	43168.4
951.08	43210.8
950.08	43678.7
949.08	43789.8
948.08	43272.7
947.08	43427.6
946.08	43876.7
945.08	43454.7
944.08	43165.5
943.08	42873
942.08	43041.6
941.08	44043.8
940.08	45026.5
939.08	44909.4
938.08	44711.1
937.08	44991.8
936.08	44748.1
935.08	44991.7
934.08	45086.3
933.08	45105.7
932.08	44099.5
931.08	44740.5
930.08	46010.2
929.08	44999.4
928.08	44563.9
927.08	44700.4
926.08	44816.2
925.08	45457.5
924.08	46129.8
923.08	45627.1
922.08	45677.1
921.08	45426.5
920.08	45214.5
919.08	46801.6
918.08	45787.9
917.08	46000.8
916.08	45026.4
915.08	45258.9
914.08	46847.1
913.08	47152.6
912.08	45609.5
911.08	46633.2
910.08	46619.6
909.08	46498.5
908.08	47730.7
907.08	47109.3
906.08	47141
905.08	46607.3
904.08	47124.8
903.08	47447.9
902.08	46781.9
901.08	46846
900.08	47870.7
899.08	48005.6
898.08	47719.7
897.08	47079.2
896.08	47275.5
895.08	48116.7
894.08	47833.7
893.08	48071.6
892.08	47684.3
891.08	47801.7
890.08	47670.4
889.08	48450.6
888.08	48084.7
887.08	48840.9
886.08	48708.3
885.08	48602.5
884.08	48514.6
883.08	48770
882.08	47618.6
881.08	48070.1
880.08	49089.9
879.08	49373
878.08	49552.7
877.08	49024.5
876.08	48722.9
875.08	49037.2
874.08	49868
873.08	49716.5
872.08	49721
871.08	49529.1
870.08	49929.4
869.08	50308.4
868.08	49908.4
867.08	50020
866.08	49801.7
865.08	50160.7
864.08	50482.1
863.08	50370.7
862.08	50144.4
861.08	49838.2
860.08	50093.7
859.08	51365.7
858.08	51192.3
857.08	50321.2
856.08	50542.9
855.08	51100.6
854.08	51142
853.08	51443.4
852.08	51198.9
851.08	51719.2
850.08	51676.8
849.08	51442.7
848.08	51345.1
847.08	50833
846.08	51559.5
845.08	51551.2
844.08	51482.2
843.08	51978.8
842.08	52244.4
841.08	51896
840.08	51630.2
839.08	51788
838.08	51997.1
837.08	52200
836.08	52301.9
835.08	52910.5
834.08	53241.4
833.08	53109.3
832.08	52981.9
831.08	52411.7
830.08	52842.5
829.08	53253.9
828.08	53986.9
827.08	54681.6
826.08	53788.4
825.08	53610.1
824.08	53211.9
823.08	53408.5
822.08	53706.6
821.08	54108.5
820.08	54697.1
819.08	54777
818.08	54921.9
817.08	54812.7
816.08	54333.9
815.08	54892.2
814.08	54599.5
813.08	54529.8
812.08	55244.7
811.08	54858.7
810.08	54889.5
809.08	55509.3
808.08	55831.4
807.08	55539.4
806.08	55349.3
805.08	55373.3
804.08	55033.2
803.08	56442.2
802.08	56274.2
801.08	55625.2
800.08	56022.6
799.08	56312.4
798.08	56628.3
797.08	56890.5
796.08	57374.8
795.08	56935.5
794.08	56761.2
793.08	56395.9
792.08	56942.1
791.08	57416
790.08	57364.2
789.08	58558.8
788.08	58204.8
787.08	57680.1
786.08	57635.8
785.08	58370.5
784.08	58314.7
783.08	58002.9
782.08	57864.5
781.08	58483.8
780.08	58880.2
779.08	58292.9
778.08	58613.6
777.08	58195.5
776.08	58290.9
775.08	57990.1
774.08	58818.8
773.08	59985.5
772.08	59745
771.08	58998.4
770.08	58953.6
769.08	59570.2
768.08	58728
767.08	59540.2
766.08	59538.5
765.08	59421.6
764.08	60060.6
763.08	59524.9
762.08	59427.4
761.08	60796.5
760.08	60759.7
759.08	60361.5
758.08	60959.7
757.08	61024.5
756.08	60917
755.08	60956.9
754.08	60257.9
753.08	60403.9
752.08	60408.6
751.08	60886.5
750.08	61407.1
749.08	61911.8
748.08	62115.3
747.08	61772.2
746.08	61747.8
745.08	62606.9
744.08	61881.3
743.08	61914.4
742.08	61598.5
741.08	61989.9
740.08	61987.1
739.08	62830
738.08	62587.1
737.08	61479.4
736.08	62053.8
735.08	62969.1
734.08	62442
733.08	62158.3
732.08	62672.6
731.08	63226.9
730.08	63164.9
729.08	62835.3
728.08	63692
727.08	63497.2
726.08	64088.4
725.08	63903
724.08	63229.4
723.08	63046.2
722.08	63134.4
721.08	64090.8
720.08	65129.4
719.08	63939.8
718.08	63977.3
717.08	64945.9
716.08	65043
715.08	64289.3
714.08	64435.2
713.08	64754.2
712.08	65319.3
711.08	65406.6
710.08	64715.3
709.08	65010.2
708.08	65543.9
707.08	65046.3
706.08	65704
705.08	65886.3
704.08	65365.4
703.08	64890
702.08	65770.6
701.08	66111.4
700.08	66716.9
699.08	67388.6
698.08	66953.2
697.08	67304.2
696.08	67840.1
695.08	67834.6
694.08	68206.6
693.08	68938.4
692.08	68417.3
691.08	66980.5
690.08	66110.5
689.08	67701.1
688.08	68538.8
687.08	68407.7
686.08	68160.5
685.08	67705.3
684.08	68273.5
683.08	67937.4
682.08	67664
681.08	68980.2
680.08	68889.6
679.08	69137.6
678.08	69147.6
677.08	68910.7
676.08	70089.1
675.08	69062.8
674.08	68269
673.08	69269.6
672.08	68817.6
671.08	68813.9
670.08	69465.5
669.08	69659.4
668.08	69830.9
667.08	70929.4
666.08	71544.2
665.08	71348
664.08	71945.4
663.08	72226.2
662.08	70757.7
661.08	71628.2
660.08	71319.7
659.08	70180.1
658.08	70592.4
657.08	71886.6
656.08	72529.1
655.08	71478.9
654.08	71744.4
653.08	71528.2
652.08	72017.2
651.08	72691.4
650.08	72410.2
649.08	72199.3
648.08	73485.9
647.08	73427.9
646.08	72457
645.08	72357.9
644.08	72712
643.08	73605.1
642.08	74108.6
641.08	73131.4
640.08	73417.8
639.08	73273.7
638.08	73442.6
637.08	73360.2
636.08	74481.1
635.08	74694.6
634.08	73858.3
633.08	73654.7
632.08	73906
631.08	73695
630.08	74381.7
629.08	74905.1
628.08	74315
627.08	74859.1
626.08	74494.2
625.08	74803.8
624.08	75266.8
623.08	74921.6
622.08	75002.5
621.08	76569.4
620.08	76408
619.08	75476.5
618.08	76815.8
617.08	76088.4
616.08	75350.7
615.08	76684.7
614.08	76629.6
613.08	76619.1
612.08	75882.9
611.08	74777.2
610.08	76291.5
609.08	76720.9
608.08	76093.3
607.08	76307.2
606.08	76797.4
605.08	77995.2
604.08	78402.7
603.08	77886.8
602.08	77725.3
601.08	76291.3
600.08	76772.8
599.08	77979.7
598.08	78030.6
597.08	77734.8
596.08	78542.3
595.08	78917.2
594.08	78173.3
593.08	78042.4
592.08	78435.3
591.08	79584.1
590.08	80303.3
589.08	79157.1
588.08	78793
587.08	80096.8
586.08	80420.7
585.08	79063.1
584.08	79088.9
583.08	79697.2
582.08	79913.7
581.08	79759
580.08	79719.7
579.08	79967
578.08	80588.9
577.08	80406
576.08	80674.3
575.08	80431.1
574.08	79673.1
573.08	79132.6
572.08	78593.4
571.08	79301.7
570.08	80068.3
569.08	79949.4
568.08	79526
567.08	79446.3
566.08	80487.5
565.08	79946.5
564.08	80458.7
563.08	81470.5
562.08	81612.6
561.08	82241.6
560.08	84005.7
559.08	85209
558.08	85171.3
557.08	84713.9
556.08	85046.8
555.08	84289.5
554.08	83981.5
553.08	82559.5
552.08	81864.8
551.08	79848.7
550.08	77865.2
549.08	76635.9
548.08	74716.7
547.08	73462
546.08	72906.5
545.08	71577.7
544.08	69563.9
543.08	68573.9
542.08	69213.8
541.08	70279.5
540.08	70582.5
539.08	70416.4
538.08	71440.5
537.08	71611
536.08	78016.7
535.08	112300
534.08	182008
533.08	208389
532.08	159515
531.08	103520
530.08	72583.3
529.08	61471.5
528.08	58397.9
527.08	57973.9
526.08	57555.2
525.08	58271.2
524.08	57671
523.08	57225.1
522.08	57228.9
521.08	56739.8
520.08	57049.8
519.08	56887.7
518.08	57042.7
517.08	57497.6
516.08	58116.9
515.08	58821.1
514.08	58100.9
513.08	57844.6
512.08	58406.1
511.08	57669
510.08	58312.1
509.08	58615.2
508.08	59150.8
507.08	58802.1
506.08	59140.7
505.08	58960.4
504.08	58274
503.08	58016.8
502.08	59046.3
501.08	58458.5
500.08	58281.2
499.08	58936.7
498.08	59607.8
497.08	60187.9
496.08	60503.8
495.08	60158.3
494.08	59027.9
493.08	59014
492.08	59171.8
491.08	59821.5
490.08	59583.2
489.08	59751.3
488.08	59006.8
487.08	59628.8
486.08	60982.1
485.08	59813.9
484.08	60828.5
483.08	61759
482.08	60687.3
481.08	60259.9
480.08	60711.6
479.08	60455.3
478.08	60974.8
477.08	60449.2
476.08	60344.7
475.08	60864.5
474.08	60646
473.08	59739.4
472.08	60321.5
471.08	60581.5
470.08	61714.8
469.08	61541.2
468.08	59622.4
467.08	59958.4
466.08	60618.4
465.08	61012.4
464.08	61527.5
463.08	61578.2
462.08	61379.5
461.08	61819.6
460.08	61830.7
459.08	61663.7
458.08	60925.9
457.08	61079.7
456.08	61681.4
455.08	61827.4
454.08	61898.9
453.08	62247.5
452.08	61837.3
451.08	61505.9
450.08	62992.5
449.08	63802
448.08	62983.5
447.08	62974.7
446.08	63303.4
445.08	63895.8
444.08	63531.8
443.08	62955.2
442.08	62801.9
441.08	63788.3
440.08	63924
439.08	63803.2
438.08	64044.4
437.08	63304.2
436.08	63511.6
435.08	63796.4
434.08	63281.9
433.08	64227
432.08	64358.1
431.08	63891.4
430.08	64306.8
429.08	65616.8
428.08	66596
427.08	65805.6
426.08	65236.1
425.08	65072.9
424.08	65375
423.08	66306.4
422.08	66354.3
421.08	65594.3
420.08	65655.3
419.08	65590.7
418.08	65635.7
417.08	64413.6
416.08	63759.4
415.08	63933.7
414.08	63958
413.08	63296.4
412.08	63488.4
411.08	62733
410.08	63129.3
409.08	63703
408.08	64458.6
407.08	64646
406.08	65522.3
405.08	65460.7
404.08	65470.7
403.08	65188.3
402.08	70093.5
401.08	79753.7
400.08	85566.8
399.08	81009.6
398.08	70758
397.08	64911.4
396.08	63051
395.08	61974.5
394.08	61783.6
393.08	62236.8
392.08	63505
391.08	62901.4
390.08	62755.2
389.08	64033.9
388.08	64029.2
387.08	64124.5
386.08	64234.1
385.08	64504.6
384.08	64487.2
383.08	63656.5
382.08	63699.8
381.08	63615.3
380.08	64276.5
379.08	64678.7
378.08	65325.9
377.08	65538.6
376.08	65558.3
375.08	65208
374.08	64901.8
373.08	65045
372.08	64957.1
371.08	64224.9
370.08	64986.9
369.08	65554.1
368.08	66147.2
367.08	66455.8
366.08	67248
365.08	66445.4
364.08	66013.2
363.08	65848.3
362.08	65602.2
361.08	65349.8
360.08	65712.1
359.08	66737.4
358.08	67372.7
357.08	67151.9
356.08	66454.6
355.08	68440.8
354.08	68115.8
353.08	66817.3
352.08	67482.9
351.08	67501.5
350.08	68036.6
349.08	67630.4
348.08	67776.5
347.08	68981.4
346.08	69232.3
345.08	69481.2
344.08	68154.5
343.08	67845.5
342.08	68955.4
341.08	69590.6
340.08	69910
339.08	70058.1
338.08	70262.3
337.08	70615.6
336.08	70898.2
335.08	70310.6
334.08	69732.5
333.08	69695.4
332.08	68978.5
331.08	70171.6
330.08	70394.9
329.08	69596.6
328.08	69473.3
327.08	69938.4
326.08	70092.6
325.08	70431.4
324.08	70598.5
323.08	71102.2
322.08	70918.2
321.08	70818.9
320.08	71327.8
319.08	72553.1
318.08	72880.4
317.08	72589.7
316.08	72405
315.08	72718
314.08	73571.7
313.08	75786.9
312.08	74984
311.08	75141.8
310.08	75683.5
309.08	75958.2
308.08	74976.4
307.08	73577.4
306.08	70927.1
305.08	67386.7
304.08	65374.2
303.08	61366.9
302.08	56825.6
301.08	53520.2
300.08	50262.4
299.08	47082.8
298.08	44371.2
297.08	42972.1
296.08	41079.3
295.08	40196.5
294.08	40245.2
293.08	43106.4
292.08	47650.3
291.08	53045.4
290.08	59689.7
289.08	64031
288.08	82442.2
287.08	155271
286.08	297189
285.08	372357
284.08	222861
283.08	68212.3
282.08	19855.6
281.08	10865.9
280.08	8266.99
279.08	6703.78
278.08	5391.32
277.08	5112.02
276.08	5040.83
275.08	4560.63
274.08	4422.26
273.08	4371.31
272.08	4398.6
271.08	4410.74
270.08	4348.24
269.08	4601.8
268.08	4602.36
267.08	4570.6
266.08	4601.13
265.08	4491.65
264.08	4283.85
263.08	4460.25
262.08	4381.39
261.08	4310.04
260.08	4333.6
259.08	4394.88
258.08	4334.95
257.08	4407.04
256.08	4081.02
255.08	4177.18
254.08	4228.1
253.08	4301.62
252.08	4610.03
251.08	4387.76
250.08	4118.63
249.08	4034.6
248.08	4121.88
247.08	4210.66
246.08	4401.72
245.08	4356.82
244.08	4031.37
243.08	4017.92
242.08	3988.89
241.08	3917.95
240.08	4015.93
239.08	3858.73
238.08	3949.69
237.08	4205.13
236.08	4230
235.08	4123.91
234.08	4508.92
233.08	4751.63
232.08	4290.63
231.08	4295.95
230.08	4410.73
229.08	4109.99
228.08	4313.22
227.08	4123.92
226.08	4176.24
225.08	4379.86
224.08	4179.5
223.08	4196.54
222.08	4115.4
221.08	4102.2
220.08	4154.72
219.08	4048.53
218.08	4220.89
217.08	4295.51
216.08	4042.56
215.08	3753.92
214.08	3920.21
213.08	4220.34
212.08	4148.08
211.08	4235.67
210.08	4056.62
209.08	3822.78
208.08	4073.04
207.08	3824.6
206.08	4044.81
205.08	4410.64
204.08	4229.12
203.08	4258.22
202.08	4417.31
201.08	4357.07
200.08	4627.03
199.08	4641.18
198.08	4462.25
197.08	4525.18
196.08	4388.08
195.08	4367.45
194.08	4535.09
193.08	4195.09
192.08	4221.99
191.08	4155.78
190.08	4217.77
189.08	4132.71
188.08	4051.23
187.08	4175.78
186.08	4055.15
185.08	4068.66
184.08	4235.36
183.08	4093.21
182.08	4233.13
181.08	4254.98
180.08	4400.69
179.08	4353.34
178.08	4111.34
177.08	4209.87
176.08	4447.26
175.08	4266.83
174.08	4226.96
173.08	4166.62
172.08	4347.18
171.08	4455.48
170.08	4554.94
169.08	4558.76
168.08	4773.47
167.08	4687.74
166.08	4688.05
165.08	4479.58
164.08	4451.59
163.08	4363.62
162.08	4305.87
161.08	4328.66
160.08	4099.21
159.08	4384.73
158.08	4590.39
157.08	4475.94
156.08	4863.27
155.08	5764.57
154.08	6398.22
153.08	6187.55
152.08	5001.35
151.08	4671.71
150.08	4304.21
149.08	4277.87
148.08	4278.79
147.08	4342.88
146.08	4188.76
145.08	3935.03
144.08	4126.96
143.08	4412
142.08	4371.56
141.08	4377.32
140.08	4101.9
139.08	4375.67
138.08	4564.2
137.08	4634.7
136.08	4635.5
135.08	4643.91
134.08	4604.82
133.08	4236.88
132.08	4171.94
131.08	4352.72
130.08	4398.73
129.08	4525.98
128.08	4398.54
127.08	4340.13
126.08	4485.32
125.08	4429.43
124.08	4350.49
123.08	4466.49
122.08	4570.77
121.08	4613.37
120.08	4739.34
119.08	4571.12
118.08	4287.98
117.08	4505.4
116.08	4435.21
115.08	4671.74
114.08	4584.86
113.08	4420.83
112.08	4530.07
111.08	4226.3
110.08	4194.51
109.08	4311.47
108.08	4364.41
107.08	4359.93
106.08	4496.32
105.08	4715.89
104.08	5649.7
103.08	6556.83
102.08	6236.14
101.08	5259.16
100.08	4762.35
99.08	4626.81
98.08	4697.59
97.08	4749.77
96.08	4777.94
95.08	4476.57
94.08	4474.45
93.08	4345.82
92.08	4452.69
91.08	4309.44
90.08	4358.41
89.08	4516.84
88.08	4338.17
87.08	4431.1
86.08	4673.31
85.08	4746.24
84.08	4491.59
83.08	4220.44
82.08	4297.63
81.08	4366.46
80.08	4315.38
79.08	4499.14
78.08	4482.31
77.08	4540.71
76.08	4661.89
75.08	4435.98
74.08	4433.34
73.08	4503.24
72.08	4405.88
71.08	4718.19
70.08	4737.72
69.08	4355.01
68.08	4361.04
67.08	4612.31
66.08	4555.45
65.08	4941.03
64.08	4756.79
63.08	4857.7
62.08	4925.52
61.08	4761.47
60.08	4799.96
59.08	4557.53
58.08	4659.11
57.08	4894.95
56.08	4769.25
55.08	4635.89
54.08	4971.46
53.08	5078.26
52.08	4978.02
51.08	4956.38
50.08	5113.45
49.08	5176.75
48.08	4829.18
47.08	5000.62
46.08	5182.66
45.08	4804.04
44.08	4719.33
43.08	4882.46
42.08	4742.75
41.08	4915.56
40.08	4765.38
39.08	4831.59
38.08	4835.21
37.08	4834.66
36.08	4668.29
35.08	4753.49
34.08	4654
33.08	4508.06
32.08	4682.78
31.08	4737.81
30.08	5299.34
29.08	6116.18
28.08	6970.32
27.08	7425.53
26.08	7427.46
25.08	6627.92
24.08	5565.92
23.08	5131.81
22.08	4972.12
21.08	5345.16
20.08	5889.73
19.08	6293.47
18.08	6392.56
17.08	6142.94
16.08	5518.32
15.08	5151.85
14.08	5215.09
13.08	4923.5
12.08	4231.91
11.08	3554.96
10.08	3310.29
9.08	3323.47
8.08	2898.91
7.08	2602.76
6.08	2114.4
5.08	1655.5
4.08	975.624
3.08	625.599
2.08	391.139
1.08	126.328
0.08	52.5613
-0.92	45.5668
-1.92	23.752
-2.92	33.3536
-3.92	36.9399
-4.92	39.7468
-5.92	22.7222
-6.92	25.5125
-7.92	32.9112
