# Supplementary material for: Machine learning-guided realization of full-color high-quantum-yield carbon quantum dots
Source: Nat Commun. 2024 Jun 6;15:4843. doi: 10.1038/s41467-024-49172-6 (PMC11156924; doi:10.1038/s41467-024-49172-6)
Supplement: Supplementary file 3 — Source Data [file 41467_2024_49172_MOESM3_ESM.zip › Source Data/SI Raw Data/Supplementary Fig. 23 Raw Data.xlsx]

## Sheet: Supplementary Fig. 23a-d 
r-CQDs
Supplementary Fig. 23a			Supplementary Fig. 23b									Supplementary Fig. 23c									Supplementary Fig. 23d
XPS survey			C1s									N1s									O1s
Binding energy (eV)	Intensity (a.u.)		Binding energy (eV)	Intensity (a.u.)								Binding energy (eV)	Intensity (a.u.)								Binding energy (eV)	Intensity (a.u.)
1352.08	58472.8		299.88	7522.47	--	--	--	--	--	7551.8		411.88	10357.1	--	--	--	--	--	10463.1		546.88	11956.3	--	--	--	12182.5
1351.08	57203.7		299.78	7349.2	7410.65	7407.22	7395.93	7394.43	7394.42	7424.96		411.78	10009.2	10252.7	10357.5	10255.6	10252.7	10252.7	10360.5		546.78	11831.8	11957.6	12155.5	11943.5	12169.6
1350.08	56074.8		299.68	7360.14	7334.92	7331.34	7319.64	7318.04	7318.04	7349.83		411.68	10433.8	10252.2	10358.8	10255.2	10252.2	10252.2	10361.9		546.68	12080	11952.4	12150.4	11938.3	12164.5
1349.08	59013.1		299.58	7345.88	7306.91	7303.17	7291.05	7289.34	7289.34	7322.44		411.58	10210.6	10251.6	10360	10254.7	10251.6	10251.6	10363.1		546.58	11905.8	11905	12102.9	11890.9	12117
1348.08	58450.8		299.48	7195.92	7301.9	7298	7285.45	7283.63	7283.63	7318.1		411.48	10231.9	10250.3	10360.5	10253.4	10250.3	10250.3	10363.7		546.48	11919.8	11861.8	12059.8	11847.7	12073.9
1347.08	57758.2		299.38	7195.56	7242.9	7238.84	7225.83	7223.9	7223.89	7259.79		411.38	10306.1	10206.5	10318.7	10209.8	10206.5	10206.5	10321.9		546.38	11717.1	11749.2	11947.1	11735.1	11961.2
1346.08	58050.1		299.28	7321.09	7165.94	7161.7	7148.23	7146.17	7146.17	7183.54		411.28	10067.1	10206.4	10320.4	10209.7	10206.4	10206.4	10323.8		546.28	11615.9	11722.3	11920.3	11708.2	11934.4
1345.08	58195.1		299.18	7067.44	7097.01	7092.58	7078.62	7076.44	7076.43	7115.35		411.18	10216.8	10205.5	10321.5	10209	10205.5	10205.5	10325		546.18	11516.8	11720.3	11918.3	11706.2	11932.4
1344.08	58228.3		299.08	6956.94	7022.43	7017.82	7003.36	7001.04	7001.03	7041.56		411.08	10357.2	10203.9	10321.8	10207.4	10203.9	10203.9	10325.4		546.08	11771.7	11710.7	11908.6	11696.6	11922.7
1343.08	58932.8		298.98	6848.24	6916.77	6911.96	6896.99	6894.52	6894.51	6936.71		410.98	10376.2	10201.2	10321.2	10204.9	10201.2	10201.2	10324.8		545.98	12008.4	11698.8	11896.7	11684.7	11910.8
1342.08	56799.7		298.88	6811.44	6897.58	6892.56	6877.05	6874.43	6874.42	6918.37		410.88	10496.4	10198.1	10320.1	10201.8	10198.1	10198.1	10323.8		545.88	11682.3	11681	11878.9	11666.9	11893
1341.08	57147.6		298.78	6788.47	6867.61	6862.37	6846.31	6843.52	6843.51	6889.28		410.78	10152.7	10193.8	10317.8	10197.6	10193.8	10193.8	10321.7		545.78	11628.8	11632.8	11830.7	11618.7	11844.8
1340.08	58842.8		298.68	6966.99	6858.77	6853.31	6836.68	6833.72	6833.7	6881.37		410.68	10425.8	10187.9	10314.1	10191.9	10187.9	10187.9	10318.1		545.68	11901	11576.8	11774.8	11562.7	11788.9
1339.08	57974.3		298.58	6802.4	6841.03	6835.33	6818.12	6814.97	6814.95	6864.6		410.58	10638.5	10182.2	10310.5	10186.2	10182.2	10182.2	10314.5		545.58	11669.8	11538.2	11736.2	11524.1	11750.3
1338.08	58041.3		298.48	6799.22	6830.65	6824.71	6806.89	6803.55	6803.52	6855.23		410.48	10335.1	10177.4	10307.8	10181.5	10177.4	10177.4	10312		545.48	11478.1	11493.1	11691.1	11479	11705.2
1337.08	57450.8		298.38	6717.69	6768.34	6762.14	6743.69	6740.14	6740.11	6793.96		410.38	10279.7	10172.2	10304.9	10176.5	10172.2	10172.2	10309.2		545.38	11614.2	11466.9	11664.9	11452.8	11679
1336.08	56864.9		298.28	6731.31	6742.02	6735.55	6716.45	6712.69	6712.66	6768.74		410.28	10206.4	10166.5	10301.4	10170.9	10166.5	10166.5	10305.8		545.28	11133.7	11465.7	11663.7	11451.6	11677.8
1335.08	55600.3		298.18	6649.94	6734.4	6727.65	6707.88	6703.89	6703.85	6762.27		410.18	10495.8	10161.5	10298.7	10166.1	10161.5	10161.5	10303.3		545.18	11368.3	11461.8	11659.8	11447.7	11673.9
1334.08	55595.3		298.08	6665.11	6709.98	6702.94	6682.48	6678.25	6678.2	6739.05		410.08	10473.1	10158.4	10298	10163.1	10158.4	10158.4	10302.7		545.08	11753.1	11457.9	11655.9	11443.8	11670
1333.08	57421.2		297.98	6755.19	6639.39	6632.05	6610.88	6606.39	6606.33	6669.71		409.98	9941.76	10155.8	10297.7	10160.6	10155.8	10155.8	10302.5		544.98	11443.7	11445.7	11643.6	11431.6	11657.7
1332.08	57653.3		297.88	6589.46	6579.07	6571.41	6549.5	6544.75	6544.68	6610.69		409.88	10181.3	10151.9	10296.2	10156.8	10151.9	10151.9	10301.2		544.88	11903.7	11421.2	11619.2	11407.1	11633.3
1331.08	57949.8		297.78	6371.97	6499.05	6491.06	6468.38	6463.35	6463.27	6532.03		409.78	10441.1	10148.5	10295.3	10153.6	10148.5	10148.5	10300.4		544.78	11536.5	11394.3	11592.3	11380.2	11606.3
1330.08	57796.1		297.68	6341.67	6390.92	6382.59	6359.13	6353.8	6353.7	6425.33		409.68	10374.6	10146.1	10295.4	10151.4	10146.1	10146.1	10300.6		544.68	11342	11365.8	11563.7	11351.7	11577.8
1329.08	56120.8		297.58	6258.07	6322.28	6313.59	6289.31	6283.67	6283.56	6358.17		409.58	10253.5	10142.1	10293.9	10147.5	10142.1	10142.1	10299.3		544.58	11686.4	11328.4	11526.4	11314.3	11540.5
1328.08	57428.2		297.48	6207.35	6321.18	6312.12	6286.99	6281.03	6280.9	6358.62		409.48	10260.6	10138.3	10292.7	10143.8	10138.3	10138.3	10298.2		544.48	11650.6	11298.9	11496.8	11284.8	11510.9
1327.08	57645.2		297.38	6238.73	6315.8	6306.34	6280.35	6274.04	6273.89	6354.86		409.38	10124.1	10134.6	10291.6	10140.3	10134.6	10134.6	10297.3		544.38	11431.8	11271.2	11469.1	11257.1	11483.2
1326.08	55825.5		297.28	6410.48	6304.66	6294.8	6267.91	6261.24	6261.06	6345.42		409.28	10401.1	10133.3	10292.9	10139.1	10133.3	10133.3	10298.8		544.28	11331.5	11241.8	11439.8	11227.7	11453.9
1325.08	56444.6		297.18	6385.93	6287.78	6277.49	6249.68	6242.63	6242.42	6330.31		409.18	9885.84	10131.1	10293.5	10137.2	10131.2	10131.1	10299.5		544.18	11283	11219.2	11417.2	11205.1	11431.3
1324.08	57343.9		297.08	6277.2	6263.24	6252.52	6223.75	6216.31	6216.06	6307.63		409.08	10407.4	10129.4	10294.6	10135.6	10129.4	10129.4	10300.8		544.08	11294.3	11207.7	11405.7	11193.6	11419.8
1323.08	58141		296.98	6236.83	6231.15	6219.96	6190.2	6182.35	6182.06	6277.47		408.98	10169.5	10128.3	10296.2	10134.7	10128.3	10128.3	10302.6		543.98	11123.7	11206.9	11404.9	11192.8	11419
1322.08	58192.6		296.88	6237.13	6205.59	6193.92	6163.14	6154.86	6154.53	6253.93		408.88	10006.4	10128.3	10299.1	10134.8	10128.3	10128.3	10305.6		543.88	10935.7	11204.8	11402.8	11190.7	11416.9
1321.08	56760.7		296.78	6126.01	6182.01	6169.84	6138.02	6129.28	6128.89	6232.48		408.78	10172.4	10128.1	10301.8	10134.8	10128.1	10128.1	10308.5		543.78	11370.6	11198.6	11396.6	11184.5	11410.7
1320.08	56623.3		296.68	6207.18	6153.15	6140.45	6107.54	6098.33	6097.88	6205.82		408.68	10419	10128	10304.6	10134.9	10128	10128	10311.5		543.68	11447	11191.5	11389.4	11177.4	11403.5
1319.08	57556.1		296.58	6236.65	6130.34	6117.11	6083.08	6073.37	6072.85	6185.34		408.58	10194.5	10127.9	10307.5	10135	10127.9	10127.9	10314.6		543.58	11300.7	11182	11380	11167.9	11394.1
1318.08	57069		296.48	5971.39	6105.34	6091.54	6056.35	6046.14	6045.53	6162.76		408.48	10090	10127.7	10310.4	10135.1	10127.7	10127.7	10317.7		543.48	11181.4	11161.3	11359.3	11147.2	11373.4
1317.08	57481.9		296.38	6143.23	6077.08	6062.68	6026.3	6015.56	6014.86	6137.04		408.38	10195.9	10127.4	10313.2	10135	10127.5	10127.4	10320.8		543.38	11388.5	11146.4	11344.4	11132.3	11358.5
1316.08	58455.6		296.28	6043.37	6055.47	6040.45	6002.85	5991.54	5990.74	6118.09		408.28	10530.8	10127.1	10316	10134.9	10127.1	10127.1	10323.9		543.28	11014.7	11142.6	11340.6	11128.5	11354.7
1315.08	56970.4		296.18	5934.21	6040.01	6024.35	5985.48	5973.6	5972.67	6105.42		408.18	10675.4	10126.8	10318.9	10134.8	10126.8	10126.8	10327		543.18	10879.9	11138.3	11336.3	11124.2	11350.4
1314.08	57541.9		296.08	5997.28	6019.03	6002.7	5962.52	5950.05	5948.98	6087.36		408.08	10211.4	10126.4	10321.7	10134.7	10126.4	10126.4	10330.1		543.08	11295.8	11125.9	11323.9	11111.9	11338
1313.08	57514		295.98	5965.53	5994.35	5977.32	5935.79	5922.71	5921.48	6065.74		407.98	10321	10126	10324.7	10134.5	10126	10126	10333.2		542.98	11511.9	11117.6	11315.5	11103.5	11329.6
1312.08	57170.7		295.88	6084.65	5963.95	5946.19	5903.28	5889.55	5888.14	6038.55		407.88	10165.7	10125.5	10327.6	10134.4	10125.6	10125.5	10336.4		542.88	11148.6	11111.9	11309.9	11097.8	11324
1311.08	57695.9		295.78	6009.57	5927.69	5909.16	5864.82	5850.44	5848.82	6005.65		407.78	10651.1	10125.2	10330.6	10134.2	10125.2	10125.2	10339.7		542.78	10844.4	11097.8	11295.8	11083.7	11309.9
1310.08	57732.3		295.68	5885.14	5885.28	5865.96	5820.14	5805.09	5803.23	5966.78		407.68	10510.3	10124.7	10333.7	10134.1	10124.7	10124.7	10343		542.68	11226.6	11080.6	11278.5	11066.5	11292.6
1309.08	56978.6		295.58	5936.39	5841.4	5821.25	5773.91	5758.17	5756.04	5926.61		407.58	10492.6	10124.1	10336.6	10133.8	10124.2	10124.1	10346.3		542.58	11365.7	11068	11266	11053.9	11280.1
1308.08	56051.8		295.48	5803.73	5805.94	5784.94	5736.03	5719.58	5717.15	5895.05		407.48	10640.5	10123.5	10339.7	10133.5	10123.6	10123.5	10349.6		542.48	11222.5	11056.8	11254.7	11042.7	11268.8
1307.08	56509.2		295.38	5745.59	5782.26	5760.35	5709.83	5692.66	5689.88	5875.46		407.38	10287.3	10123	10342.7	10133.2	10123	10123	10353.1		542.38	11029.3	11033.8	11231.8	11019.7	11245.9
1306.08	56727.7		295.28	5647	5768.82	5745.97	5693.78	5675.89	5672.71	5866.31		407.28	10600.1	10122.4	10345.9	10133	10122.4	10122.4	10356.6		542.28	11313.9	11010.7	11208.7	10996.7	11222.8
1305.08	57088.5		295.18	5597.85	5766.5	5742.68	5688.78	5670.14	5666.53	5868.53		407.18	10384.5	10121.8	10349.1	10132.8	10121.9	10121.8	10360.1		542.18	11132.7	10995.6	11193.6	10981.6	11207.7
1304.08	57567.1		295.08	5673.22	5769.96	5745.11	5689.46	5670.07	5665.95	5876.74		407.08	10618	10121.3	10352.5	10132.6	10121.4	10121.3	10363.8		542.08	10910.3	10987.1	11185.1	10973	11199.2
1303.08	58446.4		294.98	5668.97	5773.52	5747.61	5690.14	5670	5665.32	5885.32		406.98	10452	10120.7	10355.8	10132.4	10120.8	10120.7	10367.5		541.98	10863.2	10976	11174	10961.9	11188.1
1302.08	57790.7		294.88	5856.34	5777.21	5750.2	5690.86	5669.97	5664.65	5894.29		406.88	10478	10120.2	10359.3	10132.3	10120.3	10120.2	10371.4		541.88	11107.5	10969.2	11167.1	10955.1	11181.2
1301.08	57130.8		294.78	5711.9	5780.97	5752.8	5691.55	5669.92	5663.87	5903.62		406.78	10268.5	10119.7	10362.8	10132.1	10119.8	10119.7	10375.4		541.78	11074.5	10959.7	11157.7	10945.6	11171.8
1300.08	58965.3		294.68	5821.14	5784.82	5755.44	5692.22	5669.86	5663	5913.34		406.68	10598.5	10119.1	10366.4	10132	10119.3	10119.1	10379.4		541.68	11219.8	10950.7	11148.7	10936.6	11162.8
1299.08	58167.9		294.58	5868.03	5788.79	5758.15	5692.9	5669.83	5662.06	5923.5		406.58	10570.6	10118.6	10370.1	10131.9	10118.8	10118.6	10383.5		541.58	10849.8	10943.6	11141.6	10929.5	11155.7
1298.08	58563.2		294.48	5810.88	5792.93	5760.99	5693.65	5669.9	5661.09	5934.19		406.48	10365.7	10118.1	10373.8	10131.8	10118.3	10118.1	10387.7		541.48	10742.8	10943.5	11141.4	10929.4	11155.5
1297.08	59150.3		294.38	5881.53	5797.22	5763.9	5694.42	5670.03	5660.06	5945.4		406.38	10552.9	10117.4	10377.5	10131.6	10117.6	10117.4	10391.9		541.38	10760.5	10943.3	11141.3	10929.2	11155.4
1296.08	58809.5		294.28	5850.83	5801.67	5766.93	5695.25	5670.27	5658.98	5957.17		406.28	10732.9	10116.8	10381.3	10131.5	10117.1	10116.8	10396.3		541.28	11130.7	10943.1	11141.1	10929	11155.2
1295.08	58483		294.18	5903.76	5806.44	5770.22	5696.28	5670.76	5658	5969.7		406.18	10318	10116.2	10385.2	10131.4	10116.5	10116.2	10400.8		541.18	11405.9	10942.8	11140.8	10928.7	11154.9
1294.08	59242.2		294.08	5653.92	5811.37	5773.61	5697.36	5671.38	5656.95	5982.86		406.08	10700.5	10115.5	10389.2	10131.2	10115.9	10115.5	10405.3		541.08	11073	10942.5	11140.4	10928.4	11154.5
1293.08	58235.3		293.98	5927.5	5816.56	5777.18	5698.56	5672.22	5655.92	5996.77		405.98	10388	10114.9	10393.2	10131.2	10115.4	10114.9	10410		540.98	11023	10941.9	11139.9	10927.8	11154
1292.08	58522.2		293.88	5850.47	5821.96	5780.9	5699.84	5673.26	5654.84	6011.44		405.88	10567.5	10114.3	10397.4	10131.2	10114.9	10114.3	10414.9		540.88	11191.7	10941.4	11139.4	10927.3	11153.5
1291.08	58468.6		293.78	5929.64	5827.63	5784.82	5701.26	5674.58	5653.77	6026.97		405.78	10526.6	10113.7	10401.6	10131.2	10114.4	10113.7	10419.9		540.78	10965.5	10941.1	11139.1	10927	11153.2
1290.08	57688.4		293.68	5858.2	5833.42	5788.77	5702.66	5676.05	5652.55	6043.26		405.68	10391.4	10113.2	10406.1	10131.3	10114.1	10113.2	10425.1		540.68	10836.1	10940.8	11138.7	10926.7	11152.8
1289.08	58453.3		293.58	5987.71	5839.48	5792.93	5704.21	5677.86	5651.32	6060.52		405.58	10221.1	10112.7	10410.7	10131.5	10113.8	10112.7	10430.6		540.58	11269.4	10940.3	11138.3	10926.2	11152.4
1288.08	59564.1		293.48	5919.68	5845.79	5797.25	5705.86	5680.03	5650.04	6078.8		405.48	10384.4	10112.3	10415.4	10131.8	10113.6	10112.3	10436.2		540.48	11312.5	10939.9	11137.8	10925.8	11151.9
1287.08	60586.2		293.38	5940.18	5852.29	5801.68	5707.56	5682.54	5648.65	6098.11		405.38	10396.7	10112	10420.4	10132.2	10113.6	10112	10442.2		540.38	11164.6	10939.3	11137.2	10925.2	11151.3
1286.08	58347		293.28	6163.35	5859.01	5806.24	5709.34	5685.47	5647.16	6118.57		405.28	10039.3	10111.8	10425.5	10132.8	10113.7	10111.8	10448.4		540.28	11381	10938.4	11136.4	10924.3	11150.5
1285.08	58176.6		293.18	6054.73	5865.97	5810.95	5711.21	5688.91	5645.58	6140.3		405.18	10359.6	10111.4	10430.7	10133.2	10113.7	10111.4	10454.8		540.18	11440.6	10937.6	11135.6	10923.5	11149.7
1284.08	58045.9		293.08	6158.03	5873.19	5815.83	5713.2	5692.97	5643.92	6163.42		405.08	10468	10111	10435.9	10133.7	10113.8	10111	10461.4		540.08	11232.7	10936.9	11134.9	10922.8	11149
1283.08	60295.8		292.98	6085.18	5880.72	5820.91	5715.34	5697.77	5642.21	6188.12		404.98	10643.4	10110.6	10441.2	10134.2	10114	10110.6	10468.2		539.98	11109.5	10936.2	11134.2	10922.1	11148.3
1282.08	61965.1		292.88	6040.68	5888.67	5826.3	5717.75	5703.55	5640.54	6214.66		404.88	10392	10110	10446.5	10134.5	10114.1	10110	10475.2		539.88	11055.6	10935.5	11133.5	10921.4	11147.6
1281.08	61203.2		292.78	6050.52	5896.85	5831.82	5720.25	5710.28	5638.72	6243.05		404.78	10577.2	10109.4	10452	10135	10114.4	10109.4	10482.6		539.78	11312.3	10935	11133	10920.9	11147.1
1280.08	61196.7		292.68	6364.95	5905.27	5837.47	5722.82	5718.11	5636.73	6273.49		404.68	10249.1	10108.9	10457.7	10135.5	10114.9	10108.9	10490.3		539.68	11007.6	10934.5	11132.5	10920.4	11146.6
1279.08	59518.2		292.58	6498.74	5913.89	5843.2	5725.45	5727.24	5634.52	6306.21		404.58	10461.6	10108.4	10463.6	10136.2	10115.6	10108.4	10498.6		539.58	11063.7	10933.9	11131.9	10919.8	11146
1278.08	60777.5		292.48	6535.51	5922.73	5849.03	5728.15	5737.93	5632.1	6341.54		404.48	10512	10107.9	10469.7	10136.9	10116.5	10107.9	10507.3		539.48	11526.4	10933.1	11131.1	10919	11145.2
1277.08	59998.7		292.38	6494.72	5931.83	5854.99	5730.96	5750.54	5629.48	6379.87		404.38	10487.3	10107.3	10475.9	10137.6	10117.7	10107.3	10516.6		539.38	11602.5	10932.3	11130.2	10918.2	11144.3
1276.08	58614.7		292.28	6440.86	5941.31	5861.19	5734	5765.59	5626.77	6421.77		404.28	10740	10106.6	10482.3	10138.2	10119.1	10106.6	10526.4		539.28	11372.3	10931.3	11129.2	10917.2	11143.3
1275.08	59994.2		292.18	6555.29	5951.27	5867.74	5737.39	5783.64	5624.05	6467.87		404.18	10638.9	10105.7	10488.8	10138.9	10120.7	10105.7	10536.8		539.18	11430.7	10930.1	11128	10916	11142.1
1274.08	61605.5		292.08	6493.99	5961.71	5874.62	5741.11	5805.29	5621.3	6518.83		404.08	10943.8	10104.9	10495.6	10139.6	10122.8	10104.9	10548.1		539.08	11715.9	10928.9	11126.9	10914.8	11141
1273.08	61208.7		291.98	6579.09	5972.54	5881.74	5745.1	5831.15	5618.41	6575.3		403.98	10413.3	10104.2	10502.8	10140.6	10125.6	10104.2	10560.5		538.98	11259.8	10927.9	11125.9	10913.8	11140
1272.08	61198.4		291.88	6777.53	5983.68	5889.02	5749.28	5861.98	5615.28	6638.13		403.88	10161.4	10103.6	10510.4	10141.8	10129.1	10103.6	10574.1		538.88	11228.3	10927	11124.9	10912.8	11139
1271.08	60696.9		291.78	6940.31	5995.2	5896.51	5753.71	5898.81	5611.94	6708.41		403.78	10310.1	10103	10518.5	10143.2	10133.5	10103	10589.1		538.78	11359.2	10926	11124	10911.9	11138.1
1270.08	61566		291.68	6972.68	6007.06	5904.16	5758.39	5942.7	5608.35	6787.27		403.68	10567.9	10102.6	10527.2	10144.8	10138.8	10102.6	10605.6		538.68	11230.2	10925.2	11123.1	10911.1	11137.3
1269.08	61120.3		291.58	7019.05	6019.17	5911.9	5763.24	5994.64	5604.39	6875.78		403.58	10631.2	10102	10536.2	10146.5	10145.1	10102	10623.8		538.58	11425.2	10924.4	11122.3	10910.2	11136.5
1268.08	60746.6		291.48	7342.51	6031.7	5919.86	5768.43	6055.62	5600.19	6975.03		403.48	10562.7	10101.4	10545.8	10148.3	10152.6	10101.4	10643.8		538.48	11313.1	10923.6	11121.4	10909.3	11135.6
1267.08	61883		291.38	7268.75	6044.75	5928.15	5774.09	6126.01	5595.85	7085.46		403.38	10454	10100.7	10555.8	10150.3	10161.5	10100.7	10666.1		538.38	11410.7	10922.7	11120.4	10908.4	11134.7
1266.08	60448.4		291.28	7227.31	6058.27	5936.71	5780.2	6204.65	5591.27	7206.01		403.28	10523.5	10100	10566.5	10152.4	10172.1	10100	10691		538.28	11446.7	10921.8	11119.4	10907.4	11133.9
1265.08	59801.8		291.18	7447.18	6072.33	5945.6	5786.85	6288.21	5586.51	7333.48		403.18	10862	10099.2	10578	10154.7	10184.6	10099.2	10719		538.18	11343.1	10921	11118.5	10906.4	11133.1
1264.08	61339.9		291.08	7399	6087.11	5954.99	5794.25	6370.26	5581.7	7461.51		403.08	10709.6	10098.3	10590.3	10157.2	10199.5	10098.3	10750.4		538.08	11301.3	10920.2	11117.4	10905.4	11132.2
1263.08	60508.9		290.98	7404.32	6102.61	5964.88	5802.46	6440.67	5576.83	7580.13		402.98	10912.3	10097.4	10603.5	10160	10217.1	10097.4	10785.8		537.98	11566.6	10919.3	11116.3	10904.3	11131.4
1262.08	61074.5		290.88	7357.99	6118.89	5975.3	5811.55	6487.41	5571.91	7677.42		402.88	10705.5	10096.2	10617.7	10162.9	10237.8	10096.2	10826		537.88	11580	10918.7	11115.3	10903.2	11130.8
1261.08	62722.4		290.78	7313.8	6135.99	5986.29	5821.62	6500.3	5566.96	7743.34		402.78	11181.1	10095	10633.2	10166.1	10262.3	10095	10871.7		537.78	11245.6	10918.2	11114.2	10902.2	11130.3
1260.08	63498.8		290.68	7493.59	6153.86	5997.8	5832.71	6475.36	5561.89	7774.07		402.68	11184.1	10093.6	10650.1	10169.7	10291.4	10093.6	10924		537.68	11385.3	10917.9	11113.2	10901.1	11130
1259.08	61049.1		290.58	7607.66	6172.55	6009.86	5844.9	6416.93	5556.71	7774.1		402.58	11077.8	10092.3	10668.8	10173.8	10326	10092.3	10984.1		537.58	11327	10918	11112.2	10900.1	11130
1258.08	62802.1		290.48	7615.68	6192.06	6022.46	5858.29	6335.39	5551.4	7754.02		402.48	10817.5	10090.8	10689.5	10178.4	10367	10090.8	11053.2		537.48	11333.7	10918.5	11111.3	10899.2	11130.5
1257.08	62556.8		290.38	7614.07	6212.39	6035.58	5872.97	6242.72	5545.89	7725.98		402.38	11180.7	10089.3	10712.5	10183.5	10415.6	10089.3	11133		537.38	11354.3	10919.5	11110.4	10898.3	11131.5
1256.08	63884.6		290.28	7689.7	6233.57	6049.24	5889.08	6148.84	5540.2	7700.13		402.28	11334.3	10087.8	10738.5	10189.4	10473.3	10087.8	11225.6		537.28	11272	10921.1	11109.5	10897.4	11133.2
1255.08	62819.5		290.18	7868.88	6255.62	6063.46	5906.76	6060.13	5534.3	7683.09		402.18	11197.2	10086.2	10767.6	10196	10541.6	10086.1	11333		537.18	11474.3	10923.4	11108.4	10896.3	11135.5
1254.08	62841.6		290.08	8025.84	6278.61	6078.28	5926.22	5979.8	5528.19	7678.34		402.08	11558.7	10084.4	10800.6	10203.4	10622.3	10084.3	11457.8		537.08	11596.1	10926.9	11107.4	10895.2	11139
1253.08	62908.9		289.98	8013.75	6302.58	6093.73	5947.68	5908.85	5521.9	7687.15		401.98	11329.5	10082.5	10838.2	10211.7	10717.5	10082.3	11603		536.98	11414.9	10931.9	11106.4	10894.2	11144
1252.08	63107.2		289.88	7983.61	6327.66	6109.92	5971.46	5847.03	5515.48	7709.62		401.88	11952.7	10080.6	10881.4	10221.1	10829.3	10080.1	11772.1		536.88	11094.8	10938.7	11105.4	10893.2	11150.8
1251.08	63867.2		289.78	7922.58	6353.94	6126.93	5997.87	5793.48	5508.99	7745.26		401.78	11783.5	10078.7	10931.2	10231.6	10959.2	10077.6	11968		536.78	11527.4	10947.8	11104.3	10892.1	11160.1
1250.08	63756.4		289.68	7986.49	6381.58	6144.89	6027.33	5747.2	5502.51	7793.46		401.68	12548.4	10077.5	10989.3	10243.5	11108.2	10074.9	12194		536.68	11401.4	10960.2	11103.4	10891.2	11172.5
1249.08	65408.5		289.58	7960	6410.55	6163.75	6060.14	5707.02	5495.98	7853.51		401.58	12123.6	10077.3	11057.4	10256.8	11274.5	10071.7	12451.1		536.58	11284.8	10976.4	11102.6	10890.2	11188.8
1248.08	66074.4		289.48	8099.1	6440.79	6183.42	6096.56	5671.79	5489.25	7924.83		401.48	12981.1	10079.9	11138	10272	11452.6	10068.1	12738.1		536.48	11306.5	10997.2	11101.6	10889.1	11209.7
1247.08	66052		289.38	8373.01	6472.3	6203.85	6137.03	5640.6	5482.24	8007.07		401.38	13048	10087.8	11234.1	10289.3	11630.2	10064.2	13048.6		536.38	11632.3	11024.2	11100.7	10888.1	11236.8
1246.08	66664.9		289.28	8479.27	6505.18	6225.13	6182.13	5612.75	5474.98	8100.24		401.28	13250.1	10105.4	11349.2	10309.1	11787.8	10060	13371.5		536.28	11259	11058.7	11099.9	10887.1	11271.5
1245.08	66675.5		289.18	8480.95	6539.49	6247.26	6232.49	5587.61	5467.44	8204.52		401.18	13568.2	10139.2	11487.6	10331.6	11901.1	10055.2	13694		536.18	11520.7	11102.2	11098.9	10885.8	11315.2
1244.08	65845		289.08	8522.46	6575.42	6270.36	6288.97	5564.75	5459.7	8320.42		401.08	14042.2	10199.3	11653.7	10357.5	11952.5	10049.9	14013.3		536.08	11795.9	11156.9	11097.8	10884.5	11370.3
1243.08	66569.6		288.98	8510.2	6613.13	6294.53	6352.52	5543.84	5451.78	8448.67		400.98	14648.8	10299.1	11851.8	10387.4	11934.8	10044.2	14340.5		535.98	11585	11225.5	11096.9	10883.1	11439.3
1242.08	66751.6		288.88	8681.77	6652.8	6319.85	6424.23	5524.52	5443.71	8590.26		400.88	14537.8	10455.9	12083.2	10421.8	11820	10038	14667		535.88	11578.1	11310.8	11096	10881.7	11525.1
1241.08	66334.2		288.78	8777.31	6694.52	6346.31	6505.3	5506.47	5435.4	8746.37		400.78	14968.8	10688.9	12343.2	10461.6	11632.4	10031.2	15032.6		535.78	11529.7	11416.1	11095.2	10880.2	11631.1
1240.08	67365		288.68	8950.53	6738.44	6373.92	6597.17	5489.36	5426.78	8918.55		400.68	15561.4	11017.5	12615.6	10507.7	11411.7	10023.8	15481		535.68	11683.6	11545.5	11094.6	10878.7	11761.4
1239.08	67196.1		288.58	9162.99	6784.85	6402.82	6701.69	5473.02	5417.84	9108.87		400.58	15872.9	11456.7	12867.3	10561.1	11190.2	10015.9	16027.5		535.58	11935.1	11703.3	11094	10877	11920.3
1238.08	65611.7		288.48	9135.51	6833.91	6433.01	6820.86	5457.1	5408.39	9319.71		400.48	16648.2	12011.8	13050.2	10622.8	10986.7	10007.2	16650		535.48	12075	11894.6	11093.5	10875	12113
1237.08	66600.3		288.38	9717.37	6886.05	6464.73	6957.34	5441.47	5398.43	9554.29		400.38	17302.2	12673.6	13117.2	10694.3	10808.8	9997.59	17301.1		535.38	12157.1	12125.1	11093	10872.8	12345.4
1236.08	66413		288.28	9837.99	6941.9	6498.45	7114.45	5426.09	5388.04	9816.77		400.28	18045.9	13413.8	13029.5	10777	10657.1	9987.04	17916.3		535.28	12319.3	12401.1	11092.6	10870.2	12623.6
1235.08	68026.6		288.18	9824.77	7002.11	6534.7	7296.06	5410.82	5377.16	10112.2		400.18	18785.9	14184.5	12788.1	10873.1	10529.2	9975.73	18447.7		535.18	12893.4	12729.5	11092.3	10867	12954.8
1234.08	68598.7		288.08	10168.1	7067.36	6574.16	7506.82	5395.41	5365.62	10446.9		400.08	18466	14921	12452.9	10984.5	10421.5	9963.65	18889		535.08	13332.9	13117.7	11092.1	10863.3	13346.5
1233.08	70188		287.98	10498.7	7138.89	6618.21	7752.77	5379.91	5353.54	10829.2		399.98	19278.6	15550	12087.6	11113.4	10330.6	9950.93	19228.8		534.98	13744.6	13573.4	11091.8	10858.7	13806.6
1232.08	69271.7		287.88	10823.7	7217.87	6668.54	8040.96	5364.08	5340.74	11269.2		399.88	19464.2	16001.2	11737.3	11262.2	10253.4	9937.81	19440.7		534.88	14504.3	14104.7	11091.7	10853.1	14343.3
1231.08	71203.1		287.78	11326.8	7305.75	6727.57	8380	5347.62	5326.95	11780.1		399.78	19404.5	16220	11424.9	11432.7	10187.5	9924.54	19491.6		534.78	14947.4	14719.7	11091.8	10846.6	14964.9
1230.08	71598.2		287.68	11881.5	7404.46	6798.96	8780.47	5330.29	5311.99	12378.2		399.68	19245	16177.9	11157.2	11625.4	10130.6	9911.05	19357.9		534.68	15699.6	15425.8	11092.3	10838.9	15679.2
1229.08	72426.2		287.58	12625.5	7516.25	6887.73	9254.93	5311.69	5295.5	13084.1		399.58	19170	15878.6	10932.6	11839.2	10081.3	9897.69	19038.6		534.58	16480.4	16229.6	11093.2	10829.9	16492.9
1228.08	72226.4		287.48	13731.1	7643.93	7000.9	9818.09	5291.37	5277.04	13923.2		399.48	18764.5	15357.5	10745.9	12068.7	10038.6	9884.77	18556.4		534.48	17530.2	17135.9	11094.8	10819.4	17411.3
1227.08	73135		287.38	14975.2	7791.14	7148.24	10486.5	5268.97	5256.29	14926		399.38	17858.7	14674	10591.3	12302.5	10001.4	9872.46	17951.9		534.38	18455.4	18146.8	11097.4	10807.3	18436.9
1226.08	73261.7		287.28	16175.8	7962.04	7342.48	11276.9	5243.8	5232.59	16127.5		399.28	17213.5	13900.6	10463.1	12520.5	9969.12	9860.91	17270.5		534.28	19617.4	19261	11101.1	10793.3	19568.8
1225.08	72673.6		287.18	18139.2	8162.08	7600.64	12203.3	5215.38	5205.48	17564.9		399.18	16547.3	13109.7	10356.6	12695.3	9941.11	9850.29	16551.8		534.18	20908.1	20472.2	11106.5	10777.4	20801.3
1224.08	71193.4		287.08	19863.4	8398.09	7944.67	13270.5	5183.41	5174.66	19272.7		399.08	15900.1	12363.1	10267.8	12801.3	9916.88	9840.65	15827		534.08	21706.7	21767.9	11114	10759.3	22122.6
1223.08	70704.7		286.98	21594.9	8678.16	8401.73	14463.1	5147.33	5139.61	21271.5		398.98	15272	11704.6	10193.4	12833.8	9895.91	9831.96	15131.9		533.98	23535.1	23128.1	11124	10738.9	23513.2
1222.08	69222.7		286.88	23944.2	9012.25	9004.88	15729.9	5106.73	5099.92	23554		398.88	14537.7	11158.2	10131	12812.9	9877.95	9824.32	14507.1		533.88	25180.7	24524.6	11137.4	10716	24946
1221.08	66899.9		286.78	26024.6	9412.58	9793.1	16968.1	5061.37	5055.37	26069		398.78	13487.2	10729.4	10078.4	12651.9	9862.57	9817.63	13869.4		533.78	26185.4	25920.1	11155	10690.7	26384.4
1220.08	64028.3		286.68	28416.8	9893.59	10810	18018.7	5010.82	5005.53	28716.6		398.68	13205.1	10410.1	10034.1	12370.7	9849.48	9811.86	13228.7		533.68	27746.1	27268.4	11177.4	10662.5	27783.3
1219.08	63300		286.58	31063.5	10472.4	12102.1	18693.3	4954.47	4949.82	31372.8		398.58	12668.4	10183.8	9996.64	12036.3	9838.44	9806.99	12634.1		533.58	29801	28517.2	11206.3	10631.7	29091.8
1218.08	60444.5		286.48	34023.5	11170.1	13715.4	18838.1	4892.24	4888.16	33951.4		398.48	12099.7	10030.7	9964.95	11703.5	9829.15	9802.9	12119.6		533.48	30413.5	29610.4	11243.1	10598.9	30254.7
1217.08	58035.8		286.38	36518.8	12011.4	15689.5	18405.2	4824.01	4820.42	36468.8		398.38	11842.7	9931.74	9938.03	11403	9821.31	9799.43	11695.8		533.38	30969.2	30492	11289.5	10563.9	31217.6
1216.08	54278.6		286.28	38835.3	13025.2	18048.1	17477.3	4749.3	4746.15	39061.5		398.28	11269.7	9870.25	9915.07	11146.1	9814.66	9796.45	11356.7		533.28	31993.8	31112.7	11347.4	10527.4	31932.7
1215.08	51168.7		286.18	42169.1	14245.4	20788.5	16225.3	4667.63	4664.87	41932.2		398.18	11465	9833.64	9895.64	10932.7	9809.21	9794.1	11088.9		533.18	31877.8	31434.7	11419.3	10490	32363.9
1214.08	48440.1		286.08	45851	15711	23867.2	14833.5	4578.7	4576.28	45261.5		398.08	10513.8	9812.41	9878.99	10757.6	9804.57	9792.05	10877.4		533.08	32166.4	31436.5	11506.9	10452	32491.4
1213.08	47227.9		285.98	49408.8	17466.3	27185.5	13444.8	4481.84	4479.72	49139.2		397.98	11008.6	9800.41	9864.76	10614.6	9800.69	9790.33	10709.5		532.98	32032.1	31115.6	11612.4	10413.5	32314.5
1212.08	46111.8		285.88	53285.4	19559	30578.3	12144.9	4375.9	4374.05	53535.9		397.88	10672.5	9793.56	9852.47	10497.5	9797.32	9788.77	10574.6		532.88	32110.3	30489.9	11738	10375.2	31852.8
1211.08	44657.6		285.78	58043	22039.1	33814.7	10971.6	4259.93	4258.32	58310.4		397.78	10718.4	9789.67	9841.97	10401.4	9794.51	9787.48	10465.1		532.78	31253.2	29594.4	11885.8	10337.4	31142.9
1210.08	43731.6		285.68	63375.3	24953.5	36614.7	9932.56	4133.6	4132.2	63237.8		397.68	10534.5	9787.22	9832.83	10321.7	9792.03	9786.26	10375		532.68	30388.1	28477.2	12057.7	10300.5	30234.3
1209.08	42807		285.58	67720.5	28336	38686.7	9018.49	3996.42	3995.2	68052		397.58	10260.4	9785.74	9825.11	10255.6	9790.06	9785.34	10300.5		532.58	29283.7	27193.5	12254.8	10264.9	29183.5
1208.08	42328.4		285.48	72276.9	32191.1	39783.6	8213.73	3848.47	3847.41	72494.6		397.48	9951.76	9784.75	9818.52	10200.2	9788.44	9784.59	10238.1		532.48	28336.4	25801.2	12478.4	10231.2	28048.4
1207.08	41225.4		285.38	75938.7	36469.3	39752.6	7501.55	3690.46	3689.54	76345.3		397.38	10077.7	9784.05	9812.91	10153.4	9787.13	9783.98	10185.5		532.38	26442.2	24354	12727.9	10199.5	26882.4
1206.08	40988.1		285.28	79099.5	41034.2	38501.2	6866.76	3523.69	3522.89	79357.2		397.28	10195.2	9783.57	9808.17	10113.7	9786.1	9783.54	10140.9		532.28	25702.6	22899.8	13001.4	10169.7	25731.4
1205.08	42267.3		285.18	81581.8	45628.2	36147.4	6296.37	3349.7	3349.01	81374.7		397.18	9962.19	9783.23	9804.16	10079.8	9785.29	9783.23	10102.8		532.18	24793.8	21477.8	13295.4	10141.8	24631.4
1204.08	42224.2		285.08	82575.2	49858.6	32952.7	5780.68	3171.07	3170.47	82251.6		397.08	9840.34	9782.88	9800.64	10050.6	9784.54	9782.88	10070		532.08	23909.4	20118.6	13604.5	10115.8	23607.3
1203.08	40931.8		284.98	81505.5	53227.7	29237.7	5312.12	2990.44	2989.92	81798.3		396.98	10056.5	9782.55	9797.61	10025.2	9783.9	9782.55	10041.6		531.98	22614.5	18843.6	13920.5	10091.5	22672.6
1202.08	41199		284.88	79473.8	55236.7	25319.6	4885.59	2811.09	2810.64	79821.1		396.88	9987.42	9782.34	9795.08	10003.1	9783.42	9782.34	10016.9		531.88	21747.4	17666.9	14233	10068.8	21831.1
1201.08	40209.5		284.78	75545.7	55533.6	21465.8	4497.91	2636.66	2636.28	76225.1		396.78	9794.25	9782.1	9792.86	9983.76	9782.96	9782.1	9995.38		531.78	21113.4	16595.8	14529.3	10047.6	21077.5
1200.08	40969.8		284.68	70169.6	53898.3	17871.4	4146.87	2470.54	2470.21	70976.4		396.68	10082.7	9781.79	9790.86	9966.61	9782.48	9781.79	9976.37		531.68	20561.3	15632.7	14795	10027.9	20399.8
1199.08	40732.9		284.58	63917.3	50528.4	14656.8	3830.54	2315.33	2315.05	64385.9		396.58	10072.8	9781.49	9789.13	9951.41	9782.04	9781.49	9959.59		531.58	19362.7	14775.8	15014.7	10009.5	19781
1198.08	40361.4		284.48	57222.7	45939.9	11879	3547.59	2173.44	2173.19	57020.3		396.48	10014.3	9781.28	9787.69	9937.97	9781.71	9781.28	9944.82		531.48	18910.5	14020.6	15174.4	9992.33	19202.6
1197.08	40252.9		284.38	50096.3	40722.5	9547.11	3296.72	2046.61	2046.4	49473.7		396.38	9673.59	9781.05	9786.42	9925.93	9781.39	9781.05	9931.65		531.38	18321.4	13360.3	15262.3	9976.05	18646.5
1196.08	40977		284.28	42425.6	35388.6	7637.32	3075.93	1935.38	1935.2	42231.6		396.28	9877.22	9780.94	9785.44	9915.25	9781.21	9780.94	9920.02		531.28	18495.5	12787.8	15271.2	9960.78	18098.2
1195.08	41108.7		284.18	35984.6	30301.1	6106.72	2882.77	1839.38	1839.23	35612.3		396.18	9622.42	9782.02	9785.78	9906.83	9782.23	9782.02	9910.8		531.18	17624.1	12294.6	15196.9	9946.24	17545.2
1194.08	41976.6		284.08	30586.6	25671.3	4903.8	2714.84	1757.94	1757.81	29774.4		396.08	9717.18	9783.1	9786.23	9899.34	9783.26	9783.1	9902.63		531.08	17246.7	11872.5	15042.6	9932.46	16982.7
1193.08	41748.3		283.98	25411	21591.6	3975.15	2569.46	1689.85	1689.74	24756.8		395.98	10114.6	9784.18	9786.78	9892.66	9784.31	9784.18	9895.39		530.98	16740.2	11513.8	14817.8	9919.61	16412
1192.08	41812.6		283.88	20956.5	18075.4	3269.76	2443.68	1633.36	1633.27	20522.4		395.88	10048.9	9785.25	9787.41	9886.7	9785.35	9785.25	9888.96		530.88	15611.7	11210.8	14536.1	9907.8	15839.1
1191.08	41298.1		283.78	17109.6	15091.6	2742.22	2335.02	1587.04	1586.96	16995		395.78	9951.54	9786.33	9788.12	9881.37	9786.41	9786.33	9883.23		530.78	15521.6	10956.5	14212.5	9897	15272
1190.08	40561.1		283.68	13810.7	12587.6	2353.65	2241.35	1549.62	1549.55	14083.5		395.68	9839.74	9787.41	9788.88	9876.6	9787.47	9787.41	9878.14		530.68	14738.2	10744.2	13862.8	9887.22	14719.7
1189.08	41642		283.58	11210.1	10502.8	2071.33	2160.37	1519.54	1519.48	11695.6		395.58	9657.64	9788.49	9789.7	9872.33	9788.53	9788.49	9873.59		530.58	14309.9	10568.1	13501.4	9878.62	14190.9
1188.08	41262.9		283.48	9404.35	8777.67	1868.89	2090.14	1495.5	1495.45	9745.85		395.48	9855.98	9789.56	9790.56	9868.5	9789.6	9789.56	9869.54		530.48	13401.2	10422.8	13140.3	9870.9	13692.2
1187.08	41377.3		283.38	7801.44	7357.07	1725.47	2028.96	1476.35	1476.31	8158.93		395.38	9990.64	9790.64	9791.46	9865.07	9790.67	9790.64	9865.92		530.38	13079.1	10303.6	12789.2	9864.12	13228.7
1186.08	40913.4		283.28	6475.59	6192.01	1624.89	1975.3	1461.01	1460.98	6870.28		395.28	9942.82	9791.72	9792.39	9861.99	9791.74	9791.72	9862.68		530.28	12861.9	10206.2	12455.2	9858.08	12803.4
1185.08	40607.8		283.18	5491.87	5240.05	1554.91	1927.87	1448.63	1448.6	5825.66		395.18	9981.43	9792.8	9793.34	9859.23	9792.81	9792.8	9859.8		530.18	12619.3	10127.3	12143.3	9852.94	12417.6
1184.08	40892.6		283.08	4787.19	4464.96	1506.49	1885.69	1438.54	1438.52	4980.13		395.08	9882.94	9793.88	9794.32	9856.76	9793.89	9793.88	9857.22		530.08	11780.6	10063.5	11855.9	9848.43	12070.9
1183.08	42286.6		282.98	4390.31	3836.13	1473.07	1847.92	1430.24	1430.22	4296.69		394.98	10291.1	9794.95	9795.31	9854.55	9794.96	9794.95	9854.92		529.98	11581.6	10012.2	11594.4	9844.51	11762.1
1182.08	41903.1		282.88	3903.62	3327.76	1449.9	1813.87	1423.3	1423.29	3744.98		394.88	9807.13	9796.03	9796.32	9852.57	9796.04	9796.03	9852.87		529.88	11385	9971.18	11358.9	9841.12	11488.9
1181.08	42954.9		282.78	3514.35	2918.29	1433.69	1783	1417.41	1417.39	3300.2		394.78	9853.45	9797.11	9797.34	9850.81	9797.11	9797.11	9851.05		529.78	11386.5	9938.65	11148.6	9838.3	11249
1180.08	42641		282.68	3203.88	2589.77	1422.18	1754.88	1412.35	1412.34	2942.15		394.68	10128.6	9798.19	9798.38	9849.24	9798.19	9798.19	9849.44		529.68	10976.3	9912.88	10962.2	9835.87	11039.3
1179.08	42109.6		282.58	2950.3	2327.38	1413.94	1729.31	1408.1	1408.09	2654.45		394.58	9630.91	9799.26	9799.42	9847.85	9799.27	9799.26	9848.01		529.58	10681.4	9892.52	10798.1	9833.75	10856.8
1178.08	42564		282.48	2638.18	2118.7	1407.89	1705.93	1404.47	1404.47	2423.6		394.48	9889.39	9800.34	9800.46	9846.62	9800.34	9800.34	9846.75		529.48	10724.9	9876.51	10654.2	9831.89	10698.9
1177.08	41822.4		282.38	2545	1953.5	1403.36	1684.53	1401.39	1401.38	2238.63		394.38	9761.66	9801.42	9801.52	9845.54	9801.42	9801.42	9845.64		529.38	10609.9	9864.08	10529	9830.39	10562.7
1176.08	42691.7		282.28	2320.25	1823.38	1399.92	1664.93	1398.8	1398.8	2090.65		394.28	9836.73	9839.19	9839.27	9881.29	9839.19	9839.19	9881.37		529.28	10385.9	9854.42	10420.5	9829.11	10445.8
1175.08	42211.9		282.18	2122.67	1721.43	1397.28	1646.96	1396.65	1396.65	1972.37		394.18	9888.41	9876.96	9877.02	9917.16	9876.96	9876.96	9917.22		529.18	10321.8	9846.8	10326.7	9827.9	10345.6
1174.08	43686.9		282.08	1995.23	1641.91	1395.18	1630.4	1394.83	1394.83	1877.83		394.08	9993.67	9914.74	9914.78	9953.15	9914.74	9914.74	9953.2		529.08	10501.1	9840.88	10246	9826.84	10260.1
1173.08	43197.6		281.98	1920.94	1580.28	1393.54	1615.19	1393.36	1393.36	1802.31		393.98	10044.8	9952.51	9952.55	9989.25	9952.51	9952.51	9989.28		528.98	10306.2	9836.3	10177	9825.93	10187.4
1172.08	42490		281.88	1787.69	1532.75	1392.25	1601.16	1392.15	1392.14	1741.87		393.88	9883.19	--	--	--	--	--	9918.38		528.88	10180.1	9832.66	10118	9825.04	10125.6
1171.08	42729.9		281.78	1746.59	1496.3	1391.19	1588.18	1391.14	1391.14	1693.39											528.78	10306.1	9829.82	10067.9	9824.26	10073.4
1170.08	43997.2		281.68	1676.14	1468.51	1390.35	1576.15	1390.32	1390.32	1654.37											528.68	10038.5	9827.67	10025.5	9823.62	10029.5
1169.08	42632.6		281.58	1592.51	1447.5	1389.72	1565.05	1389.71	1389.71	1622.86											528.58	10071.6	9826.09	9989.84	9823.17	9992.76
1168.08	42561.8		281.48	1460.61	1431.71	1389.26	1554.77	1389.26	1389.26	1597.23											528.48	9786.14	9824.94	9959.96	9822.85	9962.06
1167.08	42821.3		281.38	1448.32	1419.96	1388.97	1545.27	1388.97	1388.97	1576.27											528.38	9833.98	9824.09	9934.98	9822.59	9936.48
1166.08	42832.7		281.28	1390.01	1411.31	1388.82	1536.47	1388.82	1388.82	1558.96											528.28	10098.2	9823.54	9914.26	9822.47	9915.32
1165.08	43445.4		281.18	1376.72	1404.96	1388.75	1528.27	1388.75	1388.74	1544.49											528.18	9662.23	9823.14	9897.07	9822.39	9897.83
1164.08	43208.6		281.08	1425.28	1400.31	1388.7	1520.58	1388.7	1388.69	1532.2											528.08	9959.4	9822.82	9882.83	9822.29	9883.36
1163.08	42962.9		280.98	1436.01	1396.95	1388.67	1513.38	1388.67	1388.67	1521.65											527.98	9840.08	9822.55	9871.07	9822.18	9871.44
1162.08	43219.7		280.88	1316.69	--	--	--	--	--	1440.48											527.88	9861.39	9824.76	9863.84	9824.51	9864.1
1161.08	43761																				527.78	9787.8	9827.01	9858.36	9826.84	9858.54
1160.08	43636.4																				527.68	9766.15	9836.52	9861.56	9836.4	9861.68
1159.08	42395.8																				527.58	9878.76	9855.48	9875.41	9855.4	9875.49
1158.08	43313.1																				527.48	9887.88	9874.45	9890.25	9874.4	9890.3
1157.08	43423.8																				527.38	9988.71	9905.43	9917.89	9905.39	9917.93
1156.08	43774.9																				527.28	9850.48	9936.41	9946.21	9936.38	9946.23
1155.08	44454																				527.18	9961.42	9967.39	9975.06	9967.37	9975.08
1154.08	44159.4																				527.08	10183.2	9998.38	10004.4	9998.37	10004.4
1153.08	44435.7																				526.98	10165.1	10039.3	10043.9	10039.3	10044
1152.08	44866.1																				526.88	9847.48	--	--	--	9851.08
1151.08	43584.1
1150.08	43578.2
1149.08	43625.6
1148.08	43288.9
1147.08	44069.5
1146.08	44240
1145.08	44011.3
1144.08	45074.7
1143.08	44366.4
1142.08	44855.5
1141.08	45613.6
1140.08	44776.7
1139.08	44138.3
1138.08	44604.9
1137.08	45153.8
1136.08	45052
1135.08	44367.8
1134.08	44123.1
1133.08	45076.8
1132.08	45837.7
1131.08	45690.2
1130.08	45217.4
1129.08	46233.5
1128.08	45637.7
1127.08	46184.9
1126.08	46852.1
1125.08	46619.1
1124.08	44963.7
1123.08	46073.6
1122.08	46617.3
1121.08	46251.1
1120.08	45981.3
1119.08	45615.2
1118.08	45399.7
1117.08	46735.3
1116.08	45214.3
1115.08	46497
1114.08	46836.6
1113.08	46676.5
1112.08	46726.3
1111.08	46876
1110.08	48447.1
1109.08	47641.2
1108.08	47066.1
1107.08	47628.1
1106.08	48532.8
1105.08	47466.1
1104.08	47098.3
1103.08	47738.1
1102.08	46788.6
1101.08	45953
1100.08	45641.5
1099.08	45743.2
1098.08	45325.1
1097.08	44986
1096.08	45053.3
1095.08	44969.4
1094.08	44885.2
1093.08	44938.3
1092.08	45498.7
1091.08	45733.2
1090.08	46071.9
1089.08	45227
1088.08	44661.8
1087.08	45241.5
1086.08	45150.6
1085.08	44846.5
1084.08	45640.9
1083.08	45190
1082.08	44632
1081.08	46444.7
1080.08	46189.6
1079.08	45887.3
1078.08	46545
1077.08	46525.6
1076.08	46610.2
1075.08	47353
1074.08	46812.3
1073.08	49161.3
1072.08	49278.7
1071.08	47608.1
1070.08	47936.9
1069.08	47384.9
1068.08	46238
1067.08	45552.7
1066.08	46321.8
1065.08	46436.3
1064.08	46431.3
1063.08	47229.5
1062.08	47416.9
1061.08	47569.3
1060.08	47911
1059.08	47561.3
1058.08	48211.8
1057.08	48141.7
1056.08	48616
1055.08	48740.8
1054.08	48572.2
1053.08	47129.8
1052.08	48462.4
1051.08	49400.7
1050.08	48268.6
1049.08	48636.4
1048.08	48604.8
1047.08	49818.9
1046.08	49654
1045.08	49304.6
1044.08	49350.2
1043.08	48842.7
1042.08	49057.9
1041.08	49432.4
1040.08	50471.4
1039.08	50592.1
1038.08	50176.6
1037.08	49840.3
1036.08	49810.3
1035.08	50942.6
1034.08	50782.4
1033.08	51488.5
1032.08	50637.6
1031.08	50683.1
1030.08	51018
1029.08	50575.8
1028.08	51669.1
1027.08	51064
1026.08	52771.5
1025.08	52234.7
1024.08	52563.5
1023.08	51883.9
1022.08	52789.5
1021.08	51978
1020.08	53207.2
1019.08	53013.4
1018.08	53069.6
1017.08	52733.9
1016.08	53261.3
1015.08	53432.3
1014.08	52732.2
1013.08	52028.3
1012.08	52158.2
1011.08	52830.2
1010.08	53258.4
1009.08	52403.6
1008.08	53647.6
1007.08	54832.3
1006.08	55052
1005.08	55065.1
1004.08	55354
1003.08	55353.7
1002.08	55937.9
1001.08	57331.4
1000.08	57595.5
999.08	56020.9
998.08	56378.5
997.08	57044.7
996.08	55751.8
995.08	56026.3
994.08	55004.8
993.08	54668
992.08	53292.1
991.08	53209.1
990.08	53193.7
989.08	52636.7
988.08	52664.5
987.08	52340.9
986.08	51368.3
985.08	51801.3
984.08	54345.2
983.08	55227.4
982.08	56985.9
981.08	57636.9
980.08	59767.7
979.08	60365.6
978.08	62064.3
977.08	60678.1
976.08	59952.4
975.08	59441.6
974.08	58542.7
973.08	55955.9
972.08	55321.4
971.08	53477.1
970.08	50672.3
969.08	49087
968.08	47218
967.08	46457.5
966.08	44664.6
965.08	44588.6
964.08	44065.1
963.08	44406.8
962.08	44176.4
961.08	43610.8
960.08	44316
959.08	44035.5
958.08	43109.3
957.08	42891.3
956.08	44220
955.08	44121.2
954.08	43669
953.08	43025.1
952.08	42762.9
951.08	44217.1
950.08	44213.8
949.08	43913.9
948.08	43995.6
947.08	44099.2
946.08	44001
945.08	44422
944.08	44195.1
943.08	43337.7
942.08	44784.7
941.08	44680.6
940.08	45239.6
939.08	44774.9
938.08	43675.7
937.08	45425.3
936.08	45982.7
935.08	45118.3
934.08	45589.9
933.08	44776.6
932.08	45325.9
931.08	46575.1
930.08	46342.5
929.08	45737.6
928.08	46218.9
927.08	46214.2
926.08	45498.2
925.08	45321.8
924.08	46095.5
923.08	45509.6
922.08	46717.7
921.08	46406.9
920.08	46859.6
919.08	46980.3
918.08	47064.7
917.08	47064.8
916.08	47977.8
915.08	47419.6
914.08	46474.9
913.08	47791.6
912.08	47590.6
911.08	46865.5
910.08	47837.9
909.08	46988.3
908.08	47252.6
907.08	48117.4
906.08	48158.2
905.08	48091.3
904.08	48541
903.08	48750.9
902.08	47627.3
901.08	48202.4
900.08	47957
899.08	48353.4
898.08	48504
897.08	48031.1
896.08	49076.1
895.08	49082.5
894.08	48827.1
893.08	49081.3
892.08	49009.2
891.08	49521.5
890.08	49398.6
889.08	48369.9
888.08	49043.2
887.08	48635.3
886.08	48769.8
885.08	49258.5
884.08	49812
883.08	49288.4
882.08	50280.6
881.08	50523
880.08	50612.9
879.08	50321.3
878.08	50000
877.08	50639.2
876.08	49995.8
875.08	50155.9
874.08	50095.9
873.08	50829.2
872.08	51025.6
871.08	51721.9
870.08	52478.2
869.08	52027
868.08	51281.2
867.08	51622.6
866.08	51038.4
865.08	51820
864.08	51626.4
863.08	51635.8
862.08	51928.7
861.08	52513.6
860.08	51205.1
859.08	50489.2
858.08	51852.7
857.08	51899.7
856.08	52297.9
855.08	52758.7
854.08	52139
853.08	51982.3
852.08	52364.4
851.08	52510.2
850.08	52979.1
849.08	52681.8
848.08	53281.5
847.08	52834.1
846.08	53337
845.08	52456.2
844.08	52543.8
843.08	54024.4
842.08	53102.3
841.08	54246.2
840.08	53695.7
839.08	52916.9
838.08	53503.7
837.08	54062.3
836.08	54412.2
835.08	54213.6
834.08	53832.7
833.08	55324.6
832.08	54438.2
831.08	54963.6
830.08	54579.7
829.08	54738.2
828.08	55277.3
827.08	54090.9
826.08	54789.2
825.08	55362.9
824.08	55508
823.08	54635.2
822.08	54385.1
821.08	55229
820.08	55287.4
819.08	55397.8
818.08	55263.8
817.08	55803.7
816.08	54730.7
815.08	55386.7
814.08	56772.4
813.08	56973.6
812.08	56205.4
811.08	55712.6
810.08	57406.7
809.08	57257.2
808.08	55822.2
807.08	55989.3
806.08	56483.5
805.08	57377.8
804.08	56618.8
803.08	56909.3
802.08	56728.4
801.08	58004.5
800.08	58226.5
799.08	57650.9
798.08	58075.1
797.08	58593.3
796.08	57330.7
795.08	57252
794.08	57439.9
793.08	58516.2
792.08	57804.7
791.08	57612.3
790.08	58308.5
789.08	57914.7
788.08	57624.9
787.08	59351
786.08	59044.5
785.08	58794.4
784.08	59464
783.08	58712
782.08	59900
781.08	60236.7
780.08	59697.3
779.08	59874.5
778.08	59002.5
777.08	59328.2
776.08	60312.4
775.08	60073.2
774.08	59353
773.08	59276.7
772.08	60464.9
771.08	59575.3
770.08	59473.6
769.08	60068.9
768.08	59972.5
767.08	60083.1
766.08	61181.2
765.08	59943
764.08	60984.9
763.08	61341.3
762.08	60729.6
761.08	61195.2
760.08	61100.9
759.08	62350.9
758.08	61631.9
757.08	61380.6
756.08	62149.4
755.08	61670.3
754.08	61097.5
753.08	62163.1
752.08	61884.4
751.08	61227.8
750.08	61730.3
749.08	61848.2
748.08	62165.8
747.08	62709.8
746.08	62125
745.08	62889.2
744.08	62534.5
743.08	62441
742.08	63177.5
741.08	62781.3
740.08	62839.6
739.08	63629.7
738.08	63520.4
737.08	65073
736.08	63832.5
735.08	64199.4
734.08	63621
733.08	63160.3
732.08	64726.3
731.08	64736
730.08	64632.1
729.08	64666.3
728.08	65537.7
727.08	64427.6
726.08	64615.3
725.08	64265.8
724.08	65381.7
723.08	65066.6
722.08	65700.7
721.08	66236.9
720.08	65475.1
719.08	64823.3
718.08	66601.4
717.08	65987.6
716.08	66048.8
715.08	65369.3
714.08	65773.7
713.08	66703.9
712.08	66555.6
711.08	66824.7
710.08	66545.4
709.08	66295.2
708.08	66400.7
707.08	67496.8
706.08	67382.5
705.08	68732.7
704.08	67508.4
703.08	68082.9
702.08	68037.9
701.08	68677
700.08	67911.1
699.08	67911.8
698.08	67738
697.08	68571.3
696.08	68265.6
695.08	68908.1
694.08	68108.4
693.08	68385.1
692.08	68858.3
691.08	69824.3
690.08	69798.4
689.08	69983
688.08	70008.6
687.08	69406.9
686.08	69986.3
685.08	69032.1
684.08	69534.6
683.08	70872.1
682.08	70014.6
681.08	70010.1
680.08	70640
679.08	70308
678.08	69745.6
677.08	70044.3
676.08	71076.4
675.08	69882
674.08	70321.1
673.08	71285.8
672.08	71039.8
671.08	71369.2
670.08	72204.1
669.08	70430
668.08	70991.6
667.08	71719.8
666.08	72736.3
665.08	72871.8
664.08	73142.7
663.08	72291.1
662.08	73259.4
661.08	72922.2
660.08	72734.7
659.08	71261.8
658.08	72214.8
657.08	73064.2
656.08	73737.1
655.08	72507.8
654.08	72500.8
653.08	73642.1
652.08	73591.9
651.08	73470.3
650.08	75113.9
649.08	74513.4
648.08	74895.7
647.08	74438.9
646.08	74167.5
645.08	74048.8
644.08	73411.3
643.08	74988.2
642.08	75457.7
641.08	74698.4
640.08	75478.4
639.08	75003.8
638.08	77296.7
637.08	76325.7
636.08	75776.1
635.08	75821.6
634.08	74919.6
633.08	75256.6
632.08	76081.5
631.08	76064.1
630.08	77473.1
629.08	76749.1
628.08	76409.5
627.08	76406.5
626.08	76982.5
625.08	77766.7
624.08	76254
623.08	76905.4
622.08	77742.9
621.08	77570
620.08	76998.3
619.08	76409.1
618.08	78800
617.08	78680.8
616.08	77799.7
615.08	77104.7
614.08	76627.8
613.08	78618.5
612.08	77506.5
611.08	79139.2
610.08	79118.5
609.08	77347.8
608.08	78385.6
607.08	78332.3
606.08	77124.1
605.08	77282.9
604.08	81722.9
603.08	79268.7
602.08	80035.6
601.08	80186.8
600.08	79916
599.08	79025
598.08	80033.2
597.08	80056.5
596.08	81097.6
595.08	80798.2
594.08	80299.9
593.08	80072.2
592.08	80790
591.08	82011.1
590.08	81194.4
589.08	81053.2
588.08	80918
587.08	80309.4
586.08	81277.7
585.08	82101.8
584.08	82105.8
583.08	79901.9
582.08	81680.2
581.08	80972.8
580.08	81058
579.08	81773.5
578.08	83856.4
577.08	82662
576.08	83001.2
575.08	82910.1
574.08	83251.9
573.08	81688.1
572.08	82018
571.08	83195.1
570.08	81931.8
569.08	82619.4
568.08	81557.7
567.08	81925.7
566.08	82527.8
565.08	82941
564.08	82695.6
563.08	82912.8
562.08	84190.1
561.08	85723.5
560.08	84390
559.08	86408.9
558.08	86762.6
557.08	88462.6
556.08	87874.4
555.08	88098.3
554.08	87173.5
553.08	85971.2
552.08	83933.4
551.08	83804.4
550.08	81633.2
549.08	80345
548.08	80351.6
547.08	80350.7
546.08	78304.3
545.08	77770.9
544.08	75549.7
543.08	74013.1
542.08	74061
541.08	75373.6
540.08	76645.7
539.08	76645.8
538.08	75811.3
537.08	75860.3
536.08	80484.9
535.08	102364
534.08	157198
533.08	185738
532.08	152776
531.08	111015
530.08	81761.7
529.08	69991.2
528.08	68098.4
527.08	66457.6
526.08	65771.8
525.08	65770.2
524.08	66007.2
523.08	65683.3
522.08	65562.8
521.08	65272.4
520.08	64918.2
519.08	65533
518.08	65544.6
517.08	65416.4
516.08	65473.3
515.08	65525.9
514.08	66567.8
513.08	68037.4
512.08	68028.5
511.08	66459.4
510.08	65674.1
509.08	66543.5
508.08	67167.1
507.08	66849.4
506.08	67286.3
505.08	68045.2
504.08	67166.3
503.08	67498.7
502.08	67442.2
501.08	67381.1
500.08	67283.7
499.08	67721.1
498.08	69119
497.08	69509.8
496.08	68907.1
495.08	68941
494.08	68659.1
493.08	68531.9
492.08	67551.5
491.08	67665.2
490.08	68620.8
489.08	69225.3
488.08	68591.5
487.08	69358.7
486.08	69042.7
485.08	69085.3
484.08	68110.3
483.08	67870.4
482.08	68955.4
481.08	69418.7
480.08	69133.3
479.08	69666
478.08	69348.9
477.08	68192.6
476.08	69133.5
475.08	69383.8
474.08	69244.2
473.08	68809.6
472.08	69199.6
471.08	70140.3
470.08	68970
469.08	69031.7
468.08	70344.7
467.08	70009.2
466.08	70380.2
465.08	71022.6
464.08	69710
463.08	70329.4
462.08	70091.8
461.08	70461.9
460.08	71046
459.08	71251
458.08	70340.3
457.08	70281
456.08	71770.5
455.08	71886
454.08	70676
453.08	70723.9
452.08	71862.3
451.08	71264.8
450.08	70842.2
449.08	72070.9
448.08	71447
447.08	71876.1
446.08	72081.3
445.08	71202.6
444.08	71096.9
443.08	71471.3
442.08	72298.2
441.08	72486.9
440.08	73455.7
439.08	72901.5
438.08	74001.1
437.08	72303.9
436.08	73026.8
435.08	72776.2
434.08	72060.3
433.08	72888
432.08	73322.8
431.08	73085.4
430.08	73072.9
429.08	73966.5
428.08	72965.3
427.08	73590.2
426.08	75507.8
425.08	74616.7
424.08	74809.9
423.08	73918.8
422.08	73728.3
421.08	74280
420.08	73673
419.08	73327.3
418.08	72947.2
417.08	73198.5
416.08	71941.3
415.08	71161.3
414.08	70416.8
413.08	70000.7
412.08	69917.4
411.08	70388.9
410.08	70645.3
409.08	71283.5
408.08	70696.1
407.08	71327.7
406.08	71295.8
405.08	72374
404.08	72894.9
403.08	74566.8
402.08	81338.3
401.08	100808
400.08	115422
399.08	100233
398.08	77953.1
397.08	69161.9
396.08	67752.1
395.08	67368.8
394.08	67557.4
393.08	68127.5
392.08	66912.3
391.08	67106.5
390.08	66548.3
389.08	68273.1
388.08	68466.5
387.08	68851.2
386.08	69309.7
385.08	67816.7
384.08	68600.3
383.08	69838.5
382.08	68686.5
381.08	69002.9
380.08	68897.2
379.08	69379.8
378.08	70375.1
377.08	70486.4
376.08	70069.8
375.08	69539.8
374.08	69142.5
373.08	69266.3
372.08	69602.9
371.08	70281
370.08	69644.5
369.08	69122.6
368.08	71122.5
367.08	70243.8
366.08	69952.5
365.08	70754.6
364.08	71786.8
363.08	71805.1
362.08	71366.1
361.08	70410.1
360.08	72183.5
359.08	72021.3
358.08	71229.1
357.08	72103.2
356.08	71492.7
355.08	70671.4
354.08	72380.4
353.08	71642.6
352.08	72842.7
351.08	73258.3
350.08	73784.9
349.08	73626.4
348.08	72284.7
347.08	74636
346.08	73723.5
345.08	74054.4
344.08	74208.8
343.08	74338.9
342.08	74667.5
341.08	74948.5
340.08	74199.5
339.08	73065.6
338.08	74127.2
337.08	75614.6
336.08	74256.3
335.08	74279.4
334.08	74968.6
333.08	75842.4
332.08	74431.4
331.08	74445
330.08	74215
329.08	74493.7
328.08	74045.3
327.08	74429.1
326.08	72421.1
325.08	74136.6
324.08	75150.1
323.08	75615.7
322.08	74290.9
321.08	75101.3
320.08	75608.6
319.08	75909.4
318.08	77315.5
317.08	77821.8
316.08	77895.7
315.08	79332.2
314.08	80031.3
313.08	80147.6
312.08	81993.2
311.08	82243.3
310.08	81799.7
309.08	81845
308.08	79639.6
307.08	77909.6
306.08	76338.2
305.08	73210.1
304.08	70497
303.08	65876.7
302.08	60586.9
301.08	57053.7
300.08	52788.1
299.08	48988.3
298.08	46316.7
297.08	44263.9
296.08	42048.3
295.08	42099.6
294.08	41393.5
293.08	43353.7
292.08	48005.6
291.08	52604.3
290.08	56905.5
289.08	64255.5
288.08	86810
287.08	176342
286.08	345310
285.08	410136
284.08	213467
283.08	62038.2
282.08	19534.1
281.08	11181
280.08	7909.41
279.08	6682.39
278.08	5516.35
277.08	5075.47
276.08	4803.54
275.08	4587.83
274.08	4702.48
273.08	4434.77
272.08	4206.69
271.08	4543.17
270.08	4491.68
269.08	4694.67
268.08	4560
267.08	4126.18
266.08	4262.61
265.08	4279.28
264.08	4328.78
263.08	4102.89
262.08	4361.18
261.08	4205
260.08	4171.3
259.08	4204.4
258.08	4197.64
257.08	4145.06
256.08	4268.01
255.08	4068.95
254.08	4280.95
253.08	4371.42
252.08	4124.15
251.08	3869.91
250.08	4018.82
249.08	3976.04
248.08	4169.56
247.08	3977.58
246.08	4140.63
245.08	4080.74
244.08	3960.66
243.08	4120.8
242.08	4165.83
241.08	4182.8
240.08	4263.3
239.08	4442.27
238.08	4372.61
237.08	4415.21
236.08	4067.17
235.08	4089.06
234.08	4431.89
233.08	4441.43
232.08	4333.86
231.08	4204.41
230.08	3899.91
229.08	4116.47
228.08	4257.91
227.08	4014.56
226.08	4042.52
225.08	3843.4
224.08	3817.41
223.08	4106.7
222.08	4090.45
221.08	3994.33
220.08	3861.09
219.08	4042.19
218.08	4366.38
217.08	4151.29
216.08	4059.46
215.08	4361.35
214.08	4421.25
213.08	4052.5
212.08	3981.79
211.08	3879.07
210.08	4075.78
209.08	4084.72
208.08	3733.75
207.08	4078.58
206.08	3941.72
205.08	4120.37
204.08	4146.15
203.08	4472.29
202.08	4365.18
201.08	4250.16
200.08	4170.11
199.08	4290.54
198.08	4346.8
197.08	4255.89
196.08	4317.67
195.08	4237.4
194.08	4088.61
193.08	4413.95
192.08	4622.92
191.08	4371.43
190.08	4447.25
189.08	4341.97
188.08	4260.37
187.08	4322.75
186.08	4398.29
185.08	4217.8
184.08	4183.07
183.08	4173.19
182.08	4382.87
181.08	4520.08
180.08	4212.77
179.08	4094.89
178.08	4282.63
177.08	4256.2
176.08	4037.53
175.08	4536.82
174.08	4554.19
173.08	4400.55
172.08	4257.44
171.08	4483.34
170.08	4758.29
169.08	4872.88
168.08	4610.75
167.08	4467.01
166.08	4362.42
165.08	4435.49
164.08	4772.28
163.08	4286.94
162.08	4233.98
161.08	4243.99
160.08	4432.03
159.08	4334.56
158.08	4611.1
157.08	4662.72
156.08	4753.86
155.08	5726.35
154.08	6756.51
153.08	6192.22
152.08	5312.54
151.08	4631.51
150.08	4681.61
149.08	4378.28
148.08	4448.61
147.08	4115.93
146.08	4378.99
145.08	4782.67
144.08	4216.49
143.08	4432.81
142.08	4354.23
141.08	4303.46
140.08	4486.46
139.08	4780.84
138.08	4478.88
137.08	4593.25
136.08	4317.13
135.08	4678.83
134.08	4626.64
133.08	4713.65
132.08	4436.61
131.08	4513.32
130.08	4438.83
129.08	4596.9
128.08	4348.85
127.08	4552.25
126.08	4631.67
125.08	4629.19
124.08	4556.99
123.08	4317.87
122.08	4384.66
121.08	4694.29
120.08	4552.88
119.08	4402.11
118.08	4685.95
117.08	4495.31
116.08	4490.88
115.08	4340.23
114.08	4515.19
113.08	4611.85
112.08	4704.39
111.08	4352.92
110.08	4115.26
109.08	4363.06
108.08	4355.86
107.08	4330.3
106.08	4821.68
105.08	5042.09
104.08	5586.06
103.08	7210.08
102.08	6809.93
101.08	5037.09
100.08	4680.57
99.08	4831.81
98.08	4700.14
97.08	4620.13
96.08	4630.4
95.08	4850.93
94.08	4654.81
93.08	4655.15
92.08	4609.31
91.08	4274.74
90.08	4468.71
89.08	4686.56
88.08	4505.03
87.08	4369.73
86.08	4790.96
85.08	4608.16
84.08	4602.3
83.08	4502.12
82.08	4165.67
81.08	4378.26
80.08	4670.76
79.08	4769.73
78.08	4665.28
77.08	4522.62
76.08	4906.9
75.08	4703.57
74.08	4777.46
73.08	4427.78
72.08	4583.73
71.08	4729.9
70.08	4925.58
69.08	4911.3
68.08	4862.65
67.08	4899.2
66.08	4626.29
65.08	5224.06
64.08	4920.61
63.08	5091.49
62.08	5185.26
61.08	4794.56
60.08	4907.66
59.08	4792.16
58.08	4787.4
57.08	4974.75
56.08	4789.8
55.08	4823.08
54.08	4935.24
53.08	4942.92
52.08	4869.76
51.08	4891.74
50.08	5271.18
49.08	4951.76
48.08	4933.24
47.08	5012.97
46.08	5319.09
45.08	5314.5
44.08	5238.21
43.08	5005.96
42.08	4637.77
41.08	4951.4
40.08	5272.16
39.08	5115.47
38.08	5132.88
37.08	4923.25
36.08	4586.08
35.08	4488.5
34.08	4906.42
33.08	4421.97
32.08	4744.11
31.08	4893.36
30.08	5031.11
29.08	5572.22
28.08	6135.32
27.08	6912.15
26.08	7087.3
25.08	6710.42
24.08	5603.6
23.08	5236.78
22.08	5630.37
21.08	5981.28
20.08	6022.05
19.08	6421.33
18.08	7031.06
17.08	6583.74
16.08	6065.37
15.08	5451.08
14.08	5381.43
13.08	4688.6
12.08	3862.44
11.08	3251.51
10.08	3065.91
9.08	3300.93
8.08	3137.37
7.08	2409.9
6.08	1952.88
5.08	1385.57
4.08	1038.72
3.08	583.011
2.08	348.338
1.08	164.725
0.08	101.632
-0.92	80.3787
-1.92	41.6258
-2.92	41.6382
-3.92	25.0794
-4.92	49.156
-5.92	16.1366
-6.92	19.209
-7.92	16.7409
