# Supplementary material for: Machine learning-guided realization of full-color high-quantum-yield carbon quantum dots
Source: Nat Commun. 2024 Jun 6;15:4843. doi: 10.1038/s41467-024-49172-6 (PMC11156924; doi:10.1038/s41467-024-49172-6)
Supplement: Supplementary file 3 — Source Data [file 41467_2024_49172_MOESM3_ESM.zip › Source Data/SI Raw Data/Supplementary Fig. 24 Raw Data.xlsx]

## Sheet: Supplementary Fig. 24a -j
Supplementary Fig. 24a		Supplementary Fig. 24b		Supplementary Fig. 24c		Supplementary Fig. 24d		Supplementary Fig. 24e		Supplementary Fig. 24f		Supplementary Fig. 24g		Supplementary Fig. 24h		Supplementary Fig. 24i		Supplementary Fig. 24j
p-CQDs		b-CQDs		c-CQDs		dc-CQDs		g-CQDs		yg-CQDs		y-CQDs		o-CQDs		or-CQDs		r-CQDs
Lateral size (nm)		Lateral size (nm)		Lateral size (nm)		Lateral size (nm)		Lateral size (nm)		Lateral size (nm)		Lateral size (nm)		Lateral size (nm)		Lateral size (nm)		Lateral size (nm)
3.78		2.67		1.96		2.2		2.93		2.83		2.17		4.16		3.27		3.28
4.6		2.57		2.05		3.54		2.33		2.48		3.26		2.73		2.71		3.81
2.39		3.88		4.2		1.39		2.33		3.44		2.41		2.07		2.5		3
3.21		2.17		2.33		3.29		3.16		3.4		2.29		2.72		2.33		3.43
2.58		3.09		1.85		1.22		1.97		3.26		2.75		2.46		3.57		3.48
2.39		3.03		2.23		2.2		2.57		2.96		2.75		2.51		2.92		2.71
1.91		1.91		1.93		1.91		2.72		2.14		2.17		2.68		1.58		3.26
1.51		2.92		2.63		2.84		3.03		2		1.89		3.01		2.5		1.74
2.71		2.3		2.53		1.47		2.67		2.17		2.49		1.47		2.19		2.56
3.05		2.42		1.93		2.74		3.03		2.06		2.17		2.51		2.73		2.17
2.71		2.76		1.45		2.68		1.71		1.74		2.16		1.98		2.77		2.69
3.78		1.91		1.74		2.74		1.58		1.75		2.32		1.83		2.07		2.33
2.71		2.06		1.08		1.75		1.21		1.75		2.22		3.28		2.44		3.09
2.03		2.67		1.37		3.01		1.95		1.39		1.94		3.19		1.12		3.07
2.71		2.67		2.33		2.18		1.38		2.05		2.16		2.43		2.77		3.28
1.4		1.46		1.74		2.2		1.95		1.86		1.73		2.18		2.19		3.65
2.14		1.71		1.57		2.47		1.9		2.83		3.23		3.37		2.73		2.33
2.58		1.58		1.51		1.93		1.58		3.07		2.05		2.32		1.46		3.89
2.27		1.82		1.99		3.11		0.81		2.75		2.41		3.1		1.38		2.43
2.58		1.89		1.95		1.54		1.9		2.39		2.44		2.51		0.61		3.77
2.73		1.35		1.38		2.18		1.63		1.09		3.23		2.68		1.12		2.32
2.73		1.65		1.74		2.18		2.18		1.75		1.91		2.51		0.86		2.79
2.37		1.62		1.65		1.97		1.53		1.52		2.9		2.45		1.36		3.09
1.82		1.71		1.53		2.31		0.86		1.74		2.3		2.51		1.96		1.72
2.27		2.23		1.69		2.2		1.21		1.74		1.81		2.93		1.46		2.32
2.46		1.62		1.74				1.71		2.43		3.25		3.01		1.9		3.3
1.82		0.86		1.99				1.08		2.69		2.54		2.89		1.09		1.96
2.73		1.35		1.73				1.46		2.9		2.32		2.72		0.81		2.56
2.03		1.58		1.32				1.92		2.61		1.35		3.01		1.63		3.28
1.4		1.46		2.39				1.95		1.94		2.05		2.07		1.65		2.99
2.73		1.97		2.6				2.32		1.94		2.87		2.72		1.63		2.32
1.51		1.89		1.85				1.71		2.83		1.08		3.17		1.09		2.19
1.82		1.91		1.73				1.97		2.4		3.14		1.92		1.98		2.56
1.35		1.62		2.13				1.95		1.39		2.43		3.54		1.58		1.74
1.69		1.35		1.85				2.17		2.17		2.32		3.44		2.19		2.56
2.03		1.35		0.92				1.58		1.3		3.43		1.59		1.65		2.12
2.06		1.08		1.53				1.95		2.14		3.81		4.49		1.09		2.19
1.44		0.81		1.53				1.97		1.79		2.32		2.8		1.21		1.98
2.27		0.81		1.93				1.46		2.39		2.41		3.17		1.63		2.32
1.35		2.44		1.57				1.21		1.79		2.3		3.31		1.21		2.92
1.4				1.73				1.97		1.17		1.81		2.13		1.9		1.96
1.69				2.67				1.71				2.16		3.01		1.63		2.67
1.07				1.73				2.06				1.91		2.45		1.9		2.73
1.51				1.51				1.21				1.35		2.24		1.72		2.56
1.69				2.52				1.95				2.16		1.22		1.12		2.43
1.4				2.38				1.36				2.05		2.72		1.12		2.67
1.4				2.94				1.58				1.64		2.31		1.9		2.32
1.69				2.84				1.58				2.16		2.24		1.38		2.43
1.02				1.85				1.74				1.96		3.48		0.86		4.08
2.73				1.73				1.15				2.7		2.43		1.38		2.89
2.14				2.33				0.98				2.54		2.51		1.36		3.36
1.69				2.26				1.36				1.89		2.34		1.36		1.38
1.35				1.69				2.12				1.35		2.68		1.96		3.36
1.97				2.52				1.9				2.43		1.98		2.24		1.9
2.03				1.38				1.08				2.17		2.18		1.98		2.3
2.03				2.34				2.76				2.54		2.51		1.9		2.33
1.02				1.57				2.42				2.44		1.39		2.32		2.99
2.37				2.04				1.65				2.11		2.18		1.65		3.43
1.44				2.16				2.17				2.7		2.45		1.65		1.9
2.27				2.16				2.32				3.05		1.63		1.98		3.09
1.73				2.13				1.21				2.49		2.43		1.92		2.56
1.51				2.16				1.46				2.41		2.13		1.96		3.53
1.69				2.38				3.07				2.11		3.37		1.63		2.71
1.69				2.38				2.45				1.57		3.17		1.82		2.57
1.35				2.42				1.36				3.01		3.44		2.17		1.9
1.51				2.21				2.18				1.64		3.54		2.73		2.17
1.69				1.53				2.44				2.49		3.04		2.17		2.07
1.35				1.99				1.9				2.65		1.09		1.46		2.32
1.51				1.93				2.19				2.43		2.18		3.09		2.5
2.03				2.53				1.38				2.16		2.89		2.24		1.9
1.35				2.17				2.12				3.26		2.46		1.9		2.44
1.51				1.57				2.5				1.94		2.51		2.17		1.9
1.73				1.96				2.33				1.96		1.63		2.19		2.99
2.71				1.53				2.5						2.18		1.36		1.58
1.82				1.53				0.98						2.58		1.63		2.44
1.02				1.95				2.19						2.34		2.12		2.71
1.82				1.65				3.25						2.45		1.63		2.19
2.73				3.24				1.92						1.91		1.9		3
2.71				2.26				1.82						2.34		2.77		1.58
2.17				3.03				1.12						2.34		1.38		2.5
2.44				1.65				2.56						2.68		2.24		2.19
2.73				2.81				2.71						1.72		2.5		2.57
1.73				2.05				1.95						2.19		1.63		2.71
2.06				2.53				1.97						1.92		1.36		1.96
1.82				1.95				2.19						2.24		1.72		1.92
2.27				1.53				2.33						2.78		0.86		1.65
2.37				1.95				2.72						1.92		1.9		2.32
2.03				1.65				1.82						2.45		1.65		3.03
1.69				2.23				2.92						1.59		1.9		3.26
2.39				2.16				1.71						1.96		1.72		3.53
1.73				1.95				2.83						1.96		1.92		2.67
1.4				1.51				2.23						2.58		2.24		3.53
1.73				1.57				2.56						1.83		1.36		2.73
1.07				1.69				2.23						1.98		1.63		2.92
2.06				1.51				1.53						1.63		2.73		1.65
1.35				1.95				1.92						1.63		2.17		2.44
2.37				1.95				1.82						1.47		1.09		1.65
2.06				0.86				1.97						1.72		1.9		1.63
1.44				1.85				1.95						1.59		2.44		2.46
1.22				2.17				1.82						2.46		1.9		3.03
2.37				1.93				2.19						1.92		1.9		2.71
1.51				2.3				2.12						2.8		1.63		2.5
2.03				1.51				1.71						2.19		1.09		2.57
1.35				1.78				1.15						1.92		1.63		2.71
1.4				1.99				1.92						2.57		1.63		2.5
1.69				2.38				1.95						2.72		1.65		3.03
1.02				1.08				1.74						1.74		2.19		2.83
1.73				1.65				2.19						2.57		0.86		2.44
2.14				1.37				1.36						2.51		1.36		2.44
1.69				1.96				1.21						2.13		1.09		2.44
1.73				2.6				1.65						1.54		2.17		2.71
2.37				2.23				1.53						1.12		1.63		2.46
1.69				1.26				1.15						1.59		1.63		1.63
0.68				1.73				1.71						1.83		3.3		2.73
1.07				1.78				1.92						1.54		1.9		2.19
1.35				1.51				1.65						2.13		1.36		1.92
1.4				2.16				1.74						1.98		2.44		2.07
1.35				1.95				1.46						2.19		1.9		2.17
1.4				2.81				1.65						1.39		1.65		1.63
1.02				2.05				1.95						2.45		2.5		1.9
1.69				1.93				1.71						1.74		1.92		2.99
1.02				1.93				1.97						2.24		1.63		2.99
1.02				2.39				1.38						1.39		3.62		2.46
1.35				1.86				2.17						1.22		1.63		2.17
1.4				1.78				2.17						2.43		2.73		3.26
1.35				1.95				1.65						1.47		2.24		1.9
1.35				2.26				2.71						2.19		2.67		1.9
1.73				2.42				2.12						2.72		1.92		1.96
2.03				2.05				2.76						1.59		2.19		2.77
1.07				3				2.83						1.59		1.98		3
1.44				2.63				1.15						1.96		2.5		1.72
1.35				2.05				1.35						1.54		1.21		3
1.02				1.45				2.06						1.63		3.09		1.63
1.4				2.33				2.17						2.43		1.58		2.17
1.82				2.23				2.18						1.47		2.17		1.12
1.35				2.6				1.82						0.82		1.54		2.46
1.82				2.39				1.36						2.69		1.36		2.57
--				2.13				2.76						2.07		2.07		2.17
--				2.6				1.53						2.13		4.03		2.44
--				2.21				1.21						2.51		2.67		2.71
--				2.9				1.71						1.54		3.26		2.17
--				1.85				1.97						1.59		1.96		3
--				2.33				1.21						1.96		2.19		1.65
--				1.99				2.19						1.36		2.43		2.43
--				1.57				2.3						1.74		2.19		1.65
--				1.56				1.95						1.15		2.79		2.57
--				2.34				1.74						1.74		1.63		3.36
--				2.73				1.95						1.98		1.74		2.71
--				1.73				2.17						1.54		1.36		2.99
--				1.74				1.63						2.19		2.24		2.44
--				1.96				2.23						2.51		2.99		1.63
--				1.74				2.23						2.31		2.19		2.71
--				2.88				2.33						2.13		1.9		2.17
--				1.32				2.44						2.8		2.57		1.36
--				1.51				1.53						0.98		2.71		2.17
--				2.17				2.57						1.09		2.57		2.44
--				1.65				1.95						1.63		2.24		1.63
--				2.33				1.65						2.13		1.09		1.63
--				2.94				1.82						1.96		1.72		1.09
--				2.16				2.33						2.43		2.77		1.98
--				2.42				1.95						1.22		2.33		2.19
--				1.73				1.74						2.84		2.43		1.9
--				1.32				2.72						1.36		2.44		3.3
--				1.73				2.12						1.36		2.67		1.36
--				1.74				1.82						2.78		2.5		1.98
--				1.57				2.17						3.41		1.74		2.17
--				1.45				1.35						2.8		2.24		2.71
--				1.74				2.19						2.34		1.63		2.77
--				1.51				2.33						1.98		1.9		2.99
--				1.56				2.19						1.39		2.07		2.43
--				1.93				1.71						1.74		2.71		1.63
--				1.78				1.63						1.39		1.92		1.92
--				2.26				0.98						2.24		2.46		1.12
--				1.3				1.36						1.22		2.43		2.44
--				2.17				1.71						2.51		2.44		1.65
--				1.96				1.74						2.45		1.65		1.9
--				2.05				1.95						1.74		2.56		3
--				1.53				1.74						2.84		2.19		2.5
--				1.78				2.56						2.43		1.38		2.17
--				0.86				1.95						1.36		1.74		2.17
--				1.51				0.86						2.13		1.9		2.17
--				2.17				3.27						2.34		2.07		1.38
--				1.73				1.82						2.72		1.63		2.71
--				1.51				2.12						2.58		1.98		3
--				1.73				1.95						2.34		3.3		1.65
--				1.99				1.71						1.66		2.5		1.72
--				1.53				2.33						1.9		1.65		2.17
--				0.65				1.38						2.72		1.82		2.44
--				2.39				1.9						2.34		2.79		2.71
--				1.37				1.38						3.41		2.19		1.36
--				1.93				1.65						2.57		2.46		2.17
--				1.95				1.35						3.87		3.45		1.9
--				1.45				4.28						3.04		2.07		1.9
--				1.32				1.95						1.59		2.5		2.19
--				1.95				2.5						1.96		2.17		1.92
--				1.74				3.03						2.93		2.46		2.19
--				2.33				1.95						3.04		1.92		1.9
--				1.78				2.06						1.47		2.77		3.62
--				1.96				3.53						2.18		2.19		2.19
--				1.95				2.5						1.92		2.07		2.19
--				1.51				2.45						1.96		2.73		1.63
--				1.37				1.9						2.13		2.32		1.63
--				1.73				2.18						1.39		2.77		1.9
--				1.65				2.12						2.43		3.18		1.9
--				2.84				2.57						2.19		4.34		2.17
--				1.57				2.12						1.83		2.79		1.92
--				1.96				2.76						1.72		1.09		1.9
--				2.23				2.83						1.66		2.17		2.73
--				1.73				2.57						1.98		2.46		1.36
--				1.57				2.99						2.51		2.67		2.19
--				2.21				2.72						2.24		1.96		2.44
--				1.51				2.83						1.59		2.46		3.36
--				1.08				2.57						1.09		2.43		1.63
--				1.73				3.16						2.58		1.92		1.09
--				1.32				1.9						2.34		1.46		2.5
--				2.82				1.92						1.92		1.72		3.03
--				1.51				2.92						2.72		1.74		1.9
--				0.97				1.92						1.92		1.9		2.17
--				0.86				1.82						2.34		2.17		2.46
--				1.73				2.06						1.96		1.63		1.36
--				2.61				2.72						1.54		2.17		2.17
--				1.73				2.42						2.19		2.71		1.63
--				1.51				1.71						2.46		1.92		1.36
--				1.51				2.76						1.83		1.63		2.19
--				2.16				1.36						1.47		2.44		1.74
--				2.63				2.56						1.74		1.38		3.3
--				1.96				4.15						2.19		1.98		1.09
--				2.82				2.19						1.92		2.71		2.19
--				1.3				1.97						1.74		2.46		2.44
--				0.65				2.3						2.13		1.65		2.24
--				1.08				2.83						2.32		2.19		3.62
--				1.53				2.17						2.33		1.72		2.44
--				1.51				2.45						1.22		2.24		2.71
--				2.16				1.36						2.18		2.43		3.53
--				1.38				4.07						2.84		1.98		1.58
--				1.96				2.32						1.96		2.07		3.27
--				1.96				2.42						1.12		2.77		1.9
--				1.96				3.03						2.13		2.19		2.17
--				1.73				0.98						2.19		3		1.65
--				1.51				2.45						2.43		1.72		1.72
--				1.32				2.5						2.13		2.73		1.63
--				1.3				1.92						2.32		1.92		1.09
--				1.32				1.92						2.07		1.63		2.17
--				1.99				2.12						1.96		2.57		2.46
--				1.73				2.33						2.57		2.5		2.71
--				1.08				2.19						1.96		2.44		1.63
--				1.3				1.92						1.59		2.5		1.21
--				1.78				2.06						1.92		1.9		2.46
--				1.3				2.42						2.34		2.99		2.17
--				1.85				2.45						2.31		2.24		1.63
--				1.73				2.19						1.83		2.46		2.44
--				0.86				2.19						3.29		2.46		1.36
--				1.73				2.42						1.59		2.46		1.9
--				2.39				2.06						2.93		2.71		1.82
--				1.95				2.06						1.59		2.33		3
--				1.73				2.67						2.19		2.17		2.44
--				1.37				2.06						1.96		3.26		2.19
--				1.53				1.82						1.96		2.19		2.17
--				1.65				2.45						2.51		2.32		1.63
--				1.74				2.45						1.74		3.84		2.24
--				1.08				1.58						2.32		3.3		1.46
--				1.3				1.97						1.72		4.55		2.19
--				1.3				2.71						2.34		3.43		1.46
--				2.26				1.95						2.34		2.57		1.63
--				1.1				2.45						1.54		1.98		1.63
--				1.08				3.3						1.83		2.17		2.71
--				1.96				1.21						2.24		1.98		2.19
--				1.96				2.56						3.04		2.77		3.27
--				1.74				2.67						1.92		2.46		1.65
--				1.1				3.03						2.72		2.83		1.36
--				2.33				1.36						1.63		2.24		2.17
--				1.99				2.83						2.46		3.18		1.63
--				1.51				2.17						1.92		1.9		2.12
--				1.74				2.45						2.84		2.43		2.46
--				1.93				2.06						1.92		1.96		2.77
--				1.65				1.97						1.59		2.46		3.31
--				1.37				1.58						1.72		1.38		1.98
--				2.26				2.19						2.51		2.07		1.74
--				2.17				2.79						2.57		2.79		2.71
--				1.85				2.71						2.57		2.99		2.17
--				2.05				2.76						0.86		1.63		3.03
--				1.57				1.82						1.98		3.57		2.56
--				1.73				1.9						1.63		2.5		1.63
--				1.96				3.09						1.54		2.79		1.92
--				1.53				4.03						1.98		3.89		2.17
--				1.3				2.19						1.9		1.46		2.19
--				1.51				2.5						2.07		1.74		2.17
--				1.32				2.72						2.18		1.92		1.9
--				1.99				2.12						2.69		2.5		2.57
--				1.08				2.06						3.55		2.5		2.46
--				1.51				2.79						2.73		1.46		3.53
--				1.74				3.35						2.34		2.92		1.9
--				1.53				2.67						2.18		1.82		3.09
--				1.73				2.71						2.18		2.17		1.09
--				1.3				2.68						2.46		1.9		1.09
--				2.16				2.42						1.9		2.07		2.17
--				1.78				2.56						2.18		1.12		2.71
--				2.17				3.52						2.18		2.24		1.9
--				1.96				3.95						2.93		2.73		1.65
--				2.04				3.88						1.74		1.63		3.03
--				1.1				3.4						2.34		1.65		2.77
--				1.74				3.69						2.13		1.12		2.5
--				1.74				2.71						2.19		1.46		2.17
--				1.74				3.62						1.91		2.24		2.19
--				2.38				4.03						2.18		1.36		1.9
--				2.16				2.17						1.09		2.43		0.98
--				1.73				3.16						1.98		3.26		1.65
--				1.51				3.35						1.92		2.43		2.46
--				2.42				3.79						2.07		1.38		1.36
--				1.85				3.17						2.69		2.71		1.92
--				1.85				2.83						1.96		3.26		1.9
--				1.53				3.09						2.18		2.32		2.19
--				1.73				2.71						3.31		1.9		1.58
--				1.99				2.06						2.45		1.12		2.19
--				2.05				2.42						2.72		2.5		1.38
--				3.03				4.41						2.72		1.12		2.77
--				1.99				3.69						3.31		1.63		2.19
--				1.99				3.43						2.72		1.9		2.19
--				1.53				3.85						1.36		2.07		1.98
--				3.1				3.45						2.19		3.27		2.77
--				1.53				2.45						3.01		4.13		1.65
--				1.95				1.71						2.99		3.09		2.17
--				0.65				1.65						2.46		2.07		2.46
--				1.1				1.36						3.28		2.92		2.43
--				1.74				2.42						2.58		1.72		3.07
--				1.3				1.71						2.24		4.52		2.71
--				1.51				1.58						1.63		1.63		1.98
--				1.99				2.5						1.83		3		2.71
--				1.65				1.97						2.07		2.44		2.69
--				1.73				2.5						2.51		2.43		1.9
--				2.13				1.65						2.19		3.43		2.79
--				1.53				3.07						0.61		1.38		1.46
--				1.96				3.26						2.24		2.57		3.18
--				1.74				3.56						2.72		1.36		1.36
--				1.3				1.97						3.04		1.9		2.5
--				1.74				2.3						2.46		1.92		2.19
--				1.96				2.83						2.46		1.98		2.73
--				2.05				2.12						2.45		2.5		1.92
--				1.51				2.57						2.32		2.07		1.36
--				1.96				2.57						1.66		1.38		0.98
--				1.51				1.74						1.92		4.07		1.98
--				2.17				2.18						3.17		3.03		1.92
--				1.3				1.46						3.66		1.72		0.81
--				2.6				1.53						4.65		3		2.19
--				1.51				2.79						1.96		2.07		1.92
--				1.95				3.09						2.72		2.24		1.36
--				1.95				3.52						2.18		1.65		3
--				1.51				1.63						2.13		1.65		3.03
--				1.08				2.17						2.73		2.83		1.36
--				1.3				1.36						1.96		3.26		1.92
--				0.86				1.95						1.96		3.43		2.71
--				1.3				2.98						2.99		2.83		2.77
--				1.51				2.06						2.57		3.64		4.55
--				2.42				2.06						3.87		2.56		1.82
--				2.21				1.95						3.46		3.03		3
--				2.84				2.57						2.33		3.8		2.73
--				1.3				1.58						1.12		3.28		1.63
--				1.1				2.23						1.96		3.78		3.53
--				0.89				1.71						1.96		1.46		2.77
--				1.74				2.67						3.78		2.07		1.9
--				2.16				1.74						1.72		2.79		1.46
--				1.08				1.74						2.45		2.19		3.28
--				2.6				2.18						3.1		2.32		2.44
--				3.06				2.06						2.19		3.36		2.19
--				1.65				1.9						1.98		2.57		2.19
--				1.3				1.63						2.46		4.03		2.19
--				1.73				2.17						1.59		2.56		2.71
--				2.63				2.12						2.24		2.32		3.57
--				1.73				1.35						2.72		3.09		2.44
--				1.51				0.77						1.36		3.09		2.17
--				1.57				2.23						1.36		2.43		3.09
--				1.45				0.98						1.72		3.89		2.46
--				2.26				2.17						1.39		1.92		2.73
--				2.53				1.21						3.01		3.03		3.27
--				1.85				1.58						2.51		1.92		3.09
--				1.56				1.97						2.8		3.26		1.72
--				1.3				1.21						2.13		2.79		2.46
--				1.3				2.5						1.72		2.32		1.65
--				2.42				2.44						2.57		3.27		1.65
--				1.08				2.5						1.59		2.5		1.9
--				1.86				1.92						1.92		2.79		1.98
--				1.3				2.5						1.83		1.96		0.61
--				1.3				2.45						2.73		2.17		1.9
--				1.08				2.32						3.1		2.44		1.92
--				1.51				2.45						2.07		2.99		1.92
--				1.51				2.5						2.78		2.19		2.24
--				1.53				2.3						1.9		4.15		2.17
--				1.73				2.71						2.93		2.44		2.32
--				3.9				1.82						2.68		3.54		3.16
--				3.15				2.44						2.43		2.57		2.43
--				3.68				1.71						2.18		2.92		2.56
--				5.14				2.17						2.78		2.3		2.17
--				2.42				1.97						2.84		2.12		2.5
--				2.16				2.17						2.19		3.43		1.98
--				1.53				2.5						1.96		3.03		2.07
--				3.25				1.95						2.99		3.03		3.27
--				2.16				2.45						2.99		2.5		2.07
--				3.03				2.06						1.66		2.67		2.71
--				2.34				2.42						2.24		2.19		2.46
--				3.68				2.42						1.63		3.16		3.31
--				2.67				1.92								2.79		1.96
--				1.99				2.92								2.33		1.72
--				2.38				2.5								2.57		2.57
--				3.29				3.62								1.36		1.63
--				2.81				1.82								3.54		2.71
--				3.03				2.72								3.95		1.38
--				3.1				2.19								3.57		4.07
--				3.24				1.97								2.67		1.36
--				3.27				2.44								2.56		3.16
--				2.23				2.56								3.03		2.71
--				3.01				3.17								2.94		2.77
--				3.12				2.71								3.54		2.88
				2.71				3.17								4.42		3.28
				2.94				2.76								2.33		2.33
				2.52				1.71								3.18
				2.94				2.18								2.79
				2.3				3.4								2.67
				3.38				2.18								2.67
				3.99				1.08								3.16
				3.7				1.12								2.94
				2.77				0.86
				2.42				0.98
				4.16				2.17
				3.07				1.92
				4.16				1.65
				3.99				0.77
				5.04				0.86
				2.14				0.81
				2.71				0.61
				3.49				1.92
				3.58				1.08
				2.16				0.86
				3.15				0.27
				3.7				0.81
				3.78				0.81
				2.16
				2.71
				2.33
				2.61
				3.29
				3.83
