# Supplementary material for: Machine learning-guided realization of full-color high-quantum-yield carbon quantum dots
Source: Nat Commun. 2024 Jun 6;15:4843. doi: 10.1038/s41467-024-49172-6 (PMC11156924; doi:10.1038/s41467-024-49172-6)
Supplement: Supplementary file 3 — Source Data [file 41467_2024_49172_MOESM3_ESM.zip › Source Data/SI Raw Data/Supplementary Fig. 3 Raw Data.csv]

y_label1	y_label2	mean	median	quartile1	quartile3	whisker_low	whisker_high
r2	MLP	0.637906308	0.664985275	0.609924378	0.722727293	0.441150084	0.868400403
r2	XGBoost	0.743399239	0.748609855	0.703889029	0.804656258	0.561022725	0.895816503
r2	SVM	0.491533104	0.510530618	0.414179624	0.562962402	0.220817976	0.700723983
r2	POLYFIT	0.586845002	0.626171146	0.522151364	0.687115689	0.368877633	0.810580936
mse	MLP	0.002131135	0.001965482	0.001648637	0.002382786	0.000864217	0.003452343
mse	XGBoost	0.001507481	0.001443309	0.001176517	0.001796581	0.000713623	0.002654783
mse	SVM	0.002992549	0.002933425	0.002433033	0.003359941	0.001174216	0.004397831
mse	POLYFIT	0.002466291	0.00210109	0.001817931	0.002959243	0.000886455	0.004592959
pearson	MLP	0.813723606	0.829893731	0.7967452	0.855866763	0.709615907	0.935228582
pearson	XGBoost	0.869358406	0.873493154	0.84838888	0.900270639	0.784081543	0.946924751
pearson	SVM	0.722291114	0.735152194	0.679856483	0.775482069	0.550580245	0.845714583
pearson	POLYFIT	0.778256073	0.801101306	0.738739281	0.836140675	0.615580237	0.911239399
rank precision	MLP	0.441975794	0.446805556	0.335753969	0.534414683	0.129285714	0.673373016
rank precision	XGBoost	0.491811905	0.496448413	0.416031746	0.566775794	0.247460317	0.785436508
rank precision	SVM	0.713550435	0.708232755	0.684677673	0.740964099	0.626114648	0.791978685
rank precision	POLYFIT	0.391365079	0.386468254	0.308511905	0.476527778	0.139285714	0.655753968
NDCG@k=10	MLP	0.983688993	0.981674884	0.959874097	1.013792979	0.892599415	1.084598986
NDCG@k=10	XGBoost	0.990896194	0.990995442	0.971059888	1.00680624	0.926075849	1.054725864
NDCG@k=10	SVM	0.982547482	0.984033878	0.951159176	1.012919332	0.884333748	1.072274717
NDCG@k=10	POLYFIT	0.975832124	0.9790276	0.956456687	1.000456985	0.895174633	1.041980369
