# Supplementary material for: Machine learning-guided realization of full-color high-quantum-yield carbon quantum dots
Source: Nat Commun. 2024 Jun 6;15:4843. doi: 10.1038/s41467-024-49172-6 (PMC11156924; doi:10.1038/s41467-024-49172-6)
Supplement: Supplementary file 3 — Source Data [file 41467_2024_49172_MOESM3_ESM.zip › Source Data/SI Raw Data/Supplementary Fig. 4 Raw Data.csv]

	Nc
0-20	9
20-40	14
40-60	19
60-80	26
80-100	18
100-120	11
120-140	3
140-160	0
160-180	0
180-200	0
200-220	0
220-240	0
240-260	0
260-280	0
280-300	0
300-320	0
320-340	0
340-360	0
360-380	0
380-400	0
