# Supplementary material for: Machine learning-guided realization of full-color high-quantum-yield carbon quantum dots
Source: Nat Commun. 2024 Jun 6;15:4843. doi: 10.1038/s41467-024-49172-6 (PMC11156924; doi:10.1038/s41467-024-49172-6)
Supplement: Supplementary file 3 — Source Data [file 41467_2024_49172_MOESM3_ESM.zip › Source Data/SI Raw Data/Supplementary Fig. 5 Raw Data.xlsx]

## Sheet: Supplementary Fig. 5a 
Iteration	PL
1	496
1	507
2
2	397
3	544
3
4	560
4	575
5
5	530
6
6	463
7
7	408
8	410
8	401
9	604
9	445
10	540
10	560
11	470
11	485
12	535
12	585
13	595
13	615
14	600
14	590
15	610
15	460
16	600
16	485
17	540
17	540
18	520
18	530
19	400
19	490
20	410
20	495

## Sheet: Supplementary Fig. 5b
Iteration	PLQY
1	7
1	2
2
2	8
3	18
3
4	18
4	46
5
5	65
6
6	6
7
7	52
8	71
8	49
9	28
9	29
10	20
10	24
11	73
11	94
12	37
12	31
13	36
13	30
14	18
14	27
15	28
15	27
16	21
16	83
17	5
17	5
18	10
18	7
19	5
19	58
20	35
20	83
