# Supplementary material for: Machine learning-guided realization of full-color high-quantum-yield carbon quantum dots
Source: Nat Commun. 2024 Jun 6;15:4843. doi: 10.1038/s41467-024-49172-6 (PMC11156924; doi:10.1038/s41467-024-49172-6)
Supplement: Supplementary file 3 — Source Data [file 41467_2024_49172_MOESM3_ESM.zip › Source Data/SI Raw Data/Supplementary Fig. 6 Raw Data.xlsx]

## Sheet: Supplementary Fig. 6a 
p-CQDs
Emission Wavelength (nm)			Excitation Wavelength (nm)			UV-Vis absorption
Wavelength (nm)	Intensity (a.u.)		Wavelength (nm)	Intensity (a.u.)		Wavelength (nm)	Intensity (a.u.)
379.742	0.66347		361	0.07064		300	0.58071
380.252	0.69455		362	0.07279		302	0.55278
380.762	0.69831		363	0.07012		304	0.52611
381.272	0.7189		364	0.07864		306	0.50072
381.781	0.73654		365	0.0688		308	0.47658
382.291	0.75882		366	0.08294		310	0.45767
382.8	0.76761		367	0.09648		312	0.44348
383.31	0.78416		368	0.10783		314	0.43399
383.819	0.80034		369	0.12922		316	0.42961
384.328	0.81784		370	0.17717		318	0.43001
384.837	0.82592		371	0.22072		320	0.43538
385.346	0.83952		372	0.31198		322	0.44533
385.855	0.85178		373	0.37287		324	0.45948
386.364	0.87112		374	0.49808		326	0.47496
386.872	0.87202		375	0.59054		328	0.49012
387.381	0.87373		376	0.69508		330	0.50496
387.889	0.89589		377	0.81789		332	0.51787
388.398	0.90195		378	0.88769		334	0.52884
388.906	0.90015		379	0.95758		336	0.53969
389.414	0.89225		380	0.97408		338	0.55051
389.922	0.90637		381	1		340	0.5586
390.43	0.9092		382	0.95953		342	0.55929
390.938	0.90702		383	0.89214		344	0.54605
391.446	0.9241		384	0.79604		346	0.51623
391.954	0.93458		385	0.72922		348	0.47393
392.462	0.93176		386	0.61915		350	0.42111
392.969	0.94214		387	0.53339		352	0.36432
393.477	0.94011		388	0.44089		354	0.31126
393.984	0.95108		389	0.36374		356	0.25994
394.491	0.94908		390	0.31089		358	0.21781
394.999	0.94665		391	0.24177		360	0.18251
395.506	0.94544		392	0.18513		362	0.15213
396.013	0.95786		393	0.16287		364	0.1298
396.52	0.94929		394	0.11894		366	0.11209
397.027	0.95657		395	0.09312		368	0.09919
397.533	0.95796		396	0.06883		370	0.08964
398.04	0.96938		397	0.03803		372	0.0831
398.546	0.97761		398	0.00998		374	0.07826
399.053	0.96327		399	0.01264		376	0.07501
399.559	0.96463		400	0		378	0.07272
400.066	0.97016		--			380	0.07123
400.572	0.97917		--			382	0.07032
401.078	0.98633		--			384	0.06996
401.584	0.97717		--			386	0.06999
402.09	0.98594		--			388	0.07029
402.596	0.99526		--			390	0.07068
403.101	0.98801		--			392	0.07094
403.607	0.9934		--			394	0.07082
404.112	0.98843		--			396	0.07022
404.618	0.99502		--			398	0.06907
405.123	0.99376		--			400	0.06757
405.628	0.99394		--			402	0.06567
406.134	1		--			404	0.06381
406.639	0.99235		--			406	0.06211
407.144	0.99773		--			408	0.06044
407.649	0.99228		--			410	0.05901
408.153	0.99053		--			412	0.05774
408.658	0.99585		--			414	0.05657
409.163	0.98695		--			416	0.0554
409.667	0.98576		--			418	0.05446
410.172	0.9766		--			420	0.05356
410.676	0.97796		--			422	0.0528
411.18	0.96817		--			424	0.05212
411.684	0.96341		--			426	0.05161
412.188	0.95598		--			428	0.05113
412.692	0.95306		--			430	0.0507
413.196	0.94705		--			432	0.05035
413.7	0.93681		--			434	0.05004
414.204	0.93194		--			436	0.04974
414.707	0.9204		--			438	0.04946
415.211	0.9194		--			440	0.04915
415.714	0.91041		--			442	0.04875
416.217	0.90532		--			444	0.04829
416.721	0.89022		--			446	0.04784
417.224	0.88105		--			448	0.04738
417.727	0.88093		--			450	0.04693
418.23	0.86895		--			452	0.04646
418.733	0.854		--			454	0.04598
419.235	0.85075		--			456	0.04548
419.738	0.83003		--			458	0.04505
420.241	0.82022		--			460	0.04464
420.743	0.81425		--			462	0.04422
421.245	0.80446		--			464	0.04383
421.748	0.8038		--			466	0.04345
422.25	0.78937		--			468	0.04308
422.752	0.77141		--			470	0.04267
423.254	0.76667		--			472	0.04225
423.756	0.755		--			474	0.04185
424.258	0.74582		--			476	0.04142
424.759	0.73871		--			478	0.04103
425.261	0.73127		--			480	0.04057
425.763	0.70914		--			482	0.04015
426.264	0.70733		--			484	0.03974
426.765	0.69875		--			486	0.03925
427.267	0.68804		--			488	0.0388
427.768	0.67703		--			490	0.03834
428.269	0.6704		--			492	0.03793
428.77	0.65377		--			494	0.03753
429.271	0.6386		--			496	0.03711
429.771	0.63306		--			498	0.03667
430.272	0.61845		--			500	0.0363
430.773	0.62286		--			502	0.03594
431.273	0.61011		--			504	0.0356
431.774	0.60282		--			506	0.03526
432.274	0.58552		--			508	0.03491
432.774	0.5852		--			510	0.03458
433.274	0.5675		--			512	0.03435
433.774	0.5634		--			514	0.03406
434.274	0.56411		--			516	0.0338
434.774	0.55216		--			518	0.03354
435.274	0.53436		--			520	0.0333
435.773	0.53021		--			522	0.03306
436.273	0.52367		--			524	0.03282
436.772	0.50853		--			526	0.03258
437.272	0.50611		--			528	0.03232
437.771	0.4906		--			530	0.03206
438.27	0.48276		--			532	0.03179
438.769	0.47813		--			534	0.03156
439.268	0.463		--			536	0.0313
439.767	0.45483		--			538	0.03103
440.266	0.44732		--			540	0.03076
440.765	0.44075		--			542	0.03056
441.263	0.42639		--			544	0.03027
441.762	0.4189		--			546	0.02999
442.26	0.41321		--			548	0.02971
442.759	0.40082		--			550	0.02947
443.257	0.39728		--			552	0.02918
443.755	0.38409		--			554	0.02892
444.253	0.38055		--			556	0.02866
444.751	0.36717		--			558	0.0284
445.249	0.36388		--			560	0.02809
445.747	0.35447		--			562	0.0278
446.245	0.34708		--			564	0.0275
446.742	0.34034		--			566	0.02719
447.24	0.33382		--			568	0.02689
447.737	0.32533		--			570	0.02654
448.234	0.31522		--			572	0.02624
448.732	0.30698		--			574	0.02593
449.229	0.29961		--			576	0.02558
449.726	0.29012		--			578	0.02526
450.223	0.28702		--			580	0.02498
450.72	0.2813		--			582	0.02471
451.216	0.2733					584	0.02445
451.713	0.26602					586	0.02417
452.209	0.26199					588	0.02398
452.706	0.25462					590	0.02375
453.202	0.24987					592	0.02356
453.699	0.24094					594	0.02341
454.195	0.23607					596	0.02324
454.691	0.22783					598	0.02309
455.187	0.22602					600	0.02296
455.683	0.22009					602	0.02282
456.178	0.21051					604	0.02269
456.674	0.20519					606	0.02255
457.17	0.20318					608	0.02243
457.665	0.1998					610	0.02232
458.161	0.18976					612	0.02218
458.656	0.18571					614	0.02206
459.151	0.18221					616	0.02198
459.646	0.17283					618	0.02192
460.141	0.16867					620	0.02178
460.636	0.16537					622	0.02176
461.131	0.16226					624	0.02169
461.626	0.15402					626	0.0216
462.121	0.15189					628	0.02154
462.615	0.14757					630	0.02149
463.11	0.14513					632	0.02141
463.604	0.13856					634	0.02133
464.098	0.13318					636	0.02126
464.592	0.12917					638	0.02122
465.087	0.12797					640	0.02116
465.581	0.12193					642	0.02111
466.074	0.11683					644	0.02107
466.568	0.11504					646	0.02105
467.062	0.10704					648	0.02101
467.556	0.10274					650	0.02096
468.049	0.09633					652	0.02096
468.543	0.09852					654	0.02098
469.036	0.09632					656	0.02099
469.529	0.09098					658	0.02094
470.022	0.08753					660	0.02092
470.515	0.08374					662	0.02092
471.008	0.0807					664	0.0209
471.501	0.07975					666	0.02087
471.994	0.07731					668	0.02081
472.487	0.07371					670	0.02075
472.979	0.07106					672	0.02075
473.472	0.06785					674	0.02063
473.964	0.06672					676	0.02064
474.456	0.06176					678	0.02062
474.948	0.06227					680	0.02057
475.441	0.05796					682	0.02063
475.933	0.05676					684	0.0206
476.424	0.05697					686	0.02053
476.916	0.05123					688	0.02049
477.408	0.05147					690	0.02048
477.9	0.04907					692	0.02051
478.391	0.04483					694	0.02059
478.883	0.04557					696	0.02066
479.374	0.04025					698	0.02066
479.865	0.04035					700	0.02058
480.356	0.03888					702	0.02059
480.847	0.03674					704	0.02075
481.338	0.03673					706	0.02074
481.829	0.03341					708	0.02085
482.32	0.03073					710	0.02094
482.81	0.03226					712	0.02107
483.301	0.02976					714	0.02119
483.792	0.0301					716	0.02136
484.282	0.02732					718	0.02161
484.772	0.02752					720	0.02176
485.262	0.02626					722	0.02196
485.752	0.02233					724	0.02221
486.242	0.0242					726	0.02257
486.732	0.02161					728	0.02297
487.222	0.02231					730	0.02348
487.712	0.02033					732	0.02391
488.201	0.01719					734	0.0242
488.691	0.01765					736	0.02446
489.18	0.01748					738	0.02461
489.67	0.0161					740	0.02466
490.159	0.01223					742	0.02468
490.648	0.01655					744	0.02471
491.137	0.01477					746	0.02464
491.626	0.0132					748	0.02454
492.115	0.01121					750	0.02455
492.604	0.00886					752	0.02457
493.092	0.0104					754	0.02456
493.581	0.00839					756	0.02455
494.069	0.00603					758	0.0245
494.558	0.01037					760	0.02437
495.046	0.00821					762	0.02441
495.534	0.00907					764	0.0244
496.022	0.00571					766	0.02439
496.51	0.00462					768	0.02432
496.998	0.00421					770	0.02425
497.486	0.0049					772	0.02419
497.974	0.00191					774	0.02412
498.461	0.00166					776	0.02382
498.949	0.00353					778	0.02377
499.436	0					780	0.02366
499.923	0.00265					782	0.02345
500.411	0.0026					784	0.0233
						786	0.0233
						788	0.02332
						790	0.02322
						792	0.023
						794	0.02289
						796	0.02282
						798	0.0227
						800	0.02246
						--	--
						--	--
						--	--
						--	--
						--	--
						--	--
						--	--
						--	--
						--	--
						--	--
						--	--
						--	--
						--	--
						--	--
						--	--
						--	--
						--	--
						--	--
						--	--
						--	--
						--	--
						--	--
						--	--
						--	--
						--	--
						--	--
						--	--
						--	--
						--	--
						--	--
						--	--
						--	--
						--	--
						--	--
						--	--
						--	--
						--	--
						--	--
						--	--
						--	--
						--	--
						--	--
						--	--
						--	--
						--	--
						--	--
						--	--
						--	--
						--	--
						--	--
						--	--
						--	--
						--	--
						--	--
						--	--
						--	--
						--	--
						--	--
						--	--
						--	--
						--	--
						--	--
						--	--
						--	--
						--	--
						--	--
						--	--
						--	--
						--	--
						--	--
						--	--
						--	--
						--	--
						--	--
						--	--

## Sheet: Supplementary Fig. 6b
b-CQDs
Emission Wavelength (nm)			Excitation Wavelength (nm)			UV-Vis absorption
Wavelength (nm)	Intensity (a.u.)		Wavelength (nm)	Intensity (a.u.)		Wavelength (nm)	Intensity (a.u.)
300	0.5185		300	0.5185		300	0.5185
302	0.50587		302	0.50587		302	0.50587
304	0.49108		304	0.49108		304	0.49108
306	0.47516		306	0.47516		306	0.47516
308	0.45779		308	0.45779		308	0.45779
310	0.44237		310	0.44237		310	0.44237
312	0.42902		312	0.42902		312	0.42902
314	0.41746		314	0.41746		314	0.41746
316	0.40806		316	0.40806		316	0.40806
318	0.4009		318	0.4009		318	0.4009
320	0.39586		320	0.39586		320	0.39586
322	0.39289		322	0.39289		322	0.39289
324	0.39187		324	0.39187		324	0.39187
326	0.3922		326	0.3922		326	0.3922
328	0.39365		328	0.39365		328	0.39365
330	0.39623		330	0.39623		330	0.39623
332	0.39931		332	0.39931		332	0.39931
334	0.40286		334	0.40286		334	0.40286
336	0.40721		336	0.40721		336	0.40721
338	0.41201		338	0.41201		338	0.41201
340	0.41567		340	0.41567		340	0.41567
342	0.41598		342	0.41598		342	0.41598
344	0.41021		344	0.41021		344	0.41021
346	0.39665		346	0.39665		346	0.39665
348	0.3761		348	0.3761		348	0.3761
350	0.34878		350	0.34878		350	0.34878
352	0.31729		352	0.31729		352	0.31729
354	0.28522		354	0.28522		354	0.28522
356	0.25155		356	0.25155		356	0.25155
358	0.22158		358	0.22158		358	0.22158
360	0.19476		360	0.19476		360	0.19476
362	0.1704		362	0.1704		362	0.1704
364	0.15191		364	0.15191		364	0.15191
366	0.13655		366	0.13655		366	0.13655
368	0.12494		368	0.12494		368	0.12494
370	0.11613		370	0.11613		370	0.11613
372	0.10981		372	0.10981		372	0.10981
374	0.10482		374	0.10482		374	0.10482
376	0.10128		376	0.10128		376	0.10128
378	0.09855		378	0.09855		378	0.09855
380	0.09651		380	0.09651		380	0.09651
382	0.09527		382	0.09527		382	0.09527
384	0.09471		384	0.09471		384	0.09471
386	0.0946		386	0.0946		386	0.0946
388	0.09481		388	0.09481		388	0.09481
390	0.09503		390	0.09503		390	0.09503
392	0.09489		392	0.09489		392	0.09489
394	0.09408		394	0.09408		394	0.09408
396	0.09248		396	0.09248		396	0.09248
398	0.08974		398	0.08974		398	0.08974
400	0.08624		400	0.08624		400	0.08624
402	0.08204		402	0.08204		402	0.08204
404	0.07785		404	0.07785		404	0.07785
406	0.07405		406	0.07405		406	0.07405
408	0.0704		408	0.0704		408	0.0704
410	0.06732		410	0.06732		410	0.06732
412	0.06476		412	0.06476		412	0.06476
414	0.06246		414	0.06246		414	0.06246
416	0.06041		416	0.06041		416	0.06041
418	0.05874		418	0.05874		418	0.05874
420	0.05714		420	0.05714		420	0.05714
422	0.05561		422	0.05561		422	0.05561
424	0.05427		424	0.05427		424	0.05427
426	0.05306		426	0.05306		426	0.05306
428	0.0518		428	0.0518		428	0.0518
430	0.05062		430	0.05062		430	0.05062
432	0.04941		432	0.04941		432	0.04941
434	0.0484		434	0.0484		434	0.0484
436	0.04727		436	0.04727		436	0.04727
438	0.04622		438	0.04622		438	0.04622
440	0.04502		440	0.04502		440	0.04502
442	0.04399		442	0.04399		442	0.04399
444	0.043		444	0.043		444	0.043
446	0.04189		446	0.04189		446	0.04189
448	0.0409		448	0.0409		448	0.0409
450	0.04001		450	0.04001		450	0.04001
452	0.03904		452	0.03904		452	0.03904
454	0.0381		454	0.0381		454	0.0381
456	0.03711		456	0.03711		456	0.03711
458	0.03619		458	0.03619		458	0.03619
460	0.03529		460	0.03529		460	0.03529
462	0.03444		462	0.03444		462	0.03444
464	0.0336		464	0.0336		464	0.0336
466	0.03279		466	0.03279		466	0.03279
468	0.03201		468	0.03201		468	0.03201
470	0.03107		470	0.03107		470	0.03107
472	0.03022		472	0.03022		472	0.03022
474	0.02939		474	0.02939		474	0.02939
476	0.02852		476	0.02852		476	0.02852
478	0.02766		478	0.02766		478	0.02766
480	0.02683		480	0.02683		480	0.02683
482	0.02612		482	0.02612		482	0.02612
484	0.02533		484	0.02533		484	0.02533
486	0.02459		486	0.02459		486	0.02459
488	0.02385		488	0.02385		488	0.02385
490	0.02322		490	0.02322		490	0.02322
492	0.02259		492	0.02259		492	0.02259
494	0.02204		494	0.02204		494	0.02204
496	0.02144		496	0.02144		496	0.02144
498	0.02097		498	0.02097		498	0.02097
500	0.02043		500	0.02043		500	0.02043
502	0.01995		502	0.01995		502	0.01995
504	0.01961		504	0.01961		504	0.01961
506	0.01924		506	0.01924		506	0.01924
508	0.01892		508	0.01892		508	0.01892
510	0.01871		510	0.01871		510	0.01871
512	0.01847		512	0.01847		512	0.01847
514	0.01832		514	0.01832		514	0.01832
516	0.01821		516	0.01821		516	0.01821
518	0.01819		518	0.01819		518	0.01819
520	0.01815		520	0.01815		520	0.01815
522	0.01807		522	0.01807		522	0.01807
524	0.01808		524	0.01808		524	0.01808
526	0.018		526	0.018		526	0.018
528	0.01797		528	0.01797		528	0.01797
530	0.0179		530	0.0179		530	0.0179
532	0.01789		532	0.01789		532	0.01789
534	0.01783		534	0.01783		534	0.01783
536	0.01778		536	0.01778		536	0.01778
538	0.01769		538	0.01769		538	0.01769
540	0.0177		540	0.0177		540	0.0177
542	0.01771		542	0.01771		542	0.01771
544	0.01768		544	0.01768		544	0.01768
546	0.01758		546	0.01758		546	0.01758
548	0.01755		548	0.01755		548	0.01755
550	0.01744		550	0.01744		550	0.01744
552	0.0173		552	0.0173		552	0.0173
554	0.01715		554	0.01715		554	0.01715
556	0.01694		556	0.01694		556	0.01694
558	0.0167		558	0.0167		558	0.0167
560	0.01651		560	0.01651		560	0.01651
562	0.01617		562	0.01617		562	0.01617
564	0.01582		564	0.01582		564	0.01582
566	0.01538		566	0.01538		566	0.01538
568	0.01488		568	0.01488		568	0.01488
570	0.0143		570	0.0143		570	0.0143
572	0.01369		572	0.01369		572	0.01369
574	0.01304		574	0.01304		574	0.01304
576	0.01228		576	0.01228		576	0.01228
578	0.01162		578	0.01162		578	0.01162
580	0.01089		580	0.01089		580	0.01089
582	0.01028		582	0.01028		582	0.01028
584	0.00969		584	0.00969		584	0.00969
586	0.00912		586	0.00912		586	0.00912
588	0.00856		588	0.00856		588	0.00856
590	0.00813		590	0.00813		590	0.00813
592	0.00777		592	0.00777		592	0.00777
594	0.0075		594	0.0075		594	0.0075
596	0.00716		596	0.00716		596	0.00716
598	0.00689		598	0.00689		598	0.00689
600	0.00672		600	0.00672		600	0.00672
602	0.00651		602	0.00651		602	0.00651
604	0.00628		604	0.00628		604	0.00628
606	0.00609		606	0.00609		606	0.00609
608	0.00591		608	0.00591		608	0.00591
610	0.00583		610	0.00583		610	0.00583
612	0.00559		612	0.00559		612	0.00559
614	0.00543		614	0.00543		614	0.00543
616	0.00527		616	0.00527		616	0.00527
618	0.00523		618	0.00523		618	0.00523
620	0.00506		620	0.00506		620	0.00506
622	0.00509		622	0.00509		622	0.00509
624	0.00499		624	0.00499		624	0.00499
626	0.00494		626	0.00494		626	0.00494
628	0.00482		628	0.00482		628	0.00482
630	0.00478		630	0.00478		630	0.00478
632	0.00469		632	0.00469		632	0.00469
634	0.0046		634	0.0046		634	0.0046
636	0.00451		636	0.00451		636	0.00451
638	0.00439		638	0.00439		638	0.00439
640	0.00436		640	0.00436		640	0.00436
642	0.00431		642	0.00431		642	0.00431
644	0.00423		644	0.00423		644	0.00423
646	0.0042		646	0.0042		646	0.0042
648	0.0041		648	0.0041		648	0.0041
650	0.0041		650	0.0041		650	0.0041
652	0.00417		652	0.00417		652	0.00417
654	0.00415		654	0.00415		654	0.00415
656	0.0042		656	0.0042		656	0.0042
658	0.00418		658	0.00418		658	0.00418
660	0.00416		660	0.00416		660	0.00416
662	0.00404		662	0.00404		662	0.00404
664	0.00392		664	0.00392		664	0.00392
666	0.00394		666	0.00394		666	0.00394
668	0.00382		668	0.00382		668	0.00382
670	0.00381		670	0.00381		670	0.00381
672	0.00372		672	0.00372		672	0.00372
674	0.00365		674	0.00365		674	0.00365
676	0.00362		676	0.00362		676	0.00362
678	0.00354		678	0.00354		678	0.00354
680	0.00352		680	0.00352		680	0.00352
682	0.00354		682	0.00354		682	0.00354
684	0.00348		684	0.00348		684	0.00348
686	0.00345		686	0.00345		686	0.00345
688	0.00339		688	0.00339		688	0.00339
690	0.00338		690	0.00338		690	0.00338
692	0.00344		692	0.00344		692	0.00344
694	0.00359		694	0.00359		694	0.00359
696	0.00369		696	0.00369		696	0.00369
698	0.00371		698	0.00371		698	0.00371
700	0.00362		700	0.00362		700	0.00362
702	0.00363		702	0.00363		702	0.00363
704	0.00393		704	0.00393		704	0.00393
706	0.00396		706	0.00396		706	0.00396
708	0.00419		708	0.00419		708	0.00419
710	0.00442		710	0.00442		710	0.00442
712	0.00463		712	0.00463		712	0.00463
714	0.00487		714	0.00487		714	0.00487
716	0.00517		716	0.00517		716	0.00517
718	0.00555		718	0.00555		718	0.00555
720	0.00598		720	0.00598		720	0.00598
722	0.00641		722	0.00641		722	0.00641
724	0.00691		724	0.00691		724	0.00691
726	0.00761		726	0.00761		726	0.00761
728	0.00847		728	0.00847		728	0.00847
730	0.00948		730	0.00948		730	0.00948
732	0.01026		732	0.01026		732	0.01026
734	0.01095		734	0.01095		734	0.01095
736	0.01145		736	0.01145		736	0.01145
738	0.01166		738	0.01166		738	0.01166
740	0.01191		740	0.01191		740	0.01191
742	0.01186		742	0.01186		742	0.01186
744	0.01178		744	0.01178		744	0.01178
746	0.01176		746	0.01176		746	0.01176
748	0.01165		748	0.01165		748	0.01165
750	0.01159		750	0.01159		750	0.01159
752	0.01161		752	0.01161		752	0.01161
754	0.01167		754	0.01167		754	0.01167
756	0.01162		756	0.01162		756	0.01162
758	0.01163		758	0.01163		758	0.01163
760	0.01124		760	0.01124		760	0.01124
762	0.01128		762	0.01128		762	0.01128
764	0.01118		764	0.01118		764	0.01118
766	0.01108		766	0.01108		766	0.01108
768	0.01108		768	0.01108		768	0.01108
770	0.01085		770	0.01085		770	0.01085
772	0.01075		772	0.01075		772	0.01075
774	0.01064		774	0.01064		774	0.01064
776	0.01007		776	0.01007		776	0.01007
778	0.00993		778	0.00993		778	0.00993
780	0.0095		780	0.0095		780	0.0095
782	0.00933		782	0.00933		782	0.00933
784	0.00903		784	0.00903		784	0.00903
786	0.00897		786	0.00897		786	0.00897
788	0.0088		788	0.0088		788	0.0088
790	0.00877		790	0.00877		790	0.00877
792	0.00828		792	0.00828		792	0.00828
794	0.00794		794	0.00794		794	0.00794
796	0.00773		796	0.00773		796	0.00773
798	0.00759		798	0.00759		798	0.00759
800	0.00726		800	0.00726		800	0.00726
802	0.00709		802	0.00709		802	0.00709
804	0.00729		804	0.00729		804	0.00729
806	0.0072		806	0.0072		806	0.0072
808	0.0072		808	0.0072		808	0.0072
810	0.00719		810	0.00719		810	0.00719
812	0.00698		812	0.00698		812	0.00698
814	0.00751		814	0.00751		814	0.00751
816	0.0078		816	0.0078		816	0.0078
818	0.0082		818	0.0082		818	0.0082
820	0.00847		820	0.00847		820	0.00847
822	0.0088		822	0.0088		822	0.0088
824	0.00926		824	0.00926		824	0.00926
826	0.01033		826	0.01033		826	0.01033
828	0.0113		828	0.0113		828	0.0113
830	0.01242		830	0.01242		830	0.01242
832	0.01338		832	0.01338		832	0.01338
834	0.01388		834	0.01388		834	0.01388
836	0.01426		836	0.01426		836	0.01426
838	0.0147		838	0.0147		838	0.0147
840	0.01496		840	0.01496		840	0.01496
842	0.01488		842	0.01488		842	0.01488
844	0.01515		844	0.01515		844	0.01515
846	0.01548		846	0.01548		846	0.01548
848	0.01563		848	0.01563		848	0.01563
850	0.0161		850	0.0161		850	0.0161
						--	--
						--	--
						--	--
						--	--
						--	--
						--	--
						--	--
						--	--
						--	--
						--	--
						--	--
						--	--
						--	--
						--	--
						--	--
						--	--
						--	--
						--	--
						--	--
						--	--
						--	--
						--	--
						--	--
						--	--
						--	--
						--	--
						--	--
						--	--
						--	--
						--	--
						--	--
						--	--
						--	--
						--	--
						--	--
						--	--
						--	--
						--	--
						--	--
						--	--
						--	--
						--	--
						--	--
						--	--
						--	--
						--	--
						--	--
						--	--
						--	--
						--	--

## Sheet: Supplementary Fig. 6c
c-CQDs
Emission Wavelength (nm)			Excitation Wavelength (nm)			UV-Vis absorption
Wavelength (nm)	Intensity (a.u.)		Wavelength (nm)	Intensity (a.u.)		Wavelength (nm)	Intensity (a.u.)
439.268	0.38635		368	0.12578		800	0.003
439.767	0.41201		369	0.13151		798	0.003
440.266	0.43701		370	0.13811		796	0.003
440.765	0.46154		371	0.14602		794	0.003
441.263	0.48455		372	0.15445		792	0.003
441.762	0.50664		373	0.16453		790	0.003
442.26	0.52863		374	0.1752		788	0.003
442.759	0.55034		375	0.1861		786	0.003
443.257	0.57203		376	0.19742		784	0.003
443.755	0.59144		377	0.20923		782	0.003
444.253	0.61284		378	0.22139		780	0.003
444.751	0.6304		379	0.23325		778	0.003
445.249	0.64953		380	0.24653		776	0.004
445.747	0.66647		381	0.25843		774	0.004
446.245	0.68303		382	0.27078		772	0.004
446.742	0.70054		383	0.28325		770	0.004
447.24	0.7164		384	0.29516		768	0.004
447.737	0.73032		385	0.30789		766	0.004
448.234	0.74505		386	0.32023		764	0.004
448.732	0.75829		387	0.33334		762	0.004
449.229	0.77083		388	0.34718		760	0.005
449.726	0.78376		389	0.36153		758	0.005
450.223	0.79429		390	0.37757		756	0.005
450.72	0.80391		391	0.39498		754	0.005
451.216	0.81299		392	0.41348		752	0.005
451.713	0.81944		393	0.43356		750	0.005
452.209	0.8284		394	0.45464		748	0.006
452.706	0.83449		395	0.47751		746	0.006
453.202	0.84132		396	0.50208		744	0.006
453.699	0.84811		397	0.52731		742	0.006
454.195	0.85315		398	0.55352		740	0.006
454.691	0.85693		399	0.57962		738	0.006
455.187	0.8597		400	0.60527		736	0.006
455.683	0.86326		401	0.63023		734	0.006
456.178	0.86481		402	0.65377		732	0.007
456.674	0.86736		403	0.67661		730	0.007
457.17	0.87075		404	0.69837		728	0.007
457.665	0.87452		405	0.71845		726	0.007
458.161	0.87866		406	0.73668		724	0.007
458.656	0.88137		407	0.75391		722	0.008
459.151	0.8854		408	0.76934		720	0.008
459.646	0.88719		409	0.78296		718	0.008
460.141	0.89019		410	0.79586		716	0.008
460.636	0.89282		411	0.80772		714	0.008
461.131	0.89786		412	0.81794		712	0.008
461.626	0.89982		413	0.8271		710	0.008
462.121	0.90509		414	0.83713		708	0.009
462.615	0.90937		415	0.84575		706	0.009
463.11	0.91305		416	0.85464		704	0.009
463.604	0.91724		417	0.86476		702	0.009
464.098	0.92036		418	0.87474		700	0.01
464.592	0.92496		419	0.88638		698	0.01
465.087	0.9317		420	0.89889		696	0.01
465.581	0.93485		421	0.91216		694	0.01
466.074	0.93746		422	0.92619		692	0.01
466.568	0.93954		423	0.94054		690	0.01
467.062	0.94354		424	0.95365		688	0.011
467.556	0.94881		425	0.96648		686	0.011
468.049	0.95628		426	0.97813		684	0.011
468.543	0.95951		427	0.98862		682	0.011
469.036	0.96491		428	0.99623		680	0.011
469.529	0.9689		429	1		678	0.011
470.022	0.97388		430	0.99999		676	0.011
470.515	0.97794		431	0.99511		674	0.011
471.008	0.98235		432	0.98638		672	0.012
471.501	0.98505		433	0.97246		670	0.012
471.994	0.98798		434	0.95348		668	0.012
472.487	0.99326		435	0.93068		666	0.012
472.979	0.99667		436	0.90361		664	0.012
473.472	0.99908		437	0.87168		662	0.012
473.964	1		438	0.83654		660	0.012
474.456	0.99982		439	0.79778		658	0.013
474.948	0.99994		440	0.75518		656	0.013
475.441	0.99977		441	0.71001		654	0.013
475.933	0.99941		442	0.66386		652	0.013
476.424	0.99832		443	0.61575		650	0.013
476.916	0.99593		444	0.56652		648	0.013
477.408	0.99248		445	0.52171		646	0.013
477.9	0.99004		446	0.47567		644	0.013
478.391	0.98611		447	0.42843		642	0.013
478.883	0.98352		448	0.38232		640	0.013
479.374	0.9795		449	0.33697		638	0.014
479.865	0.97334		450	0.29293		636	0.014
480.356	0.96855		451	0.2515		634	0.014
480.847	0.9643		452	0.2124		632	0.014
481.338	0.9566		453	0.17583		630	0.014
481.829	0.95158		454	0.14224		628	0.014
482.32	0.94646		455	0.11191		626	0.014
482.81	0.94265		456	0.08396		624	0.014
483.301	0.93811		457	0.05994		622	0.014
483.792	0.93312		458	0.0383		620	0.014
484.282	0.92593		459	0.0183		618	0.014
484.772	0.91983		460	0		616	0.014
485.262	0.91427					614	0.014
485.752	0.90894					612	0.014
486.242	0.90144					610	0.014
486.732	0.89424					608	0.014
487.222	0.88563					606	0.014
487.712	0.87684					604	0.014
488.201	0.86967					602	0.014
488.691	0.86084					600	0.013
489.18	0.85233					598	0.013
489.67	0.84303					596	0.013
490.159	0.83292					594	0.013
490.648	0.82478					592	0.013
491.137	0.81614					590	0.014
491.626	0.80584					588	0.014
492.115	0.79693					586	0.014
492.604	0.78878					584	0.014
493.092	0.78043					582	0.014
493.581	0.77066					580	0.013
494.069	0.76473					578	0.013
494.558	0.75678					576	0.013
495.046	0.74901					574	0.013
495.534	0.7404					572	0.013
496.022	0.73302					570	0.013
496.51	0.72795					568	0.013
496.998	0.72002					566	0.013
497.486	0.71443					564	0.012
497.974	0.70825					562	0.012
498.461	0.70202					560	0.012
498.949	0.69684					558	0.012
499.436	0.68955					556	0.012
499.923	0.68318					554	0.012
500.411	0.6763					552	0.012
500.898	0.67053					550	0.011
501.385	0.6636					548	0.011
501.872	0.65714					546	0.011
502.358	0.64889					544	0.011
502.845	0.64065					542	0.011
503.332	0.63351					540	0.011
503.818	0.62653					538	0.011
504.305	0.61956					536	0.011
504.791	0.61191					534	0.011
505.277	0.60224					532	0.011
505.764	0.59384					530	0.011
506.25	0.58726					528	0.011
506.736	0.57848					526	0.011
507.221	0.57218					524	0.011
507.707	0.56601					522	0.011
508.193	0.55754					520	0.011
508.678	0.54976					518	0.011
509.164	0.54242					516	0.01
509.649	0.53644					514	0.01
510.135	0.52882					512	0.01
510.62	0.5233					510	0.01
511.105	0.51565					508	0.01
511.59	0.51011					506	0.01
512.075	0.5043					504	0.01
512.56	0.49668					502	0.01
513.044	0.49249					500	0.01
513.529	0.48697					498	0.01
514.013	0.48103					496	0.01
514.498	0.47395					494	0.01
514.982	0.46562					492	0.01
515.466	0.45874					490	0.01
515.95	0.45209					488	0.01
516.435	0.4467					486	0.01
516.918	0.44009					484	0.01
517.402	0.43247					482	0.01
517.886	0.42526					480	0.01
518.37	0.41945					478	0.011
518.853	0.41426					476	0.011
519.337	0.40701					474	0.011
519.82	0.40031					472	0.012
520.303	0.39316					470	0.012
520.786	0.38592					468	0.013
521.269	0.38154					466	0.015
521.752	0.37463					464	0.017
522.235	0.36861					462	0.019
522.718	0.3636					460	0.023
523.201	0.35781					458	0.028
523.683	0.35116					456	0.034
524.166	0.34705					454	0.042
524.648	0.34178					452	0.05
525.13	0.3371					450	0.06
525.613	0.33322					448	0.07
526.095	0.32919					446	0.078
526.577	0.32414					444	0.086
527.059	0.32061					442	0.09
527.54	0.31547					440	0.092
528.022	0.31167					438	0.091
528.504	0.30835					436	0.087
528.985	0.30328					434	0.082
529.467	0.29833					432	0.077
529.948	0.29404					430	0.073
530.429	0.28928					428	0.07
530.91	0.28548					426	0.07
531.391	0.28268					424	0.071
531.872	0.27893					422	0.074
532.353	0.27342					420	0.077
532.834	0.26971					418	0.079
533.314	0.26688					416	0.08
533.795	0.26313					414	0.079
534.275	0.25917					412	0.077
534.756	0.25411					410	0.073
535.236	0.25063					408	0.069
535.716	0.24671					406	0.064
536.196	0.24305					404	0.061
536.676	0.23983					402	0.058
537.156	0.23467					400	0.056
537.636	0.23221					398	0.055
538.115	0.22942					396	0.055
538.595	0.22577					394	0.055
539.074	0.22243					392	0.054
539.554	0.21943					390	0.054
540.033	0.2154					388	0.053
540.512	0.2124					386	0.052
540.991	0.20937					384	0.051
541.47	0.20612					382	0.051
541.949	0.2034					380	0.051
542.428	0.2006					378	0.052
542.907	0.19816					376	0.053
543.385	0.19579					374	0.055
543.864	0.19235					372	0.057
544.342	0.19002					370	0.059
544.82	0.18779					368	0.061
545.298	0.18529					366	0.063
545.777	0.18219					364	0.065
546.255	0.18008					362	0.068
546.732	0.17663					360	0.07
547.21	0.17405					358	0.073
547.688	0.17081					356	0.076
548.166	0.16894					354	0.079
548.643	0.1661					352	0.083
549.12	0.1627					350	0.087
549.598	0.16058					348	0.09
550.075	0.15751					346	0.095
550.552	0.15498					344	0.099
551.029	0.15169					342	0.102
551.506	0.14963					340	0.106
551.983	0.14673					338	0.109
552.46	0.14437					336	0.111
552.936	0.14263					334	0.115
553.413	0.14001					332	0.118
553.889	0.13659					330	0.122
554.366	0.13467					328	0.125
554.842	0.13236					326	0.127
555.318	0.13032					324	0.127
555.794	0.12847					322	0.125
556.27	0.12709					320	0.123
556.746	0.12513					318	0.121
557.221	0.12399					316	0.119
557.697	0.12196					314	0.118
558.173	0.11965					312	0.118
558.648	0.11783					310	0.117
559.123	0.1164					308	0.116
559.599	0.11536					306	0.116
560.074	0.11401					304	0.117
560.549	0.11306					302	0.119
561.024	0.11097					300	0.124
561.499	0.1094					298	0.133
561.974	0.10746					296	0.144
562.448	0.10721					294	0.159
562.923	0.10501					292	0.175
563.397	0.10324					290	0.192
563.871	0.10154					288	0.208
564.346	0.10004					286	0.222
564.82	0.0989					284	0.233
565.294	0.09726					282	0.239
565.768	0.09572					280	0.242
566.242	0.09441					278	0.242
566.716	0.09357					276	0.239
567.189	0.09149					274	0.233
567.663	0.09072					272	0.227
568.136	0.08886					270	0.221
568.61	0.08722					268	0.216
569.083	0.08607					266	0.214
569.556	0.08479					264	0.217
570.029	0.08374					262	0.221
570.502	0.08258					260	0.232
570.975	0.08199					258	0.25
571.448	0.08097					256	0.275
571.921	0.07932					254	0.302
572.393	0.07778					252	0.329
572.866	0.07641					250	0.351
573.338	0.0748
573.81	0.07394
574.283	0.07252
574.755	0.07145
575.227	0.07021
575.699	0.06919
576.17	0.06702
576.642	0.06697
577.114	0.06564
577.585	0.06468
578.056	0.06305
578.528	0.06203
578.999	0.06108
579.47	0.06024
579.941	0.05945
580.412	0.05912
580.883	0.05842
581.354	0.05789
581.824	0.05697
582.295	0.05622
582.765	0.05655
583.235	0.0552
583.706	0.05516
584.176	0.05486
584.646	0.05419
585.116	0.05417
585.585	0.05382
586.055	0.05329
586.525	0.05205
586.994	0.05101
587.464	0.05038
587.933	0.04926
588.402	0.04845
588.871	0.04745
589.34	0.04738
589.809	0.04664
590.278	0.0461
590.747	0.0456
591.215	0.04533
591.684	0.04564
592.152	0.04452
592.621	0.04417
593.089	0.04364
593.557	0.04278
594.025	0.04271
594.493	0.04254
594.961	0.04238
595.429	0.04224
595.896	0.04149
596.364	0.04098
596.831	0.04023
597.298	0.03967
597.766	0.03898
598.233	0.03755
598.7	0.03675
599.167	0.03561
599.634	0.03535
600.1	0.03424
600.567	0.03282
601.033	0.03172
601.5	0.03116
601.966	0.03066
602.432	0.02999
602.899	0.02934
603.365	0.02957
603.83	0.02912
604.296	0.02895
604.762	0.02886
605.228	0.02953
605.693	0.02969
606.159	0.03007
606.624	0.03004
607.089	0.02958
607.554	0.02999
608.019	0.03025
608.484	0.03041
608.949	0.03102
609.414	0.03068
609.878	0.03079
610.343	0.03041
610.807	0.03028
611.272	0.03008
611.736	0.0295
612.2	0.02899
612.664	0.02821
613.128	0.02769
613.592	0.02709
614.055	0.0268
614.519	0.02634
614.983	0.02528
615.446	0.02471
615.909	0.02418
616.373	0.02376
616.836	0.02336
617.299	0.02214
617.762	0.02142
618.224	0.02079
618.687	0.0202
619.15	0.0195
619.612	0.01947
620.075	0.01855
620.537	0.01837
620.999	0.01804
621.461	0.01772
621.923	0.01736
622.385	0.01772
622.847	0.01738
623.309	0.01734
623.77	0.01776
624.232	0.01742
624.693	0.01784
625.155	0.01794
625.616	0.01874
626.077	0.01854
626.538	0.019
626.999	0.01922
627.46	0.01949
627.92	0.02015
628.381	0.02013
628.841	0.02015
629.302	0.02022
629.762	0.02033
630.222	0.02074
630.683	0.02063
631.142	0.02073
631.602	0.02074
632.062	0.02036
632.522	0.02047
632.981	0.02068
633.441	0.02091
633.9	0.02074
634.36	0.02084
634.819	0.0209
635.278	0.02129
635.737	0.02142
636.196	0.02176
636.654	0.02205
637.113	0.02207
637.572	0.02189
638.03	0.02207
638.489	0.02216
638.947	0.02174
639.405	0.02174
639.863	0.02129
640.321	0.02111
640.779	0.02058
641.237	0.02061
641.694	0.02036
642.152	0.01991
642.609	0.01957
643.067	0.01852
643.524	0.01795
643.981	0.01726
644.438	0.01697
644.895	0.01674
645.352	0.01641
645.809	0.01585
646.266	0.01613
646.722	0.0161
647.179	0.01621
647.635	0.0165
648.091	0.01629
648.547	0.01631
649.003	0.01638
649.459	0.01676
649.915	0.01756
650.371	0.01818
650.826	0.01855
651.282	0.01857
651.737	0.01834
652.193	0.01857
652.648	0.01875
653.103	0.01854
653.558	0.01865
654.013	0.01848
654.468	0.01859
654.922	0.01887
655.377	0.01874
655.832	0.01855
656.286	0.01858
656.74	0.01823
657.195	0.01803
657.649	0.01786
658.103	0.01782
658.557	0.01746
659.01	0.0174
659.464	0.01713
659.918	0.01693
660.371	0.01681
660.825	0.01699
661.278	0.01684
661.731	0.01639
662.184	0.01625
662.637	0.01608
663.09	0.01608
663.543	0.01562
663.995	0.01579
664.448	0.01581
664.9	0.01501
665.353	0.01478
665.805	0.01443
666.257	0.01387
666.709	0.01342
667.161	0.01332
667.613	0.01316
668.065	0.01318
668.516	0.01259
668.968	0.01237
669.419	0.01236
669.871	0.0123
670.322	0.01237
670.773	0.01246
671.224	0.01238
671.675	0.01185
672.126	0.01172
672.577	0.0112
673.027	0.01108
673.478	0.01082
673.928	0.01132
674.379	0.01187
674.829	0.01207
675.279	0.01218
675.729	0.01224
676.179	0.01214
676.629	0.0119
677.078	0.01173
677.528	0.01165
677.977	0.0114
678.427	0.01188
678.876	0.01203
679.325	0.01188
679.774	0.01256
680.223	0.01271
680.672	0.01278
681.121	0.0128
681.57	0.01308
682.018	0.01274
682.467	0.01254
682.915	0.0125
683.363	0.01223
683.811	0.01216
684.26	0.01184
684.707	0.01116
685.155	0.01061
685.603	0.01008
686.051	0.00939
686.498	0.00937
686.946	0.00857
687.393	0.00843
687.84	0.00778
688.287	0.00767
688.734	0.00709
689.181	0.00634
689.628	0.00632
690.075	0.00617
690.521	0.00619
690.968	0.00554
691.414	0.00512
691.861	0.0052
692.307	0.00493
692.753	0.00519
693.199	0.00513
693.645	0.00558
694.09	0.00645
694.536	0.0069
694.982	0.00747
695.427	0.0076
695.873	0.00799
696.318	0.00833
696.763	0.00883
697.208	0.00905
697.653	0.00917
698.098	0.0102
698.543	0.01037
698.987	0.01072
699.432	0.01105
699.876	0.01121
700.32	0.01115
700.765	0.01098
701.209	0.01059
701.653	0.01088
702.097	0.01039
702.541	0.01031
702.984	0.01024
703.428	0.00997
703.871	0.00984
704.315	0.00943
704.758	0.00844
705.201	0.00758
705.644	0.00685
706.087	0.00701
706.53	0.00662
706.973	0.00638
707.416	0.00655
707.858	0.00697
708.301	0.00663
708.743	0.00654
709.185	0.00602
709.627	0.00579
710.069	0.00573
710.511	0.00576
710.953	0.00606
711.395	0.00605
711.836	0.00658
712.278	0.00678
712.719	0.00657
713.161	0.00675
713.602	0.00667
714.043	0.00627
714.484	0.00607
714.925	0.00636
715.366	0.0069
715.806	0.00728
716.247	0.00712
716.688	0.00729
717.128	0.0077
717.568	0.0081
718.008	0.00853
718.448	0.00877
718.888	0.00896
719.328	0.00883
719.768	0.00874
720.208	0.00918
720.647	0.0095
721.086	0.01008
721.526	0.00995
721.965	0.0103
722.404	0.01039
722.843	0.01024
723.282	0.01034
723.721	0.01099
724.16	0.01077
724.598	0.01052
725.037	0.00997
725.475	0.00897
725.913	0.0085
726.352	0.00797
726.79	0.00743
727.227	0.00683
727.665	0.00597
728.103	0.00537
728.541	0.00532
728.978	0.00537
729.416	0.00485
729.853	0.004
730.29	0.00298
730.727	0.00229
731.164	0.0021
731.601	0.0019
732.038	0.00123
732.475	0.00107
732.911	0.000524675
733.348	0
733.784	0.000693835
734.221	0.000876569
734.657	0.0015
735.093	0.00188
735.529	0.00241
735.965	0.00347
736.4	0.00337
736.836	0.00395
737.272	0.0048
737.707	0.00515
738.143	0.00508
738.578	0.00552
739.013	0.00584
739.448	0.00658
739.883	0.00673
740.318	0.00745
740.752	0.00776
741.187	0.00789
741.621	0.00782
742.056	0.00819
742.49	0.00816
742.924	0.00818
743.358	0.00787
743.792	0.00765
744.226	0.00757
744.66	0.00758
745.094	0.008
745.527	0.00799
745.961	0.00774
746.394	0.00785
746.827	0.00735
747.26	0.00735
747.693	0.00773
748.126	0.0076
748.559	0.00808
748.992	0.00814
749.424	0.00817
749.857	0.00864
750.289	0.00932

## Sheet: Supplementary Fig. 6d
dc-CQDs
Emission Wavelength (nm)			Excitation Wavelength (nm)			UV-Vis absorption
Wavelength (nm)	Intensity (a.u.)		Wavelength (nm)	Intensity (a.u.)		Wavelength (nm)	Intensity (a.u.)
457.665	0.27867		250	0.13755		300	0.17609
458.161	0.28133		251	0.13389		302	0.17531
458.656	0.28694		252	0.13041		304	0.17451
459.151	0.29416		253	0.1264		306	0.17345
459.646	0.302		254	0.12193		308	0.17222
460.141	0.31239		255	0.11732		310	0.17093
460.636	0.32474		256	0.11296		312	0.16957
461.131	0.3362		257	0.10821		314	0.16801
461.626	0.34978		258	0.10431		316	0.16632
462.121	0.36393		259	0.09939		318	0.16462
462.615	0.37731		260	0.09458		320	0.16295
463.11	0.39843		261	0.09047		322	0.16137
463.604	0.41662		262	0.08597		324	0.15959
464.098	0.43425		263	0.08176		326	0.15753
464.592	0.45315		264	0.07741		328	0.15522
465.087	0.47129		265	0.07355		330	0.15213
465.581	0.49107		266	0.0698		332	0.14859
466.074	0.51106		267	0.06468		334	0.14463
466.568	0.52851		268	0.06074		336	0.14031
467.062	0.54834		269	0.05583		338	0.1356
467.556	0.56897		270	0.05224		340	0.13095
468.049	0.59104		271	0.04943		342	0.12622
468.543	0.61176		272	0.04588		344	0.12153
469.036	0.63276		273	0.04251		346	0.11702
469.529	0.65353		274	0.03955		348	0.11287
470.022	0.67651		275	0.03565		350	0.10875
470.515	0.69774		276	0.03193		352	0.10475
471.008	0.71732		277	0.02824		354	0.10093
471.501	0.73675		278	0.02482		356	0.09701
471.994	0.75538		279	0.02149		358	0.09332
472.487	0.77271		280	0.01969		360	0.08974
472.979	0.79253		281	0.01709		362	0.0861
473.472	0.80912		282	0.01482		364	0.08268
473.964	0.82538		283	0.01254		366	0.0793
474.456	0.84014		284	0.01035		368	0.07608
474.948	0.85458		285	0.0086		370	0.0729
475.441	0.86893		286	0.00756		372	0.06989
475.933	0.88275		287	0.00683		374	0.06687
476.424	0.89611		288	0.00593		376	0.0641
476.916	0.90589		289	0.00583		378	0.0614
477.408	0.91815		290	0.00572		380	0.05894
477.9	0.92805		291	0.00501		382	0.05651
478.391	0.93728		292	0.00521		384	0.05431
478.883	0.94712		293	0.00582		386	0.05233
479.374	0.9522		294	0.00605		388	0.0504
479.865	0.95928		295	0.0069		390	0.04866
480.356	0.96641		296	0.00758		392	0.0471
480.847	0.974		297	0.00893		394	0.04577
481.338	0.97823		298	0.0094		396	0.04447
481.829	0.98207		299	0.00973		398	0.04334
482.32	0.98705		300	0.01088		400	0.04247
482.81	0.99257		301	0.01155		402	0.04161
483.301	0.99591		302	0.01293		404	0.04087
483.792	0.995		303	0.01332		406	0.04027
484.282	0.99804		304	0.01424		408	0.03977
484.772	0.99889		305	0.01496		410	0.03942
485.262	1		306	0.0154		412	0.03915
485.752	0.99914		307	0.01534		414	0.03895
486.242	0.99808		308	0.01503		416	0.03883
486.732	0.99662		309	0.01536		418	0.03891
487.222	0.99492		310	0.01499		420	0.03903
487.712	0.99108		311	0.01471		422	0.03925
488.201	0.99073		312	0.01447		424	0.03952
488.691	0.98974		313	0.01378		426	0.03989
489.18	0.98413		314	0.01346		428	0.04036
489.67	0.98069		315	0.013		430	0.04085
490.159	0.97748		316	0.01265		432	0.04141
490.648	0.97473		317	0.01231		434	0.04203
491.137	0.97216		318	0.01224		436	0.04276
491.626	0.96699		319	0.0117		438	0.04337
492.115	0.96307		320	0.0113		440	0.04438
492.604	0.95767		321	0.01133		442	0.04502
493.092	0.95458		322	0.01088		444	0.04549
493.581	0.94859		323	0.01069		446	0.04593
494.069	0.94326		324	0.01106		448	0.04616
494.558	0.93736		325	0.0114		450	0.04617
495.046	0.9312		326	0.01184		452	0.04608
495.534	0.9257		327	0.01258		454	0.04566
496.022	0.91921		328	0.01346		456	0.04498
496.51	0.91427		329	0.0146		458	0.04425
496.998	0.90547		330	0.01524		460	0.04341
497.486	0.8981		331	0.01663		462	0.04253
497.974	0.89239		332	0.01819		464	0.04166
498.461	0.88489		333	0.0193		466	0.04079
498.949	0.87621		334	0.02066		468	0.04003
499.436	0.86826		335	0.022		470	0.03928
499.923	0.86288		336	0.02374		472	0.03857
500.411	0.85293		337	0.02504		474	0.03797
500.898	0.8466		338	0.02638		476	0.03741
501.385	0.8406		339	0.02729		478	0.0369
501.872	0.83505		340	0.0288		480	0.03636
502.358	0.82738		341	0.03031		482	0.03594
502.845	0.82048		342	0.03104		484	0.03552
503.332	0.81203		343	0.03176		486	0.03503
503.818	0.80442		344	0.03262		488	0.0346
504.305	0.79635		345	0.03343		490	0.03414
504.791	0.78667		346	0.034		492	0.03373
505.277	0.78115		347	0.0347		494	0.03334
505.764	0.77367		348	0.03513		496	0.03288
506.25	0.76437		349	0.03561		498	0.03247
506.736	0.75586		350	0.03591		500	0.03211
507.221	0.74647		351	0.03591		502	0.03178
507.707	0.73796		352	0.03567		504	0.03152
508.193	0.73002		353	0.0353		506	0.03115
508.678	0.72111		354	0.03491		508	0.03092
509.164	0.71303		355	0.03419		510	0.03067
509.649	0.70553		356	0.03342		512	0.03035
510.135	0.69826		357	0.03258		514	0.03011
510.62	0.68948		358	0.03121		516	0.02989
511.105	0.68017		359	0.03004		518	0.02963
511.59	0.67234		360	0.0288		520	0.02948
512.075	0.6632		361	0.02698		522	0.02925
512.56	0.65377		362	0.02506		524	0.029
513.044	0.64608		363	0.02318		526	0.02874
513.529	0.64053		364	0.02111		528	0.02852
514.013	0.63174		365	0.01876		530	0.02829
514.498	0.62443		366	0.01664		532	0.02805
514.982	0.61726		367	0.01465		534	0.02784
515.466	0.60913		368	0.01277		536	0.02762
515.95	0.60174		369	0.01058		538	0.0274
516.435	0.59688		370	0.00841		540	0.02716
516.918	0.58812		371	0.00657		542	0.02691
517.402	0.57817		372	0.00528		544	0.02677
517.886	0.57028		373	0.0036		546	0.02651
518.37	0.5616		374	0.00206		548	0.02624
518.853	0.55315		375	0.00119		550	0.02598
519.337	0.54478		376	0.000442677		552	0.02569
519.82	0.53724		377	0		554	0.02538
520.303	0.5307		378	3.24037e-05		556	0.02513
520.786	0.52516		379	0.000474558		558	0.02482
521.269	0.51637		380	0.00102		560	0.02449
521.752	0.50924		381	0.00213		562	0.02415
522.235	0.50375		382	0.00314		564	0.02383
522.718	0.49816		383	0.00469		566	0.02345
523.201	0.49142		384	0.00651		568	0.02303
523.683	0.48519		385	0.00891		570	0.0227
524.166	0.47969		386	0.01168		572	0.02236
524.648	0.47569		387	0.01523		574	0.02193
525.13	0.46994		388	0.01882		576	0.02155
525.613	0.46427		389	0.023		578	0.02119
526.095	0.45765		390	0.02708		580	0.02085
526.577	0.45027		391	0.0325		582	0.02052
527.059	0.44297		392	0.0385		584	0.02019
527.54	0.43712		393	0.04428		586	0.01986
528.022	0.43247		394	0.0502		588	0.01951
528.504	0.42661		395	0.05706		590	0.01924
528.985	0.42099		396	0.06427		592	0.01894
529.467	0.41408		397	0.07169		594	0.01871
529.948	0.40885		398	0.08023		596	0.01843
530.429	0.40264		399	0.08867		598	0.01814
530.91	0.3974		400	0.09804		600	0.01782
531.391	0.39232		401	0.10757		602	0.01749
531.872	0.38691		402	0.11748		604	0.01714
532.353	0.37948		403	0.12792		606	0.01682
532.834	0.37312		404	0.13925		608	0.01641
533.314	0.36988		405	0.15101		610	0.016
533.795	0.36423		406	0.16356		612	0.01564
534.275	0.35863		407	0.17681		614	0.01528
534.756	0.35156		408	0.19021		616	0.0149
535.236	0.34684		409	0.2038		618	0.01454
535.716	0.3428		410	0.21869		620	0.01422
536.196	0.33753		411	0.23336		622	0.01385
536.676	0.33294		412	0.24912		624	0.01352
537.156	0.32869		413	0.26486		626	0.01317
537.636	0.32323		414	0.28161		628	0.01283
538.115	0.31889		415	0.29861		630	0.01247
538.595	0.3133		416	0.31586		632	0.01215
539.074	0.30853		417	0.33401		634	0.01178
539.554	0.30607		418	0.35231		636	0.01148
540.033	0.30229		419	0.37085		638	0.01108
540.512	0.29716		420	0.3895		640	0.01071
540.991	0.29198		421	0.40903		642	0.01043
541.47	0.28614		422	0.42853		644	0.01009
541.949	0.28128		423	0.44891		646	0.00978
542.428	0.27665		424	0.46868		648	0.00945
542.907	0.27288		425	0.489		650	0.00917
543.385	0.26951		426	0.51026		652	0.00886
543.864	0.26566		427	0.53351		654	0.00866
544.342	0.2624		428	0.55656		656	0.00829
544.82	0.258		429	0.58074		658	0.00801
545.298	0.2544		430	0.60628		660	0.00768
545.777	0.25168		431	0.63185		662	0.00737
546.255	0.2481		432	0.65875		664	0.00709
546.732	0.24492		433	0.68649		666	0.00676
547.21	0.24165		434	0.71473		668	0.00648
547.688	0.23821		435	0.74346		670	0.00613
548.166	0.23504		436	0.77201		672	0.00581
548.643	0.23331		437	0.80021		674	0.0055
549.12	0.22832		438	0.82764		676	0.0052
549.598	0.22464		439	0.85487		678	0.00491
550.075	0.22177		440	0.88069		680	0.00464
550.552	0.21949		441	0.9047		682	0.00443
551.029	0.21715		442	0.92737		684	0.00417
551.506	0.21379		443	0.9478		686	0.00393
551.983	0.21028		444	0.96536		688	0.00362
552.46	0.20695		445	0.97946		690	0.00342
552.936	0.20341		446	0.99084		692	0.00327
553.413	0.20176		447	0.99759		694	0.00325
553.889	0.19779		448	1		696	0.00314
554.366	0.19466		449	0.99854		698	0.003
554.842	0.19273		450	0.99199		700	0.00263
555.318	0.1885		451	0.98045		702	0.00255
555.794	0.18413		452	0.96394		704	0.00259
556.27	0.18121		453	0.94238		706	0.00246
556.746	0.17804		454	0.91616		708	0.0024
557.221	0.17631		455	0.89124		710	0.00243
557.697	0.17334		456	0.86212		712	0.00248
558.173	0.17136		457	0.83044		714	0.00249
558.648	0.17017		458	0.79496		716	0.00264
559.123	0.16791		459	0.75647		718	0.00278
559.599	0.16511		460	0.71412		720	0.00296
560.074	0.16192		461	0.66989		722	0.00325
560.549	0.16024		462	0.62316		724	0.0036
561.024	0.15836		463	0.57423		726	0.00407
561.499	0.15616		464	0.52445		728	0.00478
561.974	0.15483		465	0.47396		730	0.00553
562.448	0.15281		466	0.42239		732	0.0061
562.923	0.15064		467	0.37159		734	0.00657
563.397	0.149		468	0.32279		736	0.00692
563.871	0.14712		469	0.27639		738	0.00695
564.346	0.14448		470	0.2335		740	0.0069
564.82	0.14315					742	0.00676
565.294	0.14188					744	0.0065
565.768	0.14019					746	0.00625
566.242	0.1386					748	0.00603
566.716	0.13676					750	0.00573
567.189	0.13467					752	0.00553
567.663	0.1332					754	0.00541
568.136	0.13095					756	0.00521
568.61	0.12899					758	0.00504
569.083	0.12655					760	0.00464
569.556	0.12499					762	0.00441
570.029	0.12374					764	0.00406
570.502	0.12187					766	0.00383
570.975	0.12091					768	0.00367
571.448	0.12065					770	0.00338
571.921	0.12004					772	0.00312
572.393	0.11912					774	0.00279
572.866	0.11851					776	0.00223
573.338	0.11757					778	0.00189
573.81	0.11707					780	0.00129
574.283	0.11598					782	0.00108
574.755	0.1142					784	0.000665431
575.227	0.11331					786	0.000285631
575.699	0.11249					788	-4.72691e-05
576.17	0.11184					790	-0.000220069
576.642	0.11188					792	-0.000665069
577.114	0.11127					794	-0.0012
577.585	0.10921					796	-0.00164
578.056	0.1078					798	-0.00185
578.528	0.10686					800	-0.00221
578.999	0.10514					802	-0.00248
579.47	0.10384					804	-0.00246
579.941	0.10322					806	-0.00256
580.412	0.10276					808	-0.00269
580.883	0.10114					810	-0.00276
581.354	0.0994					812	-0.00303
581.824	0.09789					814	-0.00271
582.295	0.09627					816	-0.0025
582.765	0.09476					818	-0.00221
583.235	0.09302					820	-0.00223
583.706	0.09131					822	-0.00213
584.176	0.09078					824	-0.00173
584.646	0.08973					826	-0.000793669
585.116	0.08965					828	0.000181931
585.585	0.08888					830	0.00128
586.055	0.08825					832	0.0022
586.525	0.08758					834	0.0025
586.994	0.08671					836	0.00285
587.464	0.08407					838	0.00322
587.933	0.08342					840	0.0034
588.402	0.08174					842	0.00332
588.871	0.08108					844	0.00359
589.34	0.08042					846	0.00383
589.809	0.07878					848	0.0041
590.278	0.07796					850	0.00433
590.747	0.07705
591.215	0.07649
591.684	0.07579
592.152	0.07413
592.621	0.07247
593.089	0.07121
593.557	0.07061
594.025	0.06986
594.493	0.06886
594.961	0.06788
595.429	0.067
595.896	0.06642
596.364	0.06574
596.831	0.06511
597.298	0.06413
597.766	0.06288
598.233	0.06225
598.7	0.06143
599.167	0.06038
599.634	0.06041
600.1	0.06069
600.567	0.06005
601.033	0.06004
601.5	0.05945
601.966	0.05939
602.432	0.05854
602.899	0.05877
603.365	0.05818
603.83	0.05791
604.296	0.05661
604.762	0.05504
605.228	0.05395
605.693	0.05349
606.159	0.05228
606.624	0.05189
607.089	0.0515
607.554	0.05148
608.019	0.05087
608.484	0.05122
608.949	0.05074
609.414	0.04978
609.878	0.0491
610.343	0.04843
610.807	0.04816
611.272	0.04718
611.736	0.04715
612.2	0.04708
612.664	0.04653
613.128	0.04647
613.592	0.04629
614.055	0.04532
614.519	0.04595
614.983	0.04592
615.446	0.04604
615.909	0.04611
616.373	0.0463
616.836	0.0462
617.299	0.0462
617.762	0.04579
618.224	0.04492
618.687	0.0436
619.15	0.04261
619.612	0.04242
620.075	0.04242
620.537	0.04199
620.999	0.04174
621.461	0.04291
621.923	0.04281
622.385	0.04287
622.847	0.04223
623.309	0.04189
623.77	0.04111
624.232	0.04004
624.693	0.03985
625.155	0.03991
625.616	0.03917
626.077	0.0394
626.538	0.03968
626.999	0.03971
627.46	0.03922
627.92	0.03897
628.381	0.03883
628.841	0.03888
629.302	0.03848
629.762	0.03813
630.222	0.03799
630.683	0.038
631.142	0.03754
631.602	0.0374
632.062	0.0376
632.522	0.0373
632.981	0.03661
633.441	0.03595
633.9	0.03569
634.36	0.03601
634.819	0.03558
635.278	0.0349
635.737	0.03464
636.196	0.0351
636.654	0.0348
637.113	0.03519
637.572	0.03512
638.03	0.03499
638.489	0.03489
638.947	0.03439
639.405	0.03545
639.863	0.03468
640.321	0.03518
640.779	0.03643
641.237	0.03592
641.694	0.03581
642.152	0.0358
642.609	0.03576
643.067	0.03566
643.524	0.03506
643.981	0.03476
644.438	0.03485
644.895	0.03418
645.352	0.03478
645.809	0.0344
646.266	0.03446
646.722	0.03413
647.179	0.03381
647.635	0.03295
648.091	0.03252
648.547	0.03284
649.003	0.03297
649.459	0.03265
649.915	0.03273
650.371	0.03254
650.826	0.03349
651.282	0.03424
651.737	0.03414
652.193	0.03443
652.648	0.03341
653.103	0.03285
653.558	0.03361
654.013	0.03388
654.468	0.03307
654.922	0.03315
655.377	0.03174
655.832	0.03027
656.286	0.02985
656.74	0.02938
657.195	0.02787
657.649	0.02719
658.103	0.0277
658.557	0.02713
659.01	0.02507
659.464	0.02471
659.918	0.02534
660.371	0.0242
660.825	0.02391
661.278	0.02375
661.731	0.024
662.184	0.02337
662.637	0.02393
663.09	0.02454
663.543	0.02476
663.995	0.02491
664.448	0.02474
664.9	0.02491
665.353	0.02563
665.805	0.02549
666.257	0.0249
666.709	0.02511
667.161	0.02469
667.613	0.02531
668.065	0.02621
668.516	0.02564
668.968	0.02546
669.419	0.02546
669.871	0.02499
670.322	0.02504
670.773	0.02535
671.224	0.02475
671.675	0.02451
672.126	0.02481
672.577	0.02475
673.027	0.02331
673.478	0.02308
673.928	0.02338
674.379	0.02235
674.829	0.02165
675.279	0.02096
675.729	0.01995
676.179	0.01928
676.629	0.01824
677.078	0.0185
677.528	0.01801
677.977	0.01738
678.427	0.01673
678.876	0.01682
679.325	0.01652
679.774	0.01584
680.223	0.01521
680.672	0.01495
681.121	0.01455
681.57	0.01362
682.018	0.01374
682.467	0.01366
682.915	0.01345
683.363	0.01345
683.811	0.01377
684.26	0.0135
684.707	0.01481
685.155	0.01441
685.603	0.01414
686.051	0.01448
686.498	0.01446
686.946	0.01464
687.393	0.01484
687.84	0.01498
688.287	0.01419
688.734	0.0143
689.181	0.01445
689.628	0.01431
690.075	0.01432
690.521	0.01499
690.968	0.01583
691.414	0.01674
691.861	0.01707
692.307	0.01722
692.753	0.01749
693.199	0.01733
693.645	0.01659
694.09	0.01694
694.536	0.01673
694.982	0.01674
695.427	0.01624
695.873	0.0161
696.318	0.01527
696.763	0.01453
697.208	0.01368
697.653	0.01315
698.098	0.01269
698.543	0.01235
698.987	0.0122
699.432	0.01155
699.876	0.01123
700.32	0.0112
700.765	0.01031
701.209	0.01025
701.653	0.00904
702.097	0.00933
702.541	0.00865
702.984	0.00874
703.428	0.00795
703.871	0.00825
704.315	0.00772
704.758	0.00818
705.201	0.00806
705.644	0.00803
706.087	0.00707
706.53	0.00657
706.973	0.00653
707.416	0.00731
707.858	0.00765
708.301	0.0086
708.743	0.00864
709.185	0.00915
709.627	0.00863
710.069	0.00837
710.511	0.0082
710.953	0.00966
711.395	0.00947
711.836	0.01017
712.278	0.01078
712.719	0.01127
713.161	0.01182
713.602	0.01274
714.043	0.01176
714.484	0.01113
714.925	0.00969
715.366	0.01046
715.806	0.0098
716.247	0.01061
716.688	0.00955
717.128	0.0086
717.568	0.00786
718.008	0.00681
718.448	0.00522
718.888	0.005
719.328	0.00387
719.768	0.00282
720.208	0.00147
720.647	0.00119
721.086	0.00124
721.526	0.00124
721.965	0.000840642
722.404	0.00119
722.843	0.00146
723.282	0.00208
723.721	0.00231
724.16	0.00313
724.598	0.0035
725.037	0.00428
725.475	0.00393
725.913	0.00407
726.352	0.00458
726.79	0.00487
727.227	0.00457
727.665	0.00419
728.103	0.00352
728.541	0.00348
728.978	0.00491
729.416	0.00619
729.853	0.00619
730.29	0.00652
730.727	0.00651
731.164	0.00643
731.601	0.00602
732.038	0.00623
732.475	0.00582
732.911	0.00557
733.348	0.00533
733.784	0.00504
734.221	0.00393
734.657	0.00372
735.093	0.00305
735.529	0.00217
735.965	0.00194
736.4	0.00216
736.836	0.00244
737.272	0.00215
737.707	0.00228
738.143	0.00202
738.578	0.00114
739.013	0.00194
739.448	0.00123
739.883	0.000635703
740.318	0.00119
740.752	0.000671443
741.187	4.7403e-05
741.621	0
742.056	0.000861032
742.49	0.00143
742.924	0.00218
743.358	0.00188
743.792	0.00212
744.226	0.00263
744.66	0.00316
745.094	0.00337
745.527	0.00295
745.961	0.00345
746.394	0.00233
746.827	0.00234
747.26	0.00235
747.693	0.00135
748.126	0.000371734
748.559	0.000794258
748.992	0.001
749.424	0.00221
749.857	0.0033
750.289	0.00341

## Sheet: Supplementary Fig. 6e
g-CQDs
Emission Wavelength (nm)			Excitation Wavelength (nm)			UV-Vis absorption
Wavelength (nm)	Intensity (a.u.)		Wavelength (nm)	Intensity (a.u.)		Wavelength (nm)	Intensity (a.u.)
301	115.767		301	115.767		300	148.017
302	115.275		302	115.275		302	141.937
303	115.335		303	115.335		304	136.765
304	115.762		304	115.762		306	132.061
305	116.379		305	116.379		308	129.535
306	117.557		306	117.557		310	131.706
307	118.612		307	118.612		312	133.704
308	120.085		308	120.085		314	130.578
309	121.645		309	121.645		316	126.23
310	123.49		310	123.49		318	123.342
311	125.423		311	125.423		320	119.456
312	127.736		312	127.736		322	118.714
313	130.398		313	130.398		324	128.308
314	133.306		314	133.306		326	141.192
315	136.329		315	136.329		328	134.531
316	139.783		316	139.783		330	108.627
317	143.206		317	143.206		332	84.3936
318	147.301		318	147.301		334	69.0968
319	151.657		319	151.657		336	60.2192
320	156.101		320	156.101		338	55.703
321	160.131		321	160.131		340	53.528
322	164.393		322	164.393		342	52.3562
323	168.991		323	168.991		344	51.5472
324	173.262		324	173.262		346	50.6184
325	177.599		325	177.599		348	49.4052
326	182.152		326	182.152		350	47.991
327	186.502		327	186.502		352	46.6784
328	191.307		328	191.307		354	45.7446
329	196.596		329	196.596		356	45.1498
330	202.081		330	202.081		358	44.8468
331	207.567		331	207.567		360	44.6468
332	213.407		332	213.407		362	44.4644
333	219.813		333	219.813		364	44.295
334	225.937		334	225.937		366	44.1422
335	232.364		335	232.364		368	44.055
336	238.441		336	238.441		370	44.0498
337	244.68		337	244.68		372	44.1424
338	250.568		338	250.568		374	44.2528
339	256.479		339	256.479		376	44.2778
340	262.041		340	262.041		378	44.0922
341	267.243		341	267.243		380	43.634
342	272.47		342	272.47		382	42.935
343	277.52		343	277.52		384	42.0822
344	283.189		344	283.189		386	41.2108
345	288.461		345	288.461		388	40.2882
346	293.775		346	293.775		390	39.483
347	298.917		347	298.917		392	38.7214
348	303.992		348	303.992		394	38.0314
349	308.726		349	308.726		396	37.3264
350	313.834		350	313.834		398	36.4802
351	318.602		351	318.602		400	35.4826
352	323.071		352	323.071		402	34.2536
353	327.594		353	327.594		404	32.8798
354	332.277		354	332.277		406	31.5088
355	336.84		355	336.84		408	30.0708
356	341.092		356	341.092		410	28.7312
357	345.427		357	345.427		412	27.5214
358	349.742		358	349.742		414	26.3082
359	354.225		359	354.225		416	25.1816
360	359.025		360	359.025		418	24.1984
361	364.056		361	364.056		420	23.2098
362	369.327		362	369.327		422	22.2242
363	374.49		363	374.49		424	21.3122
364	379.879		364	379.879		426	20.523
365	385.581		365	385.581		428	19.757
366	390.848		366	390.848		430	19.0795
367	396.243		367	396.243		432	18.5033
368	401.13		368	401.13		434	17.9896
369	405.87		369	405.87		436	17.5834
370	410.319		370	410.319		438	17.2176
371	414.234		371	414.234		440	16.8721
372	417.431		372	417.431		442	16.6004
373	420.331		373	420.331		444	16.3541
374	422.958		374	422.958		446	16.1442
375	425.051		375	425.051		448	15.9745
376	426.763		376	426.763		450	15.8358
377	427.2		377	427.2		452	15.7231
378	427.576		378	427.576		454	15.6077
379	426.753		379	426.753		456	15.4936
380	425.26		380	425.26		458	15.3879
381	423.216		381	423.216		460	15.295
382	420.958		382	420.958		462	15.2232
383	418.038		383	418.038		464	15.1384
384	414.559		384	414.559		466	15.0819
385	410.975		385	410.975		468	14.9961
386	406.78		386	406.78		470	14.8982
387	402.143		387	402.143		472	14.8033
388	397.171		388	397.171		474	14.7036
389	391.853		389	391.853		476	14.6158
390	386.327		390	386.327		478	14.5249
391	380.54		391	380.54		480	14.4505
392	374.585		392	374.585		482	14.3698
393	368.799		393	368.799		484	14.2881
394	362.581		394	362.581		486	14.1948
395	356.11		395	356.11		488	14.1128
396	349.27		396	349.27		490	14.0059
397	342.448		397	342.448		492	13.9309
398	335.086		398	335.086		494	13.8623
399	327.228		399	327.228		496	13.7754
400	318.804		400	318.804		498	13.6822
401	309.99		401	309.99		500	13.5788
402	300.738		402	300.738		502	13.4931
403	290.99		403	290.99		504	13.4087
404	280.6		404	280.6		506	13.3138
405	270.372		405	270.372		508	13.2189
406	259.576		406	259.576		510	13.118
407	248.547		407	248.547		512	13.011
408	237.312		408	237.312		514	12.9314
409	225.871		409	225.871		516	12.8618
410	214.602		410	214.602		518	12.7963
411	202.952		411	202.952		520	12.7353
412	191.672		412	191.672		522	12.68
413	180.745		413	180.745		524	12.6254
414	170.293		414	170.293		526	12.5851
415	159.903		415	159.903		528	12.5455
416	150.074		416	150.074		530	12.52
417	140.787		417	140.787		532	12.4893
418	131.843		418	131.843		534	12.474
419	123.423		419	123.423		536	12.4582
420	115.419		420	115.419		538	12.4585
421	107.809		421	107.809		540	12.4468
422	100.708		422	100.708		542	12.4532
423	93.9216		423	93.9216		544	12.4865
424	87.5839		424	87.5839		546	12.4782
425	81.594		425	81.594		548	12.4925
426	75.7882		426	75.7882		550	12.5186
427	70.4332		427	70.4332		552	12.5368
428	65.2429		428	65.2429		554	12.561
429	60.5859		429	60.5859		556	12.5919
430	56.0807		430	56.0807		558	12.6155
431	51.7153		431	51.7153		560	12.6333
432	47.6605		432	47.6605		562	12.6541
433	43.9273		433	43.9273		564	12.6833
434	40.4313		434	40.4313		566	12.6974
435	37.252		435	37.252		568	12.715
436	34.1672		436	34.1672		570	12.7425
437	31.6866		437	31.6866		572	12.7492
438	29.3129		438	29.3129		574	12.7621
439	27.1186		439	27.1186		576	12.7928
440	25.0952		440	25.0952		578	12.8003
441	23.246		441	23.246		580	12.8164
442	21.666		442	21.666		582	12.8341
443	20.1357		443	20.1357		584	12.8555
444	18.7946		444	18.7946		586	12.8688
445	17.6894		445	17.6894		588	12.904
446	16.6862		446	16.6862		590	12.9413
447	15.6763		447	15.6763		592	12.969
448	14.8362		448	14.8362		594	13.0106
449	14.1585		449	14.1585		596	13.0422
450	13.5015		450	13.5015		598	13.0732
451	12.9473		451	12.9473		600	13.1026
452	12.5029		452	12.5029		602	13.1243
453	12.1685		453	12.1685		604	13.1559
454	11.861		454	11.861		606	13.1798
455	11.5529		455	11.5529		608	13.1842
456	11.405		456	11.405		610	13.1931
457	11.2429		457	11.2429		612	13.1888
458	11.1531		458	11.1531		614	13.1763
459	11.0896		459	11.0896		616	13.1564
460	11.0502		460	11.0502		618	13.135
461	11.0532		461	11.0532		620	13.1225
462	11.0346		462	11.0346		622	13.0839
463	11.0602		463	11.0602		624	13.0629
464	11.1043		464	11.1043		626	13.031
465	11.1093		465	11.1093		628	12.9911
466	11.0974		466	11.0974		630	12.938
467	11.153		467	11.153		632	12.8781
468	11.1481		468	11.1481		634	12.8128
469	11.2097		469	11.2097		636	12.7284
470	11.2721		470	11.2721		638	12.6778
471	11.2543		471	11.2543		640	12.6077
472	11.271		472	11.271		642	12.5599
473	11.3171		473	11.3171		644	12.5232
474	11.2763		474	11.2763		646	12.4784
475	11.2029		475	11.2029		648	12.4361
476	11.1718		476	11.1718		650	12.4031
477	11.1041		477	11.1041		652	12.3741
478	10.9944		478	10.9944		654	12.3482
479	10.9185		479	10.9185		656	12.2931
480	10.7344		480	10.7344		658	12.2671
						660	12.216
						662	12.1716
						664	12.1295
						666	12.0635
						668	12.0133
						670	11.9381
						672	11.8634
						674	11.7721
						676	11.6555
						678	11.5611
						680	11.4491
						682	11.344
						684	11.2352
						686	11.1105
						688	10.9834
						690	10.8834
						692	10.7503
						694	10.673
						696	10.5674
						698	10.449
						700	10.2856
						702	10.2017
						704	10.1268
						706	10.0058
						708	9.91942
						710	9.84316
						712	9.76824
						714	9.66652
						716	9.57236
						718	9.50932
						720	9.43032
						722	9.36332
						724	9.32372
						726	9.27636
						728	9.26952
						730	9.29266
						732	9.33434
						734	9.40626
						736	9.50524
						738	9.555
						740	9.53206
						742	9.4199
						744	9.25906
						746	9.06298
						748	8.9166
						750	8.82266
						752	8.73056
						754	8.71506
						756	8.6677
						758	8.62562
						760	8.55618
						762	8.54144
						764	8.5288
						766	8.50142
						768	8.4677
						770	8.39192
						772	8.36104
						774	8.28436
						776	8.24902
						778	8.15878
						780	8.07196
						782	8.07826
						784	8.0302
						786	8.00762
						788	8.03004
						790	8.02682
						792	7.9973
						794	7.98016
						796	7.994
						798	8.0308
						800	8.06452
						802	8.05448
						804	8.1056
						806	8.17544
						808	8.13264
						810	8.08792
						812	8.03964
						814	8.07792
						816	8.04504
						818	8.06328
						820	8.05246
						822	8.03536
						824	8.03674
						826	8.04018
						828	8.02768
						830	8.02538
						832	7.98272
						834	7.98472
						836	7.99572
						838	7.97358
						840	7.9676
						842	7.98936
						844	7.99658
						846	7.96422
						848	7.99098
						850	7.93272
						852	8.08362
						854	7.99922
						856	8.02004
						858	8.12382
						860	8.05534
						862	8.21618
						864	8.26092
						866	8.31774
						868	8.47118
						870	8.59094
						872	8.70684
						874	8.95994
						876	9.11742
						878	9.2706
						880	9.31496
						882	9.39026
						884	9.501
						886	9.7419
						888	10.1513
						890	10.7908
						892	11.5632
						894	12.3115
						896	13.1103
						898	14.2249
						900	15.8696
						902	17.1395
						904	17.7541
						906	18.069
						908	17.8627
						910	16.6107
						912	15.3106
						914	14.6886
						916	14.3667
						918	14.1612
						920	13.9993
						922	13.7653
						924	13.7168
						926	13.6021
						928	13.5627
						930	13.4405
						932	13.3652
						934	13.2041
						936	13.0526
						938	12.8343
						940	12.5898
						942	12.2878
						944	11.9384
						946	11.5695
						948	11.2887
						950	11.0643

## Sheet: Supplementary Fig. 6f
yg-CQDs
Emission Wavelength (nm)			Excitation Wavelength (nm)			UV-Vis absorption
Wavelength (nm)	Intensity (a.u.)		Wavelength (nm)	Intensity (a.u.)		Wavelength (nm)	Intensity (a.u.)
489.67	26.4581		250	-0.90309		300	141.813
490.159	28.5264		251	0.03289		302	136.83
490.648	30.5973		252	0.67622		304	131.933
491.137	32.8199		253	1.1056		306	127.624
491.626	35.0515		254	1.37083		308	123.832
492.115	37.435		255	1.59379		310	123.83
492.604	39.9007		256	1.77825		312	127.129
493.092	42.4263		257	1.90283		314	127.303
493.581	44.9065		258	2.02348		316	122.273
494.069	47.624		259	2.0721		318	117.869
494.558	50.4548		260	2.14985		320	113.501
495.046	53.2437		261	2.17345		322	107.624
495.534	56.2302		262	2.3089		324	107.362
496.022	59.1619		263	2.42019		326	117.965
496.51	62.2631		264	2.5318		328	124.31
496.998	65.5922		265	2.5398		330	104.57
497.486	68.5771		266	2.5148		332	76.0551
497.974	71.9004		267	2.41097		334	56.6292
498.461	74.9973		268	2.29033		336	45.5484
498.949	78.231		269	2.1014		338	39.8334
499.436	81.4146		270	2.11345		340	36.6804
499.923	84.734		271	2.04001		342	34.5922
500.411	88.1025		272	2.07452		344	33.1078
500.898	91.4068		273	2.02316		346	31.9011
501.385	94.6903		274	1.88958		348	30.7879
501.872	97.9298		275	1.86363		350	29.6935
502.358	101.098		276	1.85588		352	28.6081
502.845	104.433		277	1.92805		354	27.5851
503.332	107.745		278	1.9741		356	26.5386
503.818	111.028		279	2.10881		358	25.6055
504.305	114.38		280	2.10149		360	24.7032
504.791	117.601		281	2.02878		362	23.7993
505.277	120.84		282	2.12525		364	22.9992
505.764	123.883		283	2.03763		366	22.2072
506.25	127.089		284	2.05888		368	21.4798
506.736	129.971		285	2.07591		370	20.8071
507.221	133.199		286	2.18693		372	20.2319
507.707	136.22		287	2.24839		374	19.7063
508.193	139.418		288	2.3155		376	19.2944
508.678	142.351		289	2.35369		378	18.9324
509.164	145.318		290	2.41862		380	18.6516
509.649	148.441		291	2.49233		382	18.401
510.135	151.274		292	2.59853		384	18.1803
510.62	153.956		293	2.67439		386	18.0003
511.105	156.713		294	2.79952		388	17.8019
511.59	159.536		295	2.86857		390	17.6139
512.075	162.365		296	2.85278		392	17.4351
512.56	164.967		297	2.8165		394	17.2605
513.044	167.461		298	2.8592		396	17.0866
513.529	170.122		299	2.85247		398	16.9294
514.013	172.505		300	2.84231		400	16.7877
514.498	174.994		301	2.77966		402	16.6485
514.982	177.298		302	2.78021		404	16.5129
515.466	179.816		303	2.71213		406	16.4022
515.95	182.061		304	2.6894		408	16.2776
516.435	184.29		305	2.63966		410	16.1679
516.918	186.496		306	2.61193		412	16.0782
517.402	188.762		307	2.65361		414	15.9732
517.886	190.892		308	2.64641		416	15.873
518.37	192.992		309	2.63755		418	15.7713
518.853	194.868		310	2.62169		420	15.6935
519.337	196.504		311	2.66204		422	15.6021
519.82	198.201		312	2.64164		424	15.5239
520.303	199.797		313	2.62963		426	15.4368
520.786	201.481		314	2.60925		428	15.3471
521.269	203.059		315	2.55316		430	15.2444
521.752	204.454		316	2.59624		432	15.1342
522.235	205.874		317	2.56674		434	15.0183
522.718	207.332		318	2.52567		436	14.9079
523.201	208.644		319	2.5411		438	14.7547
523.683	210.041		320	2.54643		440	14.5255
524.166	211.055		321	2.5166		442	14.3555
524.648	212.143		322	2.53096		444	14.1821
525.13	213.179		323	2.52817		446	14.0018
525.613	213.94		324	2.49862		448	13.8341
526.095	214.6		325	2.49857		450	13.6569
526.577	215.395		326	2.49478		452	13.5145
527.059	216.163		327	2.4803		454	13.3775
527.54	216.705		328	2.43078		456	13.2334
528.022	217.232		329	2.40982		458	13.1039
528.504	217.813		330	2.37754		460	12.9577
528.985	218.147		331	2.27463		462	12.8243
529.467	218.458		332	2.20898		464	12.6707
529.948	218.623		333	2.14127		466	12.505
530.429	219.016		334	2.09711		468	12.3106
530.91	219.362		335	2.01373		470	12.0949
531.391	219.298		336	1.93253		472	11.8603
531.872	219.425		337	1.82495		474	11.614
532.353	219.497		338	1.7914		476	11.3784
532.834	219.387		339	1.71635		478	11.1613
533.314	218.99		340	1.63199		480	10.9309
533.795	218.641		341	1.60154		482	10.7109
534.275	218.298		342	1.54223		484	10.4943
534.756	217.833		343	1.52409		486	10.3114
535.236	217.675		344	1.45958		488	10.1479
535.716	217.198		345	1.39326		490	9.98361
536.196	216.656		346	1.34265		492	9.83486
536.676	216.002		347	1.31744		494	9.71541
537.156	215.387		348	1.36258		496	9.60075
537.636	214.867		349	1.3863		498	9.50478
538.115	214.144		350	1.46448		500	9.41972
538.595	213.544		351	1.55982		502	9.32751
539.074	212.862		352	1.65483		504	9.23088
539.554	212.075		353	1.81893		506	9.13568
540.033	211.286		354	1.97655		508	9.05838
540.512	210.493		355	2.15016		510	8.9828
540.991	209.381		356	2.3841		512	8.90727
541.47	208.558		357	2.66851		514	8.8339
541.949	207.565		358	2.90537		516	8.78925
542.428	206.292		359	3.18079		518	8.73546
542.907	205.165		360	3.48219		520	8.68737
543.385	204.064		361	3.79335		522	8.65325
543.864	202.8		362	4.12714		524	8.61352
544.342	201.625		363	4.45166		526	8.58779
544.82	200.341		364	4.83486		528	8.55936
545.298	199.129		365	5.27137		530	8.5381
545.777	198.006		366	5.66789		532	8.50607
546.255	196.568		367	6.11926		534	8.48637
546.732	195.165		368	6.58234		536	8.46333
547.21	193.908		369	6.93555		538	8.44262
547.688	192.633		370	7.33404		540	8.42848
548.166	191.349		371	7.71919		542	8.40793
548.643	189.966		372	8.10509		544	8.39621
549.12	188.862		373	8.45488		546	8.3921
549.598	187.697		374	8.78442		548	8.3767
550.075	186.355		375	9.10429		550	8.36763
550.552	185.133		376	9.4196		552	8.35661
551.029	183.64		377	9.74325		554	8.34885
551.506	182.383		378	10.006		556	8.35041
551.983	181.022		379	10.297		558	8.34502
552.46	179.724		380	10.6098		560	8.33637
552.936	178.462		381	10.866		562	8.34144
553.413	177.106		382	11.1626		564	8.33688
553.889	175.93		383	11.4698		566	8.33784
554.366	174.663		384	11.7336		568	8.33301
554.842	173.175		385	12.0278		570	8.33315
555.318	172.078		386	12.3723		572	8.33871
555.794	170.825		387	12.7873		574	8.34052
556.27	169.501		388	13.1944		576	8.34198
556.746	168.229		389	13.6091		578	8.34432
557.221	166.781		390	14.0301		580	8.35037
557.697	165.236		391	14.5382		582	8.35083
558.173	164.063		392	15.0506		584	8.35419
558.648	162.696		393	15.5853		586	8.36514
559.123	161.192		394	16.1478		588	8.36178
559.599	159.822		395	16.7205		590	8.36168
560.074	158.328		396	17.3319		592	8.36343
560.549	157.017		397	18.04		594	8.35595
561.024	155.543		398	18.7032		596	8.35932
561.499	154.23		399	19.4886		598	8.34344
561.974	152.989		400	20.171		600	8.34427
562.448	151.85		401	20.7649		602	8.32941
562.923	150.759		402	21.495		604	8.31717
563.397	149.519		403	22.2862		606	8.31105
563.871	148.08		404	23.0891		608	8.31452
564.346	146.756		405	23.7118		610	8.30185
564.82	145.443		406	24.4936		612	8.28792
565.294	144.059		407	25.1821		614	8.28708
565.768	142.762		408	25.9713		616	8.28711
566.242	141.358		409	26.785		618	8.28275
566.716	139.929		410	27.6318		620	8.2863
567.189	138.385		411	28.5524		622	8.2893
567.663	136.951		412	29.335		624	8.28494
568.136	135.49		413	30.1708		626	8.2966
568.61	133.937		414	31.0439		628	8.29545
569.083	132.599		415	31.9007		630	8.29783
569.556	130.998		416	32.8219		632	8.29473
570.029	129.498		417	33.75		634	8.307
570.502	128.408		418	34.7975		636	8.29236
570.975	126.837		419	35.7514		638	8.29516
571.448	125.339		420	36.5994		640	8.28698
571.921	123.917		421	37.6418		642	8.27523
572.393	122.584		422	38.7403		644	8.26398
572.866	121.055		423	39.9397		646	8.26074
573.338	119.65		424	40.9971		648	8.2335
573.81	118.157		425	42.2437		650	8.21415
574.283	116.718		426	43.5519		652	8.19921
574.755	115.511		427	44.9729		654	8.17197
575.227	114.115		428	46.5059		656	8.15352
575.699	113.057		429	48.2003		658	8.12878
576.17	111.72		430	49.7958		660	8.10421
576.642	110.724		431	51.5799		662	8.04405
577.114	109.644		432	53.3748		664	8.01187
577.585	108.524		433	55.2683		666	7.97402
578.056	107.243		434	57.2378		668	7.94061
578.528	105.928		435	59.5169		670	7.90614
578.999	104.71		436	61.6718		672	7.86257
579.47	103.698		437	63.9631		674	7.81524
579.941	102.69		438	66.4963		676	7.78683
580.412	101.649		439	69.0751		678	7.75155
580.883	100.457		440	71.8274		680	7.72912
581.354	99.2903		441	74.7077		682	7.71305
581.824	98.1009		442	77.6678		684	7.67729
582.295	97.0593		443	80.5251		686	7.64751
582.765	96.0544		444	83.3178		688	7.62607
583.235	95.0614		445	86.4695		690	7.61259
583.706	94.0781		446	89.6359		692	7.58698
584.176	93.122		447	92.8425		694	7.61349
584.646	92.0568		448	95.9769		696	7.63514
585.116	91.1729		449	99.0854		698	7.66185
585.585	90.3527		450	102.422		700	7.65217
586.055	89.2325		451	105.655		702	7.68593
586.525	88.2673		452	108.997		704	7.73565
586.994	87.3674		453	112.43		706	7.72911
587.464	86.4972		454	115.792		708	7.68924
587.933	85.6006		455	119.066		710	7.66318
588.402	84.5896		456	122.177		712	7.62048
588.871	83.6347		457	125.739		714	7.56987
589.34	82.7716		458	129.441		716	7.54427
589.809	81.9754		459	133.147		718	7.50537
590.278	81.0137		460	136.822		720	7.46756
590.747	80.363		461	140.746		722	7.46873
591.215	79.3085		462	144.726		724	7.46164
591.684	78.5443		463	148.859		726	7.45206
592.152	77.5558		464	153.158		728	7.43494
592.621	76.5241		465	157.64		730	7.41918
593.089	75.6446		466	162.014		732	7.38197
593.557	74.7885		467	166.535		734	7.34082
594.025	74.0354		468	171.134		736	7.31144
594.493	73.2215		469	175.974		738	7.2723
594.961	72.5068		470	180.806		740	7.22988
595.429	71.8377		471	185.461		742	7.1961
595.896	71.0419		472	190.223		744	7.15944
596.364	70.3369		473	194.846		746	7.09705
596.831	69.5931		474	199.414		748	7.04891
597.298	68.9659		475	203.608		750	7.00025
597.766	68.3093		476	207.551		752	6.91883
598.233	67.6606		477	211.085		754	6.89985
598.7	67.04		478	214.024		756	6.83166
599.167	66.3952		479	216.3		758	6.77805
599.634	65.7481		480	217.917		760	6.69411
600.1	65.0498		481	219.088		762	6.67937
600.567	64.4887		482	219.59		764	6.60327
601.033	63.9273		483	219.306		766	6.51028
601.5	63.39		484	217.98		768	6.47499
601.966	62.8442		485	215.756		770	6.4602
602.432	62.378		486	212.681		772	6.46715
602.899	61.7642		487	208.685		774	6.43401
603.365	61.1466		488	203.857		776	6.43776
603.83	60.6148		489	198.474		778	6.39239
604.296	60.1048		490	192.146		780	6.36411
604.762	59.6791		491	184.917		782	6.35788
605.228	59.2481		492	177.157		784	6.36432
605.693	58.7234		493	168.842		786	6.34718
606.159	58.0749		494	160.133		788	6.3687
606.624	57.6175		495	151.033		790	6.36009
607.089	57.0597		496	141.762		792	6.33165
607.554	56.5867		497	132.253		794	6.32644
608.019	56.2116		498	122.633		796	6.3276
608.484	55.901		499	113.293		798	6.32253
608.949	55.5115		500	104.238		800	6.34926
609.414	55.0854		501	95.3013		802	6.31699
609.878	54.7658		502	86.725		804	6.35639
610.343	54.1906		503	78.4858		806	6.40231
610.807	53.7124		504	70.9582		808	6.42937
611.272	53.1539		505	63.7948		810	6.41703
611.736	52.6755		506	57.1172		812	6.39907
612.2	52.2479		507	50.6568		814	6.46943
612.664	51.8009		508	44.6573		816	6.50181
613.128	51.3659		509	39.1031		818	6.61089
613.592	50.7711		510	34.3262		820	6.57086
614.055	50.2013		511	30.0678		822	6.41469
614.519	49.7621		512	26.5633		824	6.29467
614.983	49.2714		513	23.8024		826	6.28466
615.446	48.8941		514	21.4357		828	6.23585
615.909	48.4131		515	19.4882		830	6.27302
616.373	47.9539		516	17.7495		832	6.33038
616.836	47.5368		517	16.4629		834	6.25951
617.299	47.1888		518	15.367		836	6.21237
617.762	46.7895		519	14.4788		838	6.28723
618.224	46.3534		520	13.8826		840	6.25221
618.687	46.0383					842	6.19265
619.15	45.5967					844	6.25148
619.612	45.2366					846	6.26613
620.075	44.8385					848	6.33949
620.537	44.3709					850	6.31649
620.999	43.9201					852	6.49354
621.461	43.5226					854	6.44094
621.923	43.1316					856	6.47922
622.385	42.7522					858	6.60501
622.847	42.3632					860	6.64892
623.309	42.0059					862	6.6787
623.77	41.4546					864	6.80512
624.232	41.1171					866	6.83439
624.693	40.7204					868	6.98088
625.155	40.3154					870	7.04146
625.616	39.9751					872	7.14166
626.077	39.5373					874	7.34651
626.538	39.2191					876	7.64717
626.999	38.8271					878	7.91571
627.46	38.424					880	7.92504
627.92	37.9914					882	7.91898
628.381	37.6159					884	8.01475
628.841	37.296					886	8.25755
629.302	36.9685					888	8.66517
629.762	36.5416					890	9.10684
630.222	36.2581					892	9.44654
630.683	36.0252					894	9.52783
631.142	35.8105					896	9.54451
631.602	35.5413					898	9.71637
632.062	35.2661					900	10.0498
632.522	34.9597					902	10.2549
632.981	34.7141					904	10.1758
633.441	34.4903					906	10.1675
633.9	34.1197					908	10.4757
634.36	33.8487					910	10.8923
634.819	33.6392					912	11.0588
635.278	33.2497					914	10.9452
635.737	32.8531					916	10.7126
636.196	32.601					918	10.5339
636.654	32.2827					920	10.3832
637.113	31.9558					922	10.0947
637.572	31.6661					924	9.88133
638.03	31.3656					926	9.61368
638.489	31.1784					928	9.37242
638.947	31.0317					930	9.08703
639.405	30.6651					932	8.85019
639.863	30.3266					934	8.64366
640.321	30.0418					936	8.44706
640.779	29.7851					938	8.27768
641.237	29.5769					940	8.17386
641.694	29.2763					942	8.10543
642.152	29.0081					944	8.02701
642.609	28.7139					946	7.93691
643.067	28.4671					948	7.84625
643.524	28.2772					950	7.71616
643.981	28.0605
644.438	27.8811
644.895	27.8468
645.352	27.7015
645.809	27.5667
646.266	27.4928
646.722	27.3438
647.179	27.216
647.635	27.1619
648.091	26.9652
648.547	26.9079
649.003	26.7392
649.459	26.5681
649.915	26.3816
650.371	26.2852
650.826	26.1831
651.282	26.0751
651.737	25.9346
652.193	25.8137
652.648	25.7115
653.103	25.7083
653.558	25.5478
654.013	25.3898
654.468	25.39
654.922	25.3597
655.377	25.3119
655.832	25.3089
656.286	25.1962
656.74	25.1155
657.195	25.0765
657.649	25.0722
658.103	25.1711
658.557	25.1057
659.01	25.0853
659.464	25.0762
659.918	25.042
660.371	25.0313
660.825	24.9707
661.278	24.9026
661.731	24.8808
662.184	24.8117
662.637	24.7707
663.09	24.7697
663.543	24.5152
663.995	24.488
664.448	24.409
664.9	24.3576
665.353	24.1789
665.805	24.0369
666.257	23.8553
666.709	23.7827
667.161	23.6844
667.613	23.5189
668.065	23.39
668.516	23.2955
668.968	23.308
669.419	23.1292
669.871	23.1238
670.322	23.0453
670.773	22.8847
671.224	22.8512
671.675	22.7648
672.126	22.729
672.577	22.6816
673.027	22.5993
673.478	22.5472
673.928	22.5504
674.379	22.5071
674.829	22.4644
675.279	22.429
675.729	22.4063
676.179	22.3012
676.629	22.0899
677.078	22.0028
677.528	21.8758
677.977	21.7281
678.427	21.7073
678.876	21.5479
679.325	21.3999
679.774	21.1425
680.223	21.0198
680.672	20.9068
681.121	20.7286
681.57	20.5548
682.018	20.4018
682.467	20.2811
682.915	20.0906
683.363	19.9426
683.811	19.6812
684.26	19.5733
684.707	19.4001
685.155	19.2505
685.603	19.1053
686.051	19.0108
686.498	18.8472
686.946	18.7322
687.393	18.6193
687.84	18.4074
688.287	18.2204
688.734	18.0168
689.181	17.8091
689.628	17.6662
690.075	17.3735
690.521	17.1081
690.968	16.8767
691.414	16.7629
691.861	16.5894
692.307	16.439
692.753	16.2489
693.199	16.0821
693.645	15.9305
694.09	15.7734
694.536	15.6638
694.982	15.5217
695.427	15.3398
695.873	15.206
696.318	15.0583
696.763	14.8507
697.208	14.6941
697.653	14.5592
698.098	14.4734
698.543	14.4121
698.987	14.2873
699.432	14.1437
699.876	13.9742
700.32	13.6378

## Sheet: Supplementary Fig. 6g
y-CQDs
Emission Wavelength (nm)			Excitation Wavelength (nm)			UV-Vis absorption
Wavelength (nm)	Intensity (a.u.)		Wavelength (nm)	Intensity (a.u.)		Wavelength (nm)	Intensity (a.u.)
489.67	0.22541		250	0.35016		300	0.34122
490.159	0.23247		251	0.35403		302	0.32429
490.648	0.24508		252	0.3654		304	0.31018
491.137	0.25392		253	0.36808		306	0.2983
491.626	0.26207		254	0.36254		308	0.28758
492.115	0.27248		255	0.34108		310	0.2798
492.604	0.28069		256	0.3333		312	0.27378
493.092	0.28863		257	0.32263		314	0.2692
493.581	0.29959		258	0.31121		316	0.26537
494.069	0.3093		259	0.28839		318	0.26202
494.558	0.31734		260	0.2968		320	0.25855
495.046	0.33025		261	0.29149		322	0.25519
495.534	0.34086		262	0.28401		324	0.25216
496.022	0.35157		263	0.27763		326	0.24905
496.51	0.3637		264	0.27771		328	0.24598
496.998	0.36869		265	0.27539		330	0.2425
497.486	0.38438		266	0.26758		332	0.23913
497.974	0.39544		267	0.26205		334	0.23575
498.461	0.40223		268	0.2614		336	0.23219
498.949	0.41281		269	0.25148		338	0.22886
499.436	0.42375		270	0.24908		340	0.2257
499.923	0.43375		271	0.24215		342	0.22211
500.411	0.44694		272	0.22946		344	0.21837
500.898	0.45762		273	0.21874		346	0.21419
501.385	0.46646		274	0.21856		348	0.20996
501.872	0.47648		275	0.20281		350	0.20577
502.358	0.48501		276	0.1849		352	0.20156
502.845	0.49871		277	0.17726		354	0.19795
503.332	0.50864		278	0.157		356	0.19456
503.818	0.52562		279	0.13484		358	0.1918
504.305	0.53275		280	0.1197		360	0.18917
504.791	0.54149		281	0.10211		362	0.18688
505.277	0.54885		282	0.08312		364	0.18477
505.764	0.5628		283	0.06924		366	0.18291
506.25	0.5718		284	0.06248		368	0.1813
506.736	0.58699		285	0.04928		370	0.17981
507.221	0.59423		286	0.04215		372	0.17856
507.707	0.60625		287	0.0363		374	0.17741
508.193	0.61617		288	0.0332		376	0.17623
508.678	0.62783		289	0.0259		378	0.17524
509.164	0.6346		290	0.02478		380	0.17416
509.649	0.64632		291	0.02454		382	0.1732
510.135	0.64963		292	0.02423		384	0.17243
510.62	0.66197		293	0.0205		386	0.17173
511.105	0.67465		294	0.02521		388	0.1713
511.59	0.68357		295	0.0267		390	0.17095
512.075	0.69419		296	0.02922		392	0.17083
512.56	0.69971		297	0.03239		394	0.17069
513.044	0.70817		298	0.03707		396	0.17039
513.529	0.7168		299	0.03635		398	0.17002
514.013	0.72482		300	0.04771		400	0.16944
514.498	0.73196		301	0.05248		402	0.16879
514.982	0.74265		302	0.05741		404	0.16818
515.466	0.75065		303	0.06546		406	0.16738
515.95	0.75564		304	0.07002		408	0.16632
516.435	0.76454		305	0.07655		410	0.1648
516.918	0.77009		306	0.07993		412	0.16324
517.402	0.77856		307	0.09234		414	0.16176
517.886	0.78498		308	0.0944		416	0.16033
518.37	0.79279		309	0.10006		418	0.15947
518.853	0.80165		310	0.1055		420	0.15886
519.337	0.80363		311	0.10643		422	0.15846
519.82	0.81768		312	0.11376		424	0.15837
520.303	0.82439		313	0.11473		426	0.15865
520.786	0.83061		314	0.11966		428	0.15912
521.269	0.83337		315	0.12219		430	0.15992
521.752	0.8402		316	0.13604		432	0.16084
522.235	0.85572		317	0.13107		434	0.16188
522.718	0.86116		318	0.1331		436	0.16324
523.201	0.87027		319	0.14114		438	0.16466
523.683	0.87198		320	0.14335		440	0.16644
524.166	0.87808		321	0.14378		442	0.16795
524.648	0.8851		322	0.14664		444	0.1696
525.13	0.88767		323	0.14063		446	0.17114
525.613	0.90198		324	0.14135		448	0.17303
526.095	0.91045		325	0.13515		450	0.17445
526.577	0.91358		326	0.12986		452	0.17653
527.059	0.91851		327	0.12359		454	0.17862
527.54	0.923		328	0.12301		456	0.18061
528.022	0.92515		329	0.11706		458	0.18312
528.504	0.93804		330	0.11041		460	0.18582
528.985	0.93642		331	0.10488		462	0.18861
529.467	0.94383		332	0.10103		464	0.19188
529.948	0.95006		333	0.09786		466	0.19538
530.429	0.94749		334	0.09591		468	0.19879
530.91	0.95353		335	0.09674		470	0.20237
531.391	0.95381		336	0.09613		472	0.20586
531.872	0.95625		337	0.0921		474	0.20934
532.353	0.96211		338	0.09548		476	0.21318
532.834	0.96265		339	0.10026		478	0.21714
533.314	0.96569		340	0.09639		480	0.22077
533.795	0.96994		341	0.0987		482	0.22415
534.275	0.97097		342	0.09637		484	0.22753
534.756	0.96467		343	0.09242		486	0.23016
535.236	0.97904		344	0.09081		488	0.23231
535.716	0.9748		345	0.0884		490	0.23374
536.196	0.97411		346	0.08052		492	0.23391
536.676	0.98296		347	0.07841		494	0.23315
537.156	0.9831		348	0.07145		496	0.23134
537.636	0.98571		349	0.0637		498	0.22856
538.115	0.99158		350	0.05621		500	0.22485
538.595	0.99073		351	0.05036		502	0.22026
539.074	0.99884		352	0.04289		504	0.21528
539.554	0.99698		353	0.03459		506	0.20967
540.033	0.99888		354	0.0284		508	0.20398
540.512	0.99773		355	0.02293		510	0.19826
540.991	0.99546		356	0.01708		512	0.19274
541.47	0.99677		357	0.01323		514	0.18751
541.949	0.99361		358	0.00992		516	0.18288
542.428	0.99861		359	0.00905		518	0.17867
542.907	0.99715		360	0.00694		520	0.17468
543.385	1		361	0.00487		522	0.17127
543.864	0.99356		362	0.00377		524	0.16816
544.342	0.99845		363	0		526	0.16523
544.82	0.98662		364	0.00167		528	0.16254
545.298	0.99174		365	0.00375		530	0.15996
545.777	0.98367		366	0.0015		532	0.15765
546.255	0.97817		367	0.00437		534	0.15548
546.732	0.97577		368	0.0018		536	0.15314
547.21	0.97164		369	0.00382		538	0.15101
547.688	0.97502		370	0.00849		540	0.14854
548.166	0.96523		371	0.01013		542	0.14636
548.643	0.96539		372	0.01068		544	0.14425
549.12	0.96036		373	0.01748		546	0.14203
549.598	0.95893		374	0.02224		548	0.13983
550.075	0.95484		375	0.02219		550	0.13769
550.552	0.94683		376	0.02529		552	0.13553
551.029	0.94123		377	0.02793		554	0.13347
551.506	0.9252		378	0.03403		556	0.13153
551.983	0.92748		379	0.03626		558	0.12959
552.46	0.91717		380	0.04183		560	0.12776
552.936	0.9122		381	0.04575		562	0.12603
553.413	0.89793		382	0.05075		564	0.12432
553.889	0.89514		383	0.06066		566	0.12282
554.366	0.88612		384	0.06414		568	0.12121
554.842	0.87761		385	0.06938		570	0.11977
555.318	0.86998		386	0.07312		572	0.11836
555.794	0.86152		387	0.08002		574	0.11695
556.27	0.85605		388	0.08714		576	0.11568
556.746	0.84725		389	0.08783		578	0.11437
557.221	0.84497		390	0.09531		580	0.11309
557.697	0.83746		391	0.10107		582	0.11196
558.173	0.83063		392	0.10887		584	0.1109
558.648	0.82259		393	0.1131		586	0.10975
559.123	0.81333		394	0.11479		588	0.1087
559.599	0.80819		395	0.12491		590	0.1078
560.074	0.79597		396	0.12929		592	0.10677
560.549	0.78982		397	0.13392		594	0.10583
561.024	0.78472		398	0.12989		596	0.10505
561.499	0.77844		399	0.13559		598	0.10396
561.974	0.7721		400	0.13553		600	0.10318
562.448	0.76793		401	0.13695		602	0.10237
562.923	0.75971		402	0.14054		604	0.10162
563.397	0.75747		403	0.1424		606	0.10086
563.871	0.74664		404	0.1419		608	0.09994
564.346	0.74355		405	0.14508		610	0.09913
564.82	0.73931		406	0.14435		612	0.09831
565.294	0.73413		407	0.14555		614	0.09758
565.768	0.73385		408	0.14152		616	0.09694
566.242	0.71789		409	0.13709		618	0.09622
566.716	0.7171		410	0.13038		620	0.09563
567.189	0.70934		411	0.12256		622	0.09506
567.663	0.70668		412	0.12148		624	0.09469
568.136	0.703		413	0.11328		626	0.09424
568.61	0.69992		414	0.10465		628	0.09366
569.083	0.69188		415	0.09739		630	0.09316
569.556	0.68313		416	0.09213		632	0.09239
570.029	0.67738		417	0.08547		634	0.09182
570.502	0.67242		418	0.08423		636	0.09097
570.975	0.66746		419	0.07797		638	0.09036
571.448	0.66345		420	0.07562		640	0.08961
571.921	0.66163		421	0.07411		642	0.08911
572.393	0.65111		422	0.07395		644	0.08865
572.866	0.65062		423	0.07233		646	0.08822
573.338	0.65039		424	0.07517		648	0.08777
573.81	0.63804		425	0.07257		650	0.08729
574.283	0.63829		426	0.077		652	0.08695
574.755	0.63639		427	0.08053		654	0.08666
575.227	0.63092		428	0.08427		656	0.08628
575.699	0.62876		429	0.08672		658	0.08598
576.17	0.62629		430	0.0915		660	0.08562
576.642	0.62237		431	0.09885		662	0.08523
577.114	0.62243		432	0.10249		664	0.08488
577.585	0.61439		433	0.10708		666	0.08451
578.056	0.61101		434	0.11939		668	0.08423
578.528	0.608		435	0.12748		670	0.08388
578.999	0.60327		436	0.13688		672	0.08335
579.47	0.60427		437	0.1446		674	0.08307
579.941	0.601		438	0.15597		676	0.08253
580.412	0.59701		439	0.16648		678	0.08203
580.883	0.59116		440	0.17835		680	0.08189
581.354	0.58784		441	0.18406		682	0.08147
581.824	0.5901		442	0.19939		684	0.0812
582.295	0.58772		443	0.21075		686	0.08087
582.765	0.5804		444	0.22195		688	0.08029
583.235	0.58065		445	0.2332		690	0.08012
583.706	0.57497		446	0.24463		692	0.07984
584.176	0.5712		447	0.25407		694	0.07992
584.646	0.56815		448	0.26869		696	0.07986
585.116	0.56754		449	0.28285		698	0.07967
585.585	0.56688		450	0.29661		700	0.07869
586.055	0.55958		451	0.3107		702	0.07852
586.525	0.55305		452	0.33071		704	0.07856
586.994	0.55225		453	0.34249		706	0.0785
587.464	0.54496		454	0.35692		708	0.07832
587.933	0.54704		455	0.37231		710	0.07811
588.402	0.54019		456	0.3927		712	0.07814
588.871	0.54041		457	0.4082		714	0.07796
589.34	0.53399		458	0.42558		716	0.07794
589.809	0.53414		459	0.44295		718	0.07784
590.278	0.52446		460	0.45617		720	0.07803
590.747	0.5246		461	0.47747		722	0.07824
591.215	0.52358		462	0.49868		724	0.07835
591.684	0.51506		463	0.51538		726	0.07878
592.152	0.51164		464	0.53802		728	0.07931
592.621	0.50679		465	0.56388		730	0.08025
593.089	0.50092		466	0.58239		732	0.08132
593.557	0.49744		467	0.60254		734	0.08269
594.025	0.49649		468	0.62009		736	0.08431
594.493	0.49253		469	0.64833		738	0.08543
594.961	0.4843		470	0.67719		740	0.08578
595.429	0.48263		471	0.69923		742	0.08511
595.896	0.47476		472	0.73172		744	0.08414
596.364	0.46886		473	0.74976		746	0.08281
596.831	0.47216		474	0.77835		748	0.08192
597.298	0.46304		475	0.7984		750	0.08133
597.766	0.46101		476	0.81947		752	0.08104
598.233	0.45289		477	0.84065		754	0.08128
598.7	0.44858		478	0.86212		756	0.0812
599.167	0.43973		479	0.8805		758	0.08135
599.634	0.439		480	0.89449		760	0.08092
600.1	0.43441		481	0.90714		762	0.08109
600.567	0.42838		482	0.93202		764	0.0812
601.033	0.4292		483	0.9527		766	0.08134
601.5	0.42097		484	0.96617		768	0.08108
601.966	0.41583		485	0.98156		770	0.08085
602.432	0.40928		486	0.98906		772	0.08089
602.899	0.40449		487	0.99653		774	0.08017
603.365	0.40665		488	0.9957		776	0.08014
603.83	0.39789		489	1		778	0.07954
604.296	0.39194		490	0.9965		780	0.07892
604.762	0.38712		491	0.99455		782	0.07913
605.228	0.38538		492	0.99162		784	0.07888
605.693	0.37765		493	0.99239		786	0.07879
606.159	0.37513		494	0.97901		788	0.0791
606.624	0.37055		495	0.96575		790	0.07923
607.089	0.36204		496	0.94719		792	0.07902
607.554	0.36006		497	0.92597		794	0.07906
608.019	0.35377		498	0.90437		796	0.0792
608.484	0.34945		499	0.87209		798	0.07965
608.949	0.34686		500	0.84367		800	0.0801
609.414	0.34162		501	0.81537		802	0.08014
609.878	0.33939		502	0.78572		804	0.0806
610.343	0.33294		503	0.75391		806	0.08122
610.807	0.33201		504	0.72431		808	0.08115
611.272	0.32635		505	0.6897		810	0.08055
611.736	0.32553		506	0.65071		812	0.08004
612.2	0.31762		507	0.62068		814	0.08069
612.664	0.3175		508	0.58534		816	0.08045
613.128	0.31488		509	0.55962		818	0.08048
613.592	0.30764		510	0.5244		820	0.08003
614.055	0.30691		511	0.48404		822	0.07989
614.519	0.29992		512	0.45784		824	0.07996
614.983	0.29991		513	0.42562		826	0.08012
615.446	0.29334		514	0.39778		828	0.08008
615.909	0.29251		515	0.37405		830	0.07989
616.373	0.2887		516	0.34361		832	0.0796
616.836	0.28559		517	0.31918		834	0.07965
617.299	0.28765		518	0.30003		836	0.07968
617.762	0.28258		519	0.27796		838	0.07971
618.224	0.27468		520	0.25614		840	0.07945
618.687	0.26923		521	0.2329		842	0.07954
619.15	0.27132		522	0.21145		844	0.07961
619.612	0.26676		523	0.19603		846	0.07964
620.075	0.26612		524	0.1774		848	0.07986
620.537	0.25988		525	0.158		850	0.07918
620.999	0.25832		526	0.14319		852	0.08097
621.461	0.25472		527	0.12307		854	0.07984
621.923	0.25373		528	0.10577		856	0.08024
622.385	0.25141		529	0.0906		858	0.08178
622.847	0.24481		530	0.07626		860	0.08056
623.309	0.24199					862	0.08171
623.77	0.23903					864	0.08245
624.232	0.23885					866	0.0826
624.693	0.23723					868	0.08452
625.155	0.23144					870	0.08551
625.616	0.23081					872	0.08723
626.077	0.22702					874	0.08927
626.538	0.22197					876	0.09098
626.999	0.22404					878	0.09226
627.46	0.21894					880	0.09244
627.92	0.22056					882	0.09331
628.381	0.21444					884	0.09451
628.841	0.21188					886	0.0971
629.302	0.21051					888	0.10106
629.762	0.21097					890	0.10754
630.222	0.21163					892	0.11502
630.683	0.20448					894	0.12248
631.142	0.20473					896	0.13058
631.602	0.20198					898	0.14164
632.062	0.20049					900	0.15806
632.522	0.19792					902	0.17082
632.981	0.19809					904	0.1771
633.441	0.19412					906	0.18041
633.9	0.19242					908	0.17872
634.36	0.19124					910	0.16625
634.819	0.18844					912	0.15274
635.278	0.19022					914	0.14639
635.737	0.1858					916	0.14324
636.196	0.18298					918	0.14146
636.654	0.18185					920	0.13971
637.113	0.1807					922	0.13755
637.572	0.17746					924	0.13709
638.03	0.17913					926	0.13586
638.489	0.1748					928	0.1356
638.947	0.17165					930	0.13427
639.405	0.17043					932	0.13331
639.863	0.16891					934	0.13176
640.321	0.1687					936	0.13013
640.779	0.1652					938	0.12805
641.237	0.16578					940	0.12574
641.694	0.16306					942	0.12273
642.152	0.16361					944	0.11917
642.609	0.16169					946	0.11533
643.067	0.15696					948	0.11261
643.524	0.15475					950	0.1104
643.981	0.15526
644.438	0.15299
644.895	0.15149
645.352	0.15031
645.809	0.14987
646.266	0.14795
646.722	0.14619
647.179	0.14418
647.635	0.14129
648.091	0.13977
648.547	0.13859
649.003	0.13881
649.459	0.13427
649.915	0.13576
650.371	0.13577
650.826	0.13202
651.282	0.13247
651.737	0.13071
652.193	0.12629
652.648	0.12567
653.103	0.12315
653.558	0.12182
654.013	0.11938
654.468	0.11851
654.922	0.11706
655.377	0.11602
655.832	0.11525
656.286	0.11259
656.74	0.10937
657.195	0.111
657.649	0.10772
658.103	0.10499
658.557	0.10381
659.01	0.10233
659.464	0.09915
659.918	0.10002
660.371	0.09812
660.825	0.09517
661.278	0.0968
661.731	0.09397
662.184	0.09459
662.637	0.08808
663.09	0.09056
663.543	0.08931
663.995	0.0877
664.448	0.08606
664.9	0.08336
665.353	0.08385
665.805	0.08126
666.257	0.07804
666.709	0.07902
667.161	0.07551
667.613	0.07646
668.065	0.07344
668.516	0.07367
668.968	0.0723
669.419	0.07118
669.871	0.06937
670.322	0.06654
670.773	0.06651
671.224	0.06442
671.675	0.06493
672.126	0.06381
672.577	0.06245
673.027	0.06075
673.478	0.05812
673.928	0.05647
674.379	0.05613
674.829	0.05479
675.279	0.05359
675.729	0.05214
676.179	0.05072
676.629	0.0516
677.078	0.04675
677.528	0.04795
677.977	0.04465
678.427	0.04532
678.876	0.04298
679.325	0.04146
679.774	0.04198
680.223	0.04067
680.672	0.03941
681.121	0.03711
681.57	0.03711
682.018	0.03568
682.467	0.03491
682.915	0.03277
683.363	0.03337
683.811	0.03132
684.26	0.03114
684.707	0.02886
685.155	0.02917
685.603	0.02676
686.051	0.02706
686.498	0.02683
686.946	0.02577
687.393	0.02431
687.84	0.02342
688.287	0.02249
688.734	0.01995
689.181	0.0195
689.628	0.01864
690.075	0.01872
690.521	0.01709
690.968	0.01777
691.414	0.01484
691.861	0.01452
692.307	0.01406
692.753	0.01323
693.199	0.01228
693.645	0.01158
694.09	0.01054
694.536	0.00906
694.982	0.00837
695.427	0.0083
695.873	0.00787
696.318	0.00817
696.763	0.00498
697.208	0.0064
697.653	0.00258
698.098	0.00271
698.543	0.0027
698.987	0.00085488
699.432	0
699.876	0.00143
700.32	0.000255887

## Sheet: Supplementary Fig. 6h
o-CQDs
Emission Wavelength (nm)			Excitation Wavelength (nm)			UV-Vis absorption
Wavelength (nm)	Intensity (a.u.)		Wavelength (nm)	Intensity (a.u.)		Wavelength (nm)	Intensity (a.u.)
539.554	0.07209		378	0		300	1
540.033	0.07953		379	0.00109		302	0.93787
540.512	0.08225		380	0.00165		304	0.88794
540.991	0.08828		381	0.00129		306	0.8437
541.47	0.09194		382	0.00341		308	0.81316
541.949	0.10003		383	0.0037		310	0.8174
542.428	0.10764		384	0.00339		312	0.82149
542.907	0.11479		385	0.00356		314	0.78685
543.385	0.12326		386	0.00464		316	0.74147
543.864	0.13074		387	0.00525		318	0.71421
544.342	0.14069		388	0.00584		320	0.68179
544.82	0.14859		389	0.008		322	0.6669
545.298	0.16231		390	0.00846		324	0.72856
545.777	0.1695		391	0.00941		326	0.81404
546.255	0.17887		392	0.0117		328	0.76654
546.732	0.19064		393	0.01234		330	0.5756
547.21	0.20359		394	0.01432		332	0.39875
547.688	0.21631		395	0.01543		334	0.30203
548.166	0.23393		396	0.01656		336	0.25559
548.643	0.24542		397	0.01846		338	0.23277
549.12	0.25972		398	0.01912		340	0.21945
549.598	0.27562		399	0.02098		342	0.20988
550.075	0.2892		400	0.02404		344	0.20338
550.552	0.30605		401	0.02486		346	0.19845
551.029	0.32385		402	0.02647		348	0.19526
551.506	0.34261		403	0.0295		350	0.19377
551.983	0.35971		404	0.03105		352	0.19362
552.46	0.37436		405	0.03231		354	0.19207
552.936	0.39671		406	0.03509		356	0.18755
553.413	0.41563		407	0.0358		358	0.1806
553.889	0.43693		408	0.03794		360	0.17265
554.366	0.4573		409	0.03999		362	0.16434
554.842	0.48154		410	0.04394		364	0.15825
555.318	0.50488		411	0.04532		366	0.153
555.794	0.52511		412	0.04739		368	0.14927
556.27	0.54475		413	0.04933		370	0.14692
556.746	0.56839		414	0.05217		372	0.14553
557.221	0.58798		415	0.05327		374	0.14457
557.697	0.61675		416	0.05623		376	0.14428
558.173	0.62966		417	0.05878		378	0.14468
558.648	0.65372		418	0.05984		380	0.14521
559.123	0.67504		419	0.06318		382	0.14614
559.599	0.69569		420	0.06529		384	0.14737
560.074	0.7155		421	0.0673		386	0.14878
560.549	0.73331		422	0.06888		388	0.15022
561.024	0.74803		423	0.07179		390	0.1521
561.499	0.77079		424	0.07458		392	0.15467
561.974	0.78425		425	0.07765		394	0.15728
562.448	0.80419		426	0.07933		396	0.1602
562.923	0.81311		427	0.08311		398	0.16344
563.397	0.83419		428	0.08383		400	0.16669
563.871	0.83798		429	0.08681		402	0.1698
564.346	0.85564		430	0.09009		404	0.17234
564.82	0.86534		431	0.09311		406	0.17482
565.294	0.88221		432	0.09526		408	0.17729
565.768	0.88831		433	0.09878		410	0.17945
566.242	0.89676		434	0.10274		412	0.18167
566.716	0.90642		435	0.10672		414	0.18416
567.189	0.91765		436	0.10989		416	0.18672
567.663	0.92328		437	0.11305		418	0.18952
568.136	0.93029		438	0.11849		420	0.19239
568.61	0.93799		439	0.12037		422	0.19498
569.083	0.93975		440	0.12576		424	0.197
569.556	0.94691		441	0.12821		426	0.19836
570.029	0.95943		442	0.13245		428	0.19894
570.502	0.96188		443	0.13549		430	0.19872
570.975	0.96375		444	0.13683		432	0.19776
571.448	0.96697		445	0.14408		434	0.19618
571.921	0.97622		446	0.14779		436	0.19451
572.393	0.97438		447	0.15073		438	0.19258
572.866	0.98779		448	0.15408		440	0.19004
573.338	0.98215		449	0.15799		442	0.18794
573.81	0.98331		450	0.16349		444	0.18592
574.283	0.98931		451	0.1684		446	0.18342
574.755	0.99384		452	0.16909		448	0.18134
575.227	0.99955		453	0.17589		450	0.17921
575.699	1		454	0.17969		452	0.17722
576.17	0.99357		455	0.18638		454	0.17495
576.642	0.99908		456	0.192		456	0.17234
577.114	0.9987		457	0.19583		458	0.17025
577.585	0.99269		458	0.20251		460	0.16788
578.056	0.99546		459	0.20772		462	0.16558
578.528	0.98753		460	0.21596		464	0.16294
578.999	0.9854		461	0.21757		466	0.16048
579.47	0.98783		462	0.22691		468	0.15784
579.941	0.97995		463	0.23229		470	0.1549
580.412	0.97782		464	0.23976		472	0.15177
580.883	0.97069		465	0.24812		474	0.14876
581.354	0.96518		466	0.25306		476	0.1456
581.824	0.96351		467	0.26196		478	0.14259
582.295	0.96265		468	0.2709		480	0.13959
582.765	0.95341		469	0.27704		482	0.13728
583.235	0.94378		470	0.28753		484	0.13511
583.706	0.94087		471	0.29934		486	0.13298
584.176	0.93401		472	0.30775		488	0.13134
584.646	0.92959		473	0.31778		490	0.13001
585.116	0.92051		474	0.32649		492	0.12923
585.585	0.91493		475	0.33625		494	0.12881
586.055	0.90772		476	0.34352		496	0.12863
586.525	0.90286		477	0.35201		498	0.12863
586.994	0.89572		478	0.36424		500	0.12913
587.464	0.89116		479	0.36926		502	0.12966
587.933	0.88894		480	0.38172		504	0.13054
588.402	0.87298		481	0.38918		506	0.1315
588.871	0.86583		482	0.40443		508	0.1324
589.34	0.86384		483	0.41594		510	0.13321
589.809	0.85513		484	0.4289		512	0.13411
590.278	0.84843		485	0.4416		514	0.13498
590.747	0.83758		486	0.45591		516	0.13586
591.215	0.8343		487	0.46403		518	0.1366
591.684	0.82213		488	0.47835		520	0.13756
592.152	0.81834		489	0.49461		522	0.1387
592.621	0.81187		490	0.50454		524	0.14029
593.089	0.79713		491	0.51934		526	0.14152
593.557	0.79449		492	0.53484		528	0.14331
594.025	0.79058		493	0.54975		530	0.14479
594.493	0.78071		494	0.56827		532	0.14631
594.961	0.77637		495	0.58326		534	0.1474
595.429	0.76605		496	0.60019		536	0.14797
595.896	0.75705		497	0.61734		538	0.14799
596.364	0.75173		498	0.63052		540	0.14754
596.831	0.74542		499	0.64738		542	0.14588
597.298	0.74211		500	0.65973		544	0.14342
597.766	0.73383		501	0.67757		546	0.14041
598.233	0.72463		502	0.69121		548	0.1358
598.7	0.71677		503	0.7057		550	0.13068
599.167	0.71796		504	0.71468		552	0.12455
599.634	0.70738		505	0.72988		554	0.11742
600.1	0.69983		506	0.7437		556	0.10968
600.567	0.68781		507	0.75389		558	0.10106
601.033	0.68849		508	0.76658		560	0.09237
601.5	0.67895		509	0.77634		562	0.08357
601.966	0.67573		510	0.78778		564	0.07521
602.432	0.66883		511	0.79806		566	0.06798
602.899	0.66189		512	0.80896		568	0.06149
603.365	0.656		513	0.81686		570	0.05574
603.83	0.65027		514	0.82874		572	0.05067
604.296	0.64176		515	0.83211		574	0.0458
604.762	0.64069		516	0.83861		576	0.04139
605.228	0.63238		517	0.84412		578	0.0378
605.693	0.62431		518	0.85207		580	0.03424
606.159	0.62615		519	0.8593		582	0.03127
606.624	0.61678		520	0.8655		584	0.02867
607.089	0.61407		521	0.87347		586	0.02648
607.554	0.60661		522	0.87872		588	0.02436
608.019	0.60292		523	0.88453		590	0.02252
608.484	0.59392		524	0.89192		592	0.02089
608.949	0.59281		525	0.90211		594	0.01953
609.414	0.58584		526	0.91307		596	0.01838
609.878	0.58383		527	0.92687		598	0.01685
610.343	0.57489		528	0.92985		600	0.01574
610.807	0.56994		529	0.94192		602	0.01468
611.272	0.57194		530	0.94971		604	0.01374
611.736	0.56977		531	0.96241		606	0.01313
612.2	0.56188		532	0.96884		608	0.01247
612.664	0.55435		533	0.97534		610	0.01169
613.128	0.54981		534	0.9868		612	0.01092
613.592	0.54673		535	0.99175		614	0.01048
614.055	0.5407		536	0.99416		616	0.01021
614.519	0.53369		537	0.99697		618	0.0099
614.983	0.53303		538	1		620	0.00953
615.446	0.52545		539	0.99949		622	0.00955
615.909	0.5218		540	0.99532		624	0.00927
616.373	0.51482		541	0.99336		626	0.00946
616.836	0.51324		542	0.99402		628	0.00954
617.299	0.51099		543	0.97299		630	0.00923
617.762	0.49995		544	0.97056		632	0.00898
618.224	0.49923		545	0.9529		634	0.00841
618.687	0.49767		546	0.93778		636	0.00792
619.15	0.48504		547	0.91811		638	0.00733
619.612	0.48457		548	0.90267		640	0.0069
620.075	0.48003		549	0.87312		642	0.00641
620.537	0.47119		550	0.85613		644	0.00632
620.999	0.46977		551	0.82813		646	0.00603
621.461	0.46384		552	0.79842		648	0.00602
621.923	0.45835		553	0.77879		650	0.00585
622.385	0.45417		554	0.73286		652	0.00545
622.847	0.44478		555	0.70831		654	0.00555
623.309	0.44386		556	0.66775		656	0.0056
623.77	0.43933		557	0.62962		658	0.00571
624.232	0.43636		558	0.58303		660	0.00552
624.693	0.43041		559	0.55052		662	0.00529
625.155	0.4281		560	0.50077		664	0.00501
625.616	0.42086		561	0.46248		666	0.00489
626.077	0.4196		562	0.42392		668	0.00481
626.538	0.41352		563	0.38548		670	0.00454
626.999	0.4137		564	0.34749		672	0.00393
627.46	0.4031		565	0.31027		674	0.00384
627.92	0.39964					676	0.00351
628.381	0.39783					678	0.00302
628.841	0.39289					680	0.00298
629.302	0.38623					682	0.00244
629.762	0.38352					684	0.00221
630.222	0.38456					686	0.00228
630.683	0.37867					688	0.00148
631.142	0.37405					690	0.00126
631.602	0.36725					692	0.000932599
632.062	0.36314					694	0.00153
632.522	0.35921					696	0.00119
632.981	0.35648					698	0.00127
633.441	0.35273					700	0.000467114
633.9	0.34908					702	0.000248541
634.36	0.34414					704	0.00104
634.819	0.3423					706	0.000642038
635.278	0.33799					708	0.000530959
635.737	0.33471					710	0.000262222
636.196	0.33276					712	0.000560602
636.654	0.32798					714	0.000295122
637.113	0.3259					716	0
637.572	0.3198					718	0.000309455
638.03	0.31901					720	0.000700997
638.489	0.31587					722	0.00043226
638.947	0.3118					724	0.00107
639.405	0.30856					726	0.00157
639.863	0.30139					728	0.0026
640.321	0.29913					730	0.00423
640.779	0.29378					732	0.00597
641.237	0.29308					734	0.00789
641.694	0.28822					736	0.01088
642.152	0.28467					738	0.01292
642.609	0.28173					740	0.01381
643.067	0.28296					742	0.01311
643.524	0.27635					744	0.01121
643.981	0.27278					746	0.00949
644.438	0.26777					748	0.00755
644.895	0.26724					750	0.00665
645.352	0.26265					752	0.00589
645.809	0.26035					754	0.00652
646.266	0.25799					756	0.00673
646.722	0.25241					758	0.00675
647.179	0.25043					760	0.00624
647.635	0.25111					762	0.00686
648.091	0.24669					764	0.00711
648.547	0.24184					766	0.00702
649.003	0.23771					768	0.00677
649.459	0.23488					770	0.00621
649.915	0.23429					772	0.00622
650.371	0.23514					774	0.00523
650.826	0.22984					776	0.00504
651.282	0.22818					778	0.00379
651.737	0.2236					780	0.00314
652.193	0.2254					782	0.00308
652.648	0.22198					784	0.003
653.103	0.21629					786	0.00291
653.558	0.21667					788	0.00344
654.013	0.21071					790	0.00322
654.468	0.20903					792	0.00351
654.922	0.20694					794	0.00303
655.377	0.20153					796	0.00359
655.832	0.20511					798	0.00421
656.286	0.20207					800	0.00499
656.74	0.1978					802	0.005
657.195	0.19563					804	0.00563
657.649	0.19389					806	0.00718
658.103	0.19182					808	0.00677
658.557	0.1895					810	0.00602
659.01	0.18995					812	0.00522
659.464	0.18613					814	0.00605
659.918	0.18341					816	0.0054
660.371	0.18092					818	0.00547
660.825	0.17941					820	0.00528
661.278	0.17712					822	0.00493
661.731	0.17688					824	0.00515
662.184	0.17295					826	0.00533
662.637	0.1726					828	0.00498
663.09	0.16964					830	0.00488
663.543	0.16811					832	0.00454
663.995	0.16395					834	0.00423
664.448	0.16253					836	0.00457
664.9	0.15998					838	0.00462
665.353	0.16061					840	0.00424
665.805	0.15544					842	0.00448
666.257	0.15635					844	0.00431
666.709	0.15495					846	0.00424
667.161	0.15429					848	0.00453
667.613	0.14961					850	0.00362
668.065	0.1486					852	0.00634
668.516	0.14805					854	0.00473
668.968	0.14709					856	0.00496
669.419	0.1454					858	0.00723
669.871	0.14449					860	0.0059
670.322	0.14247					862	0.00734
670.773	0.14101					864	0.0089
671.224	0.1368					866	0.0094
671.675	0.13584					868	0.01212
672.126	0.1375					870	0.01347
672.577	0.13434					872	0.01573
673.027	0.13309					874	0.01997
673.478	0.131					876	0.02317
673.928	0.1295					878	0.02502
674.379	0.12778					880	0.02551
674.829	0.12381					882	0.02693
675.279	0.1241					884	0.02882
675.729	0.12286					886	0.03227
676.179	0.12171					888	0.03873
676.629	0.12047					890	0.0488
677.078	0.11834					892	0.06126
677.528	0.11766					894	0.07335
677.977	0.11706					896	0.08624
678.427	0.11468					898	0.10356
678.876	0.11332					900	0.13063
679.325	0.1125					902	0.15169
679.774	0.10863					904	0.16293
680.223	0.10722					906	0.16904
680.672	0.10645					908	0.16727
681.121	0.10561					910	0.14751
681.57	0.10644					912	0.12516
682.018	0.10403					914	0.1142
682.467	0.10223					916	0.10884
682.915	0.10117					918	0.1056
683.363	0.10209					920	0.1028
683.811	0.09715					922	0.09985
684.26	0.09852					924	0.09829
684.707	0.09689					926	0.09666
685.155	0.09678					928	0.09612
685.603	0.09479					930	0.09365
686.051	0.09345					932	0.09242
686.498	0.092					934	0.09044
686.946	0.09012					936	0.08726
687.393	0.08814					938	0.08374
687.84	0.08907					940	0.07999
688.287	0.08783					942	0.07542
688.734	0.08612					944	0.06971
689.181	0.08708					946	0.06328
689.628	0.08401					948	0.05863
690.075	0.0834					950	0.0545
690.521	0.08284
690.968	0.08212
691.414	0.08091
691.861	0.08
692.307	0.07871
692.753	0.0775
693.199	0.07596
693.645	0.07692
694.09	0.07499
694.536	0.07313
694.982	0.07295
695.427	0.07001
695.873	0.07059
696.318	0.06962
696.763	0.07074
697.208	0.06827
697.653	0.06684
698.098	0.06656
698.543	0.06787
698.987	0.06531
699.432	0.06541
699.876	0.06236
700.32	0.06239
700.765	0.06356
701.209	0.06097
701.653	0.06167
702.097	0.05837
702.541	0.05904
702.984	0.05841
703.428	0.05804
703.871	0.05584
704.315	0.05561
704.758	0.05519
705.201	0.05421
705.644	0.05448
706.087	0.05331
706.53	0.05165
706.973	0.05176
707.416	0.05051
707.858	0.05063
708.301	0.04815
708.743	0.04892
709.185	0.04884
709.627	0.04788
710.069	0.04748
710.511	0.04694
710.953	0.04472
711.395	0.04589
711.836	0.04344
712.278	0.04407
712.719	0.04349
713.161	0.04337
713.602	0.04161
714.043	0.04101
714.484	0.04064
714.925	0.03974
715.366	0.0388
715.806	0.03866
716.247	0.03879
716.688	0.03761
717.128	0.03671
717.568	0.03719
718.008	0.03611
718.448	0.03562
718.888	0.03391
719.328	0.03446
719.768	0.03352
720.208	0.03342
720.647	0.03316
721.086	0.03136
721.526	0.03307
721.965	0.03231
722.404	0.03008
722.843	0.03049
723.282	0.03012
723.721	0.03026
724.16	0.02825
724.598	0.02705
725.037	0.02783
725.475	0.02771
725.913	0.02775
726.352	0.02766
726.79	0.02564
727.227	0.02663
727.665	0.02601
728.103	0.02583
728.541	0.02438
728.978	0.02408
729.416	0.02426
729.853	0.02238
730.29	0.02273
730.727	0.02224
731.164	0.02319
731.601	0.02159
732.038	0.02167
732.475	0.02202
732.911	0.02118
733.348	0.02073
733.784	0.02046
734.221	0.01922
734.657	0.01939
735.093	0.01954
735.529	0.01952
735.965	0.01943
736.4	0.01899
736.836	0.01918
737.272	0.01774
737.707	0.01692
738.143	0.01716
738.578	0.01724
739.013	0.0166
739.448	0.01835
739.883	0.01724
740.318	0.01607
740.752	0.0169
741.187	0.01545
741.621	0.01608
742.056	0.01512
742.49	0.01601
742.924	0.01484
743.358	0.01464
743.792	0.01404
744.226	0.01404
744.66	0.01405
745.094	0.01407
745.527	0.01372
745.961	0.01299
746.394	0.01339
746.827	0.01362
747.26	0.01269
747.693	0.01141
748.126	0.01252
748.559	0.01125
748.992	0.01185
749.424	0.01197
749.857	0.01198
750.289	0.01112
750.721	0.01099
751.154	0.01157
751.586	0.01111
752.018	0.01065
752.449	0.00972
752.881	0.01022
753.313	0.01045
753.744	0.00972
754.176	0.01027
754.607	0.00987
755.038	0.00947
755.469	0.00978
755.901	0.0097
756.331	0.00936
756.762	0.00973
757.193	0.00918
757.623	0.01052
758.054	0.00824
758.484	0.00853
758.915	0.00824
759.345	0.00833
759.775	0.00809
760.205	0.00803
760.635	0.00814
761.064	0.00819
761.494	0.00736
761.923	0.00755
762.353	0.007
762.782	0.00745
763.211	0.00561
763.64	0.00715
764.069	0.0065
764.498	0.00652
764.927	0.0062
765.356	0.00641
765.784	0.00674
766.213	0.00616
766.641	0.00631
767.069	0.00602
767.497	0.0054
767.926	0.00703
768.354	0.00525
768.781	0.00598
769.209	0.00506
769.637	0.00456
770.064	0.00538
770.491	0.00453
770.919	0.00527
771.346	0.00471
771.773	0.00472
772.2	0.00477
772.627	0.00434
773.054	0.00436
773.48	0.00404
773.907	0.00445
774.333	0.00404
774.76	0.00374
775.186	0.00395
775.612	0.00431
776.038	0.00398
776.464	0.00334
776.89	0.00371
777.315	0.00346
777.741	0.00329
778.166	0.00374
778.592	0.00308
779.017	0.00348
779.442	0.00333
779.867	0.00325
780.292	0.00401
780.717	0.00281
781.142	0.00247
781.566	0.00313
781.991	0.00183
782.415	0.00312
782.839	0.00296
783.264	0.00194
783.688	0.00269
784.112	0.00239
784.536	0.00274
784.959	0.00251
785.383	0.00256
785.806	0.00175
786.23	0.00229
786.653	0.00274
787.076	0.00182
787.5	0.00139
787.923	0.00107
788.345	0.0017
788.768	0.00111
789.191	0.00125
789.614	0.000934271
790.036	0.00153
790.458	0.00146
790.881	0.000847274
791.303	0.000362554
791.725	0.000998662
792.147	0.000884021
792.569	0.000886813
792.99	0.000889604
793.412	0.000980941
793.833	0.000362857
794.255	0.000291002
794.676	0.000598936
795.097	0.000614139
795.518	0.000250371
795.939	0.000940583
796.36	0.00104
796.781	0.000579546
797.201	0.000122773
797.622	0.000685326
798.042	0.000313032
798.463	0.000407372
798.883	0.000245789
799.303	0.000546956
799.723	0.00106
800.143	3.6049e-05
800.563	0

## Sheet: Supplementary Fig. 6i
or-CQDs
Emission Wavelength (nm)			Excitation Wavelength (nm)			UV-Vis absorption
Wavelength (nm)	Intensity (a.u.)		Wavelength (nm)	Intensity (a.u.)		Wavelength (nm)	Intensity (a.u.)
499.436	0.00112		250	0		300	1
499.923	0.000928983		251	0.00255		302	0.94757
500.411	0.000899577		252	0.00368		304	0.90247
500.898	0.000741485		253	0.00415		306	0.86067
501.385	0.00083515		254	0.00715		308	0.83069
501.872	0.000991024		255	0.00466		310	0.83279
502.358	0.000894271		256	0.0037		312	0.83909
502.845	0.000831496		257	0.00424		314	0.81038
503.332	0.00119		258	0.00318		316	0.76689
503.818	0.000704549		259	0.00447		318	0.73773
504.305	0.000864665		260	0.00472		320	0.7035
504.791	0.000797907		261	0.00552		322	0.68194
505.277	0.000859823		262	0.0044		324	0.73032
505.764	0.000953618		263	0.00543		326	0.81297
506.25	0.000568091		264	0.00489		328	0.7801
506.736	0.000827194		265	0.00399		330	0.60134
507.221	0.000828079		266	0.00516		332	0.42143
507.707	0.000634509		267	0.00345		334	0.31386
508.193	0.00105		268	0.00498		336	0.25662
508.678	0.000952166		269	0.00476		338	0.22657
509.164	0.000693284		270	0.00586		340	0.20889
509.649	0.000851538		271	0.00429		342	0.19654
510.135	0.000562132		272	0.00532		344	0.18767
510.62	0.000146427		273	0.00469		346	0.18113
511.105	0.000403155		274	0.00597		348	0.17623
511.59	0.00069228		275	0.00693		350	0.17275
512.075	0.000532575		276	0.00562		352	0.17033
512.56	0.000627892		277	0.00686		354	0.16799
513.044	0.000755093		278	0.00552		356	0.16364
513.529	0.000689619		279	0.00645		358	0.15796
514.013	0.00117		280	0.00722		360	0.15166
514.498	0.000656326		281	0.00726		362	0.14547
514.982	0.00046451		282	0.00604		364	0.14068
515.466	0.000399987		283	0.0081		366	0.13647
515.95	0.000399404		284	0.00623		368	0.13323
516.435	0.000334055		285	0.00727		370	0.13094
516.918	0.000619606		286	0.00763		372	0.12921
517.402	0.000205024		287	0.00804		374	0.12783
517.886	0.000364967		288	0.00814		376	0.12703
518.37	0.00087424		289	0.00774		378	0.12662
518.853	0.000553798		290	0.00775		380	0.12637
519.337	0.000489329		291	0.00688		382	0.12646
519.82	0.000648117		292	0.00723		384	0.12672
520.303	0.000549815		293	0.00711		386	0.12704
520.786	0.00102		294	0.0072		388	0.12747
521.269	0.000513424		295	0.00716		390	0.12809
521.752	0.000547515		296	0.00677		392	0.12887
522.235	0.000801156		297	0.00561		394	0.13014
522.718	0.00054405		298	0.00546		396	0.13149
523.201	0.000509872		299	0.00575		398	0.13315
523.683	0.000445025		300	0.00633		400	0.13484
524.166	0.00047435		301	0.00502		402	0.13641
524.648	0.000407749		302	0.00524		404	0.13799
525.13	0.000185301		303	0.00406		406	0.13928
525.613	0.000186278		304	0.00467		408	0.14046
526.095	9.25642e-05		305	0.00429		410	0.14167
526.577	0.000344602		306	0.004		412	0.14288
527.059	0.000250127		307	0.00382		414	0.14444
527.54	0.00034465		308	0.00328		416	0.1459
528.022	0.000281757		309	0.0032		418	0.1475
528.504	0		310	0.00461		420	0.14933
528.985	0.000570515		311	0.00374		422	0.15087
529.467	0.000824614		312	0.00322		424	0.15229
529.948	0.000509527		313	0.00353		426	0.15306
530.429	0.000603484		314	0.00349		428	0.15334
530.91	0.000286286		315	0.00314		430	0.1531
531.391	0.000508253		316	0.00334		432	0.1526
531.872	0.000193111		317	0.00339		434	0.15189
532.353	9.75138e-05		318	0.00415		436	0.15073
532.834	0.000348931		319	0.00408		438	0.14957
533.314	0.000539009		320	0.00349		440	0.14884
533.795	0.000382601		321	0.00358		442	0.14757
534.275	0.000446455		322	0.00329		444	0.14634
534.756	0.000604455		323	0.00381		446	0.14468
535.236	0.000478037		324	0.00373		448	0.14309
535.716	0.000288612		325	0.00265		450	0.14134
536.196	0.000668925		326	0.00343		452	0.13974
536.676	0.000511168		327	0.00337		454	0.13783
537.156	0.000542944		328	0.00356		456	0.13553
537.636	0.00060547		329	0.00465		458	0.13356
538.115	0.000415424		330	0.0064		460	0.13102
538.595	0.000607332		331	0.01073		462	0.12886
539.074	0.000926365		332	0.01558		464	0.12647
539.554	0.000737167		333	0.02373		466	0.12414
540.033	0.000928632		334	0.03212		468	0.12181
540.512	0.000641791		335	0.04015		470	0.11927
540.991	0.000386989		336	0.04895		472	0.11682
541.47	0.00115		337	0.05835		474	0.11446
541.949	0.000734042		338	0.06642		476	0.11192
542.428	0.00115		339	0.07575		478	0.10938
542.907	0.00105		340	0.08087		480	0.10691
543.385	0.00143		341	0.0857		482	0.10493
543.864	0.00112		342	0.08981		484	0.10318
544.342	0.00102		343	0.09426		486	0.10144
544.82	0.00115		344	0.09863		488	0.09999
545.298	0.00121		345	0.10541		490	0.0987
545.777	0.00153		346	0.10308		492	0.09781
546.255	0.00121		347	0.11342		494	0.09725
546.732	0.00188		348	0.11385		496	0.09696
547.21	0.00143		349	0.1218		498	0.0968
547.688	0.00194		350	0.12289		500	0.09682
548.166	0.00166		351	0.12652		502	0.09706
548.643	0.00208		352	0.12874		504	0.09753
549.12	0.00166		353	0.13274		506	0.09788
549.598	0.0017		354	0.13428		508	0.09834
550.075	0.00259		355	0.13535		510	0.09861
550.552	0.00291		356	0.13395		512	0.09909
551.029	0.00228		357	0.13321		514	0.0996
551.506	0.00307		358	0.13031		516	0.09982
551.983	0.00338		359	0.13055		518	0.10019
552.46	0.00335		360	0.12546		520	0.10074
552.936	0.00409		361	0.12514		522	0.10131
553.413	0.0044		362	0.12449		524	0.10207
553.889	0.00466		363	0.12073		526	0.1029
554.366	0.0052		364	0.11889		528	0.10383
554.842	0.00584		365	0.11779		530	0.10454
555.318	0.00648		366	0.11572		532	0.10527
555.794	0.00779		367	0.11756		534	0.10586
556.27	0.00833		368	0.11715		536	0.10622
556.746	0.00945		369	0.11551		538	0.10641
557.221	0.01013		370	0.11579		540	0.10616
557.697	0.01154		371	0.11624		542	0.10557
558.173	0.01331		372	0.1162		544	0.1042
558.648	0.01479		373	0.11766		546	0.10266
559.123	0.017		374	0.11567		548	0.10052
559.599	0.01878		375	0.11651		550	0.09758
560.074	0.02015		376	0.11798		552	0.09409
560.549	0.02282		377	0.118		554	0.09013
561.024	0.02632		378	0.11913		556	0.08556
561.499	0.02908		379	0.11994		558	0.08054
561.974	0.03194		380	0.12106		560	0.07522
562.448	0.03523		381	0.12208		562	0.06956
562.923	0.04031		382	0.12344		564	0.06436
563.397	0.04359		383	0.1245		566	0.05949
563.871	0.04826		384	0.1232		568	0.05495
564.346	0.05302		385	0.12533		570	0.0505
564.82	0.06025		386	0.12664		572	0.04664
565.294	0.06605		387	0.12813		574	0.0425
565.768	0.07129		388	0.12907		576	0.03869
566.242	0.07816		389	0.13333		578	0.0352
566.716	0.08414		390	0.13411		580	0.03196
567.189	0.09018		391	0.13457		582	0.02913
567.663	0.09819		392	0.13579		584	0.02653
568.136	0.10733		393	0.13869		586	0.02434
568.61	0.11563		394	0.14219		588	0.0223
569.083	0.12774		395	0.14501		590	0.02056
569.556	0.13511		396	0.14919		592	0.01914
570.029	0.14695		397	0.15329		594	0.01767
570.502	0.15857		398	0.15454		596	0.01641
570.975	0.16931		399	0.15572		598	0.01531
571.448	0.1817		400	0.15966		600	0.01405
571.921	0.19178		401	0.16175		602	0.01313
572.393	0.20671		402	0.16163		604	0.01234
572.866	0.21863		403	0.16859		606	0.01146
573.338	0.22945		404	0.17062		608	0.01067
573.81	0.24824		405	0.17264		610	0.0102
574.283	0.25969		406	0.17705		612	0.00966
574.755	0.27887		407	0.17968		614	0.00926
575.227	0.29339		408	0.18605		616	0.00863
575.699	0.31035		409	0.18507		618	0.00849
576.17	0.3276		410	0.19057		620	0.00802
576.642	0.34085		411	0.19332		622	0.0081
577.114	0.36044		412	0.19573		624	0.00771
577.585	0.37953		413	0.20212		626	0.00773
578.056	0.39953		414	0.20057		628	0.00771
578.528	0.41439		415	0.20748		630	0.00757
578.999	0.4364		416	0.21147		632	0.00713
579.47	0.45397		417	0.21394		634	0.00688
579.941	0.47165		418	0.21447		636	0.00642
580.412	0.48765		419	0.2196		638	0.00585
580.883	0.51042		420	0.22105		640	0.00543
581.354	0.52732		421	0.22374		642	0.00512
581.824	0.54803		422	0.22648		644	0.00484
582.295	0.56506		423	0.22804		646	0.00469
582.765	0.58591		424	0.23087		648	0.00458
583.235	0.59838		425	0.23399		650	0.00447
583.706	0.61084		426	0.23982		652	0.00447
584.176	0.63527		427	0.24084		654	0.00428
584.646	0.64549		428	0.24755		656	0.0044
585.116	0.66126		429	0.25122		658	0.00421
585.585	0.67498		430	0.26063		660	0.00426
586.055	0.69141		431	0.26703		662	0.00404
586.525	0.71022		432	0.26941		664	0.00395
586.994	0.72792		433	0.27791		666	0.00352
587.464	0.7347		434	0.28344		668	0.00339
587.933	0.75126		435	0.2947		670	0.00311
588.402	0.76655		436	0.3016		672	0.00287
588.871	0.78071		437	0.30683		674	0.00276
589.34	0.79006		438	0.31376		676	0.0024
589.809	0.80425		439	0.32211		678	0.00208
590.278	0.81389		440	0.33117		680	0.00201
590.747	0.83089		441	0.33918		682	0.00151
591.215	0.841		442	0.34611		684	0.00141
591.684	0.85589		443	0.35142		686	0.00131
592.152	0.85431		444	0.3557		688	0.000935271
592.621	0.86858		445	0.36283		690	0.000465685
593.089	0.87744		446	0.37346		692	0.000422783
593.557	0.88445		447	0.37892		694	0.000480766
594.025	0.90219		448	0.38584		696	0.000509108
594.493	0.90536		449	0.39407		698	0.000625854
594.961	0.91441		450	0.39926		700	3.58819e-05
595.429	0.91734		451	0.40917		702	0.000255854
595.896	0.93107		452	0.41668		704	0.000835425
596.364	0.93891		453	0.42394		706	0.000456845
596.831	0.93907		454	0.4372		708	0.000625334
597.298	0.94845		455	0.44016		710	0.000713999
597.766	0.95351		456	0.45357		712	0.000591272
598.233	0.95496		457	0.46666		714	0.000214512
598.7	0.95681		458	0.46915		716	0.000158089
599.167	0.97373		459	0.4809		718	5.38229e-05
599.634	0.97307		460	0.48944		720	0
600.1	0.9637		461	0.49975		722	0.000108426
600.567	0.97572		462	0.51341		724	0.00036194
601.033	0.97738		463	0.52091		726	0.000788883
601.5	0.99033		464	0.52845		728	0.00166
601.966	0.98565		465	0.54003		730	0.00296
602.432	0.98153		466	0.54967		732	0.00416
602.899	0.99444		467	0.56261		734	0.00594
603.365	0.98801		468	0.57425		736	0.00782
603.83	0.99178		469	0.58654		738	0.00997
604.296	0.99728		470	0.59928		740	0.01064
604.762	0.98781		471	0.61248		742	0.01017
605.228	0.99805		472	0.62191		744	0.00875
605.693	1		473	0.63242		746	0.00731
606.159	0.99166		474	0.64189		748	0.00576
606.624	0.99361		475	0.65398		750	0.00505
607.089	0.99526		476	0.6616		752	0.00469
607.554	0.99515		477	0.66697		754	0.00488
608.019	0.98456		478	0.67424		756	0.00507
608.484	0.98697		479	0.67912		758	0.00516
608.949	0.97993		480	0.6906		760	0.00474
609.414	0.98048		481	0.69396		762	0.00497
609.878	0.98478		482	0.70593		764	0.00517
610.343	0.98514		483	0.71349		766	0.00507
610.807	0.97453		484	0.72458		768	0.00512
611.272	0.97507		485	0.72974		770	0.00454
611.736	0.97144		486	0.72744		772	0.00474
612.2	0.97042		487	0.73299		774	0.00406
612.664	0.96739		488	0.73218		776	0.00365
613.128	0.96538		489	0.72966		778	0.00289
613.592	0.96577		490	0.7315		780	0.00248
614.055	0.95906		491	0.73241		782	0.00225
614.519	0.95976		492	0.73513		784	0.00236
614.983	0.9517		493	0.7394		786	0.00177
615.446	0.94498		494	0.7322		788	0.00244
615.909	0.94173		495	0.73106		790	0.00215
616.373	0.93703		496	0.72295		792	0.00262
616.836	0.93718		497	0.71895		794	0.00236
617.299	0.92812		498	0.71276		796	0.00244
617.762	0.92305		499	0.70763		798	0.00311
618.224	0.91724		500	0.69554		800	0.00358
618.687	0.91936		501	0.68365		802	0.00346
619.15	0.90223		502	0.68528		804	0.00434
619.612	0.90081		503	0.67651		806	0.00514
620.075	0.89328		504	0.66505		808	0.00528
620.537	0.88521		505	0.6521		810	0.00435
620.999	0.88547		506	0.64329		812	0.00377
621.461	0.88243		507	0.63368		814	0.00442
621.923	0.86863		508	0.62665		816	0.00432
622.385	0.86263		509	0.61962		818	0.00421
622.847	0.85751		510	0.61512		820	0.00427
623.309	0.86004		511	0.60668		822	0.00409
623.77	0.85004		512	0.59923		824	0.00388
624.232	0.8445		513	0.5906		826	0.00387
624.693	0.83475		514	0.5867		828	0.00378
625.155	0.83585		515	0.5816		830	0.00359
625.616	0.83108		516	0.57253		832	0.00353
626.077	0.82053		517	0.57105		834	0.00316
626.538	0.81588		518	0.56875		836	0.00347
626.999	0.80478		519	0.56355		838	0.00339
627.46	0.80669		520	0.55896		840	0.00312
627.92	0.79732		521	0.54946		842	0.00309
628.381	0.79086		522	0.54255		844	0.00335
628.841	0.78718		523	0.53487		846	0.00274
629.302	0.78345		524	0.52813		848	0.00345
629.762	0.76953		525	0.52228		850	0.00307
630.222	0.7622		526	0.5139		852	0.00632
630.683	0.76078		527	0.50861		854	0.0032
631.142	0.75266		528	0.50325		856	0.00365
631.602	0.74731		529	0.49626		858	0.00677
632.062	0.73826		530	0.48823		860	0.00446
632.522	0.73345		531	0.48589		862	0.00528
632.981	0.7358		532	0.47858		864	0.00668
633.441	0.73071		533	0.47345		866	0.00762
633.9	0.72063		534	0.47073		868	0.00926
634.36	0.71617		535	0.46442		870	0.01079
634.819	0.71078		536	0.46204		872	0.01348
635.278	0.69679		537	0.45775		874	0.01562
635.737	0.69592		538	0.45833		876	0.0186
636.196	0.69476		539	0.45776		878	0.02033
636.654	0.6858		540	0.46065		880	0.02097
637.113	0.67906		541	0.45914		882	0.02165
637.572	0.67495		542	0.46311		884	0.02274
638.03	0.66683		543	0.46482		886	0.02531
638.489	0.65561		544	0.47452		888	0.0306
638.947	0.6524		545	0.47832		890	0.0386
639.405	0.64651		546	0.49424		892	0.04884
639.863	0.64254		547	0.49831		894	0.05864
640.321	0.63891		548	0.51439		896	0.06853
640.779	0.632		549	0.5328		898	0.08238
641.237	0.6218		550	0.54998		900	0.10393
641.694	0.61534		551	0.56798		902	0.12195
642.152	0.61065		552	0.59058		904	0.13122
642.609	0.59949		553	0.60813		906	0.13599
643.067	0.59472		554	0.63565		908	0.13508
643.524	0.58502		555	0.65977		910	0.12112
643.981	0.58319		556	0.69413		912	0.10251
644.438	0.58304		557	0.72096		914	0.09333
644.895	0.57963		558	0.75941		916	0.0881
645.352	0.57176		559	0.78614		918	0.08509
645.809	0.56624		560	0.81756		920	0.08321
646.266	0.55974		561	0.85601		922	0.08014
646.722	0.55499		562	0.8829		924	0.07937
647.179	0.54609		563	0.91144		926	0.07774
647.635	0.54274		564	0.93839		928	0.07749
648.091	0.53869		565	0.96567		930	0.07585
648.547	0.52837		566	0.97468		932	0.07471
649.003	0.52683		567	0.98279		934	0.07302
649.459	0.52169		568	0.99474		936	0.07053
649.915	0.51479		569	0.99219		938	0.06806
650.371	0.51041		570	1		940	0.06516
650.826	0.50292		571	0.99469		942	0.06095
651.282	0.50072		572	0.98114		944	0.05652
651.737	0.49885		573	0.97296		946	0.05146
652.193	0.48958		574	0.95553		948	0.04742
652.648	0.48922		575	0.9362		950	0.04407
653.103	0.47874		576	0.91173
653.558	0.48111		577	0.88575
654.013	0.47099		578	0.85086
654.468	0.46854		579	0.816
654.922	0.46483		580	0.77772
655.377	0.45908		581	0.74759
655.832	0.45154		582	0.71236
656.286	0.44778		583	0.66983
656.74	0.44298		584	0.63339
657.195	0.4407		585	0.59558
657.649	0.42805		586	0.55603
658.103	0.43011		587	0.52575
658.557	0.42325		588	0.49387
659.01	0.41996		589	0.46329
659.464	0.42042		590	0.43376
659.918	0.41042		591	0.40417
660.371	0.40678		592	0.36773
660.825	0.40568		593	0.34572
661.278	0.40005		594	0.31903
661.731	0.39872		595	0.29224
662.184	0.39247		596	0.26764
662.637	0.38717		597	0.24651
663.09	0.38565		598	0.22137
663.543	0.38151		599	0.20768
663.995	0.37581		600	0.19208
664.448	0.37323
664.9	0.36925
665.353	0.36348
665.805	0.36305
666.257	0.35547
666.709	0.3549
667.161	0.35188
667.613	0.34477
668.065	0.34103
668.516	0.34165
668.968	0.33774
669.419	0.32905
669.871	0.33066
670.322	0.32633
670.773	0.32156
671.224	0.31466
671.675	0.31875
672.126	0.30958
672.577	0.31358
673.027	0.30456
673.478	0.30712
673.928	0.30053
674.379	0.29682
674.829	0.294
675.279	0.28844
675.729	0.28974
676.179	0.28302
676.629	0.28407
677.078	0.28281
677.528	0.27802
677.977	0.27639
678.427	0.26782
678.876	0.26517
679.325	0.26102
679.774	0.25872
680.223	0.26101
680.672	0.25462
681.121	0.25109
681.57	0.24642
682.018	0.2459
682.467	0.24564
682.915	0.23988
683.363	0.23713
683.811	0.23752
684.26	0.2343
684.707	0.23421
685.155	0.23228
685.603	0.22645
686.051	0.22619
686.498	0.21936
686.946	0.22247
687.393	0.22209
687.84	0.2167
688.287	0.21317
688.734	0.21307
689.181	0.21202
689.628	0.20837
690.075	0.20344
690.521	0.20488
690.968	0.19973
691.414	0.20142
691.861	0.19673
692.307	0.19392
692.753	0.19291
693.199	0.19167
693.645	0.18598
694.09	0.18549
694.536	0.18481
694.982	0.18045
695.427	0.18215
695.873	0.17998
696.318	0.17554
696.763	0.17154
697.208	0.17395
697.653	0.16678
698.098	0.17053
698.543	0.16853
698.987	0.16618
699.432	0.1655
699.876	0.16346
700.32	0.16226
700.765	0.15975
701.209	0.15873
701.653	0.15492
702.097	0.15494
702.541	0.154
702.984	0.15017
703.428	0.14803
703.871	0.14781
704.315	0.1475
704.758	0.14249
705.201	0.14339
705.644	0.14291
706.087	0.1418
706.53	0.1384
706.973	0.13911
707.416	0.13833
707.858	0.13723
708.301	0.13539
708.743	0.13211
709.185	0.12823
709.627	0.12893
710.069	0.13009
710.511	0.12714
710.953	0.12642
711.395	0.12345
711.836	0.12075
712.278	0.12119
712.719	0.12041
713.161	0.11848
713.602	0.11633
714.043	0.11481
714.484	0.11456
714.925	0.11366
715.366	0.11303
715.806	0.11209
716.247	0.10887
716.688	0.10896
717.128	0.10833
717.568	0.10605
718.008	0.1082
718.448	0.10373
718.888	0.10447
719.328	0.10287
719.768	0.10029
720.208	0.10024
720.647	0.09798
721.086	0.09715
721.526	0.09717
721.965	0.09741
722.404	0.09532
722.843	0.09391
723.282	0.0931
723.721	0.09304
724.16	0.09108
724.598	0.09015
725.037	0.08817
725.475	0.08858
725.913	0.08602
726.352	0.0874
726.79	0.0865
727.227	0.08279
727.665	0.08061
728.103	0.08122
728.541	0.08296
728.978	0.08194
729.416	0.08041
729.853	0.08019
730.29	0.0773
730.727	0.07684
731.164	0.07783
731.601	0.07444
732.038	0.0722
732.475	0.07409
732.911	0.07281
733.348	0.0739
733.784	0.0724
734.221	0.07106
734.657	0.07192
735.093	0.06893
735.529	0.06972
735.965	0.06864
736.4	0.06602
736.836	0.06674
737.272	0.0662
737.707	0.06665
738.143	0.06483
738.578	0.06468
739.013	0.06621
739.448	0.06201
739.883	0.05956
740.318	0.06218
740.752	0.05898
741.187	0.05949
741.621	0.05882
742.056	0.05816
742.49	0.058
742.924	0.05861
743.358	0.05735
743.792	0.05529
744.226	0.05617
744.66	0.05539
745.094	0.05444
745.527	0.05429
745.961	0.0525
746.394	0.05247
746.827	0.05367
747.26	0.05249
747.693	0.05008
748.126	0.05072
748.559	0.04998
748.992	0.04804
749.424	0.04706
749.857	0.04875
750.289	0.0489
750.721	0.04762
751.154	0.0478
751.586	0.04785
752.018	0.04693
752.449	0.04461
752.881	0.04525
753.313	0.04482
753.744	0.04451
754.176	0.04516
754.607	0.04444
755.038	0.04303
755.469	0.0435
755.901	0.04268
756.331	0.04293
756.762	0.04122
757.193	0.03999
757.623	0.04181
758.054	0.03886
758.484	0.04051
758.915	0.04021
759.345	0.04031
759.775	0.03915
760.205	0.03817
760.635	0.03707
761.064	0.03704
761.494	0.03682
761.923	0.03436
762.353	0.03569
762.782	0.03587
763.211	0.03756
763.64	0.03585
764.069	0.03576
764.498	0.03462
764.927	0.03436
765.356	0.03413
765.784	0.0326
766.213	0.03368
766.641	0.03478
767.069	0.03189
767.497	0.03059
767.926	0.03116
768.354	0.03268
768.781	0.03044
769.209	0.02924
769.637	0.02994
770.064	0.03086
770.491	0.03103
770.919	0.02926
771.346	0.02982
771.773	0.02862
772.2	0.02941
772.627	0.02846
773.054	0.02709
773.48	0.02881
773.907	0.02696
774.333	0.02765
774.76	0.02812
775.186	0.0273
775.612	0.02519
776.038	0.02674
776.464	0.02577
776.89	0.02583
777.315	0.02547
777.741	0.0263
778.166	0.02401
778.592	0.02518
779.017	0.02559
779.442	0.02467
779.867	0.02462
780.292	0.02291
780.717	0.02477
781.142	0.02296
781.566	0.02357
781.991	0.02159
782.415	0.02365
782.839	0.02146
783.264	0.0214
783.688	0.02058
784.112	0.02215
784.536	0.02271
784.959	0.02203
785.383	0.02143
785.806	0.02116
786.23	0.01939
786.653	0.02166
787.076	0.02001
787.5	0.02061
787.923	0.02223
788.345	0.02019
788.768	0.0195
789.191	0.01967
789.614	0.01903
790.036	0.01868
790.458	0.01992
790.881	0.01909
791.303	0.01924
791.725	0.01854
792.147	0.01776
792.569	0.018
792.99	0.01754
793.412	0.01664
793.833	0.01672
794.255	0.01786
794.676	0.01686
795.097	0.01742
795.518	0.01688
795.939	0.01728
796.36	0.01737
796.781	0.01669
797.201	0.01577
797.622	0.0161
798.042	0.01595
798.463	0.01621
798.883	0.01618
799.303	0.01642
799.723	0.01618
800.143	0.01637
800.563	0.01467

## Sheet: Supplementary Fig. 6j
r-CQDs
Emission Wavelength (nm)			Excitation Wavelength (nm)			UV-Vis absorption
Wavelength (nm)	Intensity (a.u.)		Wavelength (nm)	Intensity (a.u.)		Wavelength (nm)	Intensity (a.u.)
609.414	0		250	0.000740424		300	1
609.878	0.00687		251	0.00679		302	0.93556
610.343	0.02425		252	0		304	0.88331
610.807	0.0318		253	0.00428		306	0.83943
611.272	0.04595		254	0.00043829		308	0.80664
611.736	0.06134		255	0.009		310	0.8067
612.2	0.07287		256	0.00486		312	0.81718
612.664	0.08158		257	0.00972		314	0.79484
613.128	0.10108		258	0.00594		316	0.75268
613.592	0.11666		259	0.00565		318	0.72588
614.055	0.12975		260	0.00462		320	0.69808
614.519	0.14881		261	0.00726		322	0.67451
614.983	0.16438		262	0.00454		324	0.71293
615.446	0.18076		263	0.00599		326	0.79924
615.909	0.19732		264	0.00607		328	0.78765
616.373	0.21216		265	0.00675		330	0.62225
616.836	0.22832		266	0.00532		332	0.445
617.299	0.24306		267	0.00625		334	0.34145
617.762	0.2638		268	0.00657		336	0.2904
618.224	0.28729		269	0.00924		338	0.26602
618.687	0.29897		270	0.00456		340	0.25197
619.15	0.31884		271	0.0066		342	0.24213
619.612	0.33504		272	0.00685		344	0.235
620.075	0.35275		273	0.00885		346	0.22888
620.537	0.37103		274	0.00697		348	0.22379
620.999	0.38884		275	0.00812		350	0.21951
621.461	0.4147		276	0.0078		352	0.21564
621.923	0.4277		277	0.00911		354	0.21192
622.385	0.43685		278	0.00933		356	0.20665
622.847	0.45834		279	0.00696		358	0.20045
623.309	0.47861		280	0.00811		360	0.19349
623.77	0.49381		281	0.01013		362	0.18616
624.232	0.5225		282	0.0095		364	0.17941
624.693	0.52838		283	0.00821		366	0.17289
625.155	0.54885		284	0.01035		368	0.16661
625.616	0.56691		285	0.00972		370	0.16093
626.077	0.58393		286	0.01069		372	0.15559
626.538	0.60056		287	0.0104		374	0.14951
626.999	0.61734		288	0.01072		376	0.14305
627.46	0.639		289	0.01057		378	0.13665
627.92	0.65248		290	0.00963		380	0.13115
628.381	0.68193		291	0.01009		382	0.12712
628.841	0.69024		292	0.00936		384	0.12393
629.302	0.70754		293	0.01049		386	0.12179
629.762	0.71575		294	0.00904		388	0.11992
630.222	0.74282		295	0.01		390	0.11854
630.683	0.75503		296	0.00883		392	0.11722
631.142	0.75457		297	0.00953		394	0.11619
631.602	0.76643		298	0.00879		396	0.11525
632.062	0.78792		299	0.00808		398	0.11449
632.522	0.80628		300	0.00877		400	0.11391
632.981	0.81378		301	0.00908		402	0.1135
633.441	0.82721		302	0.00827		404	0.11333
633.9	0.83473		303	0.00771		406	0.1134
634.36	0.83932		304	0.00706		408	0.11352
634.819	0.85612		305	0.00707		410	0.11388
635.278	0.86923		306	0.00742		412	0.11418
635.737	0.8832		307	0.00838		414	0.1145
636.196	0.89819		308	0.00777		416	0.11471
636.654	0.90949		309	0.00553		418	0.11508
637.113	0.92114		310	0.0066		420	0.11521
637.572	0.92045		311	0.00614		422	0.11525
638.03	0.93249		312	0.00559		424	0.11536
638.489	0.93867		313	0.00718		426	0.11563
638.947	0.93121		314	0.00645		428	0.1159
639.405	0.93853		315	0.00684		430	0.11645
639.863	0.95668		316	0.00661		432	0.11683
640.321	0.95343		317	0.00697		434	0.11729
640.779	0.95786		318	0.00624		436	0.11771
641.237	0.96181		319	0.00551		438	0.11802
641.694	0.97066		320	0.00626		440	0.11829
642.152	0.97825		321	0.0063		442	0.11841
642.609	0.98452		322	0.00567		444	0.11861
643.067	0.98081		323	0.00609		446	0.11846
643.524	0.98588		324	0.00567		448	0.11858
643.981	0.97991		325	0.00665		450	0.11842
644.438	0.98703		326	0.00637		452	0.11868
644.895	0.9903		327	0.00693		454	0.11866
645.352	0.98761		328	0.00431		456	0.11875
645.809	0.99663		329	0.00605		458	0.11898
646.266	1		330	0.00552		460	0.11903
646.722	0.98709		331	0.00685		462	0.11928
647.179	0.99424		332	0.00694		464	0.11964
647.635	0.98777		333	0.00719		466	0.11988
648.091	0.99441		334	0.00795		468	0.12017
648.547	0.99292		335	0.00744		470	0.12041
649.003	0.99155		336	0.00803		472	0.12081
649.459	0.99716		337	0.00738		474	0.1211
649.915	0.99475		338	0.00836		476	0.12159
650.371	0.99282		339	0.00707		478	0.12201
650.826	0.99642		340	0.00822		480	0.12268
651.282	0.99262		341	0.00776		482	0.12344
651.737	0.97661		342	0.00724		484	0.12458
652.193	0.99169		343	0.00821		486	0.12551
652.648	0.99045		344	0.00683		488	0.12688
653.103	0.988		345	0.00766		490	0.12823
653.558	0.96877		346	0.00668		492	0.12998
654.013	0.98064		347	0.00864		494	0.13176
654.468	0.97406		348	0.00926		496	0.134
654.922	0.96767		349	0.00779		498	0.13591
655.377	0.96951		350	0.00903		500	0.13826
655.832	0.9694		351	0.00807		502	0.14068
656.286	0.95062		352	0.00779		504	0.14293
656.74	0.95226		353	0.00738		506	0.14516
657.195	0.95628		354	0.0086		508	0.14715
657.649	0.95127		355	0.00864		510	0.14899
658.103	0.93936		356	0.00823		512	0.15059
658.557	0.91965		357	0.0079		514	0.15211
659.01	0.93145		358	0.00824		516	0.15324
659.464	0.92966		359	0.00735		518	0.15416
659.918	0.92785		360	0.00788		520	0.15538
660.371	0.94176		361	0.00786		522	0.15633
660.825	0.9215		362	0.00796		524	0.15739
661.278	0.92566		363	0.00798		526	0.15871
661.731	0.90646		364	0.00858		528	0.16
662.184	0.90275		365	0.00718		530	0.16106
662.637	0.90772		366	0.00743		532	0.16204
663.09	0.89643		367	0.00755		534	0.16257
663.543	0.90146		368	0.00632		536	0.16283
663.995	0.89986		369	0.00774		538	0.16256
664.448	0.89177		370	0.00646		540	0.1617
664.9	0.87741		371	0.00671		542	0.16019
665.353	0.88275		372	0.0069		544	0.15779
665.805	0.8649		373	0.00633		546	0.15461
666.257	0.85939		374	0.00691		548	0.15069
666.709	0.86001		375	0.00681		550	0.14602
667.161	0.84693		376	0.00794		552	0.14061
667.613	0.85772		377	0.00663		554	0.13445
668.065	0.84348		378	0.00715		556	0.1277
668.516	0.8356		379	0.00787		558	0.11997
668.968	0.84054		380	0.0074		560	0.11216
669.419	0.83646		381	0.00748		562	0.10399
669.871	0.83151		382	0.00857		564	0.09628
670.322	0.81958		383	0.00811		566	0.08942
670.773	0.81213		384	0.00867		568	0.08299
671.224	0.8084		385	0.00884		570	0.07713
671.675	0.80649		386	0.00837		572	0.07191
672.126	0.79149		387	0.00866		574	0.0668
672.577	0.79187		388	0.01056		576	0.06209
673.027	0.79137		389	0.00997		578	0.05759
673.478	0.78345		390	0.01059		580	0.05356
673.928	0.77187		391	0.01093		582	0.04979
674.379	0.77542		392	0.01126		584	0.04612
674.829	0.76998		393	0.01165		586	0.04259
675.279	0.77631		394	0.01212		588	0.03961
675.729	0.75267		395	0.0128		590	0.03691
676.179	0.74477		396	0.01306		592	0.03412
676.629	0.75774		397	0.0138		594	0.03169
677.078	0.75365		398	0.01406		596	0.02923
677.528	0.73397		399	0.01478		598	0.02695
677.977	0.73317		400	0.01496		600	0.02481
678.427	0.72034		401	0.01567		602	0.02282
678.876	0.71591		402	0.01563		604	0.02096
679.325	0.70903		403	0.01744		606	0.01935
679.774	0.7178		404	0.01837		608	0.01791
680.223	0.70245		405	0.01854		610	0.01642
680.672	0.69985		406	0.01904		612	0.01516
681.121	0.68964		407	0.02121		614	0.01396
681.57	0.68729		408	0.02063		616	0.01284
682.018	0.69041		409	0.02243		618	0.01193
682.467	0.67196		410	0.02122		620	0.01115
682.915	0.68213		411	0.02383		622	0.01041
683.363	0.67816		412	0.02354		624	0.0099
683.811	0.6687		413	0.02526		626	0.00939
684.26	0.66397		414	0.02652		628	0.009
684.707	0.65449		415	0.02905		630	0.00847
685.155	0.64728		416	0.02846		632	0.00798
685.603	0.65289		417	0.03081		634	0.0073
686.051	0.63648		418	0.03323		636	0.00666
686.498	0.61808		419	0.03292		638	0.00595
686.946	0.63104		420	0.03431		640	0.00545
687.393	0.61692		421	0.03787		642	0.00507
687.84	0.61047		422	0.03971		644	0.00481
688.287	0.60473		423	0.04016		646	0.00447
688.734	0.61345		424	0.04293		648	0.0042
689.181	0.59856		425	0.04257		650	0.0039
689.628	0.59599		426	0.04585		652	0.00368
690.075	0.5702		427	0.04807		654	0.00359
690.521	0.57549		428	0.04854		656	0.00357
690.968	0.56714		429	0.05136		658	0.00362
691.414	0.56335		430	0.05314		660	0.0033
691.861	0.55594		431	0.05455		662	0.00326
692.307	0.55397		432	0.05709		664	0.00298
692.753	0.55618		433	0.05681		666	0.00283
693.199	0.54616		434	0.05861		668	0.00273
693.645	0.54126		435	0.06126		670	0.00258
694.09	0.53112		436	0.06272		672	0.00228
694.536	0.5283		437	0.06182		674	0.00218
694.982	0.51286		438	0.06431		676	0.00176
695.427	0.51803		439	0.06689		678	0.00156
695.873	0.51374		440	0.06708		680	0.00132
696.318	0.51233		441	0.06769		682	0.00115
696.763	0.50024		442	0.07037		684	0.00102
697.208	0.49614		443	0.06935		686	0.000891608
697.653	0.49171		444	0.06721		688	0.000788884
698.098	0.48155		445	0.07082		690	0.000388216
698.543	0.47565		446	0.06951		692	7.78211e-05
698.987	0.47337		447	0.0704		694	0.000291273
699.432	0.4685		448	0.0716		696	0.000506282
699.876	0.46069		449	0.06899		698	0.000646138
700.32	0.45193		450	0.07035		700	0
700.765	0.45555		451	0.06865		702	8.78267e-05
701.209	0.44739		452	0.06855		704	0.000319067
701.653	0.44664		453	0.07113		706	0.000195887
702.097	0.43001		454	0.06951		708	0.000228349
702.541	0.43438		455	0.06889		710	0.000165425
702.984	0.42389		456	0.06802		712	0.000248805
703.428	0.41985		457	0.06758		714	0.000146081
703.871	0.41593		458	0.0685		716	5.98111e-05
704.315	0.40714		459	0.06842		718	0.000156754
704.758	0.40457		460	0.06723		720	0.000310173
705.201	0.39853		461	0.06534		722	0.000458478
705.644	0.39006		462	0.06444		724	0.000774431
706.087	0.39003		463	0.06353		726	0.00125
706.53	0.39121		464	0.06387		728	0.0019
706.973	0.38198		465	0.06409		730	0.00291
707.416	0.37121		466	0.05931		732	0.00415
707.858	0.36324		467	0.05988		734	0.00562
708.301	0.37053		468	0.05779		736	0.00735
708.743	0.3667		469	0.05861		738	0.00912
709.185	0.36177		470	0.05823		740	0.00987
709.627	0.36043		471	0.05609		742	0.00972
710.069	0.34513		472	0.05513		744	0.00871
710.511	0.34661		473	0.05497		746	0.0074
710.953	0.34932		474	0.05395		748	0.00617
711.395	0.33227		475	0.05637		750	0.00555
711.836	0.32983		476	0.05129		752	0.0051
712.278	0.32662		477	0.05207		754	0.00523
712.719	0.32105		478	0.04941		756	0.00569
713.161	0.3191		479	0.05016		758	0.00563
713.602	0.30967		480	0.05021		760	0.00561
714.043	0.30583		481	0.04934		762	0.00578
714.484	0.30637		482	0.04861		764	0.0058
714.925	0.29098		483	0.04891		766	0.0058
715.366	0.29138		484	0.0467		768	0.00593
715.806	0.29611		485	0.04698		770	0.00563
716.247	0.28484		486	0.04759		772	0.00549
716.688	0.28115		487	0.04591		774	0.00541
717.128	0.28001		488	0.04628		776	0.00473
717.568	0.27551		489	0.0461		778	0.00456
718.008	0.26885		490	0.0445		780	0.00386
718.448	0.26824		491	0.04566		782	0.00349
718.888	0.25497		492	0.04457		784	0.00369
719.328	0.26074		493	0.0445		786	0.00349
719.768	0.24885		494	0.04512		788	0.00397
720.208	0.24426		495	0.04436		790	0.00367
720.647	0.24266		496	0.04375		792	0.00385
721.086	0.236		497	0.04435		794	0.00367
721.526	0.22483		498	0.0444		796	0.00419
721.965	0.22577		499	0.04293		798	0.00438
722.404	0.22635		500	0.04479		800	0.00482
722.843	0.22141		501	0.0426		802	0.00493
723.282	0.22056		502	0.04278		804	0.00578
723.721	0.21929		503	0.04304		806	0.00638
724.16	0.21571		504	0.04378		808	0.0063
724.598	0.20925		505	0.04256		810	0.00575
725.037	0.20337		506	0.04253		812	0.00503
725.475	0.2024		507	0.04391		814	0.00536
725.913	0.18991		508	0.04177		816	0.00593
726.352	0.19499		509	0.04388		818	0.00597
726.79	0.1982		510	0.04265		820	0.00552
727.227	0.18083		511	0.0425		822	0.005
727.665	0.18179		512	0.04182		824	0.00547
728.103	0.17908		513	0.04343		826	0.00561
728.541	0.16867		514	0.04244		828	0.0055
728.978	0.1737		515	0.04372		830	0.00554
729.416	0.16364		516	0.04173		832	0.00524
729.853	0.16309		517	0.0437		834	0.00503
730.29	0.16212		518	0.04359		836	0.00519
730.727	0.15874		519	0.04555		838	0.00512
731.164	0.16242		520	0.04476		840	0.00508
731.601	0.15562		521	0.04481		842	0.00518
732.038	0.15193		522	0.04396		844	0.00534
732.475	0.1436		523	0.04224		846	0.00534
732.911	0.14033		524	0.04276		848	0.00527
733.348	0.13668		525	0.04245		850	0.00521
733.784	0.13748		526	0.04441		852	0.00588
734.221	0.13695		527	0.04288		854	0.00527
734.657	0.1276		528	0.04315		856	0.00534
735.093	0.12061		529	0.04468		858	0.00701
735.529	0.12526		530	0.04165		860	0.00656
735.965	0.12398		531	0.04332		862	0.00683
736.4	0.11917		532	0.04182		864	0.00783
736.836	0.11549		533	0.04358		866	0.00843
737.272	0.10962		534	0.046		868	0.00977
737.707	0.10648		535	0.04279		870	0.0115
738.143	0.10015		536	0.04174		872	0.0127
738.578	0.10296		537	0.04317		874	0.0152
739.013	0.09931		538	0.04455		876	0.01762
739.448	0.10029		539	0.0418		878	0.01912
739.883	0.09353		540	0.0436		880	0.01964
740.318	0.09231		541	0.04404		882	0.02019
740.752	0.08975		542	0.04383		884	0.02152
741.187	0.093		543	0.04278		886	0.02399
741.621	0.0795		544	0.04376		888	0.02773
742.056	0.09275		545	0.04426		890	0.03401
742.49	0.07986		546	0.04057		892	0.04238
742.924	0.08195		547	0.04195		894	0.05054
743.358	0.07694		548	0.04279		896	0.0589
743.792	0.06859		549	0.04452		898	0.06994
744.226	0.06871		550	0.042		900	0.0874
744.66	0.07124		551	0.04329		902	0.10344
745.094	0.06864		552	0.04458		904	0.11202
745.527	0.0628		553	0.04369		906	0.11702
745.961	0.06058		554	0.04485		908	0.11775
746.394	0.05799		555	0.0438		910	0.10726
746.827	0.0638		556	0.04315		912	0.09101
747.26	0.06266		557	0.0472		914	0.08141
747.693	0.05187		558	0.04513		916	0.07722
748.126	0.05246		559	0.04464		918	0.07495
748.559	0.05261		560	0.04938		920	0.07295
748.992	0.04798		561	0.04947		922	0.07147
749.424	0.04422		562	0.0508		924	0.06966
749.857	0.03495		563	0.05181		926	0.06888
750.289	0.04437		564	0.05296		928	0.06808
			565	0.05817		930	0.06707
			566	0.0599		932	0.06608
			567	0.06377		934	0.06458
			568	0.06872		936	0.06273
			569	0.07615		938	0.06035
			570	0.08445		940	0.05847
			571	0.08777		942	0.05523
			572	0.10079		944	0.05092
			573	0.11212		946	0.04673
			574	0.12309		948	0.04337
			575	0.13836		950	0.04056
			576	0.15821
			577	0.17155
			578	0.19423
			579	0.21576
			580	0.2434
			581	0.27348
			582	0.29348
			583	0.32586
			584	0.36028
			585	0.4036
			586	0.42988
			587	0.46844
			588	0.50482
			589	0.5463
			590	0.57796
			591	0.61882
			592	0.65892
			593	0.70381
			594	0.74145
			595	0.76961
			596	0.80978
			597	0.83705
			598	0.8612
			599	0.89062
			600	0.91584
			601	0.93174
			602	0.95765
			603	0.96641
			604	0.98543
			605	0.98398
			606	0.99214
			607	1
			608	0.98686
			609	0.97878
			610	0.9635
			611	0.95688
			612	0.94459
			613	0.925
			614	0.89887
			615	0.88025
			616	0.85283
			617	0.83481
			618	0.79917
			619	0.76971
			620	0.74677
			621	0.71416
			622	0.67493
			623	0.65319
			624	0.62022
			625	0.58883
			626	0.56536
			627	0.53084
			628	0.49627
			629	0.46846
			630	0.43248
			631	0.41165
			632	0.39005
			633	0.35775
			634	0.32554
			635	0.30528
