# Supplementary material for: Machine learning-guided realization of full-color high-quantum-yield carbon quantum dots
Source: Nat Commun. 2024 Jun 6;15:4843. doi: 10.1038/s41467-024-49172-6 (PMC11156924; doi:10.1038/s41467-024-49172-6)
Supplement: Supplementary file 3 — Source Data [file 41467_2024_49172_MOESM3_ESM.zip › Source Data/SI Raw Data/Supplementary Fig. 7 Raw Data.xlsx]

## Sheet: Supplementary Fig. 7a 
p-CQDs
	500	495	490	485	480	475	470	465	460	455	450	445	440	435	430	425	420	415	410	405	400	395	390	385	380	375	370	365	360	355	350	345	340	335	330	325	320	315	310	305	300
349.498	1.40508	1.31475	1.03207	0.63266	1.26525	1.03416	0.925528	0.6266	0.681424	0.837661	0.777187	0.728879	0.721232	0.814114	0.748398	0.171786	0.585581	0.86538	0	0.559105	0.64462	0.642848	0.501549	0.647883	1.00043	0.722751	0.737086	0.682355	0.549302	-0.161524	0.166924	0.774704	0.802896	0	0.29956	0.42689	0.562148	0.931973	0.240986	0.258017	0.559698
350.013	1.39817	0.682586	0.64863	0.472163	0.705058	0.420986	0.586078	0.332545	0.678075	0.588385	0.257789	0.27896	0.179422	0.462922	0.171858	0.284903	-0.174811	0.184527	0.26415	0.139089	-0.142545	0.355382	-0.427786	-0.2149	0.142216	0.14384	0	-0.0754446	-0.156172	-0.562554	-0.083052	0.256966	-0.266317	-0.74648	-0.695539	0	-0.559385	-1.27517	-0.359703	-1.027	-0.696185
350.528	1.26894	1.18737	1.5044	0.834371	0.800952	1.06941	0.832238	0.537147	0.853749	0.536121	0.768734	0.887324	0.772836	0.517667	0.797201	0.566392	0.347527	0.550265	0.918987	0.276512	0.212536	0.0706506	0.992188	0.640837	0.918866	0.571912	0.94779	0.824919	0.310473	0.4793	0.330218	1.27713	0.529442	0.463755	0.296302	1.16118	0.111207	0.345689	0.47673	0.638026	-0.138403
351.043	1.56176	1.91101	1.12161	1.1923	0.995253	1.29417	1.28232	1.23222	1.16136	0.968985	1.06985	1.15771	0.886446	1.20073	1.01889	0.900853	0.921244	0.790114	1.04404	1.23692	0.704253	1.12371	1.05675	1.06173	0.772891	1.49237	1.01464	1.11822	0.694421	0.873507	0.738584	0.846371	0.526302	1.38301	0.883636	1.15429	0.552737	0.343639	1.06628	1.14164	0.825492
351.558	0.777054	1.51013	0.637781	0.928531	0.990379	0.597921	0.823251	0.694838	0.444489	0.530332	0.253478	0.384012	0.470456	0.0568974	0.675936	0	0.40107	0.120961	0.389599	0	0.210241	0.209663	-0.350526	0	-0.139837	0.212151	0.793316	0.222548	0	0.0790208	-0.163326	0.421113	-0.174575	-0.183499	0	-0.522109	0.330018	0.22797	-0.235791	-0.504909	-1.09526
352.073	1.13001	1.00172	0.581709	0.410617	0.73907	0.457639	0.450524	0.244011	0.39804	0.287825	0.50442	0.327507	0.292565	0.79258	0.224185	0.0557474	-0.0570092	0.240712	0.516867	-0.340198	0.27892	0.556306	0.209264	-0.490581	-0.139138	-0.0703634	0.287036	0.221435	-0.0763961	-0.314502	0.243764	0.0838014	-0.347404	0	0	-0.1039	0.109456	0.567076	-0.117306	0.125596	-0.817341
352.588	0.709762	0.60879	0.578505	0.969843	0.832998	0.773701	0.651697	0.485333	0.527796	0.28624	0.351149	0.271419	0.349144	0.506709	0	0.498963	0.340171	0.538618	0.321262	0.473653	0.277383	0.345776	0.138741	0.0696969	0.0691858	0.419855	0.499546	-0.220216	0.15195	0.547347	0.484842	0.333359	0	0.635514	0.0966768	0.206655	-0.653117	-0.676743	-0.466639	0.249809	-0.135473
353.103	1.2939	1.21072	1.20279	0.964383	1.07193	0.8146	1.09355	0.522817	0.787237	1.09107	0.89787	0.91763	0.867944	0.55984	0.554238	0.441025	0.789264	0.476076	0.511126	0.336419	0.206866	0.82519	0.20694	0.346522	0.687963	0.974145	0.922505	0.729919	0.528832	1.47729	0.562464	0.662964	1.20241	0.902766	0.480663	1.02746	0.5412	1.0094	1.39204	1.24201	0.673552
353.617	0.175378	0.820517	0.831679	0.50451	0.581163	0.899654	0.724636	0.719536	0.217359	0.377216	0	0.160958	0.115028	0.278233	0.165269	0.0547958	-0.392253	0.295753	0.381033	0.401268	0.0685397	0	-0.137128	-0.61998	0.683815	0.414974	0.35267	0.145104	-0.225276	-0.154567	0.0798675	-0.164742	-0.256105	-0.269197	-0.382212	0.204252	-0.322762	-0.334438	-0.576518	0.246904	-0.535593
354.132	1.3945	1.30485	1.13661	1.3539	1.10713	1.07303	1.00033	0.675434	0.561699	0.937312	0.739196	0.959884	0.743141	0.774319	0.383285	0.272315	0.445566	0.470331	0.946796	0.797662	0.885603	0.67936	0.81777	0.273873	0.543729	0.549937	1.1918	0.360556	0.597087	0.76814	0.952588	1.14619	0.763649	0.62431	1.13967	1.01506	0.855471	1.32962	0.802222	0.490809	-0.399254
354.646	1.27044	1.29684	0.667511	0.946896	0.90897	0.977569	0.874882	0.789749	0.171769	0.698668	0.440795	0.635994	0.284069	0.219876	0.217675	0.649542	0.44283	0.584304	0.501858	0.52851	0	0.270075	0.474103	0.272191	0.810586	0.614881	0.905777	0.501679	0.593421	0.610739	0.31558	0.325471	1.09628	0	0.755115	0.80706	-0.531386	0.220243	0	0.609744	-0.132268
355.161	1.4351	0.913134	1.225	0.743105	0.570673	1.01593	0.909211	0.706548	0.213435	0.833416	0.48686	0.526844	0.225904	0.163926	0.108191	0.107613	0.71532	0.116166	0.623592	0.656709	0.134605	0.53694	0.269306	0.473503	0.335736	1.01871	0.554087	0.142485	0.589893	1.2901	0.784259	0.727957	1.08976	0.704901	0.656797	0.401131	1.26775	0.437868	-0.113222	0.848567	0.525925
355.675	1.42725	1.3355	0.761438	0.73904	0.898623	1.14216	0.825608	0.936912	0.59435	0.644667	0.581036	0.733547	0.786339	0.326059	0.268997	0.267562	0.273618	0.404357	0.620182	0.326559	0.133869	0.0667503	0.937414	0.336366	0.801359	0.675424	0.757703	0.495968	0.146667	0.905681	1.16995	0.884859	1.3339	0.525784	1.02646	0.897607	0.945608	0.217737	-0.112603	0.602804	0.653811
356.189	0.567755	1.11564	0.504828	0.636972	0.846636	0.174748	0.547373	0.388229	0.675514	0.457939	0.433376	0.521075	0.335145	0.162131	0.428023	0.159653	0.0544221	0.631917	0.493411	0.194855	0.0665655	0.199148	0.532713	0.0669025	-0.066412	0.0671702	0.54802	0.352311	0.437575	0.975748	0.698104	0.319994	0.248729	0.261443	0.835207	-0.495923	0	0.64961	-0.559913	0.599482	0.130042
356.703	1.52441	1.47924	1.45586	0.974507	1.16934	1.17299	0.894254	0.540497	0.629772	0.819706	0.718276	0.725448	0.833204	0.376202	0.478848	0.423373	0.487075	0.571275	0.736001	0.839678	0.595758	0.59412	0.662188	0.665305	0.792512	0.80156	0.953702	0.280281	1.01533	1.41816	1.15704	1.1933	1.07183	1.6466	1.10742	1.47949	1.03908	0.215332	1.33632	1.1923	0.517273
357.217	1.34679	1.05017	0.898138	1.11386	0.929782	0.777235	0.850168	0.652324	1.0015	1.13155	0.856686	0.87554	0.828133	0.534161	0.475934	0.736393	0.645481	1.02204	0.426721	0.898765	0.78951	0.984174	0.658158	0.793507	0.853329	0.863072	1.35414	0.905371	1.36956	1.70627	0.919996	1.34418	2.21256	1.89499	1.65101	1.76459	1.34258	1.39114	1.54955	1.77756	2.18503
357.731	1.00322	1.46024	1.48672	1.34679	1.24667	0.943494	1.26658	0.533555	0.538792	1.03395	0.89813	1.1765	1.09667	0.689687	0.210088	0.88811	0.908213	0.563937	0.54491	1.1477	1.24156	0.586488	0.784419	0.78811	0.521554	0.659386	0.672465	0.968384	1.21706	1.76835	1.67519	1.57063	1.22084	1.28325	2.27748	2.33678	1.84631	1.80681	2.41845	0.823887	0.638286
358.245	0.996702	0.932628	1.08317	1.0991	0.917459	1.27822	0.915163	0.832995	0.741172	0.893244	0.422666	0.508197	0.38134	0.632498	0.887071	0.934242	0.212309	1.00849	0.421065	0.76016	1.10365	0.906388	0.584492	0.78299	0.647707	0.589592	0.935334	0.893371	1.0669	1.31765	2.04256	1.71647	1.94065	1.69988	2.26268	1.451	1.93622	2.11185	1.63823	0.935467	1.14145
358.759	1.32076	1.13287	1.07651	0.664902	1.13977	1.27036	1.09902	0.865501	0.900304	0.887749	0.793457	0.505071	1.0287	0.733374	0.933474	0.515831	1.00226	0.835239	1.0163	0.944354	0.58069	0.643437	0.32272	0.907868	0.901211	1.10682	0.995979	0.956173	1.41379	1.81881	2.10517	1.78345	2.16981	1.68942	2.06886	1.92277	1.51919	1.88898	1.51961	0.58107	2.14281
359.272	1.25921	0.665971	0.827562	1.03946	0.907115	0.505525	0.678634	0.598985	0.61068	0.574063	0.2786	0.251234	0.377041	0.625367	0.412739	0.513172	0.104958	0.387769	0.59474	0.187897	0.320943	0	0.321057	-0.129027	0.0640405	-0.194315	0.72662	0.679461	1.1252	1.15804	1.49595	1.92854	2.23857	1.51264	1.43179	1.05207	2.51894	1.56603	0.86387	1.27177	1.00318
359.786	1.74448	1.32627	1.16335	0.987988	1.40004	1.42622	0.788369	0.894652	1.09454	0.527648	1.01719	0.70046	0.482703	1.03784	0.359609	0.715382	0.992852	0.551598	0.71065	0.623658	0.575238	0.701135	1.27876	1.02782	0.956517	0.580463	0.789302	1.15017	1.82066	2.66656	2.38332	2.68847	2.86591	2.59402	2.76228	2.9523	2.1069	1.66332	2.58058	1.38147	1.7481
360.299	1.4636	1.01445	1.01218	1.16954	0.98797	1.1262	0.821249	0.926669	0.967436	0.52467	0.229874	0.796007	0.639971	0.56759	0.357579	0.711344	0.571564	0.383939	0.412206	0.372083	0.762654	-0.0633798	0.254308	0.702639	0.697487	0.641318	0.457827	1.14367	1.67113	2.93816	1.92552	2.21501	2.45394	2.24655	2.8353	2.74624	3.39191	2.17079	2.67293	1.83157	1.48991
360.813	1.61538	1.25961	1.14907	1.11527	1.15982	1.07726	0.778696	0.883674	0.920949	0.868623	0.959036	0.741284	0.95356	0.666319	1.01485	0.706604	0.670984	0.326898	0.584942	0.616006	0.883835	0.881404	0.820995	0.571056	0.629854	1.01927	1.23439	1.33653	2.00582	3.06095	2.79547	3.1107	2.59485	3.30605	3.34448	2.72794	3.07202	2.15633	2.2303	1.81936	2.34331
361.326	1.33868	1.15241	1.52359	1.29393	0.975938	1.15368	0.995621	0.54923	0.915835	0.60466	0.408733	0.688024	0.36877	0.611649	0.75691	0.451723	0.718586	0.758526	0.698032	0.490068	1.25561	0.438255	0.628028	0.630983	0.187907	1.26702	1.42136	0.996834	1.99469	2.47764	3.29204	3.77248	4.06615	2.63016	2.97581	3.18052	2.66077	2.24646	2.53476	2.26158	2.82088
361.839	1.01239	1.04703	0.758052	0.689769	0.750428	0.820009	0.623792	0.765143	0.594348	0.386799	0.497108	0.586836	0.366957	0.507202	0.803402	0.349614	0.357527	0.539141	0.520951	0.304787	0.624719	0.560702	0.624941	0.627882	0.56095	0.945591	1.60724	1.45484	1.98488	2.39502	3.71265	3.5287	2.72338	3.35332	3.39666	3.16489	2.84382	4.16602	2.73249	1.68785	2.07475
362.352	1.1136	1.48859	1.22594	1.23564	0.966492	0.897691	0.985984	1.16035	0.630936	0.769895	0.899505	0.584026	0.678229	0.858115	0.749583	0.546762	0.559138	0.429248	0.864095	0.727987	1.05694	0.434013	0.621949	0.312438	0.434206	1.0038	1.27964	1.71112	2.79278	2.87428	3.47752	3.43709	3.09753	3.41867	3.20704	3.70557	3.61095	3.03371	2.824	3.47152	2.4292
362.865	1.10833	0.839537	1.12627	1.09314	0.918187	0.406107	1.16303	1.11876	0.549452	0.893953	0.760954	0.532819	0.103848	0.552619	0.74603	0.29682	0.708257	0.480615	0.687999	0.845292	0.556903	0.431956	0	0.93287	0.740824	0.749282	1.20989	2.03051	2.84733	3.55837	3.67735	3.79262	3.93063	4.53661	3.62316	3.3192	3.98236	3.4219	2.70652	2.89779	2.41768
363.378	1.10143	0.490774	0.746176	0.950548	0.999378	0.807162	0.433425	0.251052	0.780049	0.338435	0.133451	0.77019	0.258006	0.399405	0.345982	0.294974	0.251376	0.424556	0.0569766	0.300012	0.122986	0.674566	0.430605	-0.123609	0.306757	0.68257	1.58206	1.49714	3.16648	3.53624	4.08442	3.54732	4.21255	4.02535	3.08625	3.02368	3.57148	3.60066	3.10348	1.99369	1.92212
363.891	1.5628	0.974892	1.15799	1.16889	1.07891	1.08228	0.609855	1.13988	1.00719	0.924386	0.706912	0.764967	0.615015	0.84298	0.736362	0.732435	0.549277	0.632516	0.848854	1.3111	0.97722	0.852716	1.03866	1.22771	0.91403	1.84893	2.13702	1.93955	3.34575	4.61415	4.69726	5.4317	5.40115	4.79767	4.76829	5.1873	3.54726	4.37096	3.59618	3.85032	3.10226
364.404	1.03783	1.21389	0.96894	1.07479	0.902772	0.838507	0.929101	0.958045	0.578815	0.795236	0.704169	0.714374	0.255262	0.543341	0.733505	0.729593	0.596886	0.630061	0.281854	0.890465	0.730071	0.30336	0.547747	0.733767	0.667688	1.47341	2.44177	2.38283	3.33277	3.84164	4.32456	4.46011	4.62242	4.93835	3.73197	3.9887	4.202	4.65087	4.81042	3.17789	2.85251
364.916	1.24154	1.11332	0.873948	0.62502	1.0714	0.59708	0.605609	0.672093	0.961707	0.8345	0.745864	0.664686	0.407156	0.492418	0.584988	0.727335	0.347106	0.261713	0.730552	0.532626	0.181953	0.302421	0.72807	0.792455	1.39175	1.53005	2.3718	2.76066	3.52181	4.58203	5.22996	5.39388	6.27006	5.47891	4.9042	4.88007	4.95063	3.74864	4.59147	3.82352	3.19915
365.429	1.13309	1.20483	1.0991	1.28901	0.896038	1.07004	0.886702	0.704369	0.919196	0.706219	0.655234	0.803585	0.608059	1.22566	0.485356	0.772427	0.592433	0.312681	0.783303	0.942745	0.724625	0.602194	0.422848	1.03175	0.722954	2.37642	3.23141	3.1321	4.10181	4.42578	4.99596	5.51541	6.16739	5.69209	5.47202	5.30859	5.21332	5.50012	4.67295	4.24183	4.36482
365.941	1.58921	1.05532	0.820494	0.973328	0.849403	0.591703	0.635458	0.981534	0.991168	0.454841	0.56523	0.8469	0.403489	0.87837	0.72465	0.384419	0.88452	0.622455	0.612592	0.76242	0.721257	0.719274	0.661387	0.906136	1.31925	2.60798	4.08235	3.37203	4.93881	5.21849	6.1634	6.28435	5.76441	6.45252	5.61417	5.82126	5.94387	4.10592	4.04455	4.43864	4.22712
366.453	0.91752	0.906233	0.815828	0.703849	1.22463	0.706005	0.315922	0.801674	0.68229	0.740053	0.605247	0.421042	0.200597	0.63077	0.624458	0.238895	0.537466	0.515762	0.498361	0.816398	0.836681	0.357592	0.478273	0.840917	1.13288	2.41223	3.93613	4.30177	5.10715	5.79529	6.33726	6.75137	5.50832	5.94637	6.3321	6.58959	5.62863	4.9574	5.52962	4.30575	3.26906
366.966	1.0135	0.995764	0.856112	0.69973	0.629722	0.623888	0.453661	0.658377	0.753664	0.531355	0.343832	0.186035	0.398846	0.482369	0.286525	0.284997	0.291447	0.307646	0.550494	0.81162	0.653545	0.355499	0.594343	0.955424	1.71901	4.43651	5.99192	4.90551	4.88198	6.09634	6.92327	6.28344	6.7341	5.67822	6.4607	6.19692	6.062	5.70147	5.59721	4.28055	3.94634
367.478	1.10972	1.03838	1.16612	0.740038	0.668609	0.970334	0.590517	0.551869	0.412606	0.528907	0.42781	0.509238	0	0.240073	0.57041	0.236403	0.58021	0.153115	-0.109592	0.346235	0.177419	0.412838	0.295802	0.891584	1.77009	4.17737	6.26862	4.4447	4.98908	5.8682	6.68464	6.82309	8.17628	7.35543	7.42031	6.25649	5.84841	5.00188	5.57143	4.89996	3.69709
367.99	1.15489	1.03367	0.669713	0.736682	0.748774	0.463648	0.587838	0.343353	0.70945	0.162002	0.511043	0.368675	0.247005	0.621359	0.378548	0	0.721972	0.660487	0.436378	0.229776	0.176614	0.469675	0.471137	0.82837	1.46839	5.9406	7.57304	6.85492	5.93394	6.97007	7.06592	8.27792	7.18596	6.93669	7.14043	7.01759	6.19152	7.37303	6.14039	2.96906	5.52048
368.502	1.35102	0.889598	1.0678	1.12276	1.07779	1.00107	1.03374	0.752743	0.930231	0.686109	0.594137	0.872549	0.73843	0.904973	0.518688	0.656628	0.767418	0.860701	0.869712	0.915899	0.938655	0.585046	0.528181	1.1203	2.63388	6.45267	9.47856	7.70042	6.17034	7.40881	7.79326	8.24905	8.03774	7.68055	7.52447	9.09105	6.81455	6.58396	7.00721	6.86841	5.61584
369.014	0.847624	1.11972	0.886681	0.989689	0.991355	0.728955	0.755391	0.818262	0.444928	0.764109	0.761182	0.915217	0.735812	0.664458	0.187945	0.607564	0.573523	0.35315	0.649971	0.855611	0.409205	0.524675	0.818701	0.7638	2.79951	7.78654	10.5278	8.78695	7.1732	7.58029	8.44682	8.00903	9.10141	7.95946	8.88325	8.62329	8.71739	6.84586	7.86746	6.107	6.50955
369.526	1.04078	0.788374	0.705088	0.684348	0.492703	0.495765	0.546078	0.779462	0.552822	0.199875	0.630512	0.72778	0.292559	0.330235	0.233522	0	0.332547	0.150442	0.323035	0.566984	0.40675	0.579473	0.348766	0.934421	2.95663	7.79845	12.438	9.71836	6.5572	7.2072	9.61493	8.4498	8.32305	8.59636	8.58691	7.61915	7.57054	6.33222	5.66968	5.75637	5.9029
370.037	1.03468	1.06037	1.22667	0.89294	0.816357	0.68242	0.610736	0.606438	0.659497	0.635849	0.710391	0.361756	0.581687	0.562798	0.696458	0.461829	0.51951	0.498532	0.428189	0.84549	0.462131	0.403253	0.693443	0.870883	3.86142	10.8422	15.3374	10.762	8.41742	8.46766	8.8181	9.85816	8.27425	9.52912	9.01977	10.0706	9.15833	7.61049	7.28849	7.38739	6.20684
370.549	1.22721	1.19425	0.436479	1.01673	0.976012	0.566583	0.507068	0.738465	0.803075	0.673095	0.374701	0.495578	0.579539	0.56072	0.323813	0.322086	0.564646	0.546361	0.319956	0.112316	0.115106	-0.0573949	0.230294	1.21473	4.42137	10.5698	16.7023	12.4281	8.19717	8.89066	8.71848	9.26842	10.1075	9.94603	9.54812	10.6337	9.12451	7.86322	6.48701	7.77476	6.63367
371.06	0.586906	0.320353	0.173952	-0.253253	0.324146	0.451607	-0.0673615	0.133775	0.0727396	-0.0394488	-0.041481	-0.269326	-0.577417	0.0931112	-0.0921794	-0.458439	-0.468816	-0.0989746	-0.531307	-0.559523	-0.172027	0.228739	0	0.749225	3.31819	10.994	17.2902	12.9896	7.85304	8.85811	8.95383	9.57906	8.92774	9.00874	7.35471	8.97139	7.20088	6.99503	6.46326	6.40361	4.48093
371.572	1.02365	0.684175	1.17025	0.715152	0.444211	0.712654	0.671363	0.399983	0.579971	0.629072	0.578792	0.850014	0.575487	0.3248	0.872777	0.913812	0.654148	0.54254	0.741343	0.780713	0.571507	0.683923	0.800394	1.49344	4.67555	13.6101	21.8199	14.5191	10.9575	9.98845	11.5878	10.3026	10.6063	11.6722	10.4375	10.3039	9.50927	8.36597	8.07611	8.13216	6.92223
372.083	0.534444	0.818324	0.604812	0.796672	0.523259	0.411239	0.702625	0.265783	0.397426	0.352695	0.247242	0.267547	0.191201	0.277489	0.732565	0.182165	0.419148	-0.0491605	0.316679	-0.0555828	0.0569637	0.454457	0.227936	0.858782	5.74006	14.7152	24.6209	16.8232	9.42382	9.37769	10.0231	11.1588	10.5006	11.634	10.4033	9.76092	9.65699	8.7092	8.04968	7.18213	6.67702
372.594	0.581363	0.589322	-0.0861547	0.418102	0.481627	0.186393	0.433715	0.397534	0.216158	0.234458	0.123268	0.0889274	0.238318	0.368927	-0.0913089	0.0454109	0.0928776	0.0980399	0	0.0554239	0.284004	0.566447	0.454568	1.4843	5.49697	16.9085	24.9597	18.5188	10.7037	10.1194	11.7816	10.2395	10.8243	11.3033	10.2944	11.2564	9.89686	9.23862	8.79111	8.28699	6.21406
373.106	0.966473	1.17564	0.644516	0.667261	0.760636	0.780857	0.732111	0.693914	0.718693	0.545676	0.450831	0.665258	0.713136	0.275991	0.27323	0.634135	0.463206	0.831218	0.31497	0.276414	0.283282	0.791008	0.680117	1.70829	6.21782	19.7812	29.444	20.8106	11.9179	10.5409	12.6759	11.3029	11.9964	11.9421	10.3472	11.3966	9.24914	9.67587	9.14999	8.57205	8.85464
373.617	1.01347	0.722525	0.858228	0.666386	0.79962	0.705563	0.365575	0.528003	0.5742	0.194629	0.163724	0.664386	0.4748	0.413444	0.181914	0.316652	0.277559	-0.146493	0.104852	0.220841	0.28291	0.620691	0.283011	1.9904	7.05644	22.8384	31.5016	21.9812	11.5924	11.2289	11.9999	12.308	11.6283	11.482	13.0156	11.8875	11.0134	10.3074	9.13799	6.72635	8.29034
374.128	0.0481383	0.675655	0.856059	0.830878	0.438679	0.037041	0.629852	0.625419	0.393765	0.543583	0.48993	0.309263	0.0947201	0.183289	0.408272	0.406095	0.276858	0.0487077	0.0522937	0.385496	0.112878	0.562839	0.62105	1.92864	8.44632	23.635	33.3968	25.6297	12.6761	10.2459	11.8381	13.5657	11.8801	11.8224	11.173	11.7734	13.2003	10.0059	9.87447	10.064	8.26939
374.639	1.05249	1.02959	0.723148	0.78445	0.554865	0.625802	0.46123	0.490697	0.498055	0.347284	0.568048	0.6147	0.423603	0.318771	0.135249	-0.089685	0.458575	0.435657	0.623642	0.21892	-0.0560899	0.727163	0.841646	2.81869	8.28215	25.1867	36.3649	24.2243	13.7652	11.8269	13.2681	13.0099	12.7148	11.3821	11.8858	12.0349	11.2697	9.57912	10.0965	9.90073	8.43738
375.149	0.807655	0.711279	0.84487	0.615014	0.669098	1.09671	0.52347	0.487299	0.423947	0.574798	0.604408	0.87206	0.46741	0.27134	0.0447707	0.133596	0.227699	0.336497	0.516102	0.054351	0.38991	0.833223	0.445769	2.12737	8.66937	25.743	39.6096	27.5353	14.7684	11.8078	13.5007	13.1875	12.2799	11.8867	11.6482	12.0345	11.1042	11.5965	10.4014	10.5345	8.81421
375.66	0.800639	0.7051	1.00504	0.77225	0.741319	0.54359	0.681086	0.708496	0.385243	0.569805	0.639101	0.475467	0.64869	0.268983	0.621345	0.26487	0	0.190614	0.358133	0	0.607393	0.0550657	0.552371	2.49737	9.64077	27.6367	42.1068	29.751	15.1241	13.1995	13.7695	13.0066	14.4428	13.0124	13.0866	12.9173	12.5679	10.0588	10.1252	10.5424	8.5219
376.171	1.12194	1.00607	0.789759	1.00859	0.658371	0.647475	0.54727	0.607349	0.486676	0.754111	0.594718	0.815176	0.459917	0.355986	0.528635	0.350544	0.627337	0.614905	0.406262	0.748716	0.548084	0.491919	1.48035	3.47041	10.9364	31.1927	44.5585	32.0253	15.4924	13.7815	14.4978	14.4252	15.0184	13.5617	13.6773	13.6382	12.3888	11.3215	11.2488	9.77325	10.9214
376.681	0.558304	0.957756	1.03422	0.883341	1.07922	0.322199	0.640787	0.572649	0.761142	0.713001	0.473513	0.427001	0.320412	0.310007	0.438436	0.610536	0.445968	0.42368	0.454873	0.212902	0.545479	0.815969	1.20048	3.1798	11.1565	31.8701	48.8376	32.5082	16.0762	13.1009	14.8738	14.0945	15.4906	13.3545	13.6123	14.4675	11.4737	11.8	11.3789	11.1023	8.95138
377.192	1.38784	1.34191	1.02835	1.07795	0.651524	0.961112	0.892011	0.664299	0.68802	0.746268	0.588533	0.509493	0.364107	0.704567	0.653922	0.563709	0.487781	0.702127	0.552801	0.529235	0.271192	1.35223	1.68199	4.36104	12.8248	34.0974	50.514	36.802	17.2922	14.9836	14.5998	15.5137	13.376	15.48	14.8962	14.3854	14.4735	13.321	13.048	10.9416	10.5959
377.702	0.918554	0.730578	0.653397	0.832358	0.646826	0.706801	0.5693	0.78513	0.717212	0.370443	0.116858	0.632274	0.135555	0.568333	0.432804	0.344396	0.308168	0.464709	0.399138	0.0525418	0.430778	1.07398	1.23893	3.57191	12.5175	35.6447	54.9154	36.3086	18.2884	15.9685	14.4945	15.2077	14.8221	14.4519	14.7888	13.8805	13.693	11.8236	11.0516	12.2206	9.78316
378.212	0.501463	0.469226	0.405349	0.432768	0.415435	0.42094	0.722052	0.374071	0.3729	0.44124	0.425305	0.251037	0.0448505	0.260365	0.257759	0.470038	0.131094	0.13838	0.297136	0.365069	0.160345	0.586316	1.12282	3.59918	12.9047	36.5133	55.6088	38.0199	17.1575	13.9819	14.8231	14.9024	15.4447	14.3448	14.0086	13.5388	14.6822	12.1707	11.0596	11.3599	11.2769
378.722	0.859528	0.423301	0.92516	0.858906	0.637117	0.939859	0.560755	0.680544	0.571885	0.328395	0.537151	0.37367	0.756618	0.430617	0.724723	0.339227	0.520358	0.823921	0.196573	0.362272	0.477351	0.687611	1.32645	4.53114	14.4462	38.1068	58.676	39.1884	18.7694	15.8484	15.2658	15.4894	14.7318	15.6237	15.6759	14.8576	14.7363	12.7676	12.0456	12.1327	11.7086
379.232	0.718127	0.755956	0.638534	0.813424	0.818027	0.932475	0.834525	0.705888	0.600769	0.615428	0.570997	0.411927	0.441573	0.555404	0.422959	0.462773	0.34418	0.908276	0.731359	0.616159	0.105245	0.524776	1.68451	4.33688	14.8578	40.728	60.1646	41.7771	19.775	15.3086	15.0233	16.8222	16.9101	15.3632	15.5528	15.0545	14.8683	12.2393	12.4822	12.4165	11.8223
379.742	0.667803	0.999796	0.95006	1.30633	0.737651	0.479598	0.459878	0.487084	0.695232	0.502727	0.604142	0.572037	0.481805	0.381403	0.293678	0.500763	-0.0426748	0.225234	0.338543	0.509317	0.52197	0.364375	1.82754	4.51167	15.2064	42.1896	63.0625	44.3126	20.0155	14.7728	16.24	15.6826	16.1883	16.1957	16.3731	14.4662	14.7482	13.1592	11.1519	11.658	11.7267
380.252	0.753311	0.870738	0.630417	0.611873	0.697497	0.71604	0.518763	0.363608	0.856746	0.428898	0.413409	0.569368	0.479556	0.253082	0.250549	0.373819	0.169903	0.627711	0.433238	0.304164	1.09102	0.984401	2.3907	5.32608	16.0166	43.7752	65.976	45.2056	19.8651	16.1098	16.7696	16.6708	15.0127	16.3242	16.6588	14.7857	15.9026	13.1823	13.1101	11.3229	10.3525
380.762	0.929517	0.786927	0.944565	0.95498	0.660046	0.544942	0.76203	0.393467	0.493722	0.535521	0.525566	0.203117	0.783847	0.547729	0.375402	0.3734	0.466708	0.627007	0.432752	0.253185	0.570847	1.03505	2.54376	5.37226	16.7235	43.4642	68.145	46.3635	20.5251	15.9747	16.3879	16.9016	16.03	16.5777	15.6272	14.9238	14.4999	14.6024	13.5319	13.0861	12.2672
381.272	1.5878	1.07303	1.05887	0.951592	1.13271	0.780575	0.637834	0.663504	0.918345	0.640345	1.01	0.850067	0.954637	0.461819	0.540324	1.03354	0.634162	0.580155	0.766607	1.00915	0.930798	1.18608	2.1209	6.13279	16.303	48.2672	71.3623	48.8264	21.0188	17.2592	16.9926	18.3953	16.2952	17.1281	17.1578	17.1053	15.6661	14.8029	13.7449	12.7603	13.1329
381.781	0.920948	0.902779	0.662899	0.984024	0.653961	0.539918	0.755006	0.479803	0.489171	0.601329	0.409138	0.643984	0.129437	0.250468	0.247961	0.452171	0.252221	0.310613	0.762244	0.401362	0.359917	0.76913	1.183	6.56298	17.5953	51.1574	74.6601	51.3243	20.8429	16.8131	17.8546	17.7345	17.2911	15.9536	15.7699	16.7015	15.1734	14.3005	13.1477	13.4286	11.6519
382.291	0.786244	0.858316	0.73794	0.86702	0.578986	0.50416	0.571522	0.627236	0.58467	0.493242	0.185232	0.400889	0.687584	0.415786	0.411625	0.245658	0.376827	0.397772	0.759212	0.549678	0.716971	1.0725	1.74183	6.38246	19.3136	51.419	76.3131	50.6322	22.331	16.2265	17.9029	17.8486	16.6483	15.9572	16.3497	16.2535	14.3895	15.8263	13.3538	11.9915	13.8066
382.8	0.914829	0.448391	0.61976	0.60153	0.757886	0.268166	0.389995	0.38725	0.388737	0.245961	0.184736	0.279871	0	0.248804	0.246314	0.0816667	-0.125273	0.264471	-0.141971	0.149511	0.306451	0.509347	1.58389	6.57072	19.2619	50.6629	79.683	52.0646	23.6142	15.6071	17.3193	17.9849	17.3035	17.5193	17.5877	15.2207	15.7941	14.704	11.8574	11.9594	13.1709
383.31	0.997082	1.21693	1.27204	1.12238	1.22108	0.833941	0.776195	0.770732	0.644743	0.979057	0.845654	0.954891	0.980962	0.825311	0.817052	0.934598	0.789535	0.877283	0.753497	0.892701	1.16901	1.52061	2.79646	6.58984	20.2331	53.7502	82.2768	54.609	24.446	17.1359	18.8342	19.1191	18.6754	19.1642	16.8644	16.9642	16.196	16.2032	15.0489	13.366	14.6956
383.819	1.07696	0.927104	0.651162	0.85507	0.678071	0.795539	0.800969	0.648048	0.48051	0.660174	0.694181	0.513973	0.550963	0.574077	0.0811903	0.363408	0.619389	0.392289	0.327578	0.344974	0.909115	0.503675	2.77884	7.86813	20.4079	55.2972	80.8228	54.3718	23.794	17.3127	17.5384	18.938	16.6705	18.3822	16.8285	17.0831	15.8561	16.2654	14.4443	13.9186	13.2216
384.328	0.857662	0.7624	0.876994	0.444103	0.852631	0.49496	0.738279	0.52782	0.574	0.657184	0.327333	0.314859	0.379708	0.163279	0.686992	0.522545	0.534373	0.173561	0.0931697	0.39247	0.502776	1.00279	2.91714	8.03462	21.3187	55.96	87.0795	55.5625	24.1819	17.5744	18.0449	18.0062	17.7222	18.6281	16.6121	17.0806	14.9161	14.7197	12.941	12.6783	12.6706
384.837	1.11101	1.23951	0.873886	1.1432	0.778808	0.493206	0.617957	0.905801	0.826173	0.516991	0.761071	0.509832	0.462443	0.610127	0.684557	0.48064	0.491519	0.475602	0.742716	0.635504	0.551094	1.14912	2.65621	8.0565	21.743	56.0145	87.4927	58.7067	23.4376	17.6816	19.6156	19.267	17.909	17.5782	17.2517	16.5722	16.5934	15.5639	15.255	14.9795	14.9747
385.346	1.14917	0.557562	0.529826	0.697899	0.775727	0.622255	0.556891	0.582075	0.474752	0.720923	0.505373	0.390627	0.293117	0.364628	0.561523	0.359053	0.163191	0.301458	0.554833	0.438223	0.598815	0.945516	3.19481	8.57631	22.7522	58.7134	88.8412	56.5199	24.1102	17.5554	18.2587	16.2522	18.4596	18.4233	16.8356	18.1424	16.7627	13.3109	13.8515	14.4708	13.0632
385.855	1.05962	0.912184	1.01756	0.841309	0.702272	0.65228	0.817267	0.695584	0.693406	0.615363	0.647062	0.466801	0.333597	0.564838	0.559186	0.595932	0.609421	0.600407	0.782742	0.4364	0.69571	1.43715	3.23123	8.49068	22.955	59.1711	86.6816	58.1258	25.2621	17.8746	18.3564	19.2901	18.7542	17.8912	17.2505	17.9189	18.175	14.872	14.379	12.889	14.2709
386.364	1.18244	0.790307	0.713443	0.874683	0.734693	0.682393	0.668875	0.375399	0.722278	0.68124	0.573066	0.581371	0.540116	0.361785	0.358164	0.712508	0.242878	0.470026	0.367004	0.772989	0.643658	1.13565	3.26896	8.65873	23.4146	60.8536	89.677	60.01	25.2784	18.7026	17.8855	17.6131	18.809	17.437	18.6371	17.7059	16.9429	15.7841	14.4931	13.9121	14.3155
386.872	1.01002	0.905715	0.71098	0.653747	0.767021	0.71242	0.550641	0.633097	0.688489	0.814665	0.499701	0.308994	0.496848	0.520774	0.594879	0.394471	0.4034	0.59615	0.548606	0.818465	0.888141	1.37775	3.60318	8.7776	24.466	60.4443	92.5664	61.6309	25.2992	18.9162	18.9737	18.5603	18.3754	17.6997	17.3345	16.689	16.1873	15.5691	14.028	14.9305	14.3624
387.381	1.00436	0.509055	0.893043	0.90289	0.658712	0.450815	0.345823	0.543699	0.466792	0.438802	0.63887	0.307261	0.576405	0.358514	0.354926	0.274581	0.361024	-0.0846866	0.227304	0.383	0.44158	1.3211	3.33757	9.12288	24.5735	63.571	92.5017	60.8697	26.0712	16.3205	18.5242	19.1638	18.5168	18.4355	17.7845	17.034	18.022	14.6039	14.2795	14.8468	13.4192
387.889	0.706895	0.778178	0.924334	0.861259	0.757866	0.607928	0.458164	0.483373	0.618429	0.503089	0.670072	0.572449	0.450008	0.633302	0.352667	0.428739	0.27901	0.462813	0.451715	0.190282	0.731284	1.40993	4.09664	9.50582	25.7305	63.4617	94.7728	62.1338	25.1575	18.7454	19.0313	18.3974	19.5527	18.8288	17.4675	15.9813	17.2186	15.5419	14.4347	12.2936	12.4767
388.398	1.23953	0.927872	0.844977	0.534862	0.616127	0.763023	0.682873	0.565055	0.553045	0.466562	0.490596	0.568807	0.691042	0.353966	0.545103	0.154913	0.356444	0.376256	0.448841	0.898087	1.11417	1.93236	4.02212	9.25059	23.2952	66.7241	94.9176	62.6615	26.2181	18.7353	18.9102	19.0372	18.6439	17.5675	17.8291	16.8901	16.5767	15.9157	14.9948	13.8732	15.0471
388.906	0.862123	0.8067	0.912583	1.20461	0.680211	0.726558	0.70678	0.589517	0.610567	0.331129	0.487461	0.79124	0.646236	0.42986	0.735055	0.346327	0.590277	0.540007	0.668959	0.422691	0.673855	1.63201	4.33346	9.72362	26.2197	65.6177	97.4812	64.9614	26.367	17.3673	17.3311	17.7008	16.966	15.7538	17.648	17.5711	16.8486	15.6574	12.4698	13.7846	14.1047
389.414	1.22311	0.915587	0.507523	0.738892	0.810625	0.533318	0.421144	0.446059	0.818583	0.657692	0.414943	0.374183	0.561558	0.582132	0.768408	0.535017	0.390805	0.61879	0.442898	0.792912	0.956013	1.62075	3.68196	9.32028	24.9898	65.9371	99.3178	65.0195	26.9707	16.6547	17.88	18.1532	17.623	17.46	16.9932	16.6665	16.4323	16.0937	14.6355	14.8088	12.5133
389.922	0.76918	0.681851	1.04389	0.733685	0.637223	0.591862	0.585448	0.304505	0.331147	0.359182	0.446354	0.408702	0.438115	0.423889	0.762994	0.379462	0.426856	0.532506	0.219889	0.509445	0.949277	2.13	4.51067	9.82706	26.9446	65.0893	96.3712	63.5565	26.0527	17.6613	18.6943	17.7401	17.7353	17.4613	16.9397	16.1955	16.6145	15.5171	14.3726	14.3625	12.1469
390.43	0.967518	0.943042	0.716903	0.626234	0.601152	0.434279	0.38866	0.90968	0.419691	0.422706	0.307717	0.29599	0.436276	0.537231	0.341906	-0.0755739	0.386423	0.20395	0.481725	0.830139	0.898029	2.3096	4.91727	10.7359	26.4072	66.3424	96.1127	64.7908	25.9434	16.0416	18.1201	18.0632	17.7198	16.9549	17.0004	16.9726	16.248	14.837	14.3123	14.0468	14.312
390.938	1.08444	1.16506	0.892823	1.17852	0.964949	0.67992	0.940408	0.604216	0.746683	0.518334	0.715359	0.774108	0.671758	0.611713	0.605591	0.715304	0.577496	0.365756	0.829001	0.964923	1.27144	2.34804	4.19253	10.8383	27.1084	67.2381	97.4542	63.7542	26.4152	17.363	18.602	18.5059	19.2967	18.1253	16.8064	16.8398	16.4098	16.5439	15.8439	13.3164	13.8912
391.446	0.961767	0.974933	0.890802	0.657096	0.697175	0.400861	0.496736	0.630251	0.476795	0.614129	0.169938	0.514904	0.433683	0.801056	0.755275	0.187812	0.499363	0.527119	0.478861	0.825205	1.12761	2.15531	4.88804	11.0026	27.1877	66.6118	97.6204	65.3506	26.5098	18.4892	17.9577	17.5606	17.9071	17.1616	17.6198	16.6617	15.5614	14.9781	15.0967	14.0479	12.2076
391.954	0.839804	0.860656	0.320025	0.828298	0.695732	0.55389	0.385551	0.437528	0.713713	0.74188	0.814014	0.330325	0.354097	0.380666	0.226114	0	0.536663	0.202318	0.47787	0.686248	1.12528	2.29112	4.69031	10.8385	28.488	67.089	97.9974	65.4139	26.4036	17.1292	17.1556	18.5949	19.2132	17.0647	17.2565	17.1861	15.382	16.6248	13.8823	12.1609	12.9152
392.462	0.716041	0.856123	0.636679	0.446298	0.790934	0.520363	0.520491	0.462425	0.41414	0.449201	0.269909	0.146038	0.743601	0.265062	0.299897	0.372872	0.457574	0.402506	0.561781	0.227544	1.25927	2.8837	5.22548	11.4377	27.64	67.9122	99.4971	65.1681	26.7755	17.0916	18.587	18.4409	17.4273	17.2801	16.2553	16.6091	16.692	16.3097	12.8676	13.189	12.4827
392.969	1.38449	0.740275	0.738622	0.819309	0.950346	0.791382	0.653771	0.568024	0.558891	0.638113	0.536787	0.32674	0.27242	0.715416	0.633703	0.630323	0.189586	0.480295	0.515656	0.724054	1.48409	2.49751	5.79927	11.9328	29.3819	70.3857	94.5476	63.6731	26.2695	17.78	17.5639	17.78	17.9071	16.9403	16.4874	16.6541	14.7055	15.2375	13.0295	13.1149	11.416
393.477	0.791805	0.222271	1.12647	1.02501	0.754362	0.944371	0.627062	0.622649	0.471045	0.734452	0.671553	0.581364	0.662153	0.452225	0.783474	0.593749	0.49334	0.600878	0.645116	0.76996	1.39251	3.51799	5.57202	12.5027	28.99	70.0706	100.551	65.5942	26.19	16.225	18.5524	17.293	17.7489	17.1369	16.5013	16.3224	16.5395	16.8358	13.8214	12.708	13.4206
393.984	1.18921	1.11276	0.845925	0.718412	0.853837	0.884562	0.518664	0.650543	0.766417	0.447624	0.537922	0.545718	0.584993	0.60373	0.3362	0.371563	0.56996	0.240655	0.430622	0.906982	0.88304	3.29071	5.9975	12.5653	29.444	69.4559	101.683	65.8248	24.3392	16.7171	17.7635	17.2032	16.1505	16.9761	16.587	15.2351	16.0498	13.9846	14.308	13.3938	13.256
394.491	0.905479	0.515729	0.630094	0.781438	0.489221	0.514982	0.515108	0.592243	0.497683	0.285785	0.567624	0.252923	0.658446	0.149898	0.185497	0.332114	0.490579	0.358508	0.342136	0.855726	1.47703	3.22212	5.77169	11.9688	30.3474	70.4236	101.271	64.0055	25.2849	16.3423	16.7812	18.1392	17.3621	16.4971	17.1812	14.9931	15.0703	13.138	12.6569	12.3875	11.0912
394.999	0.781731	0.731477	0.973124	0.404786	0.550478	0.661672	0.726751	0.614727	0.40692	0.44137	0.629858	0.681586	0.461456	0.446471	0.442003	0.51292	0.636929	0.751428	0.934133	1.29675	1.74141	3.42753	5.86787	12.574	29.4899	68.8092	100.828	64.032	25.5556	17.4137	17.2483	16.9629	17.4089	16.079	15.9081	16.3196	15.1062	14.8327	13.4143	13.6194	13.6079
395.506	0.701349	1.09377	0.450389	0.403515	0.516471	0.539668	0.268322	0.612797	0.376668	0.25142	0.36351	0.357603	0.115002	0.44507	0.110154	0.182611	0.261442	0.118274	0.0846546	0.891503	1.87299	3.46233	5.02687	12.6722	30.2177	69.4229	98.819	65.0399	24.0239	16.3803	17.3539	16.8547	16.6146	15.55	16.1129	16.8129	14.4134	13.8202	12.911	12.8361	11.6018
396.013	0.466107	0.908631	0.448984	0.536341	0.547038	0.388544	0.427976	0.531204	0.375493	0.344623	0.395319	0.356487	0.496786	0.295787	0	-0.0728163	0.372323	0	0.464147	0.755413	1.63944	2.95196	6.28676	11.9004	31.2593	69.9416	99.8229	64.9333	26.6931	16.0725	16.8752	17.1305	15.9388	16.1573	15.1103	15.064	14.6544	13.7031	12.6409	12.4679	10.4091
396.52	0.891149	0.97888	0.654574	0.267503	0.577775	0.387577	0.320183	0.264941	0.144061	0.21876	0.26289	0.1778	-0.0381192	0.147526	0	0.108953	0.148558	0.313631	0.294631	0.664882	1.54451	3.30703	6.49832	13.2404	31.3628	71.6011	100.603	62.8483	26.0294	15.5202	16.5685	17.3608	16.8044	16.5334	15.136	15.1619	13.5483	14.9989	12.3802	13.6642	11.0044
397.027	0.850164	0.614712	0.652854	0.900451	0.768342	0.683912	0.665295	0.369943	0.344838	0.43637	0.491624	0.531999	0.570286	0.367845	0.327747	0	0.37042	0.508311	0.335837	1.10522	2.03883	3.34353	6.02802	13.4333	33.2241	72.0987	99.7324	64.8893	24.2733	16.5012	16.3138	16.2262	15.8009	16.6086	14.8436	15.5271	14.3661	13.0435	12.8812	11.9962	11.7721
397.533	0.538285	0.431726	0.376062	0.464546	0.382234	0.325439	0.264776	0.552116	0.285915	0.186073	0.163048	0.176439	0.4161	0	0.0724654	-0.0360395	0.0368552	0.272326	0.501215	0.65979	1.66792	4.0909	6.26818	13.6374	32.247	73.8731	100.25	65.1347	26.3734	15.1981	15.7062	15.5484	15.9458	14.4592	14.5802	14.5756	14.0814	12.5378	11.527	11.7733	10.9201
398.04	0.726923	0.501194	0.612336	0.792433	0.697302	0.529907	0.368856	0.470906	0.569008	0.432026	0.551627	0.491589	0.526968	0.364183	0.504754	0.358615	0.293386	0.154846	0.49874	1.44437	2.33253	3.9365	6.59622	14.6521	32.8933	72.3315	99.4782	63.9584	24.1791	16.3369	15.7855	16.1186	16.0906	14.5053	14.6958	15.2389	12.6741	13.7162	13.0548	12.3615	11.392
398.546	1.29638	1.07033	1.05099	0.394866	0.694926	0.792152	0.551399	0.625735	0.595422	0.768846	0.388057	0.594895	0.262586	0.399236	0.431172	0.571829	0.804062	0.655855	0.621301	1.70117	2.90572	4.05683	7.33397	15.0065	33.5394	73.7992	102.451	66.5797	24.9783	15.3235	17.1382	15.6339	15.9801	17.2651	14.7704	15.2536	14.5255	13.7422	12.1831	12.8025	11.5278
399.053	1.13966	0.817572	0.675567	0.885188	0.692376	0.789245	0.497054	0.597462	0.762733	0.428974	0.741046	0.45325	0.672743	0.506254	0.429589	0.498514	0.43697	0.538133	1.15551	1.52109	3.20684	4.61936	6.4605	14.8619	33.683	74.607	100.609	65.0152	26.009	15.6691	16.0892	17.5035	15.4776	15.2775	15.0266	14.5339	13.843	15.7926	12.6629	13.1566	9.91932
399.559	0.453202	0.671439	0.402971	0.391118	0.469316	0.63933	0.520157	0.284073	0.19659	0.365543	0.28828	0.41594	0.260094	0.395447	0.21354	0.0708002	0.217208	0.152854	0.369242	1.25297	2.43535	4.4599	6.95429	15.3536	33.8837	74.6625	102.254	65.0103	24.7412	14.529	15.8404	15.9112	15.7732	14.5506	15.4944	13.1295	13.9011	11.8832	12.6634	12.8405	11.3319
400.066	1.16468	1.16011	0.668123	0.74574	0.466873	0.751639	0.620939	0.359665	0.726391	0.424247	0.573558	0.82755	0.702293	0.536438	0.566474	0.493021	0.468168	0.380146	0.775453	1.76221	3.12745	4.52453	7.71124	16.3805	33.7513	74.3628	100.543	65.0449	25.095	16.0924	15.0906	15.9342	15.1425	14.0711	15.0453	14.8332	14.8659	12.9677	14.1536	11.9803	12.8219
400.572	0.750875	1.05391	0.634269	0.939619	0.839779	0.693332	0.491231	0.462101	0.390858	0.423948	0.413945	0.413483	0.517114	0.643272	0.353797	0.35191	0.431851	0.68378	0.938045	1.67507	2.509	4.03848	8.32227	17.7847	35.4402	75.6873	103.869	64.4865	24.3539	15.4855	16.1059	15.7114	14.3642	15.1561	14.9733	14.5604	14.3026	13.0302	12.2183	12.6061	10.491
401.078	0.86232	0.631475	0.533388	0.517698	0.496963	0.432737	0.464737	0.461466	0.418201	0.453606	0.34978	0.447325	0.55329	0.499636	0.31798	0.386569	0.503134	0.189678	0.733114	1.75855	3.56053	5.26035	7.7392	16.965	36.3125	74.9624	102.279	63.7931	25.091	15.3155	14.5983	15.5313	14.3993	14.0994	14.0948	14.9334	14.421	12.0828	12.2015	12.7471	11.9365
401.584	0.708747	0.94242	0.597026	0.740427	0.988898	0.918502	0.719267	0.739712	0.665737	0.511486	0.790933	0.684711	0.477092	0.532616	0.456981	0.664333	0.67937	0.641643	0.891495	1.70698	3.49878	4.66675	7.61255	18.1979	38.136	80.1879	101.717	66.4332	25.2995	15.7312	15.2889	15.9784	15.2525	14.7725	14.6332	14.923	14.348	12.5908	13.2434	11.9737	12.5596
402.09	0.965204	0.659998	0.52814	0.640756	0.307546	0.54274	0.664682	0.406156	0.662538	0.4192	0.283368	0.306639	0.438277	0.318034	0.314851	0.382766	0.355845	0.187812	0.766228	1.95359	2.69853	4.73114	8.22907	18.1104	37.8659	77.3431	103.467	67.7726	25.6071	15.5084	14.759	15.5354	14.9081	14.9294	14.0775	14.2028	14.2791	12.0347	12.1547	11.5242	11.1388
402.596	1.07277	0.726894	0.756518	0.574642	0.398397	0.398501	0.484013	0.404721	0.30259	0.328208	0.439237	0.305556	0.36394	0.528183	0.313739	0.520109	0.319129	0.524014	1.00463	1.86205	2.94922	5.01718	9.28465	17.9156	37.9917	79.1267	105.824	64.3195	25.2315	14.8178	15.4144	16.94	14.3152	14.0817	13.9673	13.9587	12.9351	11.9216	11.1632	11.171	11.0147
403.101	0.921386	0.896639	0.950347	0.986006	0.519056	0.879135	0.913689	0.680444	0.383692	0.594537	0.656421	0.541204	0.688932	0.526232	0.65989	0.587279	0.741883	0.633953	1.20111	2.57195	3.54327	4.61082	8.64518	17.7626	40.826	77.8752	108.546	68.1985	25.8958	15.2016	15.3574	14.8002	14.8544	15.048	14.1566	15.7099	14.2439	13.7049	13.3755	12.4528	11.4805
403.607	0.587149	0.412052	0.489443	0.380037	0.334414	0.423557	0.303252	0.276025	0.272886	0.207192	0.373483	0.538875	0.180518	-0.0698623	0.0691632	0.206383	0	0.259916	0.797291	2.14106	3.3129	4.7626	9.46878	19.5023	39.706	81.0567	104.935	65.6733	23.0032	14.4085	14.2886	15.874	14.3617	14.4763	12.1763	13.5909	13.3046	11.2667	11.5808	10.6943	10.5906
404.112	0.804122	0.684025	0.747498	0.630878	0.363366	0.703124	0.40273	0.64983	0.353343	0.23585	0.217	0.369004	0.359601	0.104377	0.103333	0.376865	0.105108	0.369833	1.19118	2.34163	3.514	5.00009	9.68837	19.8986	40.1895	80.3022	106.988	66.0021	24.5551	14.3029	15.2306	14.8324	14.5182	13.6333	14.6969	14.0477	12.31	12.0583	12.3999	10.1115	11.7206
404.618	0.911247	1.09141	0.6482	0.629133	0.634131	0.673132	0.627525	0.473562	0.514995	0.411596	0.618284	0.635608	0.57377	0.416354	0.30914	0.580817	0.593964	0.885144	1.34627	2.50195	3.63249	5.36982	9.44782	19.8436	41.1869	83.7024	107.528	65.3219	24.1126	14.0706	14.6407	14.1237	14.3183	14.3229	14.5966	13.7541	13.7518	13.4846	13.0126	11.3151	11.7716
405.123	0.872724	0.850645	0.969995	0.878699	0.813379	0.699517	0.751244	0.671361	0.757142	0.557271	0.555137	0.767596	0.679736	0.588436	0.651082	0.511271	0.627412	0.846252	1.6591	2.82882	3.75178	6.16491	10.4063	20.7821	42.8332	85.1388	105.957	64.6707	26.3909	14.6141	14.904	15.8323	15.6119	14.0657	14.4432	13.8486	13.3176	13.1753	11.4756	11.3651	11.244
405.628	0.54484	1.05362	0.678235	0.815019	0.902741	0.726681	0.600321	0.596096	0.378146	0.527348	0.708545	0.800071	0.536032	0.518626	0.205374	0.714976	0.348171	0.845303	1.53887	2.82565	3.87533	5.86071	10.4799	22.0856	43.9323	83.5392	109.957	68.7904	24.4484	14.9339	16.1776	15.1492	15.064	14.496	14.3082	13.262	13.5701	13.0912	11.3194	11.429	11.065
406.134	0.470979	0.542402	0.418778	0.625323	0.450208	0.6133	0.299388	0.445921	0.538818	0.584434	0.0921809	0.332505	0.285147	0.448318	0.409691	0.543341	0.104182	0.659838	1.49555	2.52824	3.82287	5.80326	10.9203	22.0287	44.6244	85.2957	108.887	68.8831	24.6646	15.2307	15.5914	14.906	13.3851	14.3474	14.5083	13.7341	12.8017	12.0903	10.8615	10.3285	10.4556
406.639	0.575824	0.370429	0.352002	0.55906	0.417409	0.498465	0.322187	0.442965	0.294385	0.522504	0.335756	0.13212	0.0354071	-0.0342574	0.135658	0.26987	0.482962	0.728293	2.11116	2.71734	3.79753	5.59647	11.0167	22.0099	44.0339	84.0065	111.422	66.6845	25.1946	14.0354	14.4555	15.1115	14.0847	13.7551	13.2944	12.5743	12.2532	12.6278	11.9963	10.716	11.5404
407.144	0.930493	0.971137	0.700076	0.926568	0.859808	0.743526	0.517551	0.53838	0.558872	0.606186	0.576707	0.492686	0.387305	0.54506	0.640782	0.570273	0.480267	0.688018	2.48816	2.94783	3.98614	5.85815	12.1725	23.2788	46.0069	84.5539	108.426	68.6665	25.1459	14.4775	14.6193	14.4725	15.7308	14.6122	14.2732	13.2544	13.4363	13.2398	12.9882	12.848	11.476
407.649	1.21333	1.2355	0.761541	0.923925	0.709536	0.686486	0.73725	0.902876	0.875723	0.834727	0.75666	0.753297	0.491528	0.509537	0.605325	0.635546	0.684139	1.19157	2.86873	3.2252	4.39316	6.75939	11.803	23.9693	45.4165	85.2416	111.604	68.072	24.845	14.1532	13.8951	14.6826	14.7479	14.1871	14.8741	13.9023	12.2814	11.9091	11.7545	12.2838	12.0971
408.153	0.533571	0.366131	0.56932	0.491176	0.736724	0.410568	0.391936	0.437825	0.343873	0.430368	0.452537	0.326468	-0.0349963	0.270879	0.134084	0.200054	0.272776	1.18774	1.97074	2.64512	3.92029	6.61289	11.3896	23.5989	46.7685	88.5448	110.902	67.4559	24.1255	15.0012	14.385	14.5352	13.7655	14.5237	13.6634	13.6091	13.0275	12.4813	10.8047	10.5166	10.1029
408.658	0.850266	0.795606	0.724526	0.397469	0.675049	0.545213	0.58553	0.460282	0.395174	0.200027	0.450709	0.162575	0.453115	0.303509	0.300471	0.265661	0.577308	1.00371	2.03975	2.91814	3.6137	6.62761	12.4654	24.422	46.5796	89.8218	110.497	68.4586	24.9382	14.7064	13.2137	14.6761	14.1755	12.7793	13.0292	13.8636	12.7141	11.4851	11.0405	11.8208	10.7924
409.163	1.1286	0.891041	0.878075	0.608747	0.67202	0.597043	0.534328	0.651151	0.472081	0.512048	0.418775	0.550274	0.346986	0.402862	0.498539	0.561997	0.574718	1.42744	2.6053	3.55062	4.34179	6.5154	12.575	25.2683	48.4334	89.2519	110.086	68.2389	24.2373	13.8478	13.2026	12.7716	13.0818	13.534	12.9707	13.1236	11.8782	11.6353	12.0345	10.4271	10.0169
409.667	0.736632	0.623631	0.592608	0.423814	0.552139	0.539826	0.628057	0.527692	0.443439	0.282929	0.327254	0.321937	0.241574	0.13356	0.495837	0.361674	0.53798	1.24224	2.6674	2.84918	3.78362	6.193	12.3423	25.2141	47.9658	88.8928	109.828	66.2149	24.4214	14.2365	13.754	13.3943	13.5232	13.4068	12.0404	12.072	12.7176	12.6425	11.0006	10.4447	9.1592
410.172	0.837773	0.947232	0.713881	0.813384	0.722968	0.537202	0.480773	0.692214	0.259579	0.675731	0.592116	0.608707	0.4808	0.332277	0.263161	0.425356	0.936889	1.16556	2.91988	2.95514	4.42006	7.06081	12.8555	25.1738	48.1818	90.154	109.926	67.1061	23.4956	14.7211	13.9733	14.4605	13.3555	13.2345	12.4383	12.7452	12.2061	12.1817	11.1537	12.0157	10.5538
410.676	0.869419	0.943691	0.834902	0.720305	0.576213	0.454915	0.455027	0.332923	0.646521	0.476854	0.412932	0.223422	0.307931	0.165517	0.393267	0.228182	0.733376	1.16121	2.56895	3.06345	4.03658	7.23773	12.8074	27.1697	49.1001	88.4593	109.515	67.6754	24.2566	12.873	13.0184	13.3284	13.8134	11.4769	12.0508	11.7862	12.4805	11.4067	10.5633	10.1348	10.6737
411.18	1.03929	0.810399	0.954906	0.568049	0.803596	0.693077	0.691844	0.663286	0.721319	0.58679	0.558253	0.635895	0.306747	0.527619	0.652924	0.61697	0.863384	1.61243	2.86014	2.9724	4.50846	7.00737	12.6363	25.963	49.0328	88.2421	112.898	64.9215	23.5403	13.9685	13.4889	14.0582	13.2039	12.9216	12.7972	12.7697	12.4963	11.561	10.5227	11.1932	10.9501
411.684	0.828083	0.613422	0.674945	0.446653	0.714606	0.504439	0.570254	0.471867	0.359207	0.139149	0.438951	0.285	0.373402	0.131373	0.325147	0.355754	0.661466	1.8154	3.03603	2.84201	4.32848	6.69675	14.0422	27.81	50.4497	89.4378	108.488	67.272	23.2239	12.9543	13.1989	12.932	13.0499	12.9755	11.5613	12.8991	11.8744	11.975	10.5483	9.98227	10.985
412.188	1.10003	0.900653	0.886415	0.593339	0.825882	0.502577	0.639167	0.446619	0.613509	0.47136	0.845505	0.441696	0.608766	0.392665	0.323946	0.805546	1.21919	1.84348	3.24888	3.46075	4.63493	7.918	13.4662	26.33	49.3386	88.3756	107.134	66.5117	23.1381	13.8154	13.5259	13.078	13.6543	12.1361	11.6872	11.8906	12.4632	11.6686	10.7806	10.4536	12.0467
412.692	0.822456	1.12231	0.487533	0.621065	0.70975	0.79107	0.471983	0.562393	0.586115	0.691017	0.668484	0.629029	0.168575	0.163101	0.5167	0.738794	1.01831	1.94176	2.97817	3.05792	4.62049	7.8132	13.786	26.248	49.225	88.7084	107.71	64.2205	22.846	12.9116	13.4838	12.989	13.0613	12.8347	12.603	12.2727	10.6585	11.5015	11.1526	9.84206	10.0469
413.196	0.751657	1.02303	0.759486	0.530745	0.76423	0.446929	0.588208	0.537343	0.584357	0.606271	0.521592	0.407643	0.470594	0.260179	0.289772	0.704553	1.08075	2.52363	2.93212	3.2051	5.12738	7.3104	14.2255	28.3434	52.2745	89.8167	107.098	65.8936	22.9091	13.4149	13.6767	12.613	12.5731	12.9536	12.1185	11.9374	11.3182	11.6625	10.3778	9.88469	9.39073
413.7	0.647332	0.637598	0.696762	0.676267	0.366928	0.52432	0.492706	0.349455	0.32936	0.137401	0.317854	0.187614	0.134077	0.324309	0.256851	0.319351	1.14303	1.93049	2.77583	3.11813	4.11434	7.88736	13.8259	28.0228	50.5334	91.4182	108.441	63.8901	22.8009	12.4313	11.6833	12.9136	11.8909	12.5511	12.1958	10.9515	11.4745	11.6297	10.0799	9.20936	9.67647
414.204	1.08672	0.603759	0.905881	0.644772	0.675215	0.444231	0.561271	0.487656	0.378802	0.438263	0.345629	0.374014	0.334109	0.387912	0.608048	0.381982	1.13933	2.40531	2.98821	2.9138	4.85753	7.22656	13.821	26.8917	52.2371	90.078	104.321	65.5801	21.9856	12.8401	11.5527	12.6326	12.398	11.5201	11.7678	11.8654	11.0624	10.6854	9.44444	9.39473	8.71178
414.707	0.710411	0.633087	0.691832	0.700677	0.784715	0.650763	0.48922	0.323851	0.729528	0.682146	0.516445	0.589907	0.532514	0.45082	0.414429	0.792728	1.55649	2.49873	2.93994	3.09607	4.91814	7.91067	14.839	28.6218	51.8774	89.4507	105.021	64.4457	23.0307	12.2539	12.4325	12.1072	12.1526	13.1373	11.3353	10.815	10.7707	10.9668	9.67493	9.00133	10.0729
415.211	0.875707	0.819411	0.628909	0.668544	0.641767	0.310999	0.626244	0.529713	0.425783	0.543329	0.428488	0.370942	0.397638	0.416787	0.507835	0.252563	1.22683	2.28332	2.78072	2.88986	4.62019	8.30924	14.6951	27.2265	49.9563	88.1826	105.902	63.6203	22.3242	12.1557	12.7002	11.2	12.1978	11.8907	11.1756	10.7676	10.8476	9.7627	10.2969	10.1	9.33453
415.714	1.07229	0.877941	0.744881	0.751889	0.721774	0.644609	0.599973	0.412443	0.498365	0.405418	0.738923	0.676591	0.428577	0.637939	0.505244	0.659595	1.67025	2.81416	2.25691	3.10513	4.9895	8.26684	15.3668	27.3245	50.8774	87.8913	104.958	63.0878	21.4355	12.0937	12.6812	11.8511	11.6462	11.4186	10.8448	11.2981	10.5455	10.4158	10.2444	9.05774	9.2869
416.217	0.467573	0.843777	0.504839	0.345875	0.5257	0.565374	0.459987	0.456749	0.422205	0.377134	0.368236	0.275869	0.328581	0.381493	0.472095	0.438271	1.76075	2.66965	2.53967	2.67454	5.24704	7.77082	14.8458	29.2016	51.2946	88.8246	103.763	62.1324	20.5493	11.6121	11.3615	11.8588	11.5588	10.9706	11.9006	11.3773	9.83443	10.4449	8.89292	8.39293	8.95011
416.721	0.967632	0.78054	0.682375	0.54712	0.884557	0.513493	0.574443	0.730111	0.545869	0.511344	0.565984	0.551219	0.262617	0.698747	0.691754	1.0321	1.82306	2.83595	2.68227	3.35912	5.28123	8.54377	14.9884	28.663	51.4415	85.2277	100.566	60.1277	21.1729	12.0864	11.7155	11.5186	10.9632	11.1651	12.7075	10.4339	10.9919	10.6896	10.3982	9.30105	9.70594
417.224	0.632226	0.871806	0.621328	0.0861502	0.248099	0.230438	0.34372	0.409561	0.395906	0.134195	0.0846646	0.244314	0.196422	0.285066	0.250857	0.343088	1.56289	2.22213	2.56647	2.81696	5.03266	8.79266	15.0643	28.8588	51.5727	86.8441	100.731	59.0954	20.7301	11.6133	10.956	11.487	10.6902	10.7259	10.0619	9.35897	9.79821	9.70847	8.86017	8.99445	9.52687
417.727	0.629059	0.588619	0.677093	0.40002	0.493712	0.407615	0.547196	0.430148	0.443163	0.240341	0.505443	0.273476	0.456023	0.315154	0.4368	0.962041	1.68201	2.881	2.33781	3.06799	5.08508	8.67119	14.8723	29.7676	51.6242	86.7616	102.504	58.5117	21.6044	10.7673	10.5845	10.9163	10.5883	10.3164	11.0397	10.6424	9.6882	9.78611	9.73002	8.66972	8.34165
418.23	0.824281	0.863846	0.703606	0.512182	0.792131	0.58352	0.613047	0.653823	0.612956	0.505285	0.475386	0.544688	0.551449	0.721852	0.528203	0.834437	2.21232	2.30192	2.75794	3.16844	5.10268	9.02079	14.8881	28.673	52.7603	86.3243	97.6636	59.0879	19.6938	11.7688	11.6668	11.1034	11.2667	10.5268	10.509	11.1743	9.40536	9.99709	8.71425	9.60861	8.60918
418.733	0.98608	0.953445	0.672205	0.765898	0.680761	0.657592	0.611152	0.359615	0.635504	0.556747	0.613303	0.452503	0.679097	0.657045	0.65047	1.07833	2.55206	2.72717	2.96365	2.89543	5.08691	8.33957	15.4203	28.2746	50.6748	86.2519	97.56	56.1313	20.3929	11.6455	11.496	10.6522	11.5198	11.6042	10.3153	10.0488	8.83186	10.4676	9.46529	9.5789	9.03429
419.235	0.655198	0.613078	0.524322	0.508899	0.569935	0.630195	0.270719	0.560028	0.316694	0.290658	0.222277	0.390864	0.322303	0.498939	0.679175	1.01333	2.38655	2.41976	2.49114	2.92326	4.99315	8.65653	15.6379	27.8716	50.1229	84.1043	97.9071	57.0015	19.7779	10.1776	11.1892	10.2013	9.90278	10.1073	10.0668	10.6448	8.56129	9.18334	9.23992	8.44011	7.5035
419.738	0.750763	0.397065	0.551457	0.647917	0.621966	0.477223	0.539487	0.401767	0.21846	0.368596	0.332214	0.359497	0.38537	0.621427	0.553687	1.22385	1.9712	2.4771	2.41125	2.87539	4.70727	8.66351	16.3856	29.3867	51.4314	84.9213	95.4277	56.1074	19.1616	10.5293	10.6138	10.4405	10.9634	9.11889	10.2439	9.63708	9.3114	9.337	7.98338	8.20291	7.40171
420.241	0.423408	0.548569	0.4344	0.562163	0.620593	0.426046	0.336435	0.267254	0.290637	0.315242	0.441975	0.239136	0.320433	0.248022	0.644543	1.31274	1.96685	2.17503	2.19364	2.60822	5.15511	8.2255	15.509	28.1321	51.9275	83.4237	95.4136	54.5689	18.952	10.7644	10.6793	10.2339	9.84533	9.99864	9.74221	8.98993	9.41073	7.94999	7.51608	7.77213	6.78857
420.743	0.683505	0.639565	0.66563	0.702229	0.701067	0.70125	0.313794	0.40061	0.508271	0.472544	0.303653	0.597437	0.256173	0.588655	0.582764	1.83049	2.27751	2.60169	2.40431	3.50011	4.96083	9.17134	15.6513	28.7267	50.5599	83.0979	92.6003	55.2591	19.1482	9.8105	10.4943	10.227	9.17327	10.0419	9.25684	10.0073	9.16479	8.87564	7.31842	6.87335	7.67859
421.245	0.585002	0.638627	0.28898	0.504864	0.565416	0.350111	0.290953	0.311129	0.386686	0.288353	0.110257	0.178968	0.319747	0.247491	0.551283	1.82781	2.49224	2.17038	2.61261	3.19753	5.37271	9.15788	16.162	30.2165	50.7899	80.9381	93.1703	52.4353	17.659	10.4406	10.8785	10.0288	9.72933	9.97724	9.50887	9.53845	8.55321	8.1189	8.07691	7.41233	6.55072
421.748	0.42153	0.697841	0.720789	0.419752	0.295489	0.349306	0.513579	0.399103	0.31346	0.28769	0.220007	0.178557	0.287111	0.154326	0.488902	1.55006	2.57975	2.26382	2.14869	3.15308	5.43639	9.44013	15.5543	29.2682	49.6111	80.7521	90.8825	52.8781	18.5347	9.77358	10.1447	9.8687	9.2808	9.15796	9.01001	8.95006	8.71257	8.28574	7.99439	7.46376	7.27835
422.25	0.420617	0.484403	0.431537	0.251306	0.375263	0.27386	0.512467	0.221243	0.216541	0.156582	0.082324	0.445425	0.286489	0.277186	0.884216	1.69834	2.57417	2.12796	2.31978	3.44237	4.74179	9.38185	15.9001	30.2723	50.7526	81.5341	88.9289	50.7559	18.079	9.75241	9.10601	9.71055	9.68594	9.23745	7.93278	7.96978	8.51506	8.69969	7.21127	7.85755	7.04026
422.752	0.742657	0.664701	0.689056	0.808119	0.668751	0.596299	0.533662	0.485747	0.720337	0.52088	0.657255	0.592693	0.730651	0.614717	0.912849	2.11862	2.72369	2.38501	2.77106	3.87865	5.79217	9.58931	16.2087	29.4118	50.3096	79.6113	89.8002	51.0936	17.7934	10.4583	9.70511	9.41785	9.28905	9.36738	9.71112	8.91253	8.26007	7.94312	7.51506	7.84159	7.91345
423.254	0.612385	0.603176	0.687805	0.472864	0.534029	0.396811	0.421715	0.528944	0.479352	0.285964	0.273359	0.473294	0.348807	0.27612	0.971937	1.96372	2.34801	2.34807	2.83605	3.68724	5.85722	9.49653	15.9146	28.9027	50.2936	80.4962	87.3816	49.0408	17.3471	9.20361	9.73152	9.99113	8.98977	8.0146	8.00766	8.78373	8.06712	7.9287	8.2007	7.41897	7.38232
423.756	0.868834	0.75276	0.34335	0.610959	0.506513	0.495217	0.421038	0.440079	0.358937	0.31146	0.518548	0.383934	0.411564	0.520723	1.18265	2.08121	2.46762	2.11638	2.72663	3.97583	5.73463	9.85752	16.191	29.0838	49.9494	79.834	88.4837	48.6825	16.5338	9.1463	8.70474	9.15894	8.78737	8.39688	8.62597	8.15126	8.23183	7.48642	8.251	7.27114	7.66528
424.258	0.738582	0.540862	0.571063	0.498839	0.425652	0.444771	0.464392	0.307416	0.501469	0.336714	0.354059	0.442081	0.442303	0.489075	1.14993	2.07689	2.33937	2.37192	2.40701	4.00432	5.38389	9.31142	15.6301	29.8181	50.0711	76.8949	84.6193	46.8677	16.912	9.04241	9.4325	9.04944	8.95671	8.28087	8.71305	8.35874	7.97835	7.28717	7.15714	7.73075	7.35517
424.759	0.76875	0.479553	0.569622	0.387006	0.424578	0.591531	0.46322	0.45996	0.476384	0.232522	0.380333	0.440965	0.409674	0.487841	1.05647	2.40192	2.17995	2.07425	2.57492	4.25072	5.85851	9.77479	16.2669	29.2899	50.5068	78.0272	83.5942	48.8564	16.0053	8.63848	9.58374	9.52307	9.07444	8.11247	8.1675	7.6102	7.89927	7.57419	6.63366	7.98181	6.08938
425.261	0.702654	0.448284	0.369186	0.606398	0.555651	0.540672	0.439889	0.240236	0.285006	0.386418	0.135441	0.322442	0.345647	0.334423	1.26411	2.39499	2.4492	1.97131	3.15732	4.01923	5.84161	9.33581	16.9692	29.7699	49.1655	77.5754	83.6228	47.4866	16.0002	8.36022	9.0761	8.86556	8.53521	7.59882	7.93512	7.42086	8.4055	7.67415	7.05549	7.89134	6.73021
425.763	0.732226	0.387261	0.594456	0.57697	0.448363	0.489937	0.394625	0.348309	0.402457	0.308138	0.405014	0.525932	0.313212	0.484867	1.29004	2.38727	2.13614	2.09381	2.49005	3.53281	6.34534	9.15684	16.0557	30.2742	47.9644	75.5175	83.0844	46.3459	16.0304	8.75415	8.35095	8.6127	8.22877	8.6494	7.96159	7.89749	7.90969	7.64943	6.46762	6.58854	6.56268
426.264	0.508237	0.53501	0.451907	0.603095	0.473677	0.659937	0.546866	0.260648	0.496043	0.281829	0.188585	0.64137	0.343764	0.755912	1.43683	2.23307	2.34451	2.12127	2.65702	3.74295	5.99599	10.1392	16.3924	30.244	48.8605	77.0776	82.439	46.7548	15.505	9.07055	8.11531	8.41444	7.97846	8.3863	7.94381	7.32493	7.65819	7.08717	6.26522	6.70799	5.52944
426.765	0.824781	0.831125	0.507715	0.602288	0.709566	0.634645	0.458753	0.563982	0.306663	0.511732	0.564997	0.378484	0.374514	0.754901	2.00289	2.61663	2.49341	2.27892	3.20484	4.10085	6.69463	10.0143	16.9285	29.5307	49.1662	74.535	80.4915	46.4955	14.9137	8.42936	8.58119	8.58197	8.24573	8.08293	8.14058	7.8139	7.4728	6.77523	7.38307	5.89513	6.53927
427.267	0.601568	0.740652	0.422285	0.710429	0.655745	0.511615	0.370659	0.5196	0.376708	0.4086	0.375942	0.203408	0.436094	0.964419	2.05872	2.70064	2.42793	2.43473	3.06111	4.23787	6.3477	10.2172	16.7475	28.5414	49.5904	74.2422	79.4967	44.1665	15.9426	9.04104	8.52147	8.43167	8.73851	8.26182	7.86621	8.02015	6.99231	6.5811	6.68197	6.08441	7.54199
427.768	0.915949	0.679742	0.252754	0.763217	0.627984	0.461763	0.52201	0.496739	0.446252	0.382131	0.375027	0.49279	0.621476	0.992138	1.72631	2.36841	2.3312	2.52468	3.19091	4.66116	6.11007	9.23223	16.077	29.5512	48.5831	73.389	79.2652	44.3726	14.3621	8.10044	7.55142	7.92162	8.25602	7.22362	6.96944	8.38688	7.73096	6.80601	6.9772	6.2697	5.71508
428.269	0.881588	0.765991	0.503921	0.679304	0.730347	0.629902	0.498689	0.559768	0.421438	0.380931	0.534071	0.577932	0.650501	0.899112	2.22528	2.8922	2.41442	2.58047	3.42031	4.32235	6.27546	10.4917	16.1743	28.568	49.2039	73.978	76.8509	41.9669	14.9641	8.86585	8.81817	8.78402	8.0002	8.16751	7.51365	7.31548	7.4749	7.08485	7.5142	6.91491	6.12982
428.77	0.846908	0.733762	0.697261	0.757961	0.649645	0.844759	0.410412	0.643459	0.419854	0.708398	0.771493	0.403032	0.678916	1.16445	2.45339	2.73432	2.91648	2.63425	3.30524	4.05491	6.54608	10.0122	17.0332	27.8323	46.9643	72.995	75.0105	41.9649	14.6661	7.87879	7.92796	7.86707	7.97014	7.31832	7.43415	7.67156	7.2159	6.81896	6.99102	6.82269	5.74756
429.271	1.03227	0.90737	0.611907	0.83687	0.777436	0.649884	0.818574	0.598914	0.465225	0.504611	0.424484	0.6316	0.70783	1.54835	2.35823	2.96139	2.4887	2.84858	3.56802	4.86687	6.63815	9.87499	16.9131	29.3041	46.6892	70.6853	76.239	42.2381	13.8624	8.51884	8.24811	8.50664	8.22236	7.68237	8.28296	7.81446	7.54153	7.57573	6.53997	6.27551	7.30805
429.771	0.468336	0.350582	0.666285	0.404179	0.362124	0.45647	0.494525	0.597793	0.185742	0.352567	0.264806	0.487141	0.368611	1.33741	2.05959	2.34126	2.3344	2.46415	3.39175	4.78632	6.73554	9.96602	17.1744	28.587	46.8574	70.4422	73.2332	41.3453	13.5958	8.17268	7.8061	7.56685	7.70543	8.05139	6.63438	6.38168	6.78041	6.07305	5.72715	6.19783	5.57805
430.272	0.561611	0.525507	0.610335	0.45775	0.465263	0.408135	0.752013	0.469367	0.278418	0.301989	0.449856	0.42953	0.706012	1.33647	2.26397	2.36887	2.42249	2.68342	2.81319	4.53312	7.13323	9.74018	16.6867	29.045	48.0291	70.7252	73.8597	40.0773	13.6264	7.837	7.75803	8.0012	8.20124	7.3274	7.44571	7.08581	6.94795	5.65233	5.60008	6.32528	5.93147
430.773	0.530565	0.408847	0.582762	0.430949	0.568821	0.360224	0.300893	0.320116	0.324916	0.226558	0.502927	0.401011	0.675512	1.21803	2.08816	2.19404	1.70521	2.52631	2.54278	4.07029	6.40348	9.74302	16.838	28.5754	47.1669	68.4935	72.262	40.089	12.8286	7.88055	7.29126	6.68427	6.88193	7.76068	6.42763	6.6517	6.37559	6.9038	5.84794	5.86577	4.64648
431.273	0.998107	0.729643	0.526943	0.726787	0.620158	0.744015	0.558464	0.575861	0.672634	0.729579	0.555531	0.887418	1.25815	1.75172	2.55719	2.54355	2.27225	2.20918	3.52386	4.99558	6.61904	9.99242	16.6815	29.2565	45.8615	69.8175	71.8797	39.0971	13.502	7.66962	7.71299	7.33947	7.46991	7.66025	7.59634	6.92013	7.11799	7.43495	6.70569	6.52091	5.42953
431.774	0.498381	0.699513	0.443143	0.564517	0.412881	0.455394	0.343207	0.362091	0.440097	0.401984	0.132091	0.314466	0.674195	1.45285	2.93534	2.21896	2.09004	2.39531	3.24841	4.34742	6.06231	9.35982	16.659	28.4095	46.7834	67.7703	69.152	38.2325	13.4438	7.49456	7.19193	6.97845	7.55081	7.21961	6.466	5.98573	6.82176	5.64295	5.22216	5.72277	5.49356
432.274	0.590778	0.669178	0.580595	0.375678	0.489427	0.454587	0.44966	0.446496	0.254341	0.401271	0.263714	0.370983	0.856545	1.86465	2.46131	2.36075	2.02672	2.51691	3.37776	4.55315	6.74422	10.034	16.7389	28.3958	46.155	67.5398	68.0541	36.8142	12.9407	7.6046	6.58445	7.22896	6.99255	7.06363	6.60701	6.51832	6.52355	5.51436	5.82619	5.51564	4.98529
432.774	1.05494	0.812921	0.910424	0.749759	0.848252	0.54912	0.448705	0.551629	0.530675	0.65068	0.605253	0.683436	1.06841	2.18557	2.74848	2.47207	2.31983	2.95108	3.30318	4.82744	6.47524	10.9196	16.0483	29.3592	45.5851	67.1393	69.669	37.352	13.2719	7.21927	6.99437	7.60707	7.20425	7.38201	7.40442	7.48014	6.7381	6.27183	7.03777	5.83154	6.25391
433.274	0.898863	0.870081	0.826798	0.561734	0.641947	0.620099	0.68303	0.614639	0.460977	0.525003	0.657199	0.540491	0.88433	2.33081	2.54116	2.38234	2.49568	2.6344	3.56911	5.38976	7.12263	10.111	16.9768	28.4886	45.4651	66.5561	66.5299	37.9671	11.984	7.33469	7.49524	6.94406	7.28728	7.37433	7.34605	7.30992	6.61701	6.50173	5.50209	5.62911	5.82144
433.774	0.681798	0.579971	0.41334	0.64189	0.513484	0.405391	0.469516	0.572168	0.345683	0.574921	0.525684	0.568856	1.03665	2.12398	2.45318	2.03341	2.34679	2.79081	3.77059	4.43173	7.08527	10.0733	16.1747	27.8637	45.7849	64.97	67.5674	36.6925	11.624	6.71909	6.85907	6.68106	7.0147	6.65973	6.28124	6.22607	6.21681	5.55523	5.5013	5.75919	5.60766
434.274	1.08435	0.579794	0.468308	0.508008	0.487661	0.548303	0.533378	0.423699	0.391654	0.674701	0.499247	0.369644	0.609609	2.30028	2.45243	2.29415	1.98971	3.04074	3.50019	5.1038	7.44634	10.6136	16.0971	27.4537	43.4153	64.4003	65.7525	35.0664	12.297	6.88087	6.30672	6.54806	6.28868	6.32481	6.98828	5.95356	6.5	6.38065	5.3163	5.69201	5.46402
434.774	0.836129	0.724424	0.60578	0.614687	0.513102	0.500405	0.44784	0.465864	0.598738	0.549515	0.525293	0.795806	1.15775	2.09292	2.27626	1.79968	2.6122	3.1334	4.20512	5.24327	7.33415	10.3192	16.0537	27.989	44.8452	65.3246	63.2202	35.2816	12.3314	7.2463	7.31936	6.1961	6.60247	7.03505	6.47904	6.32964	5.87023	5.6692	5.37505	5.95109	5.81628
435.274	0.990104	0.69484	0.742809	0.640853	0.435756	0.571392	0.532678	0.655872	0.391141	0.474167	0.629801	0.624731	1.24806	2.2089	2.3909	2.14613	2.52095	3.13067	3.89894	4.92013	7.58169	10.8529	16.838	28.6573	44.8423	63.5838	63.1277	35.174	11.0886	6.50371	6.50981	6.58307	6.73226	5.88909	6.11937	5.9998	5.92205	6.19528	5.0042	5.88056	5.03165
435.773	0.803469	0.693985	0.467119	0.693403	0.409619	0.594468	0.46818	0.507147	0.436619	0.498509	0.550398	0.737409	1.48975	2.50034	2.67917	2.37522	2.48823	2.93921	3.25631	4.94942	7.86221	10.3337	15.8387	28.8405	42.3652	62.7012	61.3722	34.0185	10.9161	6.414	7.05066	5.92183	6.0922	5.17033	5.80878	5.77648	6.256	5.59836	5.60756	4.9597	5.02546
436.273	0.894497	0.63496	0.603373	0.346051	0.766594	0.522151	0.509784	0.400739	0.435801	0.597089	0.235443	0.537865	1.5173	2.78926	2.26721	1.85035	2.48356	3.08974	3.92035	5.22244	7.55815	10.0619	15.809	27.2235	41.9249	62.6931	61.1082	33.6484	11.8069	6.44275	6.91101	7.04071	5.81051	6.58099	5.5458	5.76564	5.96044	5.1173	5.17118	4.88526	5.22798
436.772	1.01542	0.950141	0.848156	0.743542	0.739253	0.662952	0.741641	0.610178	0.366104	0.645285	0.54804	0.960173	1.93746	2.46034	2.46472	2.62462	2.77252	3.11342	3.81061	5.28024	7.57599	10.1095	16.1678	27.3029	43.1915	63.5611	61.8518	32.6507	10.8694	6.87466	6.43191	6.50344	6.56037	6.14003	6.33713	5.96675	7.07864	5.04627	5.7656	5.78318	4.44011
437.272	0.644569	0.373368	0.354794	0.450314	0.305137	0.11809	0.126822	0.314824	0.388019	0.297084	0.416516	0.563404	1.2079	2.22049	2.22719	2.04269	2.23604	2.79511	3.66776	5.26711	6.29763	10.2279	15.4077	27.3435	42.366	59.0455	59.8463	33.2552	10.7241	5.72141	5.99658	5.31956	5.91655	5.5594	5.51866	5.41571	4.91448	5.38492	3.93508	4.34281	4.63998
437.771	0.704158	0.888069	0.762224	0.422745	0.659446	0.259136	0.548163	0.586175	0.409796	0.44449	0.389489	0.983444	1.41567	2.94339	2.10611	2.15227	2.1423	2.84994	4.02426	5.28871	7.28663	10.0945	16.5533	28.1396	42.1506	59.5108	58.992	31.0807	11.4833	6.19251	5.73033	6.0825	6.39326	6.10915	5.85489	5.34842	6.31057	5.07928	5.85738	4.91362	4.69827
438.27	0.580862	0.657946	0.625216	0.659592	0.455885	0.588101	0.400007	0.606239	0.522878	0.419194	0.466717	0.673395	2.01519	2.24076	2.39119	2.34978	2.72532	3.40266	3.98528	5.35108	7.31203	9.65108	15.5257	26.2981	43.3419	59.9319	58.0221	31.0362	10.4851	5.61782	6.22333	5.68609	6.20552	5.53728	5.64662	4.75327	5.06372	5.53839	5.1254	4.97114	4.41145
438.769	0.916705	0.600442	0.597742	0.659272	0.632867	0.470252	0.37877	0.459683	0.454456	0.147879	0.414658	1.0096	1.98415	2.26876	2.21726	2.03358	2.724	3.46285	4.48127	5.24361	7.41597	10.4324	16.1991	26.5734	41.1762	58.0591	58.0677	30.7556	10.2445	5.73628	5.71934	6.02778	5.66704	5.6284	4.64496	5.87198	5.06127	5.06954	4.82157	4.38797	4.54929
439.268	0.610137	0.399639	0.678141	0.631866	0.530738	0.469483	0.546217	0.45893	0.499084	0.664367	0.413979	1.00795	1.86084	2.49736	2.15613	2.45918	2.39787	3.27197	4.27509	5.40953	7.33229	10.5223	16.3157	25.9188	41.5728	56.8452	56.4636	30.6296	10.9331	6.08986	6.50188	5.15821	5.43502	5.90015	5.58478	5.64919	5.67057	5.52665	4.93402	4.76732	4.54184
439.767	0.882371	0.597882	0.919846	0.761496	0.554549	0.608722	0.607639	0.540946	0.588275	0.490829	0.748365	1.31247	2.1553	2.80938	2.3225	2.39567	2.77072	3.44809	4.26385	5.98705	7.88378	11.4196	15.559	25.8506	40.2889	57.4876	54.8833	30.8134	9.92722	6.63699	6.40164	6.04496	5.73175	5.60441	5.52036	5.84695	5.31968	5.45409	5.34113	4.62628	4.46021
440.266	0.516101	0.681774	0.782829	0.628802	0.477863	0.327044	0.313597	0.332149	0.474088	0.489737	0.566461	1.22597	1.82195	2.42745	2.00263	2.27651	2.88095	3.34826	4.28734	6.21684	7.47471	9.90338	15.7025	26.6517	39.4535	56.2822	56.0799	29.8029	9.20319	5.05697	5.68229	5.64652	5.49733	5.54534	5.95467	4.98537	5.02848	4.57356	4.3113	4.16721	4.58935
440.765	0.636345	0.737207	0.59276	0.601475	0.426762	0.396383	0.438215	0.43513	0.405601	0.488822	0.719603	1.27929	2.02723	2.62482	1.65622	2.13024	3.04984	3.31134	4.64142	5.65056	7.35415	9.77857	15.3888	26.0662	38.6708	56.1053	53.0501	28.0924	9.96446	4.92733	5.50607	5.46517	5.3543	5.44195	4.85389	4.49962	4.4614	4.44943	4.36301	4.15941	4.02553
441.263	0.876448	0.53731	0.510581	0.70422	0.450676	0.558125	0.499498	0.475316	0.539378	0.585041	0.871503	1.3314	2.4679	2.30146	1.93666	2.54956	2.69418	3.51668	4.36655	5.49738	7.68912	9.89417	15.9154	25.0004	38.2862	56.4224	52.4364	27.7184	8.85123	5.15408	5.90447	4.98236	5.42847	5.5204	5.08811	5.12134	4.95024	4.89878	5.30528	3.957	4.15337
441.762	0.75305	0.704639	0.61602	0.285952	0.698724	0.556272	0.49784	0.391349	0.358391	0.388733	0.76642	1.5205	2.40044	2.26514	1.87346	2.37169	3.06059	3.62691	4.18844	5.68589	7.52233	10.4953	14.4847	25.0594	38.7933	53.9899	53.0255	26.9161	9.47961	5.57501	5.34988	5.30536	4.8826	4.99348	5.07121	5.78842	4.49032	4.59531	4.09942	4.1983	4.48455
442.26	0.96107	0.702568	0.614208	0.570222	0.422978	0.531527	0.537741	0.554493	0.670008	0.532936	0.815111	1.70898	1.86152	2.08695	2.06607	2.67438	3.0228	3.73781	4.43713	6.01276	7.32415	10.64	14.724	25.1981	38.2928	53.2271	51.7101	25.8306	9.37458	5.67773	5.33416	5.28976	5.52612	5.1632	5.20358	5.614	4.75348	4.00907	5.09441	4.75677	3.92104
442.759	0.629069	0.532569	0.585982	0.646302	0.620415	0.622351	0.391947	0.51209	0.534618	0.410748	0.889219	1.40213	2.03352	2.13858	2.03249	2.38667	3.01497	3.51596	4.84868	5.65449	7.44567	9.87691	14.5804	24.3915	37.0023	51.4236	51.287	25.9124	8.2729	5.1086	5.32034	5.4871	4.81189	4.78198	4.74943	5.02381	5.07195	5.4268	4.25404	2.90993	3.01893
443.257	0.717271	0.643195	0.903512	0.69639	0.420906	0.758889	0.596849	0.592648	0.711174	0.771381	0.963202	1.72803	2.44046	2.38966	2.36575	2.99744	3.20852	3.68925	4.67512	5.6414	7.77882	10.5878	15.2477	24.2998	37.1264	52.2238	49.7258	25.3331	9.02154	4.93873	5.51217	5.17962	5.10625	5.59664	4.98268	5.32544	4.40018	4.55935	4.36208	3.913	4.44946
443.755	0.715796	1.03258	0.66298	0.643479	0.543581	0.458987	0.349157	0.489459	0.598818	0.529234	0.986516	1.72448	2.11267	2.21441	2.10793	2.48807	3.0018	4.19468	4.7951	5.59567	6.99353	9.93838	14.9365	24.4959	37.5733	49.1524	49.4436	26.2434	8.23677	5.08629	4.80814	4.74872	4.74732	5.03577	4.58244	4.89767	4.66557	4.37935	4.23546	3.96793	3.34731
444.253	0.416961	0.780312	0.662049	0.616872	0.49347	0.572927	0.574275	0.366578	0.57583	0.600557	0.98513	1.91339	2.0218	1.98449	2.10497	2.67999	3.28307	3.70663	4.56189	5.92853	8.17094	10.4468	14.9504	23.1629	36.336	48.6253	47.254	24.728	8.22519	4.48854	4.63862	5.24563	4.74065	5.21156	4.67336	4.57861	4.43977	4.77076	4.28825	3.71078	3.47903
444.751	0.624958	0.640475	0.476307	0.462296	0.419126	0.343491	0.512349	0.366295	0.553255	0.600093	0.908648	1.52953	1.84456	2.18126	2.10334	2.42686	2.85264	3.70376	4.42905	5.44731	7.32723	9.84716	14.52	22.5138	35.9598	49.468	47.4689	23.6378	8.25707	4.36705	5.08228	5.07385	4.78045	4.33961	4.76704	3.9512	4.21726	4.02931	3.58056	3.20514	3.27186
445.249	0.68288	0.611199	0.791992	0.614956	0.442744	0.525457	0.511153	0.649671	0.551963	0.526849	1.13316	1.8802	1.6942	1.75224	2.15439	2.72733	3.07366	3.72516	5.09603	5.84219	7.37974	9.8936	13.7549	22.7411	34.3131	46.5424	46.4625	23.8406	7.97083	5.18113	5.23267	4.97834	4.29236	4.87636	4.31914	4.66813	4.04349	3.11401	4.56774	4.01275	3.19622
445.747	0.325321	0.581141	0.499638	0.535988	0.343013	0.477893	0.509159	0.424683	0.307894	0.524794	0.97824	1.68287	1.94946	1.57649	2.00663	2.13454	3.28846	4.09964	4.85126	5.10889	6.83084	9.5438	14.4296	22.1297	34.7673	47.6554	44.39	22.3528	7.21794	4.37896	4.0001	4.5422	4.10286	4.1764	4.10893	3.82326	3.81	3.38385	3.26661	2.6231	2.84505
446.245	0.64896	0.828056	0.734406	0.381859	0.366564	0.363168	0.446902	0.363074	0.482582	0.785157	1.25091	1.8951	1.48008	1.76897	2.22383	2.43317	3.1103	3.52195	4.87077	5.97309	7.19362	10.0365	14.4269	23.15	34.3324	45.892	44.9515	23.1004	8.14656	4.52363	3.90917	4.69672	4.30764	4.30145	4.09831	3.91645	3.85445	3.76887	2.90908	3.61301	3.5809
446.742	0.824949	0.689211	0.628729	0.711941	0.366121	0.476081	0.608674	0.503659	0.503907	0.784206	1.57424	2.16321	1.8841	1.9351	2.58208	2.65115	3.2195	3.99467	4.32077	5.76363	7.59943	10.0243	14.7205	22.2193	34.153	48.2067	42.622	22.1218	7.87178	4.2455	4.22645	4.40044	4.2594	4.11534	4.38229	4.16906	3.95822	3.87667	3.95155	3.42198	3.23916
447.24	0.529334	0.605373	0.496814	0.558337	0.219262	0.63359	0.445528	0.382066	0.656043	0.996217	1.49648	1.59239	1.82272	2.07145	2.18928	2.86672	3.72089	3.95745	4.85579	5.71923	7.1715	9.04287	14.555	22.767	32.7821	44.3592	43.2166	21.898	6.76163	4.35421	3.93732	4.51653	4.38028	3.34029	3.70117	3.28792	4.22144	3.53296	3.94418	4.03661	3.36782
447.737	0.850619	0.795936	0.70418	0.70878	0.77759	0.496537	0.464579	0.58165	0.654352	1.1356	1.8409	2.07285	1.93345	2.17779	2.43241	2.9968	3.43014	4.21436	4.71582	5.67093	7.5313	10.5971	13.9327	22.1898	33.2465	46.0841	43.2822	21.2955	7.234	4.76953	4.68856	4.75287	4.84016	3.91698	4.93816	3.68938	4.21056	3.80353	3.87616	3.65456	3.96379
448.234	0.555798	0.82116	0.494197	0.631132	0.581619	0.742797	0.684915	0.520072	0.609081	0.896591	1.4886	1.98671	2.10091	1.83778	2.50854	2.74194	3.19656	4.76536	5.02087	5.62216	7.68246	9.50827	14.1696	21.475	30.4194	43.7102	40.4124	20.2942	7.17691	4.06056	4.43612	4.16299	4.27177	3.86151	3.7773	3.83273	3.82235	3.57013	3.75031	3.6447	3.08207
448.732	0.700072	0.573183	0.7781	0.553822	0.579971	0.538685	0.341487	0.518599	0.542282	0.846995	1.70703	1.76691	1.69319	1.83257	2.80381	2.65214	3.32731	3.89594	5.10171	5.13905	7.3187	9.07206	13.9926	20.8642	32.0734	42.137	40.5091	20.9607	7.30645	4.47325	4.06489	4.1512	3.36514	4.20877	4.05267	3.92379	4.07993	3.28189	3.27941	3.63437	3.94189
449.229	0.436495	0.76241	0.87973	0.627833	0.650901	0.626957	0.761492	0.696438	1.14688	1.33786	1.77698	2.2701	1.94678	1.91127	2.38574	3.05492	3.62615	4.53435	4.96302	6.39175	7.2329	9.86685	13.3105	22.1172	32.6091	41.7948	39.815	19.9353	7.55057	4.03934	4.37318	4.46925	4.24944	3.57333	4.18563	3.91437	3.96303	3.05205	3.96029	3.56419	3.19927
449.726	0.726118	0.597906	0.671465	0.576516	0.601549	0.446982	0.540039	0.436935	0.669549	1.10106	1.97069	2.15919	1.74308	2.23943	2.76443	3.5392	3.64715	4.2613	5.11141	5.84804	7.86625	9.57656	13.7282	20.6037	31.6982	40.2383	39.88	19.6814	6.26783	3.91652	4.16652	3.80602	3.90211	3.70033	4.17773	4.16068	3.52793	2.38164	3.26537	3.68014	2.72755
450.223	0.550966	0.895423	0.721958	0.750773	0.624609	0.758652	0.499236	0.594866	0.711605	1.37997	2.1151	2.07589	1.74029	2.01502	2.59604	2.96273	3.83588	4.69459	4.85121	6.00455	7.95565	9.28998	13.4682	20.2632	31.3082	40.1053	38.4166	19.7218	6.25779	4.1786	3.96176	4.24938	3.64178	4.22854	3.60226	4.306	3.78912	3.53909	3.20294	3.00063	2.32467
450.72	0.724052	0.704605	0.48929	0.724843	0.359902	0.668564	0.65817	0.653537	0.861476	1.47169	2.11247	1.88724	1.73812	2.09521	2.72927	3.36624	3.99767	4.19056	5.22271	5.99707	7.50431	9.58317	13.3835	20.2721	29.677	39.233	37.2156	18.1876	6.17559	3.63736	4.1151	3.836	4.39853	4.17881	4.02383	3.74408	3.35798	3.25854	2.79908	3.3027	3.05147
451.216	0.867785	0.784931	0.668724	0.674017	0.503238	0.912572	0.617514	0.791184	1.01098	1.60986	2.06078	2.17693	1.76443	2.20275	2.34426	3.44341	3.71544	4.41951	5.05912	5.95654	7.25761	9.60511	13.5365	20.1106	29.1665	39.8688	36.5063	18.6317	6.8739	4.0535	4.22855	3.95351	4.18187	3.77403	3.877	4.24476	3.24735	3.69578	3.25204	4.03163	3.24645
451.713	0.895607	0.810998	0.616523	0.548523	0.574421	0.689144	0.71623	0.730944	1.1816	1.8409	2.05824	2.04167	1.8191	2.20004	2.61363	3.11421	3.43394	4.56023	5.30397	6.41192	7.11318	8.78258	12.4017	19.7113	28.894	38.2474	35.7991	18.1068	5.75212	4.0867	3.90758	3.74511	3.75483	3.72504	3.02222	3.53295	3.19018	3.41577	3.24803	3.17252	3.1101
452.209	0.80804	0.810101	0.718481	0.622631	0.621601	0.510734	0.675691	0.809069	1.073	1.97852	2.08044	1.98644	1.98744	2.28001	2.88269	3.32716	4.09403	4.49678	5.2981	5.97563	6.69929	8.70537	13.031	19.3835	28.8958	36.6345	34.7845	17.7645	6.07938	3.77697	3.50899	3.86295	3.83495	3.76521	3.53775	3.83153	3.61154	3.02676	3.01676	3.2909	2.64397
452.706	0.663126	0.755387	0.794718	0.696695	0.573249	0.687737	0.754478	0.887172	1.13631	2.20922	2.20076	1.87874	1.98558	2.55233	3.39622	3.21595	3.67566	4.60927	5.51239	6.23392	7.4367	9.06805	12.6131	18.6179	28.7001	38.0329	35.1694	17.4974	6.2959	4.19271	4.45107	3.65622	3.70506	3.80594	4.14708	2.97169	3.66122	3.35382	3.29827	3.83579	3.03772
453.202	0.719885	0.431108	0.537681	0.521865	0.524819	0.376673	0.495744	0.511945	1.30619	2.02064	2.00262	1.74424	2.12474	2.27502	3.03919	3.5628	4.08507	4.72003	5.22393	6.45669	6.85343	8.98933	13.3402	18.5606	27.8894	36.6565	34.222	16.6177	5.77016	3.8829	3.18658	3.89507	3.78451	3.09397	3.34173	3.62192	3.07368	2.74558	2.83977	3.10126	2.70413
453.699	0.776136	0.806935	0.690114	0.620198	0.6668	0.663572	0.633459	0.766595	1.56045	2.17946	2.43801	2.16335	2.34733	2.29847	3.657	3.69138	4.27091	4.45012	5.90193	6.67576	7.58308	9.41077	12.2047	20.0529	28.5811	35.5391	33.2959	16.6961	6.0187	3.72421	3.49527	3.72634	3.86195	3.92699	3.19502	3.6659	3.54452	3.28902	3.06167	3.58156	2.30443
454.195	0.602553	0.671211	0.561282	0.61906	0.4041	0.596118	0.829888	0.902528	1.51491	1.89774	2.55521	1.86971	2.0325	2.56737	3.35285	3.76529	4.15306	4.84841	5.45472	6.86046	7.60279	9.05801	13.1245	18.4946	26.1792	35.7794	33.4425	16.8079	5.89707	3.48977	3.48886	3.63864	3.39395	3.03893	3.32985	3.00753	2.85153	3.0094	2.65989	2.66609	2.69452
454.691	0.801788	0.562683	0.636538	0.667239	0.498178	0.550851	0.78878	1.0182	1.59704	2.42515	2.3315	2.04991	2.05658	2.67124	3.26515	4.29453	4.66622	4.86763	5.50596	5.99492	7.45321	8.90587	12.3593	18.4912	26.629	34.8943	31.4405	15.3881	5.03921	3.70989	3.12974	3.42958	3.17804	2.98886	3.79121	3.75186	3.95249	3.00334	2.88046	2.17696	3.14821
455.187	0.800715	0.829516	0.661113	0.863782	0.852876	0.72615	0.807417	1.09505	1.67997	2.83708	2.25561	2.23089	2.50398	2.93987	3.9884	3.91351	4.76962	5.32408	5.59179	6.18319	7.81204	8.99425	12.2756	18.399	25.9578	35.1859	31.5364	15.4385	6.02427	3.81834	3.55532	3.78764	4.00899	3.11655	3.50568	3.24726	3.10513	2.94479	3.44064	2.59677	3.8645
455.683	0.571814	0.642065	0.610125	0.345437	0.402659	0.461994	0.472531	1.05571	2.23238	2.65198	2.32786	2.12544	2.16589	2.74872	3.74504	4.20745	4.85079	4.54183	5.80797	6.37808	7.40808	8.25686	12.4741	18.3276	25.8852	33.7238	31.012	16.3577	5.28844	3.9309	3.12487	3.50481	3.29834	3.15975	4.25262	3.24655	3.20969	3.54388	3.04515	2.83771	2.61943
456.178	0.685625	0.614817	0.685838	0.714973	0.591669	0.43964	0.86561	1.133	2.27307	2.88026	2.73789	2.17617	2.36089	3.07283	4.01124	4.55217	4.43614	5.11629	5.58607	6.66709	7.16767	8.81804	11.861	18.2792	24.795	34.2712	30.6079	14.7845	4.95393	3.70113	3.3175	3.62275	3.67115	3.59571	3.12853	3.94263	3.41741	2.17909	2.42289	2.3528	2.94448
456.674	0.998023	0.773773	0.659217	0.738261	0.448838	0.746008	0.824738	1.34539	2.16285	2.87494	2.44262	2.32917	2.72123	3.31144	4.00383	4.57049	4.70128	4.87602	6.1643	6.42642	7.22129	8.8351	12.4411	17.3046	26.2502	32.7573	30.4138	15.0049	4.72501	4.14666	3.27242	3.61606	3.53945	3.5453	3.30919	3.03868	3.62101	3.20823	2.75587	3.85388	3.26561
457.17	1.28068	1.0652	0.961604	0.835074	0.895936	0.810259	0.940731	1.75146	2.58192	3.07597	2.53443	2.53362	2.60396	4.00937	4.63973	4.80171	5.15592	5.61527	6.39968	7.42327	7.77454	9.25055	12.5171	19.082	25.7	32.3234	30.9729	15.0112	5.11798	3.76238	4.00483	3.60905	3.49103	3.84422	3.6284	2.58533	3.35211	3.74472	2.91892	3.48581	4.0415
457.665	0.851987	0.611199	0.580794	0.514692	0.588187	0.611874	0.840958	1.41762	2.42864	3.11528	2.60134	2.47614	2.9058	3.40617	4.41583	4.20594	4.76392	5.63215	5.8	7.0827	7.69152	9.59627	12.3241	18.3724	25.2138	31.7175	28.4061	14.5565	5.07069	3.37899	3.10398	3.32132	3.27629	3.00785	3.15654	3.17523	2.9269	2.87031	2.46464	2.63882	2.53687
458.161	0.70875	0.477495	0.327702	0.611659	0.704592	0.545363	0.780921	1.78348	2.74063	2.85831	2.50062	2.1856	2.78916	3.99392	4.72871	5.12867	4.8643	5.53626	6.5598	6.94061	7.81105	9.04917	12.4024	17.2045	24.6061	31.4274	27.5014	13.6163	5.2075	2.88587	3.29222	3.27557	3.39477	2.91557	2.73398	3.31827	2.97397	2.81123	2.46034	2.57435	2.59737
458.656	0.991283	0.530033	0.705132	0.831046	0.750833	0.80635	0.955697	2.01414	3.05387	3.26673	2.81046	2.41742	2.9815	4.44834	5.2579	5.62807	5.42968	5.30161	6.98416	6.70704	7.53779	9.43773	12.0913	17.4547	24.7478	30.5926	26.2444	14.5169	4.91138	3.33237	3.3664	3.55173	3.47419	3.43441	3.24055	3.41399	2.86682	2.70048	3.24002	2.99051	3.11381
459.151	0.678505	0.423258	0.628441	0.585558	0.70263	0.630859	1.01237	2.22314	2.85913	3.10119	2.63752	2.38709	3.08735	4.30573	4.84875	4.87589	4.85076	5.86411	6.05016	6.69488	7.59043	9.2223	11.9368	16.4903	24.3722	29.9686	27.2543	13.3328	4.72091	3.02733	3.12856	2.82827	2.6422	2.60369	3.00363	1.82737	3.48598	3.07297	2.45349	2.20897	2.71965
459.646	0.675979	0.764299	0.67619	0.6563	0.700015	0.715202	1.22196	2.15708	3.09983	3.58944	2.62771	2.79181	3.40838	4.61143	4.85725	5.25375	4.8327	5.5003	6.63958	6.89551	7.52915	8.23295	11.6941	17.1923	23.4578	29.0573	27.3227	13.2832	4.66716	3.09054	2.96299	3.5321	2.87915	2.93986	3.1766	2.90307	2.95465	2.52442	2.72213	2.67658	2.25794
460.141	0.814601	0.525678	0.749292	0.533318	0.511957	0.691655	1.12194	2.28571	3.44655	3.35317	3.02561	2.78426	3.261	4.19789	5.55883	5.52918	5.57355	5.59912	6.46906	6.81261	7.73933	9.59009	11.3001	16.1528	23.2302	28.7129	26.5372	13.073	4.58238	3.08218	3.18524	3.32466	2.99443	3.10438	2.89253	3.04244	2.58479	2.51759	2.04993	2.55071	2.38051
460.636	0.702158	0.630738	0.474494	0.60597	0.442091	0.54029	1.08312	2.30464	3.67588	3.2395	2.83468	2.91281	2.98428	4.70535	5.18761	5.50219	5.59981	5.76896	6.55982	6.87605	7.70548	8.37391	11.2329	17.0114	22.6689	28.7759	25.5174	12.4788	4.54575	3.15607	2.91626	2.57234	2.789	3.01779	3.21354	2.20796	2.63617	2.67797	2.10508	2.25385	1.92991
461.131	1.03838	0.919105	1.07301	0.847693	0.743991	0.734218	1.39149	2.64826	3.63126	3.73495	3.30849	2.65296	3.3961	4.62152	5.34222	5.34004	5.46091	5.79283	6.46321	7.96226	8.19298	8.76109	11.5203	15.3776	22.4541	27.4916	25.8359	11.9466	4.86663	3.0794	2.79894	3.08439	2.62288	3.31696	3.30276	2.20623	3.46049	2.67587	2.98908	2.60767	2.50692
461.626	0.867706	0.733351	0.572429	0.507279	0.765224	0.81844	1.50349	2.50732	3.76741	3.8606	3.39476	2.74874	3.71763	4.0765	5.75022	5.95568	5.50022	5.52271	6.47663	6.82058	7.8761	8.57443	11.0633	16.3267	22.919	26.3266	25.4979	11.8804	3.99093	3.44134	3.13575	3.35236	2.90211	2.83564	3.01957	2.34712	2.98777	2.9891	2.48435	2.71903	2.56444
462.121	0.754169	0.444321	0.47189	0.699068	0.439665	0.687776	1.07718	2.69309	3.84264	3.53713	3.07971	2.92246	3.35263	4.65294	5.97513	5.6029	5.35488	6.13297	6.49347	7.54132	7.99067	8.62188	11.5316	15.5027	21.2702	26.4039	24.6022	11.821	4.16201	3.10183	3.09106	2.99116	2.69211	2.3581	2.69369	2.04945	2.41608	2.34368	2.03843	1.59263	2.04728
462.615	0.949334	0.731545	0.993077	0.891576	0.855865	1.07424	1.67284	3.20757	3.945	3.80604	3.55216	3.17761	4.06558	5.39537	6.18336	6.20273	6.02195	6.13065	6.64267	7.73012	8.31501	8.78184	11.4618	15.76	21.3274	26.7242	24.4918	11.9551	4.66255	2.91609	3.39506	3.26542	2.97651	3.38581	2.73831	3.17057	2.77487	3.03498	3.24924	3.18405	2.43022
463.11	0.92038	0.861212	0.818371	0.770229	0.739379	0.81551	1.65176	2.82255	3.6917	4.07173	3.45357	2.89249	4.03359	4.9911	6.3867	5.67293	5.74787	5.7287	6.9685	6.9557	7.9133	8.57634	10.2386	15.3809	21.7277	26.0673	21.6377	11.7687	4.51403	2.87595	2.66728	2.98667	2.32152	2.82548	2.55289	2.67978	2.3098	3.03158	2.91554	2.17922	2.61914
463.604	0.694663	0.676006	0.46943	0.551542	0.690588	0.855237	1.33945	2.71705	4.13255	3.60834	3.27575	2.70321	3.71787	5.36927	6.15345	6.06854	5.75311	5.76361	6.67091	7.502	7.26487	8.54443	10.396	14.4396	20.4117	25.4115	21.5907	10.8972	3.96185	2.90198	2.58143	2.70149	2.59692	2.90027	2.90673	2.62127	3.11941	2.54341	2.24702	2.11243	2.60939
464.098	0.664576	0.621853	0.714026	0.740818	0.688206	0.724444	1.63993	2.76448	4.01533	3.77457	3.07657	2.77013	4.08645	5.35075	5.94956	6.17739	5.97215	6.02391	6.91863	7.53948	7.07748	8.35307	11.0747	14.6834	20.2117	25.5531	22.4183	10.7909	3.91261	2.59911	2.26987	2.77021	2.6284	2.50773	2.76092	2.41873	2.80288	2.85147	2.89467	2.33905	2.53697
464.592	0.745924	0.827225	0.66325	0.572214	0.572182	0.786548	1.5981	2.81478	4.00607	3.89956	3.49123	3.2962	3.91394	5.02284	6.22222	6.18903	5.66708	6.06593	6.78262	7.17443	6.9316	8.62452	10.8547	14.6496	20.1005	25.2327	22.1999	9.90887	3.69067	2.95835	2.64208	2.99738	2.98543	2.54435	2.66424	2.41315	2.74557	2.47611	2.50656	2.15863	2.65767
465.087	0.744185	0.541601	0.563674	0.618453	0.63935	0.742297	1.65132	2.97784	3.52533	4.11279	3.20258	3.46559	4.28445	5.45714	6.31161	6.0971	5.73313	5.60557	6.82669	7.00005	7.10933	8.60442	10.2475	14.6479	19.0542	24.0652	20.9509	10.9462	4.28394	2.40489	2.52295	2.52436	2.61622	2.74996	2.61298	2.55198	2.13047	1.99729	1.73963	1.57154	2.2727
465.581	0.879852	0.874745	0.855678	0.522034	0.455568	0.994374	1.87452	3.19621	3.803	4.14714	3.19479	3.50763	4.11173	5.10363	6.11489	6.21113	5.71919	6.51001	6.75035	7.73794	7.09204	8.51919	10.8353	15.0659	19.7476	23.4862	21.4308	10.7489	4.37947	2.94427	2.47925	2.51822	2.4091	2.57445	2.51674	2.49773	2.63131	2.35946	1.89809	2.03223	2.20419
466.074	0.795454	0.641653	0.536565	0.568126	0.613543	0.823141	1.77558	2.98223	4.12024	3.76109	3.07081	3.29783	3.75105	5.58748	6.30701	5.70774	5.67918	5.80056	6.70437	7.2487	7.39663	7.98564	10.6807	13.7692	19.219	23.5922	21.0154	9.53171	3.69953	2.5746	2.32341	2.31894	2.2431	2.61038	2.51071	2.58758	2.52404	1.93535	2.21815	2.08529	1.88478
466.568	0.574766	0.717089	0.511063	0.425168	0.680232	0.884532	1.84711	3.14419	3.66352	3.59838	3.31948	3.29066	3.98524	5.54928	6.06117	5.82361	6.0866	5.84334	6.39247	7.20163	7.89398	7.61626	10.3685	14.0618	18.793	22.9256	19.6818	10.2243	3.69149	2.53282	1.86965	2.54529	2.79778	2.31063	2.14736	2.24726	2.26669	2.2443	2.26731	1.44497	1.69261
467.062	0.764627	0.638814	0.607036	0.565613	0.656075	1.00861	1.95578	2.95036	3.57403	3.65634	3.12671	3.23311	4.27179	5.30282	6.30485	6.29682	5.65406	6.05121	6.49672	7.18539	7.04374	8.01417	10.4412	14.1266	17.984	22.3247	19.5715	9.82845	3.36747	2.16609	2.42506	2.50107	2.31294	2.30542	2.18715	2.09907	1.80927	2.60377	1.66972	1.73005	2.18918
467.556	0.680796	0.687993	0.629554	0.470028	0.676802	1.08961	1.68777	2.96075	3.5438	3.33863	3.21036	3.42403	3.37574	5.31393	6.28724	5.8453	5.45555	6.03431	6.7744	7.19647	7.15178	7.76891	9.42197	13.7663	17.3285	21.3925	18.564	9.53063	3.67288	2.37604	2.08345	2.07201	2.38601	1.88098	1.86946	2.23593	1.95456	2.0772	1.98732	1.66771	1.8712
468.049	0.570352	0.787822	0.555436	0.773489	0.562506	1.02403	2.07607	2.52574	3.494	3.52693	3.47826	3.06597	4.22184	5.14472	5.98903	5.80434	6.22209	6.34808	7.02197	7.08417	7.16465	7.4625	9.49255	13.2497	17.7273	21.8499	20.4809	10.1121	3.62825	2.44155	2.07792	1.8369	2.69697	2.25119	1.95329	1.94532	1.44954	1.60556	2.14276	1.72064	1.80403
468.543	0.895087	0.939066	0.819998	0.936327	1.10106	1.25226	2.14805	3.33849	3.8928	3.67543	3.5657	3.16151	4.32302	5.42195	6.18562	6.68654	6.1619	5.9006	6.8654	7.26102	7.72763	8.08694	10.1799	13.8715	18.3703	21.8853	18.9813	10.1661	3.62347	2.65348	2.89043	2.75172	2.57459	2.7062	2.79307	3.0326	2.84534	2.06896	2.40743	2.46301	2.42291
469.036	0.866694	0.709605	0.674305	0.654471	0.605819	1.41715	2.08895	2.83357	3.56486	3.67005	3.39969	3.67889	4.05024	5.23355	5.81926	6.42289	5.78943	5.89197	6.3846	7.12647	7.62107	7.85345	9.46618	12.8618	17.1078	20.924	18.1039	9.41173	3.02674	2.25574	2.36817	2.17526	2.05666	2.24494	2.61191	2.12918	1.74458	2.06594	1.54919	2.11623	1.36477
469.529	0.701871	0.555712	0.456058	0.442643	0.492006	1.01782	2.08207	2.47352	3.05127	3.30959	3.13665	3.12172	4.1697	5.16493	6.02905	5.56674	5.48573	5.46286	6.59819	6.79418	7.18453	7.76447	9.40336	12.8513	16.7673	19.8651	17.3277	9.21323	3.29418	2.49813	2.47102	1.97792	1.73453	2.03037	1.58846	2.68808	1.68916	1.38992	1.54409	1.48219	1.48394
470.022	0.699637	0.67984	0.526387	0.464458	0.691075	1.30447	2.03839	2.72326	3.00154	3.16884	3.21796	3.16118	3.73285	5.12288	5.83236	5.44813	5.33931	5.74498	6.37257	6.64943	6.71998	7.73977	9.21564	12.5884	16.6196	21.0116	16.883	9.05033	3.14544	2.06329	1.9117	2.3887	2.00408	2.27174	1.84731	1.92738	1.53522	2.05258	1.9107	1.47747	1.41758
470.515	0.779874	0.578758	0.645614	0.881914	0.779755	1.30364	2.20378	2.70315	3.17963	3.36206	3.35278	3.45536	3.80987	5.35004	6.15814	5.92363	5.8515	5.71416	6.86519	7.29131	6.93646	8.11221	8.98905	12.739	16.6091	20.4575	17.4239	8.94451	3.41981	2.55972	2.53508	2.15984	2.23844	2.39414	2.15384	2.5369	2.17765	3.02565	1.96254	2.55555	2.27903
471.008	0.913759	0.729279	0.860277	0.672616	0.801529	1.36486	2.12836	2.99549	3.39747	3.49	3.07715	3.35453	4.07188	4.98853	6.10361	5.91991	5.77053	6.28162	6.21857	7.37895	7.43624	7.94999	9.10948	12.3193	16.9759	20.1267	17.2184	9.00559	3.31409	2.34493	2.79051	2.19635	2.27628	2.18637	2.67962	2.58225	1.97843	2.46	2.33236	2.21342	2.33915
471.501	0.778913	0.929898	0.716465	0.579492	0.934553	1.38471	2.29354	2.79165	3.07585	3.33625	3.16641	3.2046	3.56735	4.98552	5.99868	5.91634	6.17898	6.44089	6.91509	7.43596	6.77046	7.50554	9.29299	11.9953	15.6461	18.9071	16.5275	8.10014	3.34659	2.48555	2.16501	2.23287	2.07879	2.18505	1.84387	2.01764	2.22439	2.30486	1.74821	2.49568	1.78406
471.994	0.348957	0.326524	0.286413	0.347485	0.578183	1.13601	1.71912	2.07412	2.75462	2.81462	2.64088	2.98094	3.45956	4.29262	5.23619	5.28375	5.19751	5.83947	6.06527	5.92675	6.54607	7.21854	9.03553	10.9443	15.7308	18.2605	16.1289	7.86206	2.41361	2.30662	1.17353	1.96677	1.37196	1.48329	1.44788	1.50059	1.28443	1.38208	0.847107	0.566858	0.368894
472.487	0.777866	0.577268	0.667802	0.532416	0.82219	1.54796	2.03186	2.38439	3.4507	3.18032	3.07116	3.15106	3.87923	4.95329	5.3587	5.83296	5.57932	6.10655	6.84752	6.75088	6.9815	7.43273	9.34343	11.7896	16.1271	19.2942	16.6347	8.08926	2.92864	1.84393	2.12546	2.22987	2.35019	2.34681	2.49904	2.01492	1.72776	1.63681	1.79877	1.30281	2.02741
472.979	0.509258	0.67716	0.619642	0.601415	0.666146	1.48494	1.95652	2.49259	2.7904	3.13473	2.88702	3.29631	3.92909	4.82204	5.80937	5.27592	5.11272	5.6681	6.40568	6.59255	7.03917	7.3332	9.27362	12.1282	15.8643	18.7091	15.5228	7.71734	2.82318	1.77169	2.01402	2.15268	1.72219	2.13936	2.01527	1.82613	1.33185	1.58448	1.26878	1.24524	1.35061
473.472	0.802959	0.37567	0.452177	0.55437	0.532166	1.37987	1.71415	2.36096	2.78646	2.84966	2.81485	2.75125	3.2389	4.20379	4.89317	5.4441	5.20814	5.38929	6.48388	6.36892	6.37025	6.97862	8.63272	11.4804	14.934	18.1761	15.0812	7.47394	2.54416	1.83996	1.75521	1.62166	1.48525	1.52009	1.48745	1.30922	1.23146	1.0208	1.00303	0.960874	0.551742
473.964	0.668168	0.575197	0.68917	0.645833	0.841382	1.70693	1.93254	2.26618	2.88182	3.14736	2.58412	3.16428	3.70754	4.32493	5.2891	5.63667	5.63616	5.679	6.2713	6.35975	6.54909	7.8123	8.4322	11.1804	15.1626	17.6756	16.4138	7.39684	2.50616	1.87264	1.82571	2.10889	1.8734	1.59995	1.87847	2.05438	2.01668	1.47803	1.52874	1.41101	1.46919
474.456	0.587018	0.499346	0.593132	0.828987	0.685258	1.35508	1.89261	2.18946	2.7977	2.64717	2.96457	2.96315	3.54392	4.85118	5.1798	5.30223	5.11533	5.66963	6.08704	6.56293	6.25673	7.05067	8.76253	11.6336	15.8554	18.3725	15.3565	7.28529	2.50203	2.11648	2.2237	2.18061	2.06514	1.76114	1.83176	1.63147	1.52229	1.57736	1.05256	1.52138	1.03896
474.948	0.399572	0.373885	0.4974	0.344835	0.750319	1.35282	1.54091	1.83972	2.79303	2.96503	2.21407	2.83597	3.8787	4.25988	5.12095	5.34332	4.97913	5.39064	5.90326	6.27771	6.40245	7.19463	8.71667	11.1433	13.7413	17.6485	14.4631	7.57067	2.3952	1.54949	1.6377	1.72656	1.55599	1.43109	1.04497	1.39607	1.22561	1.01595	1.26097	1.46259	0.854187
475.441	0.878593	0.871936	0.757541	0.735258	1.10283	1.53648	1.90678	2.09362	2.67277	3.00641	2.66451	3.22543	3.64091	4.61243	5.46949	5.16581	5.71658	6.06126	6.59427	6.60943	6.80486	7.3776	8.80573	10.9178	14.7306	16.7572	14.2306	7.33537	3.07792	2.00624	2.14606	1.95073	2.255	2.53373	1.95829	1.99998	1.86194	2.23392	1.99548	1.57426	1.70747
475.933	0.638724	0.622565	0.709914	0.780903	1.16853	1.5154	1.61279	2.18378	2.57276	3.00522	2.91174	3.4684	3.50855	4.17994	4.96574	5.43816	5.61228	5.84343	6.30255	6.21101	6.61495	7.09463	8.83346	11.133	14.538	17.8526	14.4497	6.5728	3.04251	1.89989	1.59982	1.57497	1.74887	1.51147	1.65301	1.95269	1.22448	1.77628	1.20731	1.68604	0.79244
476.424	0.797003	0.745766	0.850401	0.871242	1.4526	1.49229	1.42701	2.27078	2.588	2.69995	2.83904	3.43793	3.81604	4.67838	5.03213	6.00136	5.14405	5.80629	6.00289	6.2609	6.69678	7.02005	8.41289	10.9882	13.7666	16.9097	14.4885	7.35257	2.76417	1.82631	2.03256	1.98397	2.13376	1.87582	1.51984	1.76362	1.80904	1.77316	1.20519	1.45867	1.64295
476.916	0.821943	0.645055	0.707268	0.915285	1.16418	1.67296	1.82589	2.04873	2.50402	2.45938	2.65353	2.84712	3.83459	4.3158	4.77233	5.09481	5.03223	5.68751	6.48069	6.06654	6.52812	7.03719	8.55176	10.6541	13.7395	16.2176	14.2679	6.64702	2.38407	1.92786	1.73876	1.5691	1.78107	1.62793	1.60351	1.52854	1.56149	1.36516	1.3597	0.727896	1.88262
477.408	0.927426	0.743833	0.94244	1.09766	1.33907	1.65154	1.84301	2.24678	2.44335	2.84256	3.10136	3.64789	3.54545	4.38879	5.31872	5.24068	5.6641	5.44269	6.01611	6.9722	6.99008	7.37362	9.13695	11.0222	13.9169	17.5242	13.6197	7.3335	2.757	2.27697	2.2807	2.01616	1.89606	2.15567	1.86239	1.85163	1.95065	1.76856	1.98602	2.01446	2.00284
477.9	0.794665	0.694007	0.659483	0.800106	1.31667	1.46753	1.86062	1.97431	2.30464	2.56384	3.01044	3.01456	3.49212	4.13515	4.41828	5.01543	5.05279	5.19962	6.04283	6.90921	6.73925	7.21626	8.32608	10.3942	14.0051	16.4527	13.8707	6.96938	2.65398	1.99605	1.91803	2.23942	1.702	1.74834	1.81846	1.52707	1.41374	1.26283	1.46289	1.39846	1.75947
478.391	0.76617	0.716916	0.869184	1.14002	1.48833	1.4637	1.91034	2.02336	2.59331	2.53584	2.75609	2.9097	3.30105	4.57703	4.97937	5.44809	5.69803	6.01473	6.17055	6.34713	7.0314	7.69165	8.1494	10.2425	13.9995	16.5035	14.2808	7.31186	2.68099	2.16547	2.27397	1.97299	1.69756	1.90599	1.94326	1.80001	2.04214	1.41067	1.6675	1.61797	1.99693
478.883	0.790051	0.591409	0.819568	1.04546	1.43993	1.49954	1.72287	2.03488	2.44792	2.71889	2.92595	3.3596	3.73094	4.36182	5.23641	5.13442	5.17491	6.07541	5.75027	6.62807	6.57662	6.77407	7.90709	11.2958	13.0613	15.5471	13.4724	6.50403	2.63857	1.70594	1.727	2.07799	1.46138	1.53608	1.54963	1.79425	1.11473	1.50659	2.0777	1.16788	1.38734
479.374	0.684873	0.640845	0.702652	1.09117	1.28751	1.68231	1.5963	1.87325	2.64438	2.84701	2.85962	3.09447	3.99097	4.48822	4.93977	5.33316	5.15088	5.41052	6.2667	6.20775	6.45464	6.31369	7.81628	10.5225	14.7898	15.7066	13.2213	6.50557	2.33467	1.77599	1.58346	1.48463	1.73098	2.02163	1.20555	1.8867	1.84216	1.40649	1.6106	1.6688	1.56867
479.865	1.05504	0.814453	0.79739	1.22919	1.66068	1.78601	1.65289	1.96591	2.51057	3.1486	2.7068	2.9291	3.76269	4.26818	5.19484	5.06824	5.58748	6.08486	5.95979	6.42717	6.03021	7.21636	8.50716	10.1012	13.8529	16.1954	12.8569	6.21954	2.47328	1.60399	1.80176	1.8954	2.31102	1.41701	1.72449	1.84312	1.69897	1.50894	1.5607	1.2811	1.44991
480.356	0.791784	0.740883	0.844833	1.09331	1.57428	1.34036	1.50854	1.66035	2.57105	2.4694	3.13383	3.3912	3.76509	4.52213	5.09866	5.24464	5.36335	6.27567	6.22162	6.40106	6.5601	6.81979	7.6768	10.4809	12.596	15.3314	12.9925	6.55105	2.40705	1.81436	1.83896	1.8966	1.96562	1.82303	1.94128	1.65986	1.74862	2.0132	1.87404	1.56059	1.69264
480.847	0.924098	0.716459	1.17382	1.23044	1.50926	1.64561	1.5273	2.13039	2.70946	2.93884	3.00066	3.34402	3.87042	4.59924	5.67285	5.41986	5.59316	5.77046	5.99452	6.43369	7.21265	7.13108	8.39194	10.3915	13.5273	15.4622	12.7107	6.22586	2.81494	1.84995	1.9118	2.19494	1.96637	1.58056	1.89886	2.21399	1.74929	1.76222	2.08305	2.00724	1.99566
481.338	0.659787	0.963099	0.821324	1.0477	1.39929	1.50275	1.54482	2.05729	2.64942	2.68214	3.15605	3.07614	3.50525	4.42141	4.97405	5.21963	5.28719	5.63446	6.45066	6.03843	6.65259	6.8503	7.95499	9.70287	13.5523	14.7062	12.4823	5.9284	2.20352	2.05849	1.51436	1.56183	1.54159	1.70141	1.3804	1.42925	1.69996	1.81179	1.30135	1.67198	1.8739
481.829	0.922967	0.690907	1.10204	1.29721	1.42002	1.46098	1.56175	2.34417	2.76497	2.68001	2.97462	3.55775	3.58029	4.89483	5.26831	5.68513	5.33354	5.79008	6.07313	6.39565	6.49272	7.46151	8.10331	10.7517	13.1406	14.9129	12.1224	6.12006	2.77762	1.4642	1.83741	1.96931	2.04098	1.90244	1.76723	1.84273	1.55302	1.65948	1.71641	1.78203	1.20801
482.32	0.764988	0.691127	0.820932	1.22932	1.70457	1.62382	1.43509	2.11042	2.3343	3.08512	2.97557	3.02626	3.60739	4.69551	5.0214	5.24187	5.68924	6.05883	6.44759	6.75982	6.46386	7.37136	8.19871	9.7915	12.7127	13.6693	12.6673	6.122	2.33801	1.56929	1.62176	1.59825	1.65642	1.09324	1.63844	1.24424	1.45642	1.86123	1.71696	1.11412	1.02713
482.81	0.818492	0.889402	1.15035	1.57224	1.50926	1.21898	1.6364	2.34705	2.88618	3.02405	3.247	3.51366	4.28606	4.87573	5.69777	5.56839	6.2006	6.33151	6.42479	6.8264	7.27461	7.7794	8.48489	9.956	13.0023	14.8688	11.9462	5.79991	2.37406	2.1292	1.76753	2.26936	2.19772	1.90479	1.72625	2.0295	2.13803	1.76223	1.40607	1.72846	2.35852
483.301	1.13599	0.93936	1.17451	1.41356	1.55392	1.56527	1.60097	1.91487	2.80928	2.89795	3.13686	3.46722	3.5608	4.80312	4.92932	5.47258	5.49516	6.30847	6.39983	7.1326	6.3806	7.16616	8.11801	10.2731	12.5154	13.2834	11.0288	5.83608	2.30757	1.57163	1.87683	1.56342	1.77463	2.02755	1.51135	1.38455	1.99341	1.76325	1.14635	1.00421	1.69428
483.792	0.898559	0.741877	1.17495	1.32285	1.51071	1.30149	1.61977	1.86137	2.51554	2.92035	3.02596	3.22596	3.90014	4.07538	5.67831	5.44985	5.54788	5.61557	7.03384	6.77246	6.50693	7.07614	7.96606	10.1212	12.3346	14.2264	11.4155	5.96946	2.30843	1.81679	1.697	1.7502	1.65951	1.54151	1.38232	1.29273	1.94552	1.61272	1.82442	1.39525	1.08959
484.282	0.660686	0.865498	1.31591	1.68773	1.62013	1.17944	1.8927	2.16852	2.84955	3.30395	3.49656	3.63819	4.31603	4.98087	5.82757	5.44969	6.02902	6.1502	6.2872	6.5304	6.69264	7.44672	8.36877	9.96522	12.798	14.0384	11.6065	6.23167	2.4781	1.92155	2.38296	1.78738	2.27694	1.94712	1.98703	1.80054	2.23728	1.56228	2.08499	1.89749	1.21062
484.772	1.03033	1.03826	1.45642	1.82398	1.57583	1.64661	1.63738	2.16781	2.88791	3.17502	3.36098	3.15207	4.31461	5.02953	5.52691	5.84412	6.10302	5.85414	6.60084	6.67937	6.81435	7.13539	8.58292	10.0865	13.0101	14.065	11.4752	6.06568	2.2058	1.92092	2.02124	1.89847	2.08329	1.50041	2.11592	1.33843	1.45862	2.2167	1.56323	1.33897	1.81533
485.262	0.76591	0.86495	0.892373	1.09405	1.53159	1.0974	1.47319	2.23938	2.71027	3.06753	3.31515	3.29654	4.05346	4.50005	5.42567	5.59477	5.72141	6.38681	6.28322	6.6169	7.05998	7.22585	8.02274	9.89667	12.4809	13.9983	11.4717	5.89994	2.47653	1.57118	1.37114	1.41411	1.58128	1.62157	1.12239	0.968908	1.26375	1.30947	1.2502	1.33856	0.96788
485.752	0.660078	0.938819	1.12688	1.54946	1.61864	1.56437	1.70914	2.02209	2.80766	3.27962	3.09027	3.61061	4.28608	5.10195	5.59828	5.89015	5.7957	6.14454	7.17057	6.79624	6.93413	7.6251	8.63977	9.92494	13.1877	13.5257	11.787	6.12763	2.78106	1.71035	1.80361	1.63693	1.73505	1.70216	2.07151	1.70663	1.45776	1.61119	1.92685	1.39393	1.63283
486.242	1.1083	1.01236	1.29049	2.07236	1.31166	1.27921	1.8172	2.45399	2.96304	3.53316	3.46897	3.43903	4.33556	4.64691	5.79402	6.13414	6.12122	6.80855	7.19515	7.54707	7.82739	7.55904	8.29441	9.63943	12.5937	14.1424	11.7166	5.79664	2.60999	1.84892	1.73048	1.67317	1.96527	1.86321	1.85467	1.98225	1.79687	1.76123	1.97779	1.50459	1.81322
486.732	1.00188	1.11017	1.43003	1.54725	1.48527	1.52155	1.65223	2.37977	2.99971	3.12607	3.62252	3.55706	4.20214	5.22014	6.33564	6.05472	6.14123	6.6693	6.75934	7.23895	6.70784	6.8127	8.41096	10.035	12.1819	13.4752	11.5475	5.98798	2.43841	2.09131	1.98113	1.70888	2.11758	2.10442	1.93927	1.70419	1.74681	1.91055	1.92409	1.2249	1.93244
487.222	0.869525	0.887593	1.31202	1.50082	1.15693	1.33815	1.57864	2.21616	2.99787	3.31543	3.17335	3.89344	4.43288	5.04138	5.83516	5.63115	6.21324	6.07869	6.66934	7.26467	6.88909	7.14742	7.72594	9.19056	11.8046	12.1576	11.1589	4.97058	2.03077	1.42819	1.65593	1.48508	1.26977	1.45602	1.33512	1.61109	1.55177	1.05518	1.09138	1.11287	0.603517
487.712	0.948278	1.35562	1.47556	1.38669	1.44026	1.54042	1.86838	2.34155	3.48664	3.46312	3.44045	3.8197	4.50924	5.64158	5.98228	6.17259	6.4638	6.29001	6.95341	7.23228	7.19578	7.32998	8.12516	9.87057	12.0475	12.6525	11.7911	5.91708	2.06397	1.91527	1.54746	1.67019	1.76944	1.41513	1.54998	1.56457	1.74519	1.55717	1.55863	1.66878	1.38766
488.201	0.921678	1.10883	1.17075	1.27267	1.30896	1.37788	1.74091	2.26886	3.27025	3.18603	4.24352	3.62528	4.45616	5.76532	5.95579	6.04744	6.46199	6.2616	6.60817	6.95911	7.03939	6.98924	8.58616	9.68161	12.1057	13.0228	11.1523	5.49055	2.02956	1.81029	1.83484	1.55841	1.61512	1.61684	1.54955	1.47212	0.96928	1.55673	1.2985	1.27904	1.20632
488.691	0.92146	1.40419	1.40457	1.43141	1.50495	1.39782	1.86741	2.50236	3.0737	3.80109	3.66196	3.74524	4.71412	5.13744	6.004	6.36681	6.25857	6.39331	7.63621	7.19841	7.16119	6.86446	8.58412	9.46215	11.3637	13.2377	11.0226	5.65262	1.92763	1.63584	1.51069	1.48385	2.07609	1.33358	1.37705	1.14982	1.64739	1.60657	1.45397	0.778363	1.68845
489.18	0.948022	1.28133	1.56882	1.81812	1.43987	1.47921	2.01295	2.539	3.2507	3.52591	3.64053	3.81867	4.53393	5.69019	6.27846	6.12155	6.61351	7.11432	7.89557	7.44121	7.19384	7.72828	7.75233	9.92997	11.613	13.8953	11.0253	5.00038	2.26637	1.81031	1.43911	1.66974	1.65359	1.53601	1.50652	1.84018	1.11468	1.60697	1.61015	1.16783	1.32697
489.67	0.869956	1.40605	1.59395	1.70632	1.24486	1.52138	1.79727	2.50568	3.41104	3.65729	4.0022	3.96796	5.00567	5.89707	6.06164	6.4988	6.29213	6.98862	7.2454	8.11272	7.38704	7.52084	8.31723	10.096	11.5638	13.0993	10.7827	5.20207	2.16723	1.5683	1.51269	1.59725	1.73237	1.90185	1.59432	1.47373	1.64957	1.35734	1.55989	1.05775	1.02649
490.159	0.975963	1.25877	1.66522	1.47966	1.37669	1.35987	2.14342	2.83177	3.2953	3.76575	4.31768	3.99443	5.08638	5.90044	6.4131	6.45307	6.44743	6.43214	7.67936	7.9363	7.32941	7.40177	7.88887	9.69769	11.3544	13.5125	11.3618	5.23778	2.13458	1.5692	1.72978	1.338	1.8104	1.86245	1.42278	1.47457	0.873801	1.05631	1.61281	1.28117	1.63124
490.648	0.922767	1.52953	1.61754	1.66098	1.41971	1.56209	2.05162	3.06478	3.72504	3.97661	3.53299	4.40387	4.90238	5.94781	6.55911	6.64768	6.74761	6.93592	7.53248	7.60073	7.51137	7.98393	8.16339	9.22704	11.6574	13.4748	10.5611	5.23527	1.7949	1.70786	1.94507	1.41165	1.84803	1.61875	1.379	1.28963	1.21303	1.20664	1.19603	1.61461	1.20775
491.137	1.21246	1.4798	1.8046	1.52405	1.44117	1.52111	2.10553	2.64943	3.86125	4.1031	4.60508	4.4027	5.21225	6.14694	7.47638	7.23886	6.9732	7.06741	7.7309	8.051	7.942	7.61199	9.21228	9.72153	11.1302	13.6584	11.1307	5.39744	2.23456	1.7771	1.72849	1.70839	1.46263	1.49694	1.37863	1.42742	1.55227	1.55816	2.18347	1.50286	1.69039
491.626	1.02824	1.45554	1.52379	1.3652	1.20131	1.68383	1.96086	3.08284	3.54863	4.14677	3.93552	4.21034	4.87649	6.27412	7.42876	7.16672	6.94985	7.04269	7.24615	8.11355	7.04777	7.39831	7.85425	9.28926	11.6883	12.7576	10.4339	4.77723	2.06585	1.60332	1.40479	1.44882	2.07906	1.1736	1.42211	0.967232	1.35861	1.40775	1.04004	1.55895	1.08698
492.115	0.922466	1.5537	1.64045	1.52396	1.39742	1.60215	2.178	2.91961	3.68463	4.03909	4.02362	4.81365	5.2638	6.24693	7.02887	6.84315	6.99805	6.80032	8.01676	7.6284	7.81793	7.76562	8.19165	9.75201	11.3145	12.9092	10.0806	4.97189	1.69275	1.49825	1.72839	1.59688	1.46255	1.61822	1.50779	1.51943	1.11563	1.5078	1.50754	1.50277	0.905514
492.604	0.972911	1.27943	1.28593	1.58849	1.19811	1.37586	2.20915	2.9308	3.81294	4.15695	4.14807	4.29567	4.99287	6.05719	6.6904	6.77795	6.6037	6.97074	7.16974	7.40009	7.12151	7.31714	7.74084	9.66736	11.0113	12.4747	10.4062	4.66662	2.19546	1.11238	1.65252	1.37086	1.07516	1.0494	1.20343	1.28621	1.11303	0.752148	1.03727	1.5548	0.421591
493.092	1.10242	1.52276	1.49369	1.33649	1.23947	1.81774	2.31367	3.05122	3.55241	4.29775	4.09616	4.5771	4.77739	6.37122	7.39581	7.08572	7.27127	7.11769	7.27103	7.62715	8.00129	7.6417	8.15805	10.2997	11.4216	12.6389	9.81759	5.14695	2.19155	1.45741	1.21925	1.22048	1.45655	1.1684	1.24419	1.05465	1.30428	1.15124	1.19074	1.38575	1.08216
493.581	1.20812	1.72026	1.7748	1.5186	1.43602	1.63693	2.33312	2.89138	3.98415	4.70275	4.56633	4.57979	5.40032	6.49995	7.79614	7.55761	7.07413	7.44075	7.84591	8.86349	8.28311	7.95326	8.34765	10.12	11.5512	13.4231	10.4888	5.34554	2.02416	1.73602	1.9376	1.55425	1.57246	1.65284	1.76006	1.65173	1.78839	1.35225	1.24323	1.44202	1.50388
494.069	1.31389	1.59825	1.42528	1.61014	1.74157	1.4154	2.18961	3.32419	4.18172	4.7477	4.85854	4.70286	5.24813	7.20386	7.37939	7.90655	7.20391	7.31184	7.59325	7.96644	7.51738	7.34309	8.72202	10.2184	11.0964	12.3733	9.3531	4.23962	1.9915	1.42431	1.40013	1.51807	1.3047	1.33106	1.67511	1.56081	1.35411	1.40309	0.984762	1.27632	1.9862
494.558	0.972548	1.67248	1.58928	1.24764	1.45897	1.59782	2.29883	3.10944	4.33926	4.70662	4.5478	4.68005	5.3789	6.45526	7.1833	7.2189	7.25632	7.68623	8.62332	8.11902	7.61193	8.20566	8.57032	9.44694	11.5914	12.128	9.73629	5.05634	1.75571	1.28571	1.04142	1.03702	1.03638	1.33143	1.4178	1.05614	0.967492	0.701743	0.673973	0.943634	0.722457
495.046	1.49849	1.47595	1.61291	1.33859	1.5681	1.75991	2.35351	3.27173	4.45725	4.96183	4.66001	4.80144	5.27631	7.0819	7.65515	8.30429	7.48428	7.31506	7.96785	8.54137	7.9522	8.26845	7.77002	10.1919	11.2858	12.8764	9.13518	5.15503	2.02614	1.28592	1.5085	1.62987	1.22849	1.29129	1.1602	1.37779	1.20956	1.00265	1.1926	1.60999	0.843001
495.534	1.81216	1.91684	1.51791	1.20127	1.76237	2.14214	2.31501	3.57379	4.37472	5.21112	4.98952	4.79668	5.96873	6.6999	7.44958	7.70526	7.67827	7.67985	8.38792	8.14233	8.28304	7.92248	8.31678	9.3772	11.7968	12.584	9.4747	5.18252	2.02414	1.70129	1.75817	1.51724	1.30398	1.85439	1.5454	1.97288	1.4017	1.40232	1.70943	1.60839	1.26325
496.022	1.28562	1.81673	1.4464	1.67557	1.58673	1.87755	2.69213	3.49846	4.6435	4.95197	4.73976	5.0327	5.8079	6.86804	7.96137	7.9435	7.99756	8.30933	8.18004	8.46438	7.59803	8.43609	8.43158	9.95527	12.3375	11.8886	9.27532	4.33074	2.19063	1.00588	1.25459	1.55269	1.49425	1.61091	0.814816	1.32922	0.627721	1.70112	1.03499	0.997318	1.32209
496.51	1.52002	1.91276	1.58458	1.51535	1.88888	1.95608	2.49055	3.40489	4.87209	5.07318	4.88997	5.00293	5.74974	7.05982	7.58189	7.81166	7.73727	7.3718	8.39852	8.15496	8.08103	8.48779	8.9138	9.82044	11.0973	12.4642	9.01182	5.30158	1.78418	1.8016	1.71862	1.55093	1.79872	1.20681	1.15658	1.37349	1.30225	1.39933	1.24058	1.38359	0.840372
496.998	1.07328	1.3717	1.39657	1.49104	1.51806	1.77257	2.57786	3.32942	4.28257	4.70848	4.99543	5.2375	5.82047	6.90229	8.26399	7.53288	7.72848	7.62829	7.90554	8.44517	7.73424	8.2639	8.38173	9.74759	10.9622	11.3661	9.57011	5.06814	1.74853	1.62652	1.10868	1.36474	1.18504	1.00453	1.06969	0.960353	0.86718	0.998388	0.671215	1.10562	1.37904
497.486	1.59772	2.03419	1.44392	1.51447	1.584	2.13633	2.75966	3.79693	4.77188	5.21812	4.79828	4.80772	6.18447	7.2801	8.02177	8.29814	7.90852	8.00356	8.82044	8.62965	8.07634	8.51349	8.53999	9.81474	10.7538	12.0231	9.38582	4.32332	1.78314	1.4543	1.68184	1.55003	1.37694	1.52774	1.36997	1.41845	1.10868	1.14878	0.878231	1.38279	0.659909
497.974	1.49379	1.59393	1.42143	1.71887	1.73687	2.21819	2.67098	3.60195	4.50173	5.28447	4.93434	5.1231	5.72385	7.05969	8.29794	8.15542	7.71201	8.43233	8.19908	8.57454	8.38814	7.84417	8.5448	9.66586	10.9131	11.7198	9.58082	4.16313	1.5485	1.48976	1.53957	1.58783	1.1481	1.20679	1.3279	1.23612	1.25399	1.29936	1.03379	0.940825	0.960408
498.461	1.83269	1.78837	1.55973	1.51385	1.62673	2.1153	2.5602	4.08181	4.67257	5.40602	5.39584	5.21423	6.56829	7.75061	8.04313	7.85299	7.42844	8.00026	8.56083	8.8657	8.53344	8.32631	8.35223	9.77985	11.025	12.0182	8.90811	4.38652	2.28686	1.55753	1.5023	1.54939	1.37638	1.28599	1.32661	1.41787	1.34914	1.34802	0.77459	1.43751	1.19934
498.949	1.54305	1.95777	1.60458	1.57995	1.32167	2.09293	2.66554	3.64826	5.11491	5.2948	5.45664	5.42471	6.27827	7.94153	8.28104	8.04075	8.42331	8.33577	8.52331	9.00587	8.55503	7.98109	8.58874	9.64617	10.4014	11.696	9.46664	4.83627	1.81411	1.5213	1.92948	1.8057	1.37491	1.36491	1.19695	1.27929	1.34771	1.6957	1.28961	1.04937	1.19806
499.436	1.62065	1.93227	1.51075	1.91749	1.66745	2.05159	2.77213	4.02168	5.05388	5.12332	5.4094	5.32586	6.48066	7.68849	8.3259	8.64901	8.11816	8.17265	8.88793	9.35993	8.64243	7.70178	8.98273	10.0723	10.6099	11.2877	9.6193	4.31464	1.81314	1.34771	1.1785	1.76791	1.29784	1.36418	1.23904	1.36994	1.05835	0.996939	1.03114	1.38001	1.07768
499.923	2.0118	1.76023	1.55651	1.62347	1.75325	2.31198	2.8428	3.96619	4.87665	5.09984	5.25175	5.75499	6.3234	7.73463	8.05116	8.03271	7.96409	8.11594	9.42303	8.9072	8.51584	8.0953	8.48822	10.0368	10.88	12.0861	9.17345	4.4099	1.84585	1.4507	1.4992	1.50938	1.64061	1.48385	1.28117	1.3693	1.29827	0.996472	0.927591	1.43454	1.31655
500.411	1.72669	1.54225	1.46553	1.67078	1.64721	2.33518	2.86459	4.0788	4.68858	5.40204	5.21435	5.37846	6.12589	7.67019	8.48098	8.41122	7.72389	8.17967	8.27032	8.76938	8.55783	7.89193	8.77566	9.1869	11.2005	11.4831	8.64902	3.57157	1.47864	1.07218	1.28674	0.921577	0.955113	1.40551	0.812484	1.1426	1.15555	0.698457	1.03203	0.55248	0.958765

## Sheet: Supplementary Fig. 7b
b-CQDs
	380	375	370	365	360	355	350	345	340	335	330	325	320	315	310	305	300	295	290	285	280
299.612	2.4793	7.88638	6.93198	16.0255	22.9048	24.1373	21.9908	23.8005	22.4274	21.233	17.7922	19.377	17.6757	17.5586	13.5582	16.0469	17.1744	12.5886	9.44411	19.7707	18.0523
300.136	1.75546	0.35534	4.33986	14.7773	21.5695	19.6815	19.8171	22.3724	20.9732	19.7322	13.9238	14.7753	11.3374	11.0761	9.67668	4.54481	10.9443	11.1651	7.9214	8.16586	7.53459
300.659	4.53796	5.29947	7.55108	15.0596	24.4554	24.1726	22.4615	23.457	19.1843	20.4906	19.8427	15.1799	14.3464	15.732	11.759	15.2505	10.8813	13.0599	14.3197	21.921	15.9189
301.183	-0.34686	3.15956	7.5033	11.3145	22.0575	20.5883	22.711	19.2899	14.5044	16.8953	14.2147	9.24497	11.71	11.9849	13.8091	7.29637	9.01039	6.48864	7.826	12.908	12.0963
301.707	0.3443	2.09082	4.96526	10.1441	22.6368	22.7069	16.7131	17.5518	16.4541	15.4805	16.3855	10.1427	12.6342	5.68957	13.1799	7.24249	14.9064	9.01701	10.593	2.40238	2.77083
302.23	-0.68396	1.7306	6.69311	13.674	19.9039	19.9225	22.0051	17.4334	13.483	14.0947	9.9458	11.9931	12.047	9.24739	10.4728	10.5138	13.0291	8.95618	9.11867	7.95392	6.42165
302.754	1.01988	3.44074	6.30337	13.2355	15.7558	19.0574	20.34	18.9059	16.2465	16.1344	13.9317	15.7374	10.4789	13.2784	10.4109	5.50087	9.41976	7.63137	9.0648	9.4883	7.29567
303.277	0.67567	3.07729	3.47996	10.6644	22.5755	23.3942	16.0176	18.3962	17.3557	14.7676	14.7378	8.53033	11.405	9.13524	7.24205	4.9198	9.94587	6.31968	3.46465	7.85745	2.71876
303.8	3.69172	4.75541	7.95127	16.2445	21.7036	22.5026	23.1107	21.3859	22.0532	20.1195	17.7465	13.1821	16.7487	12.6044	14.3888	13.5762	14.5301	11.3006	11.0139	17.9533	18.9061
304.324	4.99679	4.38296	6.86282	16.4744	20.8244	23.0678	24.4434	18.5255	18.7055	22.4664	19.8166	15.4208	14.6686	14.5125	13.772	10.7804	13.2684	14.9556	16.3983	13.1713	15.1914
304.847	1.65231	3.34462	6.46769	12.1703	19.2336	21.7942	19.7718	21.0578	19.7408	18.9855	19.6585	13.4435	12.6114	9.43239	13.1561	13.9027	12.018	12.3636	12.2006	14.6035	8.86483
305.37	1.96818	2.656	5.06849	11.3904	22.9811	21.2732	21.8481	18.2425	17.2441	14.7488	8.23917	11.9641	12.0371	8.87018	8.03648	13.8004	9.08921	11.0454	10.7652	11.4442	11.4395
305.893	4.55969	4.61487	6.37431	12.68	17.9028	20.0475	20.957	24.1499	17.1211	16.2707	13.7776	11.4219	13.8635	15.1675	9.97398	16.337	10.7165	14.6222	14.0286	10.6051	9.61052
306.415	1.93918	4.90661	5.99255	14.9634	19.159	21.3149	16.7831	20.2203	11.584	20.5862	15.381	15.4148	12.3341	8.73945	12.3719	12.5511	13.9926	11.4872	9.94362	8.26872	9.53688
306.938	1.6033	3.89449	7.26675	12.8215	18.3174	19.7378	22.8051	17.8326	18.0059	16.4198	16.1081	12.5949	10.3546	12.5246	7.36491	8.82057	7.21905	6.59828	11.181	9.69544	15.4833
307.461	0.6367	2.2554	3.9351	10.0493	14.7541	20.2953	21.9219	15.8598	17.1154	14.7111	15.1502	13.8438	10.7472	5.7389	10.2365	8.24185	7.16699	6.5507	9.79445	8.14468	11.1018
307.983	3.16065	3.83868	6.1859	10.6424	21.8022	19.1076	19.624	15.0137	15.8598	15.3951	12.9525	13.7445	11.1341	9.97107	10.1631	10.2285	6.56826	10.0512	9.07594	8.8214	5.08716
308.506	3.44597	6.97535	9.35814	13.515	19.2459	21.349	19.8041	22.14	19.088	20.3452	15.3227	14.9413	13.3347	14.589	11.5123	16.2208	11.9353	14.0645	16.0637	16.0295	11.7651
309.028	1.55239	4.08506	5.75673	8.16737	15.3933	18.4285	18.9266	19.7843	14.8376	13.9596	16.4175	11.3239	11.8487	9.32837	9.98347	9.54525	8.60285	8.13114	12.0996	7.94333	11.6602
309.551	1.23209	1.247	4.44205	7.77867	17.5955	15.5742	13.5611	13.9179	13.2482	13.0798	13.4373	10.8022	9.04231	8.32914	9.43287	8.97135	5.33426	8.06684	9.47677	6.44769	7.43656
310.073	0.91638	1.85494	5.0344	10.6067	15.1445	20.481	13.7931	16.2795	12.7731	14.8785	13.3255	14.1403	11.2089	5.96545	11.2253	11.368	4.23191	4.57128	12.5306	6.39406	7.3747
310.595	3.62688	2.44718	6.53799	12.085	18.894	20.2651	21.154	17.5086	13.7217	16.2316	13.9841	15.2632	9.75983	8.17279	11.5698	9.78105	7.85119	10.177	13.0184	8.43555	10.5401
311.117	1.49504	1.51313	6.77608	11.6412	14.5024	17.4191	15.527	17.3213	12.5033	13.0705	10.2771	11.7444	5.70549	12.1281	8.24113	8.7088	8.28504	6.71208	7.97284	10.4317	13.6358
311.639	0.59146	2.09517	4.56942	8.09063	13.3872	17.5532	17.0261	10.2789	10.5996	12.5579	14.4649	10.786	9.11556	4.88692	9.05646	4.7852	2.04856	3.87247	7.27889	4.12693	3.17325
312.161	2.0481	3.55352	6.02776	9.23606	15.137	23.477	17.1753	14.9154	14.6817	14.6168	12.7639	10.2609	8.58915	8.79081	8.96014	10.4155	9.12048	9.30455	10.8022	12.9296	10.2034
312.683	4.34602	2.05268	7.16282	11.2801	16.8631	19.745	17.6621	16.1127	14.8847	15.1981	14.9376	17.0703	12.7582	10.8814	8.87282	11.7204	7.02457	11.9238	11.8855	10.1081	11.6584
313.204	2.29588	2.32366	8.86856	10.5691	17.631	18.6113	17.1705	12.6349	15.4292	16.1292	16.6927	10.0645	10.5309	12.5027	12.7435	11.1448	6.95791	9.66328	11.1841	13.3496	1.5397
313.726	0.85318	-0.57567	3.80834	10.7729	12.2609	17.1929	14.7681	10.2143	9.17393	11.0109	9.39885	9.17569	11.2707	8.54466	9.58018	7.82297	10.3426	6.38401	4.66655	3.96872	3.81449
314.247	0.56358	1.9964	6.09562	10.6743	17.0082	17.9647	14.3148	14.6915	10.7733	13.0217	14.1555	12.6493	9.51307	10.5831	10.7869	5.92751	9.75995	7.90697	5.7798	7.20938	8.31507
314.769	2.2334	1.13021	4.02603	9.69397	13.8413	15.0362	15.4426	17.7896	14.6758	15.3415	12.5479	12.1403	10.6541	8.38786	10.2593	8.13114	7.73549	7.31134	13.1701	5.84383	8.23789
315.29	1.10613	1.67927	6.26674	9.8932	15.2006	21.277	17.4816	14.7378	10.5723	12.088	12.4291	8.53415	8.92967	10.3856	7.19824	6.71182	8.14117	8.79403	9.07513	5.78853	0
315.811	2.19095	1.94029	5.07795	10.0861	15.0542	13.8474	14.8399	14.2785	15.0513	12.6557	12.6715	8.45196	10.0496	11.1084	6.29023	8.86291	8.06277	8.19703	8.426	3.82185	9.55068
316.332	2.1721	2.74798	7.2717	9.42792	16.3878	19.3985	14.7122	11.6391	13.2998	17.2942	10.7678	11.8071	11.1587	14.2759	11.225	7.90798	9.40398	11.1739	14.4794	8.20943	10.9252
316.853	1.88531	1.90812	6.93581	7.65174	16.5464	22.7951	19.1546	14.666	11.2622	11.7732	10.6812	10.5787	8.69709	8.90128	9.48514	9.58761	8.86196	7.55734	9.39118	2.50567	10.1149
317.374	0.8026	3.52003	3.85815	8.44524	13.2642	14.7033	13.8926	12.3984	9.9086	10.024	10.9637	9.38232	7.85372	8.03811	9.42189	8.65788	5.0964	7.00648	8.23108	1.86672	2.87069
317.895	0.53178	1.88375	7.39497	9.23264	13.4692	16.6587	13.2069	12.9383	12.0713	11.2907	11.5992	9.32463	10.5373	13.5808	9.77109	6.45349	10.5906	9.45033	7.08974	6.18414	9.98563
318.416	1.31995	4.27495	4.62284	9.16669	15.6492	16.8299	12.8145	12.8459	14.1929	10.5506	9.77148	8.51738	10.4621	7.13846	6.87175	6.40739	5.48605	7.40749	8.12204	9.82395	0.70817
318.937	2.35824	2.38678	4.85837	9.09853	18.357	17.2808	14.494	13.3575	10.9569	14.3992	14.8946	10.6595	9.23047	11.0217	10.8328	5.51178	8.16789	8.33273	10.2114	6.09432	10.5435
319.457	-1.56224	-0.26353	6.16876	7.12333	12.0673	16.027	11.4633	8.44663	10.8877	11.0565	11.3587	10.227	10.701	7.04069	5.58158	2.52785	8.11637	1.46121	3.20432	0.60559	-0.69847
319.978	-0.25877	1.83327	5.06444	10.3467	11.7138	17.6345	13.7294	12.5916	8.3472	11.3113	7.86771	8.3488	11.3944	10.4958	5.9433	4.18705	4.48122	9.19711	4.24602	6.01845	3.47074
320.498	0.772	1.82313	4.2412	10.2894	9.70751	14.1427	12.4914	17.8885	12.2978	10.2846	8.84473	8.30262	9.44284	8.89138	9.06265	7.495	5.79337	6.25795	6.33379	9.57624	7.59339
321.019	0.51177	4.92065	3.69016	10.5008	14.0656	16.0319	11.5545	10.6727	11.0057	11.8246	12.1776	7.89694	9.01411	8.45693	7.4444	6.21068	7.5333	9.09476	7.87268	6.54662	2.74569
321.539	1.01506	1.54101	4.44377	8.01056	13.949	16.4569	14.8964	9.40823	11.2177	8.55724	8.72205	12.4592	9.68434	8.38683	9.32551	4.51675	4.83409	4.27234	3.64347	4.1315	1.36147
322.059	0.75506	3.05678	4.66664	10.0636	16.2762	13.0024	12.7855	11.664	12.6293	10.0589	12.6432	13.0633	9.60505	10.2087	10.4053	4.88701	5.23037	5.64981	6.1948	8.78072	5.40128
322.579	0.24995	2.78267	4.11943	11.046	13.4697	16.484	12.6971	11.8729	10.7503	11.238	8.92121	11.2198	9.90547	10.138	7.2716	4.85321	8.65698	5.61072	5.63929	8.13864	7.37538
323.099	-0.99284	4.27062	2.81244	8.87991	14.4463	13.3684	13.1693	12.6531	8.59979	8.98993	7.87489	8.35643	8.01507	8.949	6.46098	4.8195	5.15811	6.9647	4.58192	5.19565	3.32916
323.619	2.71144	3.74216	6.09384	10.3748	15.9405	15.7145	13.9131	14.2792	12.0743	11.6985	11.079	14.1769	11.9395	8.88717	7.54863	3.9885	7.68371	8.761	7.58377	8.59959	8.59602
324.139	0.97823	1.23758	3.27488	9.00657	15.8152	12.0965	13.5277	10.4836	9.64197	11.6066	11.3152	11.321	8.61505	7.34776	5.61697	1.58286	5.50573	6.86221	2.00644	5.11919	3.28018
324.658	1.93606	2.93923	6.98005	9.67661	13.0419	15.9604	15.5722	13.1781	13.0111	11.1833	12.7969	11.8819	13.4983	9.08894	6.29953	10.1813	9.22025	9.50693	5.95657	6.75443	5.19356
325.178	1.67762	1.2128	3.45617	6.30444	13.432	12.3811	13.7979	13.6056	10.5942	11.0748	8.23728	12.1029	8.79431	6.12053	5.87147	2.71454	6.64059	6.7248	5.40723	6.68891	0.6429
325.697	1.1885	0.24058	3.91761	8.75404	11.5288	13.0636	12.3434	9.63883	11.3595	8.90615	8.16991	13.3377	4.88454	7.49882	5.09551	2.30772	3.70478	3.55723	1.46264	4.97566	3.82584
326.217	1.88561	1.66987	6.79817	7.93639	14.4804	14.2492	12.2396	11.7424	9.29282	12.0694	12.4634	11.903	11.0708	8.85211	8.30081	4.19524	6.93908	7.05463	7.73514	9.31944	8.21963
326.736	2.57013	4.49304	6.01694	8.60484	12.8433	16.1797	13.188	12.1816	12.2825	9.62979	11.1194	12.4548	9.60257	9.12602	8.58629	6.04903	5.66477	9.17857	6.70931	10.3251	6.26773
327.256	1.38957	4.21915	5.48692	8.77289	12.98	15.5283	14.6408	13.6844	10.5144	11.8591	14.0832	16.2439	12.9175	9.74163	6.38311	7.86957	5.21391	7.79819	7.60038	8.61842	9.31895
327.775	1.37724	3.9494	5.91113	8.69505	14.1019	14.8859	14.77	9.83982	10.1469	11.4672	10.6204	10.3038	7.4122	9.31037	7.02942	5.57124	7.55272	8.15839	7.06213	11.2113	6.15751
328.294	-0.2275	2.30258	3.74958	6.22408	12.0152	12.5033	13.6117	10.2798	8.42605	9.94485	10.827	10.5316	6.67862	9.91136	3.8319	2.94499	3.54588	5.53256	4.66635	10.0536	5.49262
328.813	1.35291	4.33606	6.03898	9.4905	16.04	13.6316	13.7454	11.4947	10.5064	12.3911	14.0098	9.48921	7.9432	9.1459	8.63155	5.10797	8.20028	6.74886	6.47489	10.4888	6.65361
329.332	1.78727	2.93946	4.6026	9.40313	13.2436	15.9617	13.6189	12.6831	13.0788	12.8351	12.6994	8.77506	8.19799	6.04113	6.1575	5.06094	7.73789	6.68673	5.95704	4.67652	5.39374
329.85	1.54911	1.79184	4.55918	8.15013	13.8343	14.3517	13.2406	13.3326	11.6335	12.9904	13.1647	14.5906	9.41997	7.97886	6.09942	6.08747	5.36543	7.03763	7.7165	4.11769	5.34287
330.369	1.53491	3.10696	5.64673	9.69048	12.7621	13.738	11.1389	13.7185	12.0507	14.2406	11.8846	12.9189	9.97729	9.55273	7.05074	6.03165	7.59462	6.9731	9.89449	8.66987	5.29388
330.888	2.17276	2.85876	4.25243	8.23048	14.2851	12.18	11.0375	11.0762	10.3835	9.22635	13.2125	9.44853	7.65401	5.22247	6.65384	4.922	3.76273	7.31605	6.68481	9.60161	4.66282
331.406	3.01946	4.36571	5.10977	10.4393	13.715	13.2756	12.4171	12.7438	11.8531	12.1214	12.545	13.6146	9.81363	9.72003	6.93509	7.32864	7.84354	8.06908	7.07796	10.0325	11.5712
331.925	1.92767	3.68522	7.28076	8.56418	14.3128	16.2445	13.782	12.4076	10.7476	11.7702	13.3077	9.91507	11.0034	8.04407	9.1829	9.35744	6.67659	7.212	10.5436	11.9559	12.6404
332.443	1.69918	2.79458	4.37574	7.37522	11.4462	10.9727	11.509	11.5658	9.8966	12.733	11.7927	7.4487	7.48217	4.46707	4.87834	4.46782	5.51737	3.17857	3.92083	5.92802	2.84883
332.961	2.5267	1.91796	4.77165	7.53293	12.4819	12.4978	8.79472	11.4657	8.04998	11.5709	13.0824	10.3379	6.79927	5.06102	6.12573	7.49547	5.83425	4.72658	7.3419	5.38698	9.60217
333.479	1.88007	3.17137	3.65807	8.13288	10.5821	11.9399	12.97	10.165	9.48389	11.4795	10.2176	8.79111	6.13236	3.13817	6.07738	6.76027	5.06467	5.47082	3.85621	6.80203	4.483
333.998	2.07249	1.25854	4.05619	5.888	10.0519	11.3901	12.1659	11.2854	9.16148	12.1655	12.3288	8.43105	7.30079	7.4722	5.39476	7.0423	5.02472	5.81536	5.95123	5.3023	6.67146
334.516	3.08404	2.289	3.81218	6.27391	10.1937	12.2036	10.2124	10.4812	8.84307	12.5824	10.3283	9.80616	7.84637	5.55964	8.18528	4.99026	7.47721	5.76916	8.01252	7.65117	6.06692
335.033	2.03985	4.12907	5.88341	9.44415	10.773	14.574	15.4284	11.1077	12.6728	12.4834	9.97735	10.0152	8.38346	6.12877	7.18386	6.27126	7.06513	8.77646	9.62305	9.48872	8.20799
335.551	1.6222	2.25752	4.38639	4.69407	10.4906	10.2527	10.3009	8.45757	10.1751	12.1562	9.38207	7.11126	5.05977	4.56932	0.93147	5.90597	0.35116	1.89661	4.99095	3.77298	0
336.069	3.42596	2.65155	6.0201	9.33035	11.7293	13.9553	10.92	12.1413	10.3532	13.3398	11.722	10.4599	8.57824	5.75217	6.78871	10.7609	5.93299	7.53974	5.37358	8.43694	7.56848
336.587	2.80034	4.65623	3.09063	5.89322	10.3483	12.3122	12.4192	9.96504	12.1878	8.74361	13.2211	10.9431	8.51427	6.31026	6.12554	5.82584	2.77118	6.73516	6.56431	9.30448	7.51204
337.104	3.77211	3.01402	6.13514	9.81839	14.3367	13.0933	12.3265	12.8809	10.4365	14.6293	11.5478	11.4184	8.74216	9.5439	8.81577	7.06735	6.87626	5.94215	7.73697	9.23506	7.98857
337.621	0.9854	0.79786	2.84214	5.59913	13.1698	12.3477	12.2364	8.90507	8.71202	10.338	9.63967	8.8468	4.91768	5.32921	4.22478	5.42122	3.413	4.42404	7.27619	5.50054	3.70075
338.139	1.76147	3.1694	5.04017	8.23767	12.0241	13.1229	11.489	11.1111	14.0299	14.422	10.8667	9.60931	8.90556	7.35052	8.69085	6.33382	7.45671	7.32244	10.036	5.00731	8.92543
338.656	0.97299	1.96954	5.81313	8.39528	9.64809	11.7644	9.88552	9.01836	11.6247	11.1799	9.26099	8.46239	7.99769	6.72377	7.44923	5.03805	6.40302	7.28052	3.99141	6.78907	4.69818
339.173	2.90213	2.93725	5.18169	8.34682	12.7204	11.6964	11.5757	10.3112	9.93953	10.8737	8.44024	11.6704	6.53161	2.9065	5.33248	5.00897	3.68562	4.3431	6.74623	3.59994	5.70907
339.69	0.96173	1.16804	4.55704	6.07178	10.9876	13.3195	10.8568	9.13681	9.88151	8.88842	6.35679	7.01532	5.08185	5.20116	3.23972	3.7348	2.3317	2.15887	4.33972	4.47365	3.09586
340.207	1.5296	2.51568	3.54514	6.63918	8.24313	11.5589	11.6555	9.30391	10.2795	7.8803	8.84651	10.1921	7.57738	5.45742	5.56255	5.25945	3.97339	6.79571	5.49039	5.33641	6.15484
340.724	1.52024	1.53864	4.30644	4.9989	9.62641	13.1592	9.86797	9.90748	10.4437	8.54409	11.8069	8.79687	4.74175	4.28213	4.36461	3.99732	3.61999	5.33221	4.28748	3.09386	5.60742
341.241	1.13354	2.86814	4.08674	9.74077	11.4029	12.2519	11.9432	10.5064	10.8342	9.67407	8.4914	8.21558	8.31904	7.0953	5.78558	6.1139	6.21628	7.4216	5.8125	8.34869	7.60193
341.758	1.12733	2.85243	4.25789	7.11727	9.7204	11.3587	9.96883	10.2312	11.4483	9.3864	10.1835	8.6977	4.68829	4.51611	6.61696	6.0804	4.8807	5.27209	3.85377	4.36997	3.52813
342.274	1.49455	3.40344	5.38831	8.25626	9.06105	12.3208	10.123	10.3894	10.4904	10.2663	9.87865	6.55169	6.0327	8.98085	5.4351	7.25498	5.82353	6.29053	7.66371	4.34512	3.50806
342.791	1.11433	3.00751	5.54796	6.83979	9.20798	10.4111	9.22492	10.9739	10.8725	9.27818	9.57508	9.379	6.26985	3.90603	4.55003	4.50772	3.53791	4.86389	4.95214	0.43196	4.98207
343.307	0.92317	2.24243	4.18416	6.60548	8.95508	12.5826	9.17093	8.98443	9.04418	10.1463	8.78681	6.99308	5.42014	4.16054	7.06781	5.07885	3.83695	3.45387	7.57408	4.72373	0.99058
343.824	0.18356	0.18578	2.83616	6.95315	8.90273	10.2897	10.775	9.14457	6.57901	9.3992	5.58098	6.69471	4.04134	4.68771	3.09166	3.2671	3.49664	5.49389	2.25894	2.56152	2.95437
344.34	0	1.47767	3.00786	7.87336	9.44169	11.8354	9.88901	11.4179	7.84945	9.3452	7.96148	5.12019	8.03624	3.56413	4.47112	3.24833	4.74076	4.43814	2.99462	5.51807	3.91653
344.856	0.72584	1.46924	5.60754	8.97405	10.1701	11.7678	11.0616	11.9834	9.53902	9.97176	7.67616	8.90919	6.3923	6.81497	7.7798	7.34044	5.34219	4.41281	6.32724	7.17475	8.27513
345.372	1.8047	1.46123	5.20518	7.02618	8.94761	10.1168	8.76034	10.4545	9.70264	7.43806	7.63433	6.83535	5.29788	6.2356	5.52671	4.96429	4.68801	5.73915	2.22097	2.93821	2.90472
345.888	-0.89751	1.81674	3.51313	7.55509	8.70611	11.4436	10.9423	9.15058	9.22165	8.29488	6.88147	7.05046	5.26944	2.69658	3.84793	4.0663	4.66285	6.04413	4.78628	2.92244	4.33369
346.404	1.25025	1.08461	4.59952	7.32953	10.0103	10.6013	12.0976	10.3466	10.8828	6.46901	7.55553	6.51425	7.07832	4.02472	3.00832	3.46804	3.40239	3.67524	3.66342	4.98494	5.74948
346.92	0.88867	2.51839	4.57703	8.60282	10.1529	11.917	11.6371	11.1197	8.70617	6.65936	7.75355	8.22766	4.69581	3.73804	4.89864	3.73867	4.92474	3.32479	5.10371	4.54719	6.67493
347.436	-0.35369	0.89494	3.27902	4.8382	7.81496	11.08	12.3776	10.4495	8.02887	7.28875	7.48108	5.70582	3.89365	5.31342	5.41577	3.72002	3.36886	1.6541	6.16644	2.46791	0.4744
347.951	0.87979	1.60279	3.80629	6.29507	9.48252	11.2177	13.9045	11.2125	8.40896	7.69163	8.83912	6.41763	6.19852	6.07971	5.11912	2.84717	4.57081	6.25398	3.24817	5.32026	4.24815
348.467	0.87549	1.41774	3.60732	8.29098	9.43616	11.5478	12.0575	9.33184	9.62302	9.84089	6.71267	5.15813	6.42523	3.94565	4.82598	4.24987	3.03231	2.94793	5.02801	3.258	1.87884
348.982	1.21969	1.93985	2.87173	6.78366	9.20218	10.7252	14.1622	10.0937	9.36775	9.79272	8.52252	6.59942	6.13803	3.92633	4.53556	3.10132	6.33668	4.88917	3.21647	6.48411	5.14151
349.498	2.08072	2.45688	3.92941	6.9331	11.7738	12.0071	14.4847	10.0445	9.115	9.09539	7.56417	6.08084	7.12618	4.94915	4.51349	4.76962	5.70529	5.51409	4.97905	7.25912	3.25595
350.013	3.45082	4.71498	6.75381	8.53301	11.53	12.1378	15.9718	14.3931	12.3685	10.7746	7.527	9.19745	8.10418	8.81286	8.98262	6.97968	7.17126	7.74634	8.49357	9.22996	10.1827
350.528	1.71507	2.43016	3.88667	8.12095	9.98206	12.2535	16.6505	10.3327	9.01586	9.63907	8.84224	8.42058	5.53824	4.12238	5.25223	5.27277	6.53427	8.66242	4.22134	3.59008	3.22053
351.043	0.85245	3.96873	3.688	6.45824	11.5767	13.8675	17.899	10.469	9.36978	8.30433	8.11367	7.89232	7.00688	7.4275	5.48214	6.34498	7.38127	5.7407	7.34354	9.91332	5.94553
351.558	2.71448	3.60587	5.24277	7.49771	11.52	15.4779	15.5131	11.7936	10.1347	8.68743	9.64386	6.18774	6.72354	7.64599	8.05305	6.31391	8.81415	8.25151	5.91566	5.91886	4.55108
352.073	0.84403	1.53765	3.82547	7.63784	12.1901	15.2149	17.1506	8.80097	9.47894	9.4873	7.8104	8.28799	5.69882	6.3398	4.65258	6.00919	7.30839	6.94713	3.4624	6.67449	9.05664
352.588	0.83938	3.22826	4.32318	6.35924	11.0373	16.6073	15.161	9.53049	11.0313	9.43504	7.9893	8.00685	5.91383	7.31365	4.88401	5.16117	5.23306	6.59483	5.50932	3.51409	2.70203
353.103	2.17011	3.04113	3.78298	8.43125	12.2347	22.3854	14.6988	12.3779	8.97478	10.0074	10.5924	8.19593	7.84072	7.0217	7.41257	6.21255	7.80539	6.24543	9.58702	5.82384	3.13462
353.617	2.48888	3.19073	4.44384	6.28531	9.12067	25.5333	17.0452	12.111	10.903	10.9832	10.7479	10.4741	8.28054	8.47494	6.35162	7.51751	4.59753	4.96622	3.74362	8.10422	6.23143
354.132	1.48426	1.83604	4.7566	8.50304	13.1535	26.2845	16.9416	11.0821	11.0338	12.1523	8.72051	7.63435	6.29371	7.68022	7.0706	5.33703	7.14	5.55305	4.39741	7.28785	3.53919
354.646	1.31124	2.32244	5.06507	6.72618	16.076	28.8255	13.137	12.3433	13.5118	12.4871	13.2171	9.42686	8.1797	7.63306	8.28204	8.75203	5.96078	7.052	5.04278	5.33702	4.83651
355.161	0.97758	2.14373	3.6923	8.57203	16.3316	30.0869	16.7375	10.9486	10.7062	9.15703	10.1231	7.08525	8.60937	7.58768	9.23071	6.85454	4.51454	6.09572	7.68629	9.85269	7.43016
355.675	2.9167	3.608	5.84199	9.20716	18.338	35.2656	16.463	13.517	11.4221	14.5711	12.8525	12.5018	12.6056	9.737	7.44342	10.2256	9.26031	10.0029	9.30604	12.0601	9.99759
356.189	0.80573	3.26193	4.81383	7.63035	23.7949	34.0085	17.6457	12.8824	12.8993	11.4719	11.7165	10.6245	8.27857	10.8938	8.38939	7.56173	7.2558	7.83766	5.61896	9.37	4.32282
356.703	1.6025	1.94627	4.12678	8.76826	26.7716	36.9899	18.0903	14.2961	13.019	14.4102	11.8632	10.5654	9.87903	10.3517	11.0419	9.85337	10.2681	7.79408	9.20329	8.19974	6.44817
357.217	2.38912	2.41803	5.25013	10.0557	33.8187	36.5897	21.0368	14.7627	16.1748	16.1129	11.791	14.2994	12.8581	11.2458	11.2185	10.3088	11.5848	11.9179	6.86046	8.89074	8.11798
357.731	1.8983	2.7218	6.68098	11.4854	44.5008	35.6454	20.0009	18.3278	17.1988	15.213	17.5662	13.7584	13.0028	15.6846	9.44669	13.8223	7.94462	12.1328	11.6808	12.5096	10.6089
358.245	1.88596	3.49945	5.82811	10.0877	51.4956	38.005	21.4677	15.6595	15.3971	15.5067	16.621	15.2122	16.3786	12.7495	13.717	11.4437	10.6147	13.5239	11.6049	9.13844	8.85358
358.759	0.46859	2.05513	4.34419	12.6554	63.9735	36.0543	18.867	18.4587	15.8622	15.8015	19.2031	14.2422	14.4437	14.7829	11.9584	12.637	12.9839	11.9798	13.7761	9.08222	6.70409
359.272	2.48627	4.08908	7.203	13.8982	71.348	35.0145	25.2603	19.2637	21.5357	19.2134	18.2824	16.5666	17.1063	15.407	17.6073	16.0921	11.8406	11.6274	16.2549	14.4567	11.2548
359.786	2.63042	3.44526	7.33172	18.235	78.0486	36.9063	25.5021	22.5878	20.8894	20.8708	20.0455	17.7984	19.986	13.2494	15.6369	14.5213	13.9338	13.8934	13.3294	13.6754	10.3768
360.299	1.69243	2.33578	7.13185	25.0935	83.9096	39.7421	25.7055	24.0646	23.8964	22.4824	23.7968	22.0145	20.3248	16.6416	15.5486	15.4352	14.6545	14.9663	16.7255	16.1031	11.5564
360.813	3.05663	4.17639	8.65863	30.2331	90.1041	39.8133	32.2628	27.0915	27.5716	24.814	24.4464	26.1556	24.9002	20.893	20.1254	16.5688	17.4683	16.5819	20.3758	15.2849	14.7592
361.326	1.36785	2.92263	9.54988	43.1789	94.1905	42.9333	30.0248	28.3498	26.1475	29.2319	28.3289	24.518	22.3081	21.9186	20.0136	18.1983	13.16	17.0585	20.5744	17.6744	15.085
361.839	3.7809	4.89812	8.10087	54.4244	96.4986	40.8937	35.1698	29.6122	30.8975	29.466	31.3885	27.5798	26.6381	25.446	21.3047	20.0665	19.905	22.3499	20.163	19.3463	15.0108
362.352	1.95666	4.57001	11.1629	77.128	93.2788	47.4809	40.2686	34.3531	34.7057	35.1523	32.83	30.1925	27.8361	25.098	27.6557	19.9705	24.7621	20.272	22.5362	19.2537	16.9577
362.865	2.39678	3.48706	9.41261	98.1991	91.7064	51.8661	39.7395	39.0497	35.794	38.3532	36.2388	34.8825	31.0023	30.605	27.7539	25.6931	25.9418	22.4177	22.4294	18.4656	15.27
363.378	2.97734	5.12272	10.7342	120.458	90.4942	53.998	47.5589	42.9462	42.152	43.5065	42.1141	38.0068	36.7091	31.3091	33.5079	25.0515	25.5226	27.2908	28.702	24.2368	20.7658
363.891	2.21786	5.08799	13.5552	138	89.5619	58.345	51.743	48.4794	47.1657	46.9048	45.3468	40.8602	39.4986	36.2056	32.3751	29.1881	22.789	31.2546	28.8107	25.1041	17.4519
364.404	1.47284	4.91918	18.9643	165.05	91.1193	65.0798	59.523	52.728	50.8539	49.1141	47.5072	46.0735	44.7499	40.4903	39.2406	32.173	29.8423	30.8578	29.3031	28.4323	24.891
364.916	4.84532	6.98442	25.5604	186.478	89.4131	69.0746	64.4771	54.0958	60.5201	62.3488	57.2593	55.4054	48.2751	46.3205	42.2667	37.7754	34.3269	35.157	42.1622	40.2968	23.2385
365.429	3.06989	7.54566	37.9469	193.353	91.8576	78.4131	70.3007	66.2228	64.2722	63.9015	64.9318	62.5452	51.4969	51.1687	47.2299	43.76	40.7587	39.9254	40.4784	43.1803	32.1562
365.941	2.03708	8.68872	52.3092	208.071	94.5673	80.6076	74.9017	71.3096	70.9271	68.8746	70.9776	58.3764	57.6647	54.8654	49.9068	46.1465	40.5693	42.4617	43.5732	40.9491	30.8357
366.453	3.03824	8.78573	77.7939	203.995	98.3956	90.3268	83.4586	77.4413	70.3508	76.9755	75.7379	70.6274	62.221	62.3778	54.9396	48.6933	46.6023	47.3624	47.7766	45.7637	37.6463
366.966	3.45195	8.73432	96.8956	203.558	103.091	94.8573	90.6014	88.9862	80.4214	81.5548	87.8438	75.2582	70.5126	60.5002	61.2252	53.9939	48.5713	52.4664	52.2172	49.5102	40.1268
367.478	3.72239	10.1431	138.48	195.992	108.017	106.38	101.982	92.0596	90.4849	93.1593	86.3035	82.1416	74.3907	64.9532	64.0122	54.9035	52.3146	53.5638	54.3259	51.946	46.0868
367.99	4.70314	10.9626	173.232	191.054	113.057	115.14	115.195	105.677	101.483	103.951	100.042	92.5649	81.7933	76.2201	65.0312	65.7237	61.4561	65.5846	57.0027	59.0029	48.1717
368.502	5.96494	12.5055	214.907	188.594	121.54	126.915	119.763	115.017	114.364	113.166	107.579	100.211	88.3872	85.1285	76.7649	73.3078	66.4067	69.6067	69.0386	66.7248	52.1945
369.014	6.08531	15.6122	253.359	180.033	128.889	130.354	134.835	126.25	124.103	122.486	114.681	107.797	98.6676	84.614	84.077	74.6508	71.0729	74.3898	69.9549	71.0963	60.3613
369.526	6.33013	22.6371	287.919	169.036	137.212	148.899	140.537	137.39	130.249	134.049	120.501	118.99	108.399	100.801	91.1112	81.7142	80.1471	78.1537	77.6138	76.5588	63.7726
370.037	6.15317	31.9874	309.856	166.573	144.095	167.087	158.815	146.144	139.844	138.852	137.727	130.258	111.253	107.983	94.4314	87.571	85.7317	85.2819	88.6322	86.1929	66.3998
370.549	6.13045	48.368	319.619	165.958	159.631	172.749	173.642	157.388	155.974	151.217	148.085	138.182	130.679	115.538	106.03	94.4619	90.2408	89.6584	91.1627	88.4671	78.1148
371.06	6.80209	71.9351	324.169	164.328	162.338	186.154	186.484	178.364	172.983	166.44	161.306	142.739	127.756	115.74	110.53	98.6085	100.729	99.9771	97.3777	98.475	81.925
371.572	8.85467	104.461	327.075	169.602	177.602	204.541	199.136	187.064	181.661	182.645	171.924	159.535	138.295	129.279	122.872	109.696	107.101	109.219	109.538	111.339	82.3935
372.083	8.9636	143.618	319.045	171.078	193.965	223.122	216.231	199.074	192.929	191.003	184.122	168.105	154.238	142.115	129.016	116.031	119.407	117.117	120.777	120.276	100.25
372.594	9.488	187.185	314.591	172.76	204.674	240.47	239.984	224.314	211.106	209.52	200.683	179.391	170.347	151.004	136.858	121.262	118.59	129.643	129.175	128.887	102.915
373.106	11.2469	233.768	287.936	179.536	214.058	265.789	257.334	238.681	231.052	228.515	215.765	195.288	175.148	161.128	157.091	135.379	139.903	145.477	138.411	126.964	109.276
373.617	12.8759	295.57	264.418	188.669	231.051	275.077	276.016	251.857	246.624	248.916	228.882	213.671	188.791	175.733	156.046	154.485	149.92	144.774	143.287	148.143	117.216
374.128	17.6254	349.031	253.054	188.192	247.844	299.912	293.365	267.209	269.833	264.839	251.784	219.839	206.965	185.757	165.276	163.601	158.295	156.932	155.255	158.573	129.382
374.639	25.9351	391.398	244.914	197.029	267.824	321.489	306.265	288.524	272.706	275.241	265.843	256.765	220.234	202.15	180.886	177.749	162.489	162.057	169.892	171.488	132.588
375.149	43.5551	431.951	233.772	202.901	284.137	343.867	343.57	305.117	305.133	296.071	281.65	263.877	234.345	213.309	191.403	179.354	170.004	180.358	179.778	181.905	149.033
375.66	65.0993	443.216	225.132	206.906	305.585	357.777	356.581	333.441	316.536	316.371	294.754	276.212	243.689	222.1	205.296	186.015	178.482	189.044	192.2	192.761	151.682
376.171	101.105	446.647	207.337	215.425	316.335	390.42	376.856	356.797	343.517	337.227	320.985	286.263	253.179	230.62	212.714	194.513	197.61	194.841	202.206	199.356	165.508
376.681	140.505	439.579	212.608	222.877	344.009	408.885	408.755	375.143	359.713	362.342	346.866	305.465	266.125	251.544	225.25	208.973	200.558	212.195	209.099	211.923	184.913
377.192	191.835	414.493	207.615	234.738	358.756	445.821	430.597	403.136	375.555	381.605	356.875	319.019	287.55	256.626	234.025	221.385	220.567	219.096	227.573	227.517	182.807
377.702	248.2	390.262	208.535	247.722	382.161	470.69	458.983	419.107	409.602	406.205	379.805	340.856	304.801	275.337	251.499	228.648	223.492	235.318	243.579	236.184	192.329
378.212	315.715	356.073	198.46	256.643	410.57	481.427	477.786	439.839	421.254	426.467	403.334	361.384	323.055	289.626	258.354	241.61	244.02	253.907	243.102	253.094	206.177
378.722	378.652	327.484	195.749	265.62	426.661	520.502	513.552	477.379	450.856	434.746	423.159	371.043	337.166	310.168	271.907	260.743	254.825	258.927	266.259	259.815	227.33
379.232	428.545	294.612	188.044	276.536	461.892	547.919	535.403	488.093	477.754	464.265	439.033	391.717	355.833	321.128	287.326	275.597	267.604	272.86	277.493	274.663	228.278
379.742	470.067	277.524	197.458	293.448	490.982	583.076	556.895	510.647	503.785	499.021	458.37	411.595	362.602	325.177	304.159	283.593	268.505	286.019	292.356	298.012	239.653
380.252	493.656	259.044	198.221	306.106	508.618	598.741	586.1	538.719	520.817	507.845	490.98	438.962	391.555	354.268	323.153	305.877	296.656	303.977	306.212	297.791	258.778
380.762	519.987	240.571	200.198	327.046	535.129	653.305	626.146	572.902	548.751	539.911	509.03	458.56	418.038	375.385	336.641	313.055	313.076	317.266	324.679	331.352	268.261
381.272	516.014	234.016	195.619	343.142	562.239	676.856	652.612	596.541	585.242	567.858	529.068	486.786	408.654	382.704	347.331	324.909	319.12	333.704	351.772	334.835	283.764
381.781	500.63	226.637	197.455	369.61	596.202	711.313	692.879	631.074	597.973	600.693	553.866	520.684	449.446	398.104	373.753	344.61	337.135	351.83	364.323	360.143	299.513
382.291	471.364	206.412	201.012	376.228	622.693	755.907	725.532	657.005	639.734	621.994	589.522	530.787	471.315	419.987	378.91	356.078	352.111	373.39	384.234	368.803	307.966
382.8	429.546	206.61	208.88	399.941	657.808	787.997	761.277	689.627	662.544	649.053	607.068	553.129	483.665	442.267	401.562	377.333	372.796	380.255	383.966	395.136	328.37
383.31	397.803	190.91	212.68	426.609	686.304	823.385	791.883	728.184	682.989	677.706	643.804	567.353	513.279	459.34	421.275	378.683	388.455	399.812	399.008	413.819	353.508
383.819	356.537	188.717	220.66	432.412	717.561	863.622	818.087	755.894	720.756	696.341	670.942	607.344	526.017	481.059	414.502	400.83	399.559	423.367	424.331	425.714	345.705
384.328	328.753	173.696	224.676	464.649	732.939	888.073	863.159	773.2	751.083	737.728	693.165	632.765	555.792	496.616	445.985	426.39	420.514	445.812	447.374	447.283	372.871
384.837	294.841	169.766	234.874	482.655	779.885	926.653	895.424	817.252	768.273	769.044	725.821	650.258	576.253	512.347	455.547	433.121	432.046	443.097	476.386	451.621	384.889
385.346	275.192	157.479	248.006	500.321	814.429	964.813	921.201	848.449	816.47	796.78	749.299	667.682	586.385	519.575	481.12	445.286	446.236	465.072	484.908	473.998	399.245
385.855	248.663	155.484	249.824	514.569	848.512	1005.62	971.69	884.363	833.626	833.881	759.699	700.343	596.659	538.558	490.908	466.597	464.796	472.589	487.332	486.855	411.138
386.364	228.577	150.306	265.333	537.662	873.706	1034.89	1000.48	897.104	874.975	839.819	801.767	717.962	616.648	547.395	522.518	472.845	478.459	490.819	523.413	491.489	435.681
386.872	216.321	144.831	272.292	558.807	905.193	1070.71	1045.17	941.06	899.354	883.166	823.474	741.958	653.266	570.627	532.42	505.423	504.733	506.33	524.546	523.13	447.635
387.381	202.161	140.773	274.925	588.668	935.194	1116.4	1062.77	968.121	920.564	896.459	851.202	771.454	668.606	604.007	547.803	528.727	523.912	522.821	552.545	538.982	449.904
387.889	179.749	140.833	293.235	604.793	968.551	1159.5	1086.78	987.258	946.856	932.913	871.061	786.082	689.817	618.78	565.28	538.349	529.367	553.494	571.3	555.591	479.651
388.398	173.21	139.343	302.483	607.855	1000.94	1196.08	1123.56	1008.97	976.839	961.836	894.664	806.25	708.149	626.999	578.204	541.186	537.982	555.018	571.754	572.786	492.014
388.906	157.189	141.047	316.393	638.178	1028.83	1226.99	1173.46	1040.72	1014.45	984.504	927.148	823.164	738.685	651	596.098	549.605	556.942	579.154	596.064	603.273	504.499
389.414	146.963	142.651	320.53	664.219	1062.52	1265.97	1199.6	1068.14	1020.73	1017.32	942.784	859.857	742.085	664.417	603.682	563.604	565.126	590.53	626.37	608.265	520.888
389.922	128.692	146.298	333.421	672.838	1097.39	1294.69	1229.41	1106.27	1044.01	1041.15	978.672	865.242	755.746	682.175	623.356	594.215	582.436	595.612	634.212	642.997	522.766
390.43	119.799	149.853	342.04	689.76	1118.19	1311.77	1263.13	1135.97	1086.38	1073.79	992.111	895.158	785.492	709.05	626.347	606.718	596.24	613.018	637.887	651.21	524.562
390.938	110.465	149.762	346.768	711.206	1153.87	1352.54	1286.4	1171.93	1120.78	1073.39	1022.36	916.163	808.363	709.517	652.664	622.742	607.86	649.569	658.916	657.822	550.15
391.446	100.206	150.919	357.933	738.2	1193.92	1404.61	1314.05	1213.55	1146.1	1103.91	1041.7	938.82	814.045	713.378	680.793	645.994	636.031	650.652	669.089	679.348	564.77
391.954	91.3722	153.709	370.171	759.724	1222.89	1426.54	1363.99	1211.83	1159.87	1136.79	1077.8	960.601	845.182	744.982	680.427	638.045	647.884	671.175	713.336	691.142	584.307
392.462	87.165	163.641	380.317	768.553	1255.27	1474.87	1387.27	1251.1	1204.75	1170	1079.14	974.706	871.224	766.501	697.59	655.146	648.578	694.253	710.042	706.41	591.224
392.969	84.2056	168.063	396.339	790.465	1264.08	1494.6	1423.84	1279.85	1230.05	1186.57	1118.95	974.747	889.734	785.304	721.007	677.81	673.518	698.756	724.018	728.557	612.903
393.477	78.0967	172.072	402.347	814.429	1328.98	1557.87	1470.84	1315.83	1250.29	1224.2	1148.71	1020.97	899.89	784.958	734.695	704.931	684.014	718.898	746.066	750.083	644.47
393.984	79.7707	176.845	421.052	845.886	1366.43	1593.86	1515.63	1357.64	1298.25	1259.48	1174.26	1043.73	919.195	811.305	743.895	718.75	712.938	748.853	784.627	764.117	646.192
394.491	81.6821	181.627	428.294	871.362	1391.51	1633.41	1530.09	1383.93	1320.18	1270.8	1196.49	1085.01	940.611	825.718	761.38	713.28	714.049	758.769	774.664	777.071	660.946
394.999	80.3203	181.448	438.024	892.318	1423.27	1662.56	1563.59	1392.78	1333.79	1302.29	1198.04	1086.88	963.997	844.968	783.614	738.327	732.18	765.992	804.384	801.176	669.007
395.506	79.0729	186.923	445.991	908.601	1448.96	1715.81	1594.76	1446.45	1363.69	1334.26	1239.89	1121.79	968.924	864.412	783.863	743.346	759.95	790.067	824.769	804.577	677.883
396.013	79.9286	193.369	457.545	931.983	1486.62	1729.6	1637.7	1460.59	1382.75	1359.56	1267.65	1131.43	987.909	894.838	807.751	760.828	764.643	787.602	833.275	829.247	696.766
396.52	81.9291	195.225	471.586	954.311	1518.6	1771.23	1672.85	1495.56	1419.51	1392.43	1303.75	1169.96	1007.73	904.506	817.865	779.22	782.737	811.151	856.69	854.807	738.103
397.027	83.2494	199.375	483.001	981.58	1550.31	1826.73	1721.08	1520.35	1451.82	1416.04	1338.89	1173.04	1027.78	916.465	837.213	807.876	801.574	841.643	866.363	866.336	730.279
397.533	86.1034	201.903	491.582	996.265	1598.6	1842.47	1725.09	1556.3	1465.23	1426.07	1350.03	1203.41	1054.15	944.795	854.38	806.804	805.658	834.132	892.883	883.288	752.65
398.04	88.0674	215.524	512.309	1024.94	1631.67	1891.74	1777.99	1593.03	1505.87	1463.38	1368.2	1220.32	1089.43	956.77	871.445	814.242	842.489	874.908	888.029	908.477	756.508
398.546	88.9577	222.457	516.806	1047.41	1657.14	1933.12	1818.84	1621.46	1533.83	1503.67	1381.99	1251.23	1092.07	980.822	875.932	837.559	842.054	883.668	917.411	920.232	785.864
399.053	93.3754	216.839	523.906	1064.22	1681.85	1974.97	1848.32	1667.6	1568.65	1525.76	1424.95	1285.66	1111.65	988.885	896.492	865.715	841.578	903.015	948.102	943.939	793.971
399.559	95.7241	234.449	543.812	1087.89	1744.81	2041.31	1884.11	1677.23	1594.07	1557.27	1446.38	1286.11	1139.45	1023.85	930.317	869.849	869.332	916.788	955.974	952.634	819.812
400.066	97.2518	239.596	555.041	1108.03	1765.95	2071.94	1931.24	1723.1	1626.54	1578.86	1477.76	1332.97	1146.51	1017.24	935.108	893.273	894.908	937.15	973.744	970.493	834.71
400.572	98.0358	238.673	565.078	1129.9	1815.82	2108.55	1965.73	1761.27	1671.22	1599.98	1518.98	1362.08	1190.28	1064.86	953.866	920.921	915.315	955.427	989.451	994.097	829.834
401.078	98.8589	248.792	581.401	1172.35	1868.95	2158.52	2013.84	1800.03	1690.16	1665.83	1559.94	1381.85	1198.8	1084.02	996.55	939.458	927.879	968.447	1027.16	1034.31	857.811
401.584	101.959	252.891	603.435	1184.25	1882.21	2198.92	2056.84	1839.99	1725.38	1683.19	1575.28	1422.39	1236.09	1090.79	991.346	939.674	948.671	992.86	1049.76	1033.76	874.489
402.09	106.21	258.074	608.242	1222.24	1929.38	2243.37	2101.08	1870.71	1785.32	1721.55	1619.53	1450.73	1270.21	1118.95	1019.17	967.041	964.002	1000.31	1054.66	1064.82	898.835
402.596	109.195	261.732	622.532	1250.95	1983.1	2276.53	2142.49	1888.06	1814.38	1741.96	1635.87	1464.02	1282.05	1144.33	1044.03	993.865	980.779	1033.11	1072.25	1078.39	915.375
403.101	108.373	272.94	646.309	1278.25	2020.76	2340.44	2180.86	1938.41	1840.42	1783.86	1661.91	1471.52	1302.19	1160.37	1060.51	1010.17	1007.41	1024.01	1095.11	1091.93	929.672
403.607	111.448	276.615	655.866	1304.76	2054.16	2375.02	2206.98	1981.23	1880.54	1819.63	1695.66	1522.17	1326.7	1172.59	1086.41	1020.48	1022.73	1061.88	1127.57	1102.25	938.244
404.112	116.918	289.796	664.694	1330.68	2078.21	2424.99	2265.67	2019.28	1907.15	1865.4	1731.71	1544.79	1351.74	1197.08	1082.09	1041.94	1040.77	1079.6	1144.16	1132.37	985.723
404.618	113.802	290.565	671.274	1345.83	2139.03	2464.68	2286.15	2052.17	1924.62	1890.86	1765.07	1568.96	1375.63	1225.94	1115.85	1055.97	1053.3	1103.12	1158.39	1160.04	972.172
405.123	118.28	297.502	693.817	1381.2	2165.33	2522.48	2355.07	2100.99	1963.71	1919.25	1784.77	1582.19	1392.98	1236.52	1122.53	1069.83	1076.9	1128.5	1183.38	1170.01	1003.09
405.628	119.487	307.706	711.517	1412.3	2229.57	2563.85	2374.19	2123.72	2018.41	1943.75	1830.87	1619.31	1407.15	1249.85	1135.64	1110.17	1104.08	1155.01	1202.99	1192.92	1019.11
406.134	121.647	308.267	719.747	1440.58	2259.07	2604.49	2442.13	2168.65	2031.15	1994.09	1861.91	1660.29	1448.81	1271.34	1163.89	1126.78	1117.79	1157.03	1202.84	1218.54	1047.38
406.639	124.723	310.462	735.073	1471.02	2290.67	2654.48	2461.92	2187.41	2078.09	2003.71	1868.47	1681.96	1455.55	1296.06	1174.32	1123.94	1137.63	1173.63	1228.18	1221.87	1056.33
407.144	126.363	317.983	732.436	1485.9	2325.4	2674.39	2483.96	2233.1	2098.66	2032.62	1902.36	1705.49	1486.34	1309.13	1203.07	1129.83	1132.51	1197.49	1240.49	1248.13	1052.89
407.649	129.649	318.101	749.128	1499.35	2357.3	2714.64	2538.97	2248.21	2126.92	2078.69	1924.11	1712.84	1500.53	1336.43	1215.61	1148.07	1149.1	1198.05	1276.64	1281.08	1078.96
408.153	137.41	326.479	763.36	1524.28	2401.96	2786.15	2581.52	2277.48	2155.43	2101.39	1953.43	1739.91	1533.65	1340.48	1231.96	1157.94	1190.69	1234.81	1295.52	1281.9	1081.99
408.658	133.336	336.865	789.59	1528.17	2425.53	2784.51	2608.1	2315.7	2195.86	2127.81	1984.09	1754.04	1539.12	1364.52	1254.08	1191.83	1181.53	1240.54	1300.39	1292.62	1095.7
409.163	134.039	339.102	797.081	1580.72	2446.91	2841.01	2618.89	2329.08	2202.87	2116.89	1973.6	1790.27	1552.34	1378.55	1258.72	1196.2	1198.07	1256.32	1330.49	1324.77	1103.4
409.667	137.195	336.156	792.454	1570.9	2488.16	2855.82	2652.13	2364.33	2196.4	2168.71	2005.82	1783.78	1570.67	1390.52	1260.75	1196.32	1209.17	1264.23	1327.37	1319.45	1107.84
410.172	134.547	348.26	815.852	1604.76	2518.79	2882.12	2672.79	2363.98	2236.04	2166.46	2040.86	1816.39	1576.71	1395.67	1282.99	1219.53	1232.8	1275.51	1327.82	1318.8	1134.35
410.676	141.052	345.16	815.853	1607.07	2520.86	2902.71	2719.19	2402.14	2252.44	2195.35	2044.59	1832.72	1588.35	1403.65	1299.81	1215.61	1229.73	1280.53	1360.72	1339.81	1142.29
411.18	145.328	348.61	814.54	1635.76	2558.22	2956.72	2710.62	2426.17	2291.6	2212.58	2060.64	1834.37	1607.78	1437.85	1303.69	1239.41	1230.62	1299.15	1356.7	1365.07	1152.14
411.684	143.47	358.207	822.254	1636.69	2575.26	2953.31	2758.96	2431.6	2300.97	2230.2	2081.73	1858.44	1617.12	1438.67	1315.98	1248.52	1253.99	1297.76	1372.93	1380.3	1159.32
412.188	147.331	362.514	830.675	1665.25	2591.09	2986.7	2766.83	2451.9	2304.36	2238.42	2084.75	1864.71	1612.29	1446.7	1316.8	1255.6	1259.67	1302.82	1364.06	1384.06	1163.15
412.692	147.358	362.664	848.627	1683.19	2607.03	3003.48	2783.03	2465.68	2340.76	2264.37	2106.03	1901.47	1655.53	1442.63	1321.93	1262.39	1276.63	1313.69	1396.52	1383.59	1187.19
413.196	146.431	364.717	849.278	1675.18	2643.42	3023.25	2803.8	2475.13	2350.19	2284.83	2121.37	1900.12	1641.88	1454.62	1356.72	1274.92	1272.46	1348.38	1400.28	1405.83	1183.11
413.7	150.274	368.193	854.859	1692.14	2643.39	3051.42	2821.02	2521.28	2362.07	2295.91	2121.42	1902.38	1664.94	1464.04	1332.92	1288.08	1292.5	1344.59	1416.97	1396.7	1196.38
414.204	152.487	368.369	863.215	1719.64	2670.58	3072.38	2863.26	2528.2	2390.82	2283.55	2142.59	1913.94	1678.94	1473.5	1344.4	1264.42	1282.81	1345.83	1429.79	1398.91	1209.84
414.707	157.852	365.977	873.636	1722.61	2689.78	3082.18	2847.35	2515.9	2381.61	2305.93	2137.89	1925.96	1677.96	1490.75	1348.19	1273.99	1284.35	1358.43	1418.57	1407.14	1233.51
415.211	153.242	370.568	872.767	1729.96	2688.83	3082.56	2837.15	2552.41	2395.51	2298.23	2130.17	1913.51	1687.46	1492.7	1357.8	1295.95	1305.55	1366.79	1404.71	1436.34	1194
415.714	152.746	377.245	877.916	1730.94	2700.94	3088.79	2879.58	2541.59	2378.75	2324.99	2138.79	1926.69	1666.84	1474.66	1352.77	1274.41	1292.3	1344.69	1425.83	1417.73	1202.71
416.217	157.737	386.163	874.71	1724.6	2698.83	3093.86	2870.46	2532.61	2389.2	2303.31	2157.39	1925.49	1675.78	1465.35	1364.1	1296.72	1300.65	1348.57	1403.99	1418.54	1206.86
416.721	157.21	380.049	878.18	1732.94	2701.8	3124.26	2883.05	2548.88	2391.14	2321.01	2167.13	1920.35	1697.56	1494.42	1362.39	1299.94	1310.91	1361.12	1417.63	1411.48	1208.77
417.224	159.612	378.623	881.023	1741.2	2724.82	3129.08	2879.83	2562.45	2394.17	2306.03	2168.79	1932.97	1689.44	1488.47	1378.6	1308.14	1317.78	1349.08	1431.17	1426.27	1210.52
417.727	154.771	386.047	874.964	1738.11	2707.83	3120.11	2860.84	2551.47	2401.37	2323.47	2159.92	1936.2	1678.63	1494.57	1361.62	1291.4	1297.67	1365.35	1422.08	1449.95	1212.52
418.23	155.347	382.933	866.232	1734.36	2720.62	3112.44	2884.17	2558.03	2407.31	2333.25	2142.56	1915.98	1683.22	1486.41	1349.11	1281.21	1292.46	1362.15	1411	1422.61	1227.58
418.733	158.692	382.977	893.537	1739.8	2713.92	3096.87	2856.72	2533.7	2413.24	2338.39	2165.66	1920.66	1694.99	1482.8	1352.08	1292.8	1321.26	1361.25	1403.58	1409.54	1207.77
419.235	158.163	375.02	883.379	1743.4	2694.36	3096.17	2870.09	2554.67	2396.54	2305.29	2165.09	1906.83	1671.06	1490.29	1360.25	1292.25	1290.29	1352.89	1415.12	1411.33	1198.76
419.738	161.114	377.42	886.781	1735.95	2712.52	3093.98	2871.67	2534.2	2399.75	2311.79	2152.39	1920.49	1690.2	1490.91	1354.22	1262.86	1293.35	1349.06	1412.11	1414	1198.92
420.241	154.75	379.113	885.967	1743.6	2698.06	3094.56	2860.64	2537.6	2415.88	2292.83	2139.45	1920.27	1663.13	1472.06	1339.62	1295.68	1302.98	1320.31	1394.96	1414.75	1190.07
420.743	158.71	378.857	884.513	1745.05	2704.7	3078.97	2853.08	2518.44	2361.6	2301.1	2133.12	1917.55	1665.67	1483.28	1346.92	1280.6	1287.06	1358.13	1412.59	1414.66	1191.25
421.245	154.972	386.144	878.464	1734.33	2697.85	3072.12	2860.66	2506.73	2375	2309.7	2139.87	1904	1670	1483.88	1341.7	1281.26	1274.79	1352.52	1412.22	1407.65	1187.77
421.748	155.536	381.623	880.995	1727.15	2693.44	3062.84	2850.65	2527.2	2366.57	2288.07	2124.49	1893.04	1659	1461.39	1346.08	1279.21	1270.75	1334.26	1405.58	1400.34	1181.58
422.25	154.189	379.124	874.451	1722.06	2668.5	3085.07	2821.26	2517.89	2354.31	2274.97	2112.48	1906.59	1660.66	1458.22	1331.63	1264.7	1268.79	1318.48	1392.55	1392.61	1183.46
422.752	157.908	379.652	881.455	1724.83	2657.74	3039.42	2821.11	2496	2340.45	2281.22	2120.79	1876.74	1650.83	1446.59	1331.31	1247.3	1260.34	1320.61	1375.44	1384.45	1192.86
423.254	155.426	383.592	865.908	1719.67	2666.52	3051.59	2806.39	2490.2	2343.74	2262.68	2116.94	1892.2	1634.67	1446.98	1333.94	1248	1262.64	1320.26	1395.64	1393.64	1166.89
423.756	158.099	380.85	871.103	1708.84	2646.39	3037.16	2812.5	2459.64	2338.55	2247.07	2092.29	1873.02	1631.24	1431.49	1325.08	1256.34	1240.21	1316.26	1383.47	1361.24	1167.46
424.258	161.599	376.001	872.394	1701.84	2664.48	3027.25	2794.83	2458.87	2311.27	2229.09	2088.31	1860.31	1637.89	1432.62	1302.94	1242.96	1255.63	1302.79	1367.7	1359.48	1172.38
424.759	158.555	377.813	866.165	1704.72	2636.49	3014.41	2776.59	2447.5	2309.78	2230.73	2078.35	1857.02	1625.75	1419.86	1319.14	1236.3	1250.58	1301.71	1356.23	1358.37	1167.71
425.261	158.369	372.686	860.491	1686.35	2629.67	2977.32	2745.35	2430.36	2307.67	2211.28	2048.63	1823.43	1614.68	1433.6	1290.07	1238.89	1243.2	1302.53	1348.79	1345.39	1161.42
425.763	153.16	367.552	858.836	1668.65	2615.74	2969.91	2739.67	2438.02	2273.24	2211.94	2056.36	1829.47	1583.21	1403.33	1288.4	1218.52	1210.87	1294.45	1340.55	1357.44	1167.62
426.264	156.966	376.677	853.481	1666.82	2596.1	2961.59	2708.61	2409.59	2270.21	2197.43	2038.9	1818.3	1587.62	1393.15	1282.49	1214.63	1213.47	1267.78	1327.01	1330.93	1137.92
426.765	152.794	374.26	854.195	1658.34	2572.05	2942.49	2708.95	2400.84	2260.5	2170.31	2028.91	1806.77	1579.81	1404.14	1278.84	1210.53	1229.31	1267.77	1320.81	1334.38	1131.81
427.267	155.107	372.723	843.67	1652.98	2569.93	2940.5	2683.67	2379.89	2238.56	2155.94	2012.78	1805.33	1572.03	1377.82	1245.43	1206.32	1203.15	1265.67	1311.45	1318.65	1138.56
427.768	153.385	372.452	842.263	1657.08	2534.5	2891.17	2673.7	2357.69	2204.2	2130.09	1987.38	1778.42	1545.97	1373.25	1259.42	1200.92	1204.72	1243.81	1304.03	1310.65	1123.04
428.269	156.031	368.84	831.702	1628.93	2519.99	2868.73	2657.24	2358.88	2211.69	2130.43	1982.8	1773.72	1534.42	1355.78	1247.94	1179.22	1185.15	1246.76	1286.92	1288.66	1103.94
428.77	152.596	360.426	820.415	1612.6	2500.06	2839.75	2634.79	2327.63	2190.72	2106.3	1947.57	1759.56	1510.76	1338.92	1237.25	1168.02	1174.07	1233.91	1279.9	1277.81	1095.25
429.271	151.023	359.707	825.024	1596.68	2486.41	2841.72	2618.04	2308.6	2167.74	2093.32	1946.45	1748.51	1523.94	1335.52	1231.41	1166.39	1166.39	1216.58	1270.74	1291.65	1093.44
429.771	151.361	365.491	816.359	1605.07	2474.78	2801.73	2581.23	2288.87	2145.37	2073.91	1933.44	1723.35	1497.81	1317.84	1220.83	1148.44	1167.58	1215.46	1280	1268.42	1069.52
430.272	150.724	358.693	806.759	1589.97	2445.28	2811.65	2562.13	2283.17	2135.62	2065.82	1927.29	1730.47	1514.05	1329.29	1192.18	1140.47	1136.71	1187.28	1263.84	1262.18	1079.7
430.773	152.717	355.122	806.081	1576.17	2441.69	2775.85	2566.18	2263.52	2119.2	2062.66	1915.79	1714.82	1471.46	1325.42	1197.27	1134.78	1144.25	1193.26	1247.13	1247.92	1074.08
431.273	153.156	354.37	808.605	1564.23	2410.83	2785.18	2543.64	2259.18	2101.74	2043.95	1893.68	1707.21	1484.08	1312.12	1193.43	1126.65	1141.57	1165.38	1258.73	1234.81	1060.13
431.774	151.977	349.419	795.22	1548.91	2398.63	2738.37	2525.54	2215.98	2079.68	2012.04	1888.09	1686.55	1462.1	1302.51	1192.64	1141.87	1129.16	1168.77	1229.65	1245.48	1064.63
432.274	147.559	352.372	797.356	1539.02	2380.11	2718.68	2491.28	2210.42	2088.75	2004.51	1877.28	1650.01	1448.24	1274.48	1165.93	1126.99	1102.7	1158.44	1210.45	1212.08	1055.17
432.774	151.297	354.832	785.865	1536.67	2344.49	2687.34	2489.66	2187.35	2061.9	1990.79	1861.07	1657.01	1433.14	1263.18	1171.27	1103.93	1106.77	1150.05	1208.61	1223.02	1035.91
433.274	148.676	346.539	777.798	1531.65	2355.32	2681.65	2463.04	2179.88	2045.04	1969.16	1833.43	1643.19	1422.09	1269.13	1155.51	1096.1	1111.4	1136.84	1204.1	1195.35	1032.71
433.774	145.136	347.646	780.676	1507.74	2327.02	2650.91	2431.41	2149.3	2026.36	1972.73	1822.12	1628.76	1411.17	1256	1141.2	1093.23	1090.98	1130.76	1190.94	1203.57	1034.69
434.274	148.873	339.263	775.275	1497.01	2321.95	2643.43	2418.16	2128.27	1996.01	1924.02	1799.83	1602.61	1398.87	1252.58	1153.64	1067.72	1076.49	1114.95	1187.69	1172.73	1007.01
434.774	149.072	344.363	774.663	1492.83	2310.22	2605.26	2416.8	2143.53	2001.12	1932.73	1802.4	1585.14	1390.64	1231.96	1127.16	1067.96	1052.42	1112.49	1168.96	1179.37	995.014
435.274	146.922	341.129	756.89	1485.89	2283.03	2593.05	2372.56	2119.88	1976.71	1914.7	1772.97	1583.14	1379.63	1215.18	1111.79	1048.27	1066.26	1130.41	1151.91	1174.87	988.256
435.773	143.232	337.603	760.114	1456.38	2256.4	2564.41	2374.09	2092.17	1952.69	1883.86	1756.87	1568.76	1372.14	1205.92	1110.02	1045.99	1048.69	1100.96	1144.55	1146.08	985.158
436.273	147.079	334.932	758.869	1459.82	2255.37	2539.39	2326.25	2068.67	1930.73	1870.27	1739.34	1562.38	1355.3	1193.26	1088.1	1038.22	1036.57	1093.65	1124.45	1151.88	975.325
436.772	144.453	332.532	739.855	1436.81	2225.93	2526.35	2329.12	2041.52	1930.03	1852.23	1728.91	1547.22	1341.39	1184.74	1100.85	1035.71	1022.72	1066.34	1140.19	1125.13	955.166
437.272	145.923	331.441	742.144	1424.17	2195.41	2505.22	2300.81	2025.34	1898.07	1828.58	1699.97	1507.44	1325.65	1175.25	1060.49	1019.89	1022.74	1047.4	1125.74	1114.23	959.569
437.771	143.205	328.661	727.184	1407.65	2179.33	2463.69	2256	1998.23	1869.56	1816.22	1687.83	1501.41	1301.23	1163.12	1064.44	998.586	1008.55	1066.02	1084.01	1102.29	947.1
438.27	141.872	325.117	722.209	1405.81	2138.42	2457.3	2235.72	1970.84	1872.17	1784.89	1672.21	1484.16	1301.4	1145.55	1040.2	1002.07	989.975	1046.15	1086.38	1088.8	933.871
438.769	137.9	322.238	721.858	1395.91	2129.35	2412.73	2221.52	1977.92	1847.12	1776.01	1648.13	1479.06	1290.46	1155.03	1039.96	988.672	996.704	1029.26	1085.49	1083.03	910.618
439.268	142.61	320.922	703.374	1373.22	2110	2396.5	2213.48	1948.3	1834.16	1759.7	1639.71	1460.73	1278.18	1131.93	1023.41	957.911	979.028	1023.69	1059.56	1057.09	904.714
439.767	140.94	313.697	708.996	1354.25	2093.74	2383.84	2163.5	1910.76	1806.12	1724.55	1613.93	1456.04	1258.47	1107.03	1025.74	963.357	974.21	999.831	1060.5	1041.86	903.262
440.266	137.955	312.912	704.756	1344.8	2048.78	2340.56	2150.22	1892.83	1786.66	1713.93	1584.03	1432.73	1244.54	1097.97	1019.5	957.17	957.269	988.096	1038.52	1036.53	885.302
440.765	137.267	313.458	691.123	1318.48	2041.33	2307.25	2128.43	1883.51	1765.54	1705.89	1586.3	1409.18	1232.11	1095.65	991.125	949.257	935.967	992.201	1029.7	1043.4	878.802
441.263	137.163	306.729	686.299	1314.2	2026.06	2287.69	2104.62	1849.43	1728.3	1662.51	1561.37	1387.06	1221.94	1086.84	992.981	926.909	935.88	972.258	999.01	1013.32	853.017
441.762	136.622	306.23	679.353	1300.12	1972.43	2245.05	2068.59	1822.39	1715.01	1652.4	1545.79	1367.46	1196.8	1051	964.811	912.903	922.705	960.714	998.148	1023.08	868.991
442.26	135.623	300.412	669.278	1289.84	1963.79	2243.79	2052.11	1806.37	1687.05	1636.47	1523.55	1354.12	1179.27	1049.06	952.838	901.667	898.586	940.987	984.548	985.769	842.883
442.759	133.487	296.106	662.377	1273.53	1941.38	2202.74	2022.71	1784.25	1666.02	1621.29	1503.42	1348.34	1178.09	1041.36	937.872	884.061	891.989	936.641	974.151	987.369	840.7
443.257	133.008	296.88	648.785	1257.9	1916.59	2176.76	2005.67	1763.12	1653.25	1609.8	1478.18	1327.13	1143.24	1016.65	925.439	895.053	875.087	926.062	967.371	957.856	836.25
443.755	131.465	295.669	646.404	1234.92	1900.88	2150.13	1991.6	1758.61	1632.96	1577.31	1464.96	1302.08	1144.24	1008.33	920.814	870.2	873.873	928.907	948.192	960.611	822.949
444.253	133.816	290.634	633.74	1226.78	1865.22	2119.14	1950.83	1713.14	1612.38	1567.28	1435.08	1290.53	1131.46	991.543	916.802	865.832	873.523	908.152	937.15	939.797	815.67
444.751	131.516	292.119	634.904	1201.65	1844.57	2106.18	1929.2	1703.11	1597.01	1540.86	1432.63	1280.52	1105.67	981.007	896.046	856.279	862.317	881.221	928.63	930.82	808.469
445.249	134.243	284.785	628.387	1190.43	1831.64	2076.35	1905.58	1669.65	1572.64	1519.26	1412.91	1265.36	1097.89	960.74	884.922	837.099	842.937	869.39	909.178	923.159	792.34
445.747	127.843	285.118	611.15	1186.75	1800.25	2035.12	1894.54	1653.61	1571.72	1502.85	1381.76	1245	1087.7	952.326	875.943	824.19	829.618	858.304	896.505	905.305	767.407
446.245	127.346	274.128	613.193	1159.2	1771.23	2012.29	1853.73	1640.6	1539.95	1471.05	1367.12	1212.3	1060.92	940.809	864.706	810.816	808.335	863.447	893.158	892.84	776.429
446.742	126.773	275.404	601.683	1156.56	1760.79	1981.08	1827.03	1612.65	1498.22	1459.56	1358.95	1213.3	1046.14	927.108	843.94	805.64	814.598	843.943	879.899	871.143	776.835
447.24	129.792	274.974	601.677	1139.38	1733.93	1953.99	1801.2	1583.14	1498.62	1447.24	1342.73	1193.7	1038.79	909.453	833.674	799.678	796.309	824.412	868.498	871.846	742.022
447.737	128.292	271.485	590.179	1127.77	1716.19	1930.38	1780.48	1550.71	1467.8	1416.79	1312.85	1171.82	1038.8	897.354	825.534	780.779	797.14	811.385	865.747	861.466	739.663
448.234	127.863	266.299	583.284	1108.48	1678.09	1915.77	1748.41	1545.75	1453.03	1395.03	1304.81	1153.29	1020.4	896.679	814.28	773.03	781.33	802.673	841.273	839.059	739.004
448.732	123.775	268.31	575.065	1085.83	1659.23	1873.21	1720.46	1517.87	1433.97	1375.98	1288.64	1133.76	1006.45	878.591	803.352	754.094	772.091	793.584	831.078	827.438	711.147
449.229	123.725	257.969	571.387	1077.66	1652.49	1850.47	1694.61	1498.63	1400.34	1360.61	1262.18	1125.01	986.942	870.775	784.857	756.159	756.506	774.838	815.869	819.881	704.344
449.726	124.976	259.985	561.138	1061.83	1615.34	1822.33	1679.31	1477.65	1381.84	1336.42	1233.97	1113.29	978.667	866.035	790.192	740.459	742.658	774.61	812.807	811.048	691.073
450.223	124.2	261.901	548.878	1055.02	1592.97	1809.73	1659.9	1448.78	1366.74	1315.77	1230.36	1099.16	964.656	855.499	760.319	734.879	723.937	766.287	785.339	788.501	687.096
450.72	122.401	258.08	551.412	1041.34	1571.5	1785.25	1620.71	1422.4	1352.76	1304.79	1211.87	1076.8	948.372	823.066	762.644	720.661	730.01	752.261	790.767	797.651	675.655
451.216	120.196	249.119	540.495	1027.95	1562.29	1760.47	1632.23	1434.05	1328.62	1279.79	1182.91	1063.14	931.65	833.269	746.109	709.804	697.114	741.038	762.675	772.22	660.502
451.713	120.54	251.219	532.227	1008.05	1522.63	1743.79	1579.86	1399.6	1319.64	1270.13	1185.47	1053.66	909.56	814.874	735.523	700.704	698.244	731.229	770.818	764.975	662.548
452.209	116.885	246.547	523.37	999.521	1513.79	1698.83	1552.78	1386.86	1291.17	1258.29	1160.77	1035.72	894.367	799.575	733.454	703.639	686.974	727.049	739.22	744.696	648.192
452.706	119.558	243.5	513.945	986.101	1488.47	1685.72	1546.62	1360.24	1273.24	1235.65	1138.8	1037.28	901.698	789.607	716.981	677.955	679.105	714.122	746.25	749.33	637.268
453.202	118.999	244.849	515.489	967.921	1485.2	1674.53	1516.81	1355.03	1251.33	1216.95	1122.79	1005.14	876.094	772.655	714.579	666.789	668.486	698.396	721.676	728.619	619.367
453.699	115.449	236.5	504.516	961.703	1457.4	1634.79	1503.88	1311.86	1238.26	1190.5	1114.49	995.508	866.681	760.293	690.111	671.845	663.378	685.746	711.898	720.912	622.459
454.195	118.495	237.055	502.583	940.571	1434.71	1615.86	1488.25	1307.47	1220.81	1180.38	1095.54	987.054	859.83	758.774	692.335	645.969	648.48	670.014	720.781	714.664	608.426
454.691	117.362	236.825	497.637	929.101	1407.56	1595.9	1466.08	1291.66	1205.73	1160.44	1074.96	954.057	841.995	744.062	686.587	651.246	640.841	668.514	692.325	700.75	594.993
455.187	116.393	237.165	494.295	918.206	1382.67	1564.5	1441.76	1265.76	1192.67	1154.02	1064.94	962.572	825.023	734.774	663.67	630.674	640.968	654.561	684.905	684.143	589.189
455.683	119.289	230.871	482.568	912.625	1382.19	1545.96	1415.52	1257.96	1178.06	1143.33	1052.58	947.335	819.84	718.643	652.466	618.586	620.028	658.972	681.093	684.182	589.495
456.178	115.95	227.813	481.261	887.746	1358.53	1528.59	1400.56	1233.56	1149.51	1116.49	1036.73	929.397	805.255	714.776	648.34	616.383	614.755	645.853	667.906	673.825	572.49
456.674	115.088	227.474	471.535	881.933	1324.97	1499.52	1381.53	1211.68	1132.88	1098.45	1019.84	918.485	794.977	698.137	640.327	609.876	614.04	637.241	640.61	656.768	568.176
457.17	115.188	233.001	472.202	873.424	1319.44	1490.84	1355.69	1190.62	1115.63	1089.67	996.184	901.407	790.946	693.992	640.57	599.152	605.576	631.171	660.244	654.556	566.858
457.665	113.897	221.822	456.591	853.853	1286.94	1455.27	1338.72	1182.13	1098.06	1065.12	1002.5	900.973	777.208	684.777	618.976	589.409	602.622	604.656	648.103	636.488	547.497
458.161	115.147	219.073	455.96	852.786	1284.43	1433.71	1319.03	1162.72	1077.87	1049.69	991.92	881.002	764.513	671.252	619.497	575.881	585.266	597.73	630.137	635.003	529.921
458.656	114.954	215.524	454.522	836.56	1261.52	1426.13	1298.87	1138.87	1080.95	1037.52	956.842	863.454	745.007	664.439	599.199	563.223	569.94	602.261	615.838	621.11	535.874
459.151	113.141	215.621	445.185	828.459	1250.67	1400.08	1280.85	1109	1068.16	1023.72	959.139	850.296	739.3	647.805	589.144	552.464	552.37	574.451	600.897	610.653	531.674
459.646	111.681	211.662	439.904	813.093	1225.42	1378.7	1253.07	1114.32	1036.39	994.147	927.668	830.533	730.798	643.712	587.196	549.373	542.146	579.939	607.023	603.731	523.905
460.141	109.306	208.67	428.778	807.456	1210	1357.1	1231.59	1095.15	1023.87	991.759	910.301	821.019	713.727	634.906	571.326	541.825	548.689	554.062	591.973	584.483	513.079
460.636	111.844	207.434	431.847	795.616	1189.83	1326.97	1216.96	1078.85	1006.13	974.814	909.77	800.792	703.812	629.8	571.623	541.244	544.067	552.952	590.43	577.553	505.319
461.131	112.632	211.222	425.355	788.203	1169.49	1322.78	1197.57	1055.95	1000.01	961.713	886.522	802.063	701.857	613.87	565.564	526.899	536.467	557.733	584.085	571.912	504.922
461.626	108.364	207.772	413.434	768.66	1157.52	1291.27	1192.18	1041.95	965.493	945.592	873.794	782.792	684.853	604.737	551.062	521.658	522.813	548.836	570.818	567.822	500.825
462.121	106.87	204.049	412.082	762.136	1131.26	1266.7	1166.96	1019.11	972.194	927.085	864.532	766.147	670.392	594.663	535.71	512.36	510.602	538.349	553.855	558.71	479.364
462.615	111.901	199.881	407.518	743.084	1123.4	1254.99	1150.59	1007.61	943.515	914.163	842.203	766.523	665.601	578.842	535.264	495.239	502.86	513.091	544.542	551.862	480.458
463.11	105.839	196.773	397.032	729.674	1095.18	1234.26	1130.81	995.201	936.311	905.724	840.214	753.005	658.465	579.858	520.119	508.774	495.168	522.29	541.659	538.724	459.746
463.604	105.05	195.721	396.61	722.975	1081.42	1216.84	1105.85	979.984	911.344	897.232	826.14	745.003	646.638	567.63	510.334	494.758	488.955	501.167	533.82	534.518	462.267
464.098	111.997	192.819	392.652	709.152	1069.05	1195.28	1088.29	966.223	914.397	878.628	814.667	723.36	634.487	550.795	508.213	481.224	482.913	496.645	523.112	521.524	440.643
464.592	109.622	193.644	387.627	699.43	1043.17	1188.47	1073.21	956.454	895.332	863.674	795.062	716.962	625.888	545.166	509.922	473.009	477.046	492.566	521.423	512.479	431.213
465.087	106.863	191.767	384.789	695.495	1032.98	1168.5	1051.81	935.825	869.224	841.338	780.488	701.902	618.343	534.141	493.162	455.071	456.832	486.003	501.755	508.373	431.047
465.581	105.198	187.352	374.367	669.497	1013.48	1132.55	1040.61	907.328	859.185	831.592	777.662	691.328	600.688	525.456	489.692	459.899	461.532	466.134	497.333	491.89	428.952
466.074	103.623	186.824	367.936	658.799	1001.31	1125.3	1030.3	903.439	838.708	822.403	760.874	670.558	601.99	534.138	481.723	453.505	444.247	472.881	484.803	481.838	416.228
466.568	105.883	184.138	357.454	658.184	984.233	1108.85	1002.8	894.005	831.223	802.957	735.395	670.844	584.034	513.137	464.023	445.983	441.532	470.255	478.332	479.706	424.284
467.062	103.397	179.879	358.005	656.944	966.392	1085.14	1001.85	867.743	813.514	782.173	741.524	653.131	574.753	506.74	457.992	423.28	437.181	456.435	462.309	482.23	402.743
467.556	105.349	182.505	360.588	649.742	960.361	1070.81	969.389	854.753	798.868	770.432	731.381	657.379	566.228	493.946	450.322	424.725	435.424	436.798	459.908	462.008	386.275
468.049	103.22	180.305	342.639	621.494	941.778	1049.16	960.465	846.234	783.026	753.947	713.85	636.819	562.237	488.698	447.003	418.359	422.121	434.918	453.787	457.376	386.698
468.543	104.701	179.444	348.611	626.022	921.204	1030.09	942.774	819.877	774.269	748.242	692.25	620.429	551.1	484.816	431.679	413.324	416.365	432.473	441.662	449.611	388.461
469.036	102.088	173.891	346.042	615.158	912.152	1015.57	913.279	819.569	756.513	742.54	690.526	615.424	543.863	473.368	429.871	407.246	407.636	418.467	440.386	449.132	375.932
469.529	101.522	170.527	330.381	601.12	894.78	989.487	913.473	802.845	750.819	725.263	673.161	604.477	527.34	464.558	422.237	394.748	391.3	412.36	424.32	430.19	370.789
470.022	99.1366	172.612	334.208	596.796	866.002	992.047	889.615	797.725	732.096	712.176	666.577	597.411	518.711	457.916	418.438	395.592	389.129	410.19	431.9	409.991	365.307
470.515	101.059	167.251	324.091	584.373	850.978	960.968	891.123	777.502	722.425	698.954	656.37	586.114	506.509	449.716	416.655	390.156	382.672	392.084	418.947	417.544	360.572
471.008	100.156	168.303	322.079	584.808	854.471	951.978	871.531	762.254	710.305	688.13	643.654	575.794	502.719	443.474	402.494	380.16	384.28	393.835	410.547	414.443	352.979
471.501	101.01	166.35	316.938	574.348	838.508	931.796	856.29	752.785	703.865	672.005	640.444	573.842	489.66	435.19	403.652	369.075	368.998	389.319	403.889	401.781	351.948
471.994	101.864	164.245	316.354	568.711	834.307	925.456	839.174	745.622	696.432	673.217	619.31	558.961	490.818	434.813	386.726	373.167	368.248	379.25	395.206	393.565	339.473
472.487	101.255	165.896	310.238	558.997	822.119	906.528	827.895	722.225	692.733	662.639	620.864	552.46	496.601	426.142	384.458	363.159	367.316	377.973	390.541	401.95	341.877
472.979	101.713	162.308	306.403	547.375	802.732	896.071	812.251	722.305	677.585	649.986	610.045	541.271	474.793	409.483	381.61	352.673	366.384	373.85	384.79	392.451	326.725
473.472	99.7461	161.233	305.815	536.132	792.184	878.943	800.558	701.044	662.562	632.655	586.288	536.885	466.095	414.955	373.976	355.372	349.291	367.496	378.327	383.593	332.786
473.964	101.195	164.302	298.81	538.951	783.684	867.004	784.248	692.3	652.091	627.575	578.423	528.343	458.075	403.872	372.276	344.058	342.614	360.155	378.715	383.746	320.911
474.456	98.908	162.498	294.807	524.834	773.086	854.419	771.07	691.509	640.7	615.474	574.766	519.716	447.982	401.272	366.675	338.343	342.835	347.944	369.858	366.203	320.991
474.948	97.6845	158.018	294.782	514.411	757.21	845.098	769.613	672.31	628.611	607.837	568.81	511.107	441.241	392.652	350.319	331.54	333.884	347.929	361.642	370.868	303.216
475.441	97.8595	158.241	291.513	508.891	749.886	827.042	749.159	660.31	624.306	596.189	565.911	496.631	445.888	380.751	354.299	330.997	332.006	341.384	358.04	363.993	309.947
475.933	100.691	154.967	289.063	509.405	736.4	818.163	749.886	655.935	609.168	581.142	551.608	496.329	441.166	385.253	344.096	319.255	326.118	332.629	345.814	359.808	301.517
476.424	97.649	157.061	282.186	499.863	717.633	811.422	725.586	637.923	602.964	579.839	542.266	491.015	434.304	377.44	330.561	313.936	317.711	338.957	345.671	344.97	299.167
476.916	96.8541	156.979	276.048	484.226	711.025	785.417	718.291	632.565	588.017	567.791	527.367	469.988	420.302	366.52	339.011	317.943	315.65	324.492	337.888	342.189	290.905
477.408	98.0727	154.065	275.025	481.552	696.399	767.157	705.535	623.111	579.116	560.489	526.543	466.215	409.002	362.565	332.122	311.662	303.732	315.146	331.508	330.607	288.304
477.9	99.3174	154.165	272.685	474.505	684.736	765.078	694.346	609.571	567.421	554.57	517.916	461.521	406.876	361.086	332.354	304.499	304.67	316.445	326.306	332.418	289.617
478.391	97.9332	147.691	269.424	465.691	679.957	745.688	680.259	599.552	563.699	542.07	505.857	457.581	399.21	354.398	321.726	302.733	297.771	305.519	327.146	327.887	271.561
478.883	96.6478	149.26	266.559	462.705	668.676	733.851	667.448	593.388	552.964	533.613	505.521	443.008	388.606	346.188	315.088	291.604	299.018	304.4	316.592	316.927	272.095
479.374	96.5211	147.101	268.701	453.689	654.49	720.712	661.275	579.063	549.789	525.241	495.065	445.21	383.54	344.922	309.896	291.794	290.025	305.171	314.52	309.525	263.936
479.865	97.4719	146.007	260.804	453.736	651.884	705.04	641.189	576.617	542.018	509.946	486.218	433.091	381.298	334.018	314.088	282.004	289.5	289.049	309.407	317.594	259.465
480.356	98.0584	149.36	256.109	449.138	647.212	705.325	649.377	564.4	526.79	509.054	468.306	436.099	378.353	332.318	302.129	277.577	275.415	292.596	306.992	302.464	264.252
480.847	98.9198	144.411	257.827	442.842	630.738	693.566	627.374	561.488	514.007	502.508	465.214	425.751	369.696	325.577	301.211	275.257	279.023	283.455	312.949	301.533	256.512
481.338	98.7275	145.865	254.167	430.671	628.206	687.422	620.763	550.312	513.965	493.124	463.331	419.264	362.281	324.762	291.332	271.018	272.417	278.849	300.524	297.571	259.014
481.829	94.3079	146.204	251.575	424.501	615.526	675.522	613.087	539.035	505.688	486.095	451.09	412.946	361.224	311.46	288.923	269.834	267.145	278.767	287.696	292.982	248.97
482.32	98.2313	143.219	243.171	418.727	603.294	666.356	600.351	527.583	498.245	477.834	449.947	405.095	356.613	313.809	284.315	264.831	263.989	271.293	292.856	289.07	253.669
482.81	97.2718	143.502	246.558	414.142	596.252	648.595	591.339	523.462	487.419	474.901	442.135	400.734	348.139	306.778	276.312	266.164	264.1	267.756	280.211	282.014	236.813
483.301	96.2786	138.728	241.604	412.016	584.638	644.11	579.748	514.298	484.478	468.715	437.337	401.178	341.738	300.986	279.458	262.073	256.333	267.21	274.223	280.259	246.404
483.792	97.2898	142.652	242.776	410.118	574.347	630.829	577.594	508.059	479.819	459.054	427.981	389.753	341.866	301.55	268.881	253.796	250.323	254.12	277.556	277.573	241.868
484.282	99.3122	139.383	236.82	389.111	575.138	636.169	572.581	499.354	463.674	454.075	424.002	385.533	335.8	295.907	269.447	251.118	253.433	258.743	273.855	268.493	237.837
484.772	97.6299	137.896	234.811	401.292	560.968	609.009	562.659	486.593	461.372	443.157	417.221	371.837	331.838	286.798	264.307	245.091	253.22	257.957	266.076	267.707	223.679
485.262	96.3257	136.792	229.18	391.388	552.475	615.497	560.033	482.71	454.246	441.804	413.923	369.41	331.407	290.314	255.733	239.921	243.277	244.697	256.462	267.102	222.203
485.752	97.4222	139.179	222.089	385.362	539.797	596.951	544.222	470.763	452.683	427.919	406.968	364.889	319.652	290.681	252.561	239.004	236.588	243.645	259.923	255.522	232.592
486.242	96.3181	136.068	223.583	380.414	537.713	592.001	538.669	469.193	436.407	424.027	397.132	361.214	317.381	275.1	254.94	235.11	234.508	248.97	251.94	252.066	214.98
486.732	99.0041	133.906	225.703	371.189	532.975	584.5	525.112	460.293	434.065	414.97	389.569	347.571	310.408	273.178	247.044	227.159	231.196	240.917	256.942	250.283	218.81
487.222	93.1102	135.262	221.944	365.847	528.136	570.414	529.772	454.206	421.737	408.365	385.179	347.254	307.364	270.314	241.854	227.746	225.615	239.231	248.655	242.825	205.636
487.712	92.8569	130.377	212.71	369.43	513.95	565.142	515.259	449.82	420.891	408.798	378.733	337.917	305.183	266.861	236.513	224.651	219.718	230.205	241.524	235.62	199.756
488.201	94.6246	136.166	216.269	360.754	506.314	553.481	502.964	438.263	407.646	398.135	378.923	339.709	303.562	259.487	233.585	218.42	220.304	224.268	239.156	237.292	208.321
488.691	94.3033	131.671	217.142	357.13	501.442	550.804	498.543	434.783	400.051	390.201	371.524	331.033	295.154	252.354	235.475	223.083	215.075	219.043	237.107	235.845	205.666
489.18	97.4659	129.813	213.038	349.354	496.813	534.427	499.257	427.963	408.097	387.03	367.663	323.042	287.108	249.497	229.925	218.301	213.705	219.097	230.727	232.774	200.905
489.67	93.7549	128.135	212.651	339.968	488.316	531.549	477.58	425.13	396.737	383.149	357.97	325.174	283.903	247.293	228.913	211.877	207.586	215.274	225.911	219.973	203.129
490.159	95.0812	128.587	210.305	344.573	482.462	519.756	471.514	421.209	395.801	376.261	355.701	323.89	287.362	249.683	227.783	210.787	203.166	217.918	225.272	220.447	194.006
490.648	96.9065	128.223	206.196	338.031	475.054	515.394	466.812	408.61	386.313	372.53	352.068	317.436	280.415	245.18	221.715	203.179	199.311	210.535	221.481	227.652	187.891
491.137	95.5341	126.523	203.135	330.62	472.669	514.846	457.313	408.761	376.021	365.143	343.173	307.592	269.908	242.754	219.48	202.156	197.833	211.459	214.057	213.497	184.63
491.626	95.4857	129.511	204.656	329.688	464.331	509.724	452.962	397.083	374.605	363.748	341.981	307.572	271.411	241.585	215.301	201.728	197.628	206.478	208.744	219.648	185.685
492.115	95.9773	125.379	201.505	327.137	456.838	499.275	442.338	390.449	364.47	358.394	331.087	305.37	260.23	238.357	213.396	196.818	197.303	203.749	214.965	210.7	177.596
492.604	97.1721	126.296	197.961	318.601	440.412	488.023	435.328	380.635	355.508	349.078	330.318	299.216	260.172	231.973	209.929	195.515	188.055	198.11	206.658	214.203	177.984
493.092	94.4662	122.226	194.233	313.723	443.08	470.859	431.189	379.526	352.294	346.317	321.752	295.025	256.21	228.874	207.958	191.31	185.14	193.298	206.748	200.133	172.471
493.581	92.2107	123.656	196.957	313.122	434.261	465.399	427.655	371.889	345.019	342.796	316.718	289.865	253.734	222.961	201.574	188.406	187.831	192.714	201.671	202.851	170.372
494.069	94.4982	121.307	189.151	310.153	425.413	464.34	416.184	368.807	345.117	329.196	313.735	288.558	248.289	221.625	202.711	183.199	184.058	189.749	203.463	196.369	167.063
494.558	91.5405	121.945	193.046	305.216	422.798	454.466	415.205	367.873	335.766	327.983	311.16	281.522	246.935	215.971	197.855	178.059	184.884	187.011	194.033	189.657	171.713
495.046	88.8689	119.775	188.004	299.219	412.411	447.239	409.46	359.287	330.114	327.197	306.475	278.532	244.236	211.074	188.861	182.555	177.807	184.249	195.594	195.588	160.732
495.534	89.8246	122.221	186.666	300.884	413.609	441.962	397.694	346.754	325.869	322.125	302.033	273.76	242.791	214.224	196.093	175.981	174.274	179.883	192.343	186.032	165.172
496.022	93.9053	120.668	183.949	294.315	401.158	436.938	394.187	342.957	323.053	312.875	294.644	267.323	238.942	206.739	183.583	171.106	167.137	180.54	183.292	183.422	161.411
496.51	91.1952	119.477	182.437	289.206	406.875	429.901	387.358	339.293	328.196	311.219	294.801	262.742	228.298	201.923	181.78	173.56	169.008	175.465	180.185	184.424	155.242
496.998	93.4692	119.341	181.388	284.031	391.678	419.449	377.524	334.862	313.975	309.567	287.787	258.691	229.784	208.725	188.968	172.04	166.757	174.431	181.047	185.943	157.856
497.486	88.3916	117.15	178.579	284.267	387.329	414.207	376.139	322.128	307.222	291.448	280.969	252.682	229.584	196.445	179.512	162.272	163.245	169.661	178.708	178.957	152.16
497.974	94.0201	116.99	179.139	278.009	381.374	410.434	366.442	322.999	307.039	296.164	279.947	257.102	228.512	194.32	177.904	164.891	159.086	168.922	177.741	171.619	149.652
498.461	90.5102	116.801	174.525	278.285	375.956	404.153	366.001	315.624	303.721	288.079	271.914	247.887	220.982	190.224	172.838	161.724	161.891	165.56	169.794	176.291	154.091
498.949	92.6409	112.77	176.404	275.177	374.516	390.995	361.422	316.235	292.047	283.879	267.209	244.395	212.248	191.471	167.767	159.871	151.435	156.636	167.634	175.585	147.555
499.436	89.1788	117.816	173.483	268.317	365.201	398.942	349.421	310.394	284.18	279.003	264.811	239.062	214.64	185.574	170.404	149.582	155.337	158.218	164.501	168.935	150.263
499.923	88.1729	114.233	172.943	264.758	353.84	385.713	348.587	303.89	284.578	281.465	256.158	239.053	207.138	183.147	166.009	157.791	150.256	156.756	163.512	165.924	141.241
500.411	89.0326	112.732	170.954	261.75	357.271	381.818	344.021	299.046	282.472	270.339	260.032	227.6	209.92	184.172	164.638	145.985	151.613	151.547	159.617	163.381	140.233
500.898	88.9574	114.424	170.855	257.88	345.519	384.66	335.608	292.735	272.989	266.887	254.172	226.935	200.552	184.031	160.584	154.412	146.584	152.773	158.661	164.863	139.069
501.385	90.5229	113.264	160.179	252.545	338.323	366.494	331.466	293.471	272.906	260.616	249.249	229.905	203.501	177.042	156.802	144.191	142.877	148.916	153.686	160.627	135.659
501.872	89.8547	108.261	164.513	251.687	339.402	361.843	320.612	284.334	266.744	256.641	236.98	218.738	199.845	174.268	157.435	146.592	140.471	146.054	154.065	153.51	136.914
502.358	90.144	108.852	160.609	244.964	334.746	362.14	318.747	279.507	267.963	259.952	238.234	221.007	194.284	168.691	156.742	139.15	138.279	141.055	155.725	150.914	132.73
502.845	85.0996	110.888	159.971	239.384	332.371	353.135	314.729	279.639	258.607	250.804	238.126	213.692	193.783	167.486	149.146	140.098	140.056	144.354	154.934	148.446	126.869
503.332	89.1517	109.748	161.129	237.331	321.522	345.748	310.297	273.692	257.509	246.033	230.904	210.273	188.229	168.47	149.797	137.295	134.867	139.439	152.129	144.733	124.352
503.818	86.0006	105.741	152.717	236.499	323.904	341.66	298.038	262.122	252.748	240.86	225.121	207.556	187.333	161.076	147.023	135.675	132.486	137.141	143.978	148.939	126.597
504.305	88.253	106.885	155.919	234.576	315.736	333.649	296.286	266.19	248.535	239.433	227.744	200.889	177.216	162.66	142.514	129.961	132.414	132.905	137.663	149.721	129.114
504.791	85.7088	106.165	157.498	229.556	311.706	332.54	296.787	257.05	242.679	234.722	223.668	206.793	181.148	161.364	139.064	127.897	131.495	134.418	136.9	139.731	124.597
505.277	85.3114	101.92	154.72	228.973	304.16	323.282	291.508	253.574	237.353	230.932	214.796	202.397	178.545	153.837	140.372	127.267	128.136	131.491	135.221	133.198	124.251
505.764	85.2809	103.89	150.42	228.382	303.629	320.124	285.896	253.178	234.502	229.819	211.211	193.752	173.119	152.649	140.313	124.6	124.139	128.427	136.722	136.645	117.953
506.25	85.1284	105.903	144.627	220.671	291.983	310.847	286.63	244.088	230.957	219.193	214.619	189.284	172.242	155.194	135.44	125.31	123.109	123.858	132.016	135.09	114.577
506.736	83.3686	102.795	143.56	217.012	291.334	302.717	278.498	241.088	225.102	219.331	207.706	190.106	166.451	148.689	133.997	118.38	122.598	123.711	132.003	132.48	111.919
507.221	82.8864	99.9933	147.28	209.785	287.152	300.57	267.757	238.791	223.696	216.283	201.534	183.751	162.83	146.752	132.128	120.586	121.241	118.642	130.087	125.824	114.151
507.707	81.751	97.8657	139.766	214.858	284.91	298.363	261.577	233.06	220.798	213.813	196.875	183.383	159.847	146.373	128.802	119.591	116.847	119.021	126.405	122.859	115.505
508.193	84.804	101.545	144.018	206.163	279.468	292.808	259.74	232.74	218.713	212.845	196.651	178.08	162.567	141.948	124.757	118.797	114.98	118.944	121.774	125.188	109.283
508.678	82.7871	96.8693	137.692	208.725	274.453	295.883	263.112	227.597	213.17	207.068	195.45	176.944	159.454	139.234	124.728	111.253	116.127	116.322	126.028	122.469	113.913
509.164	81.8853	97.6596	141.645	202.443	268.27	284.371	255.247	226.836	207.032	205.737	194.262	175.199	158.631	135.536	119.17	112.802	112.424	114.263	123.621	122.164	101.915
509.649	80.1092	98.9055	136.722	200.459	262.524	277.042	250.918	222.257	200.84	200.747	186.178	169.753	152.308	130.198	120.293	112.691	108.611	111.393	119.72	120.5	98.2555
510.135	79.9852	96.6071	135.574	197.776	262.835	274.844	248.931	211.707	197.898	195.01	183.725	171.506	149.942	132.993	118.977	113.216	107.905	109.532	115.868	118.54	96.8107
510.62	78.9055	94.9973	135.997	199.544	257.042	270.477	243.022	212.969	198.665	194.703	181.543	166.91	148.8	131.597	116.082	110.748	110.491	104.605	119.229	117.721	106.13
511.105	80.5539	95.9996	132.096	194.882	251.411	262.631	237.531	210.907	194.154	184.461	179.462	168.518	143.767	130.535	115.67	107.566	101.722	104.779	114.886	117.076	101.62
511.59	79.5568	94.7728	129.571	188.527	255.414	268.499	233.306	204.165	188.337	186.844	172.619	159.903	141.016	127.269	114.705	102.722	103.937	105.652	112.063	112.84	94.5434
512.075	78.4742	95.4728	130.065	187.807	241.023	263.391	230.295	198.245	193.856	183.03	175.011	161.606	147.228	121.323	113.61	100.246	97.5822	101.544	109.07	109.614	98.1328
512.56	78.9543	91.6239	127.044	183.455	243.058	252.898	228.359	195.591	186.193	181.013	175.905	163.497	141.209	121.6	107.801	103.063	100.601	99.0156	109.021	106.134	95.9125
513.044	76.7792	91.3558	126.3	184.839	239.763	247.835	221.594	192.85	180.469	180.281	171.924	156.079	136.274	117.003	112.149	100.032	97.1074	102.276	111.99	106.254	94.2848
513.529	76.4279	91.5118	124.993	180.364	238.078	244.819	219.684	187.589	177.52	172.883	164.983	153.898	134.876	118.133	106.429	97.0991	95.888	99.4454	105.716	102.408	92.6349
514.013	77.6237	94.0523	125.812	177.912	233.545	239.791	211.22	183.703	176.25	172.575	161.46	150.484	129.38	113.295	102.296	98.8151	94.5448	97.8599	103.678	103.019	87.0418
514.498	77.9944	90.1832	122.406	177.995	225.068	240.204	210.148	184.477	172.74	169.181	160.882	149.045	125.82	114.183	102.976	93.9372	93.4014	95.3858	98.8521	99.429	90.4004
514.982	71.6691	89.3673	119.758	171.73	222.697	229.132	203.012	175.873	170.548	167.165	159.915	141.412	124.529	117.835	103.543	91.7975	92.895	90.7093	99.4593	94.2984	81.916
515.466	76.9405	87.7731	121.08	169.426	216.357	225.253	206.845	177.517	169.171	162.882	157.429	141.157	125.026	110.944	101.367	90.8137	91.844	93.0172	95.2006	93.7527	86.4261
515.95	72.9423	86.4765	119.976	167.431	215.883	226.789	195.897	178.135	165.684	159.426	150.083	141.931	125.736	111.014	100.768	87.0928	87.3542	92.1586	93.3567	94.4031	85.6062
516.435	74.2714	87.364	116.159	165.037	208.956	216.811	196.63	173.036	160.179	156.986	149.654	138.092	121.308	104.953	93.9266	89.1528	86.8927	92.2118	90.5591	95.8546	81.3895
516.918	72.364	82.4504	114.987	163.64	205.35	219.261	192.047	170.401	157.304	153.166	146.112	136.515	124.421	105.953	94.7338	86.2155	85.2825	88.2774	91.2232	97.8092	85.2474
517.402	72.6622	84.6842	116.431	158.707	208.053	213.789	188.496	166.925	153.018	150.793	145.054	134.671	118.289	109.599	94.7399	87.4087	86.432	85.2625	90.1752	90.1337	79.74
517.886	72.3152	83.8159	110.337	158.906	206.369	213.848	189.625	160.677	150.867	155.235	141.697	130.794	112.933	99.4822	91.0563	85.5321	80.9887	86.1101	89.4472	84.8651	76.8078
518.37	68.6767	81.2409	112.161	157.344	199.603	203.478	180.401	161.516	150.338	146.987	137.733	130.716	113.943	99.6431	85.9461	85.9558	81.7027	81.3919	90.7481	84.1317	76.9587
518.853	72.8689	83.3221	108.363	152.81	200.22	206.282	184.796	156.195	149.244	144.021	136.45	127.826	109.217	95.3716	88.79	80.1874	78.8387	83.3782	84.354	87.9803	77.4818
519.337	70.859	81.2095	109.977	150.508	196.579	202.408	178.016	152.731	144.627	140.206	136.779	122.323	111.106	100.174	84.7124	79.3227	78.5508	81.8344	83.4158	80.9546	77.4483
519.82	71.5744	82.3761	106.177	149.855	190.767	198.091	174.83	155.071	139.166	140.538	130.257	124.759	107.423	92.446	83.6823	79.8962	76.7557	82.0887	79.639	82.9797	70.9444
520.303	69.1222	80.323	105.559	146.62	186.055	198.184	173.236	151.355	142.969	137.487	127.25	121.179	107.899	92.6315	86.9119	80.6002	74.1026	77.719	79.965	81.3192	67.3019
520.786	71.8792	78.2145	102.606	144.817	183.417	193.308	166.734	149.563	138.536	134.522	129.942	118.131	105.719	90.5509	80.8979	73.9171	75.8247	74.3973	80.077	82.6563	70.2763
521.269	68.4297	80.3332	102.125	144.162	182.735	189.403	168.663	149.012	136.579	128.014	125.565	117.483	105.795	88.6616	81.4331	76.7288	74.5394	78.7428	75.8642	75.1666	68.1034
521.752	69.2522	75.7093	97.9735	144.816	176.524	186.045	165.178	142.95	135.191	131.288	123.416	118.563	102.613	92.1827	79.1936	72.6948	73.6275	74.8857	79.1126	75.0977	67.411
522.235	70.6276	78.0614	102.395	141.025	181.767	185.129	160.12	142.755	134.033	130.353	122.815	114.137	104.096	87.1192	79.9624	74.4547	72.2231	71.8666	75.9527	77.4627	68.9665
522.718	66.7111	76.2995	95.8297	138.934	173.822	175.424	161.646	142.755	130.398	128.847	117.585	112.093	96.8484	88.8266	78.146	72.199	70.9586	73.1029	72.0793	74.4425	61.9988
523.201	67.708	76.5591	98.8428	134.828	169.965	176.134	153.526	137.406	125.167	123.48	115.589	109.891	97.2446	86.8406	75.8049	69.6222	69.4705	70.5472	72.4245	73.4896	63.4728
523.683	66.1173	75.0889	96.7275	135.085	170.355	174.61	150.755	133.486	127.136	122.638	117.596	107.441	96.1929	83.1536	72.1702	66.8502	67.8941	70.6174	71.0142	70.7143	64.5842
524.166	66.0288	75.2825	95.7003	131.389	165.43	172.94	150.881	134.317	121.498	117.484	113.694	105.769	95.9576	83.0424	75.9665	68.7589	65.9163	69.7076	72.1111	72.3091	62.5493
524.648	61.178	75.2704	94.0051	130.883	163.674	161.819	145.653	130.171	120.809	118.957	110.771	100.767	91.925	81.3428	71.0337	63.2186	67.1581	66.0351	65.4173	68.4476	61.6396
525.13	64.6421	73.3369	92.9084	126.897	162.672	166.135	149.623	127.646	117.618	117.982	110.621	100.529	92.2254	78.5139	68.499	64.1871	66.8164	65.8102	73.6432	69.0283	63.6921
525.613	62.0065	73.0209	93.4202	126.451	159.974	162.905	144.902	124.964	121.594	116.163	108.112	101.614	89.4183	80.2004	71.541	66.81	62.8483	65.1781	67.0081	70.2553	63.1531
526.095	64.5779	71.4478	89.6647	122.48	160.063	162.12	139.665	124.866	115.081	111.793	107.31	98.621	89.2555	76.6521	70.3602	61.4526	62.2558	65.3501	69.424	68.1031	56.7723
526.577	62.3323	71.6694	93.6982	123.931	153.895	163.079	137.213	122.014	112.832	113.062	105.204	98.8264	88.8318	77.6336	68.253	61.8057	60.1232	62.3686	63.033	60.5186	58.7177
527.059	65.3053	70.9372	91.3855	119.281	149.289	155.514	133.861	114.374	114.826	105.823	105.781	95.2696	85.11	74.5863	67.8104	60.986	59.2458	59.7937	61.5475	62.3741	52.8859
527.54	64.4361	69.6174	91.8344	119.892	148.197	155.117	134.926	115.887	109.544	109.082	101.949	96.389	85.1108	73.9337	65.8133	62.5112	61.3802	64.6754	63.9268	63.5548	58.3306
528.022	60.5992	68.1554	88.78	116.24	147.895	149.711	133.463	116.736	110.246	107.733	103.394	93.4474	81.8189	72.3059	69.2591	59.8183	56.6146	60.8835	67.0539	64.7398	56.9738
528.504	59.5257	70.5319	86.8151	119.77	147.328	150.646	127.019	115.391	105.115	104.716	100.954	92.8703	83.4294	73.9376	61.1343	61.1972	57.5768	59.2066	61.1955	62.8077	52.5777
528.985	59.1758	67.6175	85.8177	115.889	144.799	150.705	129.583	108.905	108.221	101.962	99.7545	93.3108	80.0291	69.3487	64.6736	60.6977	57.0308	60.2444	58.302	60.5316	58.3093
529.467	59.6505	65.2316	84.5244	115.505	138.699	146.644	124.083	109.649	105.162	100.484	99.0497	88.7792	75.1692	71.9071	62.265	57.7943	54.8001	57.8339	61.3238	63.1086	52.8831
529.948	60.7794	66.3035	83.6022	111.747	138.236	142.975	123.667	109.886	100.009	99.2734	96.4169	89.6512	78.9553	72.0611	64.4213	56.1813	57.2292	56.2358	59.2717	59.9312	52.3302
530.429	60.2386	66.5637	83.9335	111.996	136.674	137.143	122.371	109.07	103.695	98.0407	92.6161	88.38	79.1279	67.7613	60.1548	56.8584	52.9159	55.5262	58.7933	56.5159	51.7176
530.91	59.6901	66.6671	82.6801	111.769	131.961	139.131	122.373	105.208	99.8048	97.5222	89.8641	87.302	78.0088	68.3721	60.3379	53.4095	54.0142	56.5777	59.0529	57.6624	53.4388
531.391	58.9893	64.0465	81.0685	106.767	134.528	134.396	119.717	99.8616	96.5469	92.4784	93.3656	82.9534	75.8014	67.2005	59.1396	53.5509	54.794	52.521	57.4381	55.4888	46.8286
531.872	57.5746	66.7432	80.7501	107.225	133.837	134.17	118.322	102.714	95.4837	90.9975	86.2141	83.2155	72.6492	64.1857	58.0663	54.766	48.9078	50.1067	58.971	59.4212	51.3521
532.353	57.3989	61.6278	79.284	104.795	130.709	129.381	113.168	98.6145	94.043	92.04	86.4574	80.3144	70.7958	63.9335	56.6991	51.559	50.268	50.8969	54.4636	53.9756	52.3009
532.834	56.0352	63.3336	80.4051	106.3	122.279	132.531	114.781	96.8351	93.8652	89.2279	87.4306	78.8094	72.6475	62.889	55.9766	51.1563	50.4711	51.3915	54.1128	55.4447	48.741
533.314	56.2707	64.7512	77.1349	103.044	125.608	127.698	110.631	98.2969	92.4177	86.9855	84.4784	79.7516	72.2432	60.0688	57.2184	51.7603	51.2422	53.7194	54.2787	57.1528	51.4864
533.795	56.0349	62.6053	75.8615	102.379	125.261	126.464	112.301	95.3584	93.0302	86.4349	84.9463	78.6051	68.8961	62.3144	54.2661	50.2805	45.4954	50.5051	50.1527	51.1157	44.3141
534.275	56.2733	62.2592	75.9635	98.5855	124.6	122.268	109.136	91.9342	86.8012	84.1926	82.9556	75.7736	68.0658	60.4774	54.174	47.7069	50.8065	47.7995	54.7994	53.5044	44.5251
534.756	56.1943	63.1364	75.1303	96.5832	122.311	121.774	109.288	93.3577	86.8785	86.4561	81.7917	78.2159	70.5157	59.7053	53.7221	47.7016	47.9016	51.743	51.3594	50.7897	48.816
535.236	56.1257	62.3307	76.4858	99.1183	119.26	119.143	103.709	93.6179	87.4939	83.6442	80.7393	73.6266	67.8498	58.1788	50.6052	49.7077	45.2579	45.619	50.1688	51.1322	45.1094
535.716	56.2137	60.0629	74.7062	97.3828	120.077	120.456	103.736	92.0402	81.6018	82.3026	79.221	75.3829	64.3411	59.3978	51.6223	49.4854	46.2789	48.3555	49.5849	48.6056	43.9496
536.196	53.9717	59.8588	71.2011	98.0235	118.306	115.846	101.299	88.6908	82.7562	81.0524	80.11	73.7695	64.1455	54.2719	51.4139	44.9031	45.6613	45.2355	51.3917	51.4993	43.3759
536.676	53.2595	59.2133	73.6243	95.9067	115.279	114.2	100.672	85.9321	81.8238	80.804	79.2675	69.8059	64.8066	56.4774	49.1983	47.1566	44.0349	45.6581	48.568	49.1425	45.1481
537.156	52.4613	58.1845	70.2514	92.6925	113.401	115.408	100.431	89.3985	79.8266	78.3519	76.479	71.6499	63.2064	54.2917	52.3252	46.4521	43.1543	43.4801	47.6743	44.0615	41.828
537.636	55.2785	57.2005	71.8708	94.4908	109.897	109.353	97.756	83.5367	82.0537	77.4077	73.7494	63.3428	59.9714	51.7512	49.068	44.6639	41.6217	46.0494	42.4248	48.785	38.879
538.115	53.1625	57.8597	71.1154	88.5067	109.183	113.187	94.1315	85.5556	78.3064	75.5829	71.1447	66.1986	58.7912	51.9662	46.9457	44.1893	40.4836	43.3214	47.0522	45.3938	37.3133
538.595	52.1268	55.2664	69.8411	91.7484	112.523	108.743	95.2217	83.1148	75.8657	76.6669	69.7765	67.0889	60.4604	53.1181	49.0062	41.7601	40.9065	42.9595	48.5988	45.1041	37.9406
539.074	52.9091	58.1288	69.6859	91.4568	112.637	111.179	94.6586	80.9156	74.2855	73.3717	70.0397	66.0304	57.8433	51.6367	46.4855	41.3298	41.3268	41.0915	41.7622	45.1496	38.9577
539.554	50.6754	55.5012	70.6279	90.5097	102.548	104.981	92.4041	81.2998	70.6635	73.322	70.562	66.1702	57.4473	52.1047	45.9527	41.7077	42.2354	42.4807	44.1822	44.1561	40.9385
540.033	51.7229	57.0069	70.4365	87.0177	106.141	108.084	91.6243	80.6622	73.0545	71.8066	70.6929	64.8701	56.403	51.9106	47.2056	42.7918	41.4968	42.3647	43.904	47.236	38.2148
540.512	51.1089	54.9049	65.2064	89.1186	100.807	102.323	89.5108	77.5703	71.1804	69.8502	68.5286	65.652	53.9055	49.6869	46.1721	40.4043	40.5878	41.6573	43.4293	42.7936	37.4093
540.991	52.9036	53.7654	66.8223	82.6942	101.771	103.066	88.7177	75.4119	73.6675	67.6225	63.9552	63.3621	56.2307	48.7812	41.7879	41.2075	40.4379	40.2682	42.9552	43.7871	36.6046
541.47	50.6911	56.1767	63.1853	80.9676	100.545	99.4111	87.4418	79.0954	70.4965	70.0509	67.1076	60.9796	56.2048	49.964	43.7789	39.6542	36.8826	40.1132	42.7858	41.392	34.0443
541.949	49.5743	52.6092	61.5042	85.6866	98.4562	99.1251	85.5088	74.1601	70.0287	67.1051	63.9929	57.1678	53.1828	48.4078	42.8658	38.2205	39.012	37.5037	40.2242	38.66	35.5932
542.428	49.5325	52.5684	64.3232	81.442	96.631	97.3432	84.0803	73.5306	68.7654	68.2406	66.1547	57.5107	53.2163	48.9862	39.7651	39.4249	36.0046	36.8449	41.2968	40.7204	35.6156
542.907	48.621	52.0172	60.6118	83.2705	96.5469	94.3676	83.3198	74.5167	66.2881	69.0218	66.0118	58.988	52.0778	46.5009	41.2485	37.9191	33.7562	38.9213	42.6758	39.7324	36.0342
543.385	46.8521	54.6575	62.6198	79.6314	94.1525	95.4567	80.4888	68.3177	65.1308	65.3511	63.3833	55.6909	52.9161	44.0722	41.5689	37.197	33.4913	37.9517	38.0202	39.5484	34.0636
543.864	47.5519	52.1871	63.2564	81.1928	95.115	92.7511	79.0385	69.7111	65.6126	63.3971	61.4151	55.9627	53.2039	45.0305	41.3193	37.4095	36.2488	37.1092	39.7913	42.4072	33.6508
544.342	47.9266	50.6477	62.4432	79.598	91.1252	89.4832	78.9728	68.6271	62.8375	64.7771	60.2708	55.2582	49.1463	45.3688	40.2111	36.8272	36.8881	37.5264	37.4057	39.8711	33.4622
544.82	46.0551	49.124	61.4247	76.4158	89.2869	88.2484	77.6151	68.4108	68.0166	63.5362	57.1196	56.5169	48.9589	43.9681	39.2272	36.1387	34.1274	36.3181	36.977	37.5163	33.2847
545.298	46.4313	49.136	58.8828	74.8981	90.4103	87.8687	75.0792	65.5517	60.9682	59.631	59.9323	56.4283	50.7925	42.0047	37.2246	34.3756	33.8829	36.7366	37.585	38.0348	30.551
545.777	45.9962	50.9125	59.5633	74.0577	89.7864	88.2754	76.3202	67.1629	59.4892	59.9083	58.2953	53.9738	50.4742	40.8009	38.233	35.3228	35.4023	37.4218	39.8336	38.5466	31.7281
546.255	46.0587	51.1965	60.3769	71.8135	85.203	86.2496	73.9957	65.5409	60.0861	60.4417	58.3786	54.2688	48.5342	40.4626	38.3361	34.9605	35.7735	37.2768	37.1297	37.8588	30.1544
546.732	45.7447	49.1043	59.0702	73.0072	85.9483	85.0051	73.8777	63.8188	58.0524	56.5855	57.9647	53.3215	49.0463	41.1008	37.9825	35.77	33.482	35.2116	38.6082	38.689	32.8799
547.21	44.5096	48.8146	61.0313	73.3229	83.2058	83.6516	70.1796	62.6427	61.0231	59.5083	54.9812	50.4618	46.6958	38.9133	37.6518	34.4755	35.7604	32.0764	38.4631	37.5056	32.2965
547.688	45.6441	47.6009	55.2923	70.1597	82.8852	81.6379	69.1694	59.99	56.5395	56.2769	54.5467	50.1987	44.8072	40.3737	36.1193	32.9695	32.63	31.4214	35.501	34.6509	28.0149
548.166	45.4601	46.8979	55.7115	70.4446	83.8158	80.4156	72.5231	59.6977	56.3213	56.1379	52.8498	51.7754	48.382	42.1616	35.14	33.1132	33.4146	30.0785	34.0293	32.2978	27.8404
548.643	44.7551	46.777	54.0864	69.5619	83.076	78.2113	67.5292	60.7488	54.0821	54.2522	52.9769	52.7285	45.0824	38.7803	35.7201	30.4108	31.4076	32.1478	36.2989	34.8678	29.8182
549.12	44.7858	44.4391	57.1388	68.6087	79.426	79.4717	66.5843	57.484	53.5947	53.1928	51.9492	48.3506	46.7246	39.1367	37.8737	32.6815	34.344	32.9913	36.4739	36.0832	29.8387
549.598	44.8314	46.8567	52.6694	67.9847	79.2698	78.6667	67.6443	58.0517	54.6119	52.5149	48.419	49.3246	42.6862	39.2866	33.089	29.5143	32.9834	32.6137	34.4075	32.7123	28.8865
550.075	43.3326	45.9348	54.0015	67.8925	81.2389	78.8192	66.1335	59.0392	56.4138	54.8522	51.1772	48.1354	43.5862	40.7544	33.5684	31.4396	29.7122	34.1523	35.1909	34.7886	30.6831
550.552	41.8085	45.5066	52.7373	65.2167	77.87	77.3976	66.7379	58.2115	52.842	52.8575	49.645	47.1245	42.7413	39.778	34.4794	30.2645	31.3747	29.7744	34.0005	34.631	29.7108
551.029	43.8736	45.6669	53.7335	67.1636	78.76	75.4015	65.1815	55.9315	53.6446	53.4209	50.6277	45.0784	42.3216	37.1431	34.039	30.8659	29.4769	31.7035	35.0627	35.8345	28.9313
551.506	41.2431	43.225	52.1427	70.0678	76.1927	74.3207	62.0228	53.0457	51.5501	52.0589	49.6793	47.3734	41.1821	37.857	33.5386	30.2264	31.462	33.4369	32.0043	33.054	24.7606
551.983	39.8637	46.1945	52.3648	63.0344	74.5002	74.8509	62.011	54.1515	50.9474	49.6046	50.2806	46.9936	40.9047	37.3599	30.5757	31.1272	28.2474	30.239	33.606	34.8751	26.2926
552.46	42.233	43.3367	52.6264	64.0783	78.3373	72.2467	61.5573	55.7994	53.4305	50.7352	49.1535	45.1773	42.0068	39.3644	32.6137	32.2142	28.52	32.4502	31.9773	34.8987	28.4702
552.936	40.2872	44.1851	51.4591	63.7415	72.6334	72.1405	59.5367	53.7201	51.4582	50.3162	48.7067	43.6702	38.9207	37.4136	35.5546	31.0534	30.0639	31.9267	33.504	30.8364	27.5094
553.413	39.62	41.7301	51.3732	64.9615	70.0928	72.2063	63.3276	55.1516	49.1728	50.5804	48.6968	44.7914	41.1702	36.4158	33.9775	26.7811	29.5505	30.5502	33.347	30.8301	27.7002
553.889	42.3148	44.3828	53.165	61.3182	72.5143	69.284	61.983	52.2484	48.8057	46.4481	47.4215	44.4676	43.0899	36.733	34.6381	30.6808	32.3293	31.3612	34.3864	34.0544	29.2616
554.366	42.6154	43.5016	49.9314	61.5605	69.3707	70.4235	61.3331	51.6641	50.1268	44.1704	47.7206	44.0648	41.0557	35.1997	32.1778	29.0277	27.6434	31.5039	35.7443	33.0388	25.5349
554.842	40.9454	42.9977	49.8732	62.3524	71.9999	67.5493	58.7082	49.9846	47.2562	47.2959	46.1877	43.7718	39.2421	35.9821	33.647	30.46	30.4436	28.6373	33.8036	32.5391	27.7051
555.318	41.4057	44.7253	50.8797	59.762	70.0615	68.6305	60.9715	50.689	48.068	48.8757	44.7579	43.3826	40.6603	35.78	32.9906	30.8311	30.9666	28.1034	32.9187	34.6009	29.2918
555.794	39.0834	40.6696	48.7189	60.6456	69.391	65.1242	56.7026	50.8036	47.7456	46.981	43.4269	41.5564	40.2535	36.3517	32.8976	27.2895	27.683	27.9826	32.7875	31.5512	27.5385
556.27	41.1555	40.6141	48.288	59.3613	68.5533	68.6216	53.9958	48.6171	47.2418	46.1781	44.7076	41.2668	40.0567	35.7072	28.7566	29.6762	29.4744	29.0934	29.9437	30.542	26.5672
556.746	42.2715	39.6635	48.7593	61.0821	67.7876	67.4369	56.3354	49.4853	43.5767	44.8203	43.754	42.1056	37.0553	33.8461	30.228	26.9559	28.2144	29.516	31.1589	31.7481	29.3332
557.221	38.5461	40.3501	48.1763	57.2468	66.9476	63.4321	54.786	49.7628	44.8244	45.8491	41.4442	39.4467	36.9643	38.2733	32.3776	27.3245	24.1583	27.7438	31.6247	30.3963	24.2255
557.697	38.6405	43.4204	46.9917	56.8914	66.5881	65.4045	53.3231	48.4281	45.9019	45.4153	41.3697	39.2621	37.5235	34.6523	29.9206	28.2903	24.8075	28.7208	27.875	30.4128	25.8152
558.173	39.5471	43.1504	48.8388	59.0159	67.0266	65.3653	53.5229	44.6264	46.1067	44.3425	44.6999	39.1839	39.2736	31.5823	29.7145	27.4757	27.8785	26.5389	29.4005	29.5773	27.2119
558.648	39.7258	41.8446	48.6504	58.6759	66.5249	64.6896	55.3926	44.7472	42.1004	40.3351	42.1097	38.9055	34.8777	32.6021	29.5129	27.8546	25.3527	26.5601	31.989	29.4297	28.4177
559.123	38.405	41.9972	47.2906	56.4361	65.6586	60.1667	53.1551	47.0527	44.3896	42.4522	41.6272	39.0122	37.6886	34.0419	29.5155	29.4048	27.9032	29.8655	30.0301	30.8013	27.6308
559.599	38.4781	41.5449	45.1574	56.9458	63.9495	62.5532	52.224	47.2175	41.8478	41.912	42.1296	38.6282	36.8617	32.4321	28.3344	26.3778	27.7224	26.374	29.8218	28.1803	25.4108
560.074	37.3882	39.2504	46.5932	56.6975	62.2637	60.9995	56.1102	43.7421	40.6401	42.3922	38.765	40.107	37.4465	31.8279	31.094	26.3342	25.7723	29.0732	32.9303	32.0555	25.3689
560.549	36.1364	40.1346	43.3393	53.9121	60.121	59.6204	50.723	41.5274	43.261	41.4702	39.6311	39.998	33.4599	30.0611	28.9567	27.6348	24.8797	26.7378	32.0231	32.5619	25.1684

## Sheet: Supplementary Fig. 7c
c-CQDs
	470	465	460	455	450	445	440	435	430	425	420	415	410	405	400	395	390	385	380	375	370	365	360
349.498	0.75396	1.56443	0.83876	1.28012	2.16834	2.44695	4.09266	2.9164	3.15224	3.67988	3.74795	3.85955	3.63271	3.47908	3.881	2.98187	3.52022	2.09988	1.90062	2.45044	2.49147	1.63803	2.79098
350.013	-0.21436	0.44478	0.11923	0.50953	1.14231	1.28908	1.96085	2.17655	3.99223	3.52095	2.58198	2.30435	2.46467	1.90409	2.28205	1.57088	1.40117	-0.34826	1.03161	1.04503	1.59379	0.72444	2.40696
350.528	0.10654	0.22106	0	1.77268	0.75697	2.70508	2.24897	2.45198	2.69278	3.63985	2.13876	2.44324	2.61323	2.06474	1.04694	1.73496	0.69639	0.86543	1.02543	1.73128	1.05616	1.98026	2.2085
351.043	0.84724	0.76912	0	0.88109	0.62707	2.12293	2.53372	3.58447	3.94478	3.8966	2.97651	3.03595	3.40953	1.19729	2.25492	2.24208	0.86532	1.89267	1.18924	1.72101	1.92481	0.35791	1.4636
351.558	0	0.21867	0.11724	0.87677	0.2496	1.26752	2.81793	2.4255	4.06565	4.01599	2.11567	2.11475	2.26189	1.70204	1.03564	2.05947	2.58325	0.68487	1.18341	0.34252	0	0	2.00259
352.073	-0.10486	0.32637	0.58326	0.87238	1.61429	1.96183	2.95141	2.6973	3.06886	3.72033	3.50848	2.25448	2.25058	2.54029	2.4044	1.36612	2.22762	1.53326	0.84107	2.55603	0.51977	0.88595	1.63029
352.588	0	-0.32457	0.81207	0.74364	0.86444	1.67231	1.32082	2.82362	4.43921	3.28874	2.79132	2.24206	1.75857	2.5263	0.85398	1.18877	1.70411	2.8802	-0.16729	1.18624	0.6892	2.11456	1.9816
353.103	0.93325	0.43032	0.57678	0.49297	1.84195	2.07862	3.64828	3.36927	2.62094	2.45267	3.74706	3.26984	2.38455	2.51207	3.3967	2.87075	1.69452	2.35857	2.32883	1.17956	0.51399	2.27787	0.89566
353.617	-0.41228	-0.10693	-0.45865	-0.245	0.97645	1.37739	1.88567	2.79079	1.91958	2.70876	1.93121	1.47733	1.58011	0.66585	1.68811	0.50355	0	0.50236	-0.82671	-1.17245	0.51089	0.17416	1.78051
354.132	0.10244	0	0.68379	1.09579	1.33446	2.05353	2.88341	2.91253	2.7256	3.5	3.42764	3.37721	1.57051	1.81996	3.35572	1.83513	1.33926	1.66436	1.3147	0	1.52337	2.25039	1.7697
354.646	-0.50907	-0.21126	0	0.12101	0.60285	1.22456	2.8657	3.30817	2.43797	1.87304	2.86154	2.33494	2.18522	1.80878	2.50133	1.49225	0.99828	0.66166	1.30663	0.99272	1.00934	2.40861	2.81413
355.161	0.40484	0.42001	0.33778	0.84201	1.19853	1.89354	2.1365	2.74042	3.63522	2.52687	3.25089	4.06185	2.01707	2.77877	1.32611	1.48338	2.15007	1.47988	1.29886	1.6447	0.50167	3.2494	4.02127
355.675	0.20131	-0.10443	0.4479	0.11963	0.71518	2.0177	2.69143	2.18034	2.67803	1.98399	2.55954	0.86564	2.46897	0.81282	1.97829	0.81959	0.65794	0.81766	0.64588	-0.65428	0.33262	2.3812	5.04256
356.189	0.1001	0	-0.22272	0.35691	0.82978	1.07017	3.52184	3.65906	2.13062	1.97306	2.67941	1.43478	2.60882	2.58668	1.63949	0.48905	0.49074	1.62631	1.76638	-0.81334	0.33079	0.84574	6.39816
356.703	-0.29863	0.10328	0.66444	0.11831	1.17881	2.26147	2.8018	4.17778	3.70784	2.22369	2.93096	3.567	2.2891	3.5369	1.63037	3.7285	2.1147	3.39625	0.31937	1.77941	2.46709	3.53236	7.73827
357.217	-0.19788	-0.61588	0	0.35277	-0.11716	1.71884	1.94933	3.34867	2.23749	2.47018	3.31036	1.84355	2.88188	1.5979	0.81022	1.28898	1.13176	1.12519	0.47614	-0.16078	1.30778	1.50466	8.54575
357.731	0.19653	0.91753	0.32795	1.16789	0.93094	3.15166	2.62752	2.66072	3.66021	3.87376	2.89331	3.09864	2.56099	2.38055	1.44849	2.24037	1.6058	1.43684	1.57636	1.1178	0.64944	2.32466	11.0339
358.245	0.48814	0.50643	0.32582	0.92824	1.50295	2.34839	2.19828	3.03994	2.59745	2.05258	4.05044	2.65871	2.39468	2.20741	2.39846	2.06682	1.43583	1.74473	1.25289	0	1.29044	2.30955	11.8055
358.759	0	0.8053	0.97145	0.92253	1.2639	2.07461	2.73094	4.33483	4.25943	3.31492	2.98668	2.08607	2.97494	2.82064	0.63565	2.37013	1.42699	1.73399	2.33472	0.78836	1.76344	2.13139	14.0794
359.272	0	0	0.53691	0	0.57154	2.19291	2.03765	3.39771	2.56817	3.8052	3.22966	3.04379	2.51566	1.55894	1.73904	0.78597	1.57738	0.31365	1.54846	0.7843	1.91384	2.93595	15.8411
359.786	-0.19223	-0.39887	1.17618	0.11423	0.45528	1.4129	1.89371	1.43137	2.55723	2.2734	2.31546	1.79095	1.62085	1.39708	2.04648	0.6261	0.4712	0.93693	1.38768	0.46858	0.15881	2.59862	15.9397
360.299	0.28672	-0.19831	0.85057	1.70384	1.24496	2.55442	3.09353	3.88171	3.43278	4.39555	2.81403	3.15072	3.36993	2.62403	2.03493	2.33462	0.93708	1.70802	0.9199	1.24249	2.52658	5.6524	12.7128
360.813	-0.09494	0.39398	-0.21123	0.90266	2.02364	2.28366	2.27129	3.21321	2.90473	3.11876	2.79528	3.2658	2.18313	2.60654	2.33235	1.54604	2.17195	2.00511	1.97983	1.38848	2.03917	7.05852	16.2361
361.326	0.18882	0.19589	0.52514	1.00985	1.9006	1.76631	2.92299	3.06755	2.76301	2.72927	1.76894	3.24766	2.74995	1.52475	1.39164	1.99869	2.93127	0	2.12029	0.61368	1.40389	8.61463	14.515
361.839	-0.75156	-0.2924	0	0.33496	0.11125	1.381	1.98316	2.28936	1.62467	1.23448	1.50878	0.94258	1.00816	2.27588	0.76933	0.45897	0.30704	0.45789	0	1.22132	1.08655	9.52477	13.1454
362.352	0.84146	0.485	0.93609	1.55568	1.43934	2.24899	2.63155	3.16444	2.98502	4.29999	2.50259	3.35024	2.86666	2.26498	3.82825	2.58838	1.52784	0.75949	1.34985	1.51934	2.78061	10.901	14.5361
362.865	0.09305	0.19308	1.13869	0.55297	1.76309	1.49222	2.61907	2.64553	2.7233	3.17913	2.61526	2.26736	2.56777	1.65311	0.91442	2.27304	1.21648	1.05825	1.0449	1.20971	1.84495	12.2645	16.3961
363.378	-0.09247	0	0.72011	1.64858	1.53311	1.48294	2.3425	3.12985	3.32144	2.91633	2.47523	2.91598	2.41003	2.53892	2.72621	1.95771	1.81337	1.2019	1.18675	1.20219	1.83348	13.9071	11.8212
363.891	0.36739	0.47644	0.91958	1.20076	1.52271	1.35014	2.45588	2.61124	3.17674	3.37932	2.45845	3.1595	2.8161	2.67004	2.70772	1.94444	1.95116	1.93985	1.1787	0.74627	3.03507	15.3648	14.121
364.404	0.09149	0.09492	0.20356	0.76115	1.30012	1.95623	1.93133	3.34429	2.92099	2.88532	1.10201	2.75384	2.66492	2.06864	1.6483	1.04294	1.34556	0.59456	1.32089	0.5947	2.5698	12.5224	13.5921
364.916	0	0	0.81172	0.6504	1.72813	1.58452	1.28357	2.46958	2.54796	2.75654	1.34273	2.35313	2.93632	3.68257	2.98763	1.33678	1.49045	1.4818	1.60943	2.07501	3.01394	16.799	13.2349
365.429	-0.36323	0	-0.10102	0.4317	0.75275	0.72811	1.27795	2.70465	1.4496	2.8638	2.55218	1.56188	2.2274	1.75989	0.59491	1.4788	1.03874	0.29506	1.0197	1.3281	5.2513	14.5772	12.3926
365.941	-0.99424	-0.37509	-0.6033	0.64454	0.74925	1.08709	2.03521	0.7342	1.20239	0.71262	1.33064	1.55462	0.55426	0.72988	-0.14804	1.03035	0	-0.58738	0.28999	0.7344	4.77887	15.1204	12.0227
366.453	0.08987	0.83915	0.49989	0.42725	0.95784	1.20101	3.03545	2.43342	2.3911	3.42475	1.80419	1.93223	2.75555	2.75777	1.61914	1.46356	0.88117	0.87606	0.72085	1.75254	9.05792	15.7937	14.9041
366.966	0.80411	0.46347	-0.09939	0.63713	1.48125	2.62676	2.64048	1.93535	3.20909	3.99172	3.10896	2.56123	1.64365	2.30874	2.04866	1.30949	2.19004	1.59672	2.14989	1.30671	13.5812	16.6071	14.0452
367.478	0.44467	0.18453	0.79149	0.73989	1.2638	1.18848	1.75221	3.61206	2.01123	2.57098	3.45171	3.05931	2.31778	2.44174	2.76752	1.0138	2.61594	1.44488	1.14132	2.89043	15.8697	11.5714	15.2096
367.99	-0.08853	0.09185	-0.19697	0.84175	1.15322	1.18309	1.61967	2.27726	3.06205	1.74499	2.36969	2.03029	1.49294	2.1447	0.86999	0.86503	0.72335	1.15066	0.56807	1.43866	16.5291	12.1173	15.4464
368.502	0.26466	-0.09153	0.39257	1.46793	1.46262	0.82528	2.35896	2.98594	2.93401	2.08669	1.653	2.40256	2.29922	1.85226	1.15594	1.72403	1.44166	0.71665	1.8398	2.0071	15.8884	12.6714	15.2402
369.014	-0.26373	0.54722	-0.48898	-0.5224	0.72872	0.70487	0.98972	2.4993	2.68972	1.50171	1.76479	2.14204	1.48246	2.12965	0.7199	0.85896	1.43655	0.85693	0.70511	1.14285	18.156	11.2895	18.5271
369.526	0.17476	-0.18131	0.09721	0.83083	0.82782	1.16774	0.86081	3.0758	2.32485	2.06681	1.9881	1.6282	2.27732	2.96361	1.00181	1.84991	1.42793	2.55537	1.82228	2.83997	19.202	12.6983	17.8121
370.037	-0.08687	-0.09012	0	0.82595	1.33732	0.92871	2.44504	2.82256	3.69795	2.85374	2.0927	2.86377	3.06302	1.68356	1.13822	1.83907	1.2776	1.97586	1.81159	3.95265	18.3718	13.6514	19.2083
370.549	0.69239	-0.44896	0.86654	0.92577	0.71744	1.38792	0.9744	1.75758	1.95728	2.27456	2.66413	1.73673	2.52098	2.37624	0.70876	1.69133	0.99002	1.68734	2.08258	6.8916	18.59	11.4073	22.2771
371.06	-0.17246	0.7157	0.57558	0.30746	1.02116	1.84379	1.94167	2.91858	2.63839	2.83279	1.96193	1.35958	1.45417	2.22828	1.55356	1.68514	1.69097	0.42029	0.96831	7.28676	18.6644	10.4912	22.7914
371.572	0.25783	0.17833	0.28683	0.81715	0.8142	1.95248	2.53993	2.44341	2.62957	2.48452	2.41546	1.47822	1.44931	2.35963	2.11141	1.81946	0.9831	1.81517	0.82721	11.4522	15.336	13.2154	24.0514
372.083	-0.17132	0.44436	0.76237	0.81448	1.82595	1.37371	2.04941	2.55139	3.19075	2.25127	2.7515	2.7012	2.49516	1.38348	1.8239	2.51102	1.81978	1.39172	1.23675	13.9205	14.4366	12.7379	26.6363
372.594	0.42708	0.26585	0.28507	1.01519	0.70806	2.51127	2.40417	4.16307	3.06799	2.91828	2.51499	1.46917	1.70233	2.75904	2.51818	2.50384	1.39583	2.08161	2.8775	15.6851	15.9478	15.8769	26.5602
373.106	0.2556	0.53036	0.47391	0.81008	1.51341	1.70787	2.87766	3.46039	3.17353	2.68694	2.16651	2.32026	2.48169	2.88962	2.51177	1.94247	0.83537	1.24579	1.77678	15.9221	13.7956	12.9571	28.8475
373.617	-0.25526	0.08828	0.47329	1.1124	1.41067	1.70563	2.6344	3.34066	3.50894	2.68342	2.84694	3.53681	2.60888	2.74841	2.92656	2.21706	1.39045	1.93535	2.72992	21.4321	14.6211	15.3844	29.3976
374.128	-0.08487	1.05664	0.18884	0.90785	1.4071	0.79395	2.38886	3.44712	2.82264	3.23427	2.95333	2.67632	2.47218	1.50781	3.05817	1.38216	1.24825	2.06835	1.90612	21.5159	13.1818	14.9153	32.8421
374.639	-0.08435	-0.35003	0.09383	0.90223	0.6992	1.23992	1.30574	2.28386	2.46855	2.4384	1.35464	1.81347	1.81033	2.99695	0.82889	0.54944	0.82702	1.5074	2.16494	21.3828	11.1491	14.5379	32.6389
375.149	0.08376	0.86903	-0.09318	1.09509	1.5871	2.12684	2.23975	3.06186	2.2286	3.5222	2.91473	2.88146	2.56828	2.9762	2.88101	2.59178	1.23193	1.63305	3.89678	19.8735	11.0719	16.985	33.1364
375.66	1.07947	0.68918	1.20087	1.7764	1.17998	2.55223	2.33715	3.59735	2.98247	3.49161	2.88941	3.57053	3.18246	3.75498	2.85598	2.16359	2.03538	2.83302	7.05983	19.7008	13.9941	18.9421	40.5945
376.171	0.24726	0.17102	0.27507	0.78366	1.17124	2.42317	2.8998	3.12436	2.41216	3.24913	2.868	2.48085	2.02168	2.39603	2.02487	2.01334	1.61624	1.74078	8.99078	19.0191	10.4859	17.8269	36.307
376.681	0.98435	0.25531	0.63878	1.36489	1.45709	2.41166	3.46322	3.55373	3.49192	3.1259	3.18372	3.52723	3.14387	3.17953	3.62745	2.27094	3.21712	2.39885	11.1851	17.3291	11.5203	18.4352	40.3856
377.192	0.57094	0.25386	0.18147	0.29082	1.25565	1.96198	1.607	3.20229	3.14659	3.21534	3.27482	2.68887	3.00099	2.63457	2.27099	1.85957	1.59943	1.32513	14.6543	14.1823	9.83776	19.571	42.129
377.702	0.16195	-0.25203	0.36033	0.38496	1.24659	1.51498	2.05124	2.63106	3.23162	2.44731	2.60096	1.74096	2.35865	1.30779	2.25461	1.58242	1.85255	1.97336	16.4971	13.0273	10.302	19.8404	44.7628
378.212	-0.24113	-0.08339	-0.26825	0.66869	0.28554	0.9667	1.01802	2.0675	2.67307	2.85166	1.93627	1.61287	1.8483	1.68753	0.92149	0.26178	-0.13134	1.30583	15.0856	11.494	9.69448	18.3353	44.1536
378.722	0.07976	0.1655	-0.26619	0.37918	0.66117	2.02518	1.79596	3.34744	2.01597	1.99135	2.02819	2.28644	1.46731	1.80342	0.52253	0.25978	1.30339	1.81416	18.6805	11.5356	11.4652	20.7555	46.2954
379.232	0.87047	0.65679	0.70427	1.12861	0.9371	2.64378	2.00458	2.35694	2.63176	2.59961	2.96543	2.49533	2.79026	1.91705	2.59215	2.19077	2.32767	2.95699	18.7877	10.9306	11.2444	22.3308	49.486
379.742	0.47096	0.65148	0.7859	0.9329	0.92953	3.042	2.20931	2.76296	2.50607	2.99118	2.94146	1.68761	3.00838	3.0425	2.44264	1.02262	2.43712	4.20836	19.2654	10.7147	11.0238	25.0684	54.3743
380.252	0.31251	0.89161	0.52148	0.55713	1.29527	1.67051	1.9791	2.75007	2.18257	2.87456	2.92773	2.91154	2.75479	2.64976	1.9194	1.27231	1.27671	6.72733	18.9249	10.5377	12.1341	21.7829	52.7709
380.762	0.70236	0.72868	0.69453	1.11301	0.46208	2.39867	1.6474	3.1696	2.80302	2.87133	2.61111	3.02013	2.87134	2.26867	1.5338	2.41467	1.65786	7.86088	19.154	9.25773	12.2495	24.9234	57.1605
381.272	0.07776	-0.16135	0.08651	0.92422	0.92088	2.18232	2.18874	3.05307	3.20686	3.47425	2.60185	2.2292	2.14586	1.38149	1.65572	2.53274	1.27075	9.98074	16.8406	9.60399	10.7927	28.2514	60.3161
381.781	0.54124	0.40109	1.11821	1.28654	1.28189	1.75658	2.50272	3.0357	2.9829	3.45447	3.51838	2.65981	2.9634	2.49751	2.15285	2.2665	1.89528	12.3107	17.8611	7.9159	10.6035	27.6986	61.4421
382.291	0.38506	0.2397	0.3427	1.18989	1.36799	2.05835	2.16762	3.02362	2.56123	2.73235	3.60745	2.64923	3.30581	2.98509	2.77495	1.75582	2.89454	16.1405	15.3192	8.76045	13.8697	27.8487	67.0514
382.8	0	0.23905	0.34178	0.27386	0.27287	1.2317	2.05373	1.76772	2.75873	2.52318	2.36427	2.20178	2.11948	2.23283	1.63536	1.8762	1.25513	16.846	13.1836	7.11442	11.929	26.3466	63.9529
383.31	0.84076	0.47578	0.17006	1.45346	1.4482	1.53214	2.7967	2.7939	2.84699	3.01309	2.76194	2.73884	3.04657	2.59229	1.50222	1.24472	1.37392	19.6201	11.6481	7.82505	11.6184	30.9971	73.5446
383.819	-0.37976	-0.1576	0.42247	0.45134	0.44971	1.31949	1.92397	2.7763	2.02075	1.99607	1.21979	1.85068	2.44519	2.20796	1.36835	0.86581	2.73053	22.3346	10.4782	6.29465	12.8001	29.7751	68.2266
384.328	0.83168	0.62753	0.58877	1.16818	1.43256	2.62702	3.1921	3.37788	2.51449	3.07989	3.23805	3.03437	2.89775	2.19796	1.60982	2.21629	3.33593	24.1988	10.0669	8.72345	13.2418	32.7064	73.9256
384.837	-0.3767	0.15633	0	0.17908	0.44609	1.71158	1.59039	2.24394	2.70603	2.67298	2.21827	1.83576	2.54098	1.09509	1.11054	1.71767	3.69345	21.5426	10.7563	5.99907	9.46048	29.9171	74.4445
385.346	-0.52529	0	-0.58437	0.17837	0.53319	0.70198	2.11213	1.82869	2.69532	1.77493	1.50647	1.61338	1.38051	1.45434	0.73743	1.22205	4.65986	20.7259	8.78771	5.48755	11.5308	35.6316	78.1686
385.855	-0.5231	0.46518	0.2494	0.44408	1.06194	1.79758	2.10335	2.02342	2.48528	2.65132	2.10029	1.82089	2.5204	1.44829	1.59112	1.21697	8.18188	19.0613	7.79211	6.43622	14.8166	37.63	82.6197
386.364	-0.14891	-0.46348	-0.08283	-0.44246	0.6172	1.39301	1.2574	1.41122	1.48573	1.17406	1.69402	1.6008	2.16876	1.08225	1.09752	0.36376	9.73374	19.7175	6.56925	5.68676	14.1474	34.9764	84.8905
386.872	0.371	0.15396	0.33018	0	0.08787	1.09073	1.77517	1.70771	3.65214	1.46251	2.1847	0.95717	1.59252	1.91735	1.33679	1.8125	12.6102	18.3234	5.47531	6.27001	13.9759	36.6109	87.6737
387.381	0.36891	0.30619	0.82081	0.78922	1.31062	1.97202	2.07672	3.59605	3.04274	3.29644	3.06117	2.53813	3.05406	1.9066	2.41689	1.9225	16.1566	16.3027	7.93019	7.31395	17.7986	39.3978	95.0845
387.889	0.58651	0.76061	0	0.34853	1.30228	1.37163	2.37303	2.1836	3.31596	2.11942	2.45298	2.52198	2.24787	2.36809	2.04128	0.59696	19.1687	14.6505	5.17475	6.19517	16.9586	44.3503	92.3264
388.398	0.36423	0.52904	0.8104	0.4329	1.72532	1.46026	2.76801	2.66282	3.58559	2.48883	3.11984	2.61035	2.34525	3.88249	2.0283	2.13537	20.9514	12.0719	6.54414	7.45793	15.4063	43.8219	100.674
388.906	-0.21714	-0.52566	-0.24157	0.25808	0.60001	1.16074	2.03727	1.66588	1.82948	1.61691	2.32493	1.5562	1.99736	1.40279	0.94839	0.4715	21.6455	10.5836	4.5284	5.88117	14.3511	42.5634	95.404
389.414	0.57506	0.59661	0.55977	0.59803	1.44711	1.44092	2.42787	2.33561	2.58186	3.4949	2.78992	2.57578	2.97539	2.08968	2.11917	2.34122	22.7884	10.861	5.99624	7.82643	16.0337	42.9987	102.073
389.922	-0.07138	-0.07405	0.15881	-0.16966	1.43691	0.95385	1.50673	2.89895	1.80407	2.1572	2.29263	1.8415	2.18846	1.72913	1.40283	2.67343	21.4614	8.58119	4.92349	6.14744	14.7414	44.9873	103.326
390.43	0	-0.07374	0	0.3379	0.67336	0.94984	1.00027	2.40565	2.36381	1.86795	1.80738	1.83377	1.96135	1.14791	1.51335	4.39844	24.972	7.62138	3.87665	6.12164	17.1457	45.399	104.366
390.938	0.21244	0.36734	0.70901	0.08416	0.67087	1.98731	1.8935	2.78026	3.39133	2.60548	2.84323	2.3345	2.49693	2.05862	2.43562	5.18946	22.9126	8.51366	4.99834	6.90459	17.0825	47.3854	114.135
391.446	0.21196	0.2199	0.3144	0.33589	0.75302	0.75536	2.08808	2.487	2.34976	2.22822	2.26944	1.82287	3.14117	2.39629	1.27292	7.8241	19.9743	6.31339	3.96695	7.80749	19.0284	49.3078	113.632
391.954	-0.49355	0.21945	0.39219	0	0.41748	1.50759	1.98453	2.19549	2.62628	2.31625	1.60419	2.62758	1.4052	1.70809	1.96316	10.4488	18.4351	5.26936	4.07185	5.8435	17.824	49.0866	115.955
392.462	0	0.14553	0	0.5835	0	0.28118	1.18445	1.89907	2.51915	2.94919	1.22027	2.01057	1.50532	2.26546	0.45949	12.4497	16.8481	3.76029	3.93789	6.83849	19.4684	49.0651	118.494
392.969	-0.27897	0.36178	0.46552	-0.33156	0.16518	0.93202	1.5704	2.92703	2.78334	2.74934	2.24016	1.69939	2.03146	1.35165	1.7134	16.0142	16.0696	5.32549	3.58014	6.12009	18.5525	51.2645	122.407
393.477	0.34901	1.59319	1.32009	1.41032	2.0665	2.79842	3.92932	3.40201	3.89998	3.39373	3.26967	3.50171	3.21029	3.83291	2.8581	18.1876	13.802	6.12384	4.367	8.7342	20.9901	53.6669	123.837
393.984	-0.27956	0.14502	0.07775	0.91371	1.24147	1.21419	1.77043	2.64936	2.5103	2.57148	2.15136	1.80316	2.3572	2.37039	1.71703	21.1699	11.421	4.20128	3.69983	7.60951	20.9012	52.7901	128.22
394.491	0.27764	-0.14402	0.30887	1.31993	0.73977	1.20586	1.85598	2.34928	3.04711	2.18902	2.4153	2.88518	2.55386	2.80254	3.41051	22.3812	10.6622	4.39801	4.4539	7.33175	21.5607	56.1814	126.981
394.999	-0.34457	0.35748	0.22999	0.73714	0.81608	0.92094	2.3276	2.14585	3.11696	2.35444	1.38346	1.48164	2.00732	1.66948	4.28903	23.9042	9.91008	3.80669	3.75869	8.84705	19.4706	58.5737	129.285
395.506	0.0687	0.21382	0.07642	0.89812	0.81352	1.37707	1.45018	2.32513	1.91914	2.52759	2.57435	1.77239	1.47443	2.10803	4.61311	24.5004	9.09314	3.68313	2.86527	8.26109	20.5445	57.9255	132.796
396.013	-0.27393	-0.2842	0.30474	0.08139	0.72988	0.91519	1.44566	2.13244	2.36866	1.61981	1.92474	2.25765	1.67981	1.76965	6.72983	23.1972	7.2742	2.67028	2.74647	8.68047	22.0645	56.1246	132.381
396.52	-0.61481	0.07087	-0.45597	-0.16238	0.32359	1.0042	1.24978	1.01733	2.36276	2.51344	1.27997	2.0562	2.61817	1.10328	8.50324	20.5808	5.46998	2.55265	3.28756	7.21572	21.5581	55.8695	132.052
397.027	-0.2044	-0.07069	-0.37898	-0.08098	0.56479	0.45525	1.05473	2.30603	2.80974	1.52201	1.82372	1.3672	1.98458	2.75094	11.9402	20.1938	4.67623	2.32456	2.95103	7.9718	21.0512	57.5648	138.178
397.533	0.33895	0.42198	-0.07541	0	1.0436	1.35887	1.24021	1.83552	2.79557	1.69249	1.90525	2.33195	1.97457	3.28448	15.0998	18.2152	5.53887	1.76216	3.0449	8.37224	21.169	61.971	145.328
398.04	0	0	0.07504	0.64136	0.87869	1.6226	2.8479	2.28307	3.14071	2.21596	1.80556	2.90055	2.06823	2.39673	17.3453	19.0041	4.18876	1.64387	3.89554	8.87899	22.9592	61.2091	144.144
398.546	0.20167	0.27898	0.67307	0.63918	1.03491	2.06626	1.51371	3.54945	3.04057	3.09177	1.88938	2.89066	2.98872	2.60571	21.2499	16.2025	4.83361	2.83967	3.34306	8.521	23.6585	63.7268	139.821
399.053	0.20093	0.13898	0.52158	1.43287	0.95179	1.07409	1.88519	2.53897	2.49481	1.93627	2.68921	2.88005	2.77239	2.27162	22.8174	13.7434	4.37807	1.41462	3.97546	8.70741	24.125	65.9828	149.258
399.559	0.39952	0.48357	0.66668	0.47483	1.26164	1.51274	2.81126	3.06502	3.01171	2.27495	2.6735	2.29058	3.26659	2.36589	22.9022	13.7715	4.02605	2.81271	4.3795	8.0073	23.764	64.022	147.351
400.066	0.39744	0.6185	0.44214	0.70854	1.25508	1.41634	2.61018	2.95939	3.17227	3.04648	3.10284	2.65843	2.84339	3.8513	25.0613	11.866	3.89684	2.58283	4.03792	11.0873	23.4214	64.8081	149.444
400.572	0.06619	0	0	0.78671	0.70548	1.76918	2.23572	3.94307	2.81781	1.65264	2.39193	2.75143	2.23252	5.77288	26.1278	9.59389	4.43494	2.7961	3.8227	9.03567	24.4986	67.1113	152.655
401.078	-0.26441	0.20574	0.14707	0.39282	1.17419	1.4134	1.86054	2.05832	2.63807	2.43212	2.30018	2.55816	2.22945	6.61902	25.0093	7.32009	2.26844	2.68486	3.49933	8.701	24.1373	65.567	151.989
401.584	0.06577	0.06823	0.2195	1.17249	1.24613	1.14258	1.94369	2.84926	2.36225	2.67909	2.81667	2.63949	2.52065	9.13478	24.9905	7.17596	2.47191	1.92332	3.27062	10.367	25.8625	71.1254	154.174
402.09	-0.1309	-0.47534	0.21844	0.62232	1.16264	0.96215	2.11857	3.19002	2.69918	2.83823	2.80313	2.90825	2.00683	13.2135	22.8336	7.14148	2.88786	2.33943	4.72486	9.57265	26.4952	70.2306	153.546
402.596	1.04353	0.74431	0.72556	1.70534	2.00812	1.83034	2.75359	3.00215	3.47051	3.51382	3.84069	2.89797	2.99961	15.9055	21.5779	6.37275	2.34476	3.28482	4.91742	9.96278	26.2938	69.3212	161.566
403.101	0.19494	0.26966	0.72288	1.00398	1.15425	1.30256	2.37763	3.07903	3.37125	2.56159	2.17415	2.70099	2.88891	18.7852	20.5403	6.13757	2.12373	2.74484	4.79501	10.0316	25.3378	66.7593	160.071
403.607	0.1294	0.13425	0.43186	0.53828	1.60899	1.12402	2.5495	3.32856	2.32389	2.63559	1.90502	2.04021	2.97567	20.6897	17.0609	5.47897	1.7974	2.62791	4.35921	8.93699	26.2978	68.3306	164.3
404.112	0.4511	0.46801	0.93198	0.8425	1.67892	2.153	2.08591	3.22809	2.31466	3.04852	3.27741	2.58631	3.65541	23.0014	13.8267	4.93247	2.63273	3.35035	4.34189	10.7865	27.258	72.0882	161.421
404.618	0.32133	0.33337	0.50045	0.76379	1.36986	1.54587	2.26103	2.95815	2.73571	2.28007	2.40825	2.1186	3.34973	26.3628	12.3149	3.87227	1.7853	1.87936	4.32988	10.7567	26.8641	71.3458	164.749
405.123	-0.32056	0.06652	0.64191	0.91438	1.06292	1.79924	2.7068	1.73596	2.55865	2.94863	2.14513	2.66494	3.34179	28.5783	12.6007	3.13223	1.15246	3.02068	4.11392	10.627	26.3767	69.8767	166.241
405.628	0.25616	0.06644	0.42746	0.68502	1.36508	1.28373	2.07288	2.60102	2.55578	3.19778	2.14272	2.29478	4.90889	28.4428	8.91549	3.44159	2.40698	2.91325	4.93117	11.7598	26.7703	74.9926	163.731
406.134	0.51101	0.33135	0.42636	0.83508	1.05899	1.70723	2.06755	3.28614	2.63417	2.76987	2.9066	2.6551	6.46304	28.7822	9.83409	2.39251	1.87887	2.38686	5.1234	10.6915	27.7568	72.8566	167.172
406.639	0.50762	0.52664	0.84706	0.5279	1.35254	1.8655	3.21471	3.17846	2.95435	4.16895	2.97225	3.36508	8.46299	27.3617	9.35321	3.40997	2.90332	3.81428	4.78407	10.4144	27.0486	74.5181	169.352
407.144	0.75718	0.98194	0.77214	1.42486	1.56915	1.68645	2.75277	3.16072	3.35756	3.06781	2.87122	3.07498	10.6406	25.6804	7.95754	3.59646	2.57778	4.10054	5.16226	9.84362	28.5658	74.3155	165.137
407.649	0.37751	0.39166	0.27998	0.67301	0.96861	1.76572	1.85946	3.40725	3.76649	2.72835	2.86303	2.34475	15.819	22.1522	7.62569	2.97142	2.3648	3.16886	4.44102	10.1223	27.4447	74.7415	170.427
408.153	-0.18815	0.32533	0.34885	0.52177	0.89123	1.25718	2.11827	2.88685	2.1692	2.88441	2.68596	2.24732	16.8257	19.4475	5.23865	2.04267	1.5373	1.73217	4.52735	10.2936	26.4239	75.8789	168.687
408.658	0.31231	0.51843	0.83385	0.5939	1.33144	1.33557	1.49438	2.95976	2.99137	3.77562	3.0095	2.68589	20.5881	18.7637	6.24053	1.72926	2.14353	2.33407	4.70947	9.94749	25.9044	75.1503	166.387
409.163	0.18655	0.12903	0.48423	0.59123	1.1782	1.49578	2.01274	2.10463	2.48163	2.61474	2.57989	2.76297	22.021	15.1645	4.27748	2.53162	2.33714	2.22257	4.18958	10.4081	26.5073	74.9182	169.186
409.667	-0.18554	0.06416	0.41281	0.36752	0.80562	0.66119	2.17591	2.76306	2.715	2.5193	2.23482	3.54581	25.789	12.4854	4.15301	2.31647	2.32448	3.01435	4.16688	8.74368	26.7724	76.8113	174.252
410.172	0.12309	0.25541	0.34233	0.73147	0.80171	1.72718	2.16533	3.08292	3.76615	2.83055	3.29476	4.49893	27.8338	13.1205	4.43523	2.60589	2.71548	2.69973	4.93646	10.9015	28.5744	76.542	173.192
410.676	0.30657	0.44529	0.6139	1.23885	1.4522	1.22909	2.5024	2.65634	4.07834	3.38396	2.9542	5.7125	31.1137	10.4968	4.01696	2.696	2.90572	3.48657	5.11473	11.6579	27.0493	76.8776	174.346
411.18	0.24432	0.25347	0.74743	0.79852	1.73594	1.55086	2.57873	3.30766	3.16887	2.88939	4.16902	7.52902	29.4023	9.96321	4.00151	2.4867	1.89643	3.17547	4.50717	10.6205	29.2664	75.8596	167.872
411.684	-0.1825	-0.37868	0.20303	0.65071	0.64835	0.97555	2.73957	3.04726	3.07518	3.03762	1.87257	8.89379	27.6984	7.85986	2.98904	2.67482	1.9882	1.97667	4.68419	10.5777	27.9424	72.1617	174.342
412.188	0.36365	0.50304	0.40455	0.93644	1.79433	1.7819	2.81475	2.95395	2.82195	4.1414	2.27124	11.3802	28.0607	7.92872	3.47434	2.96104	2.47607	3.24946	4.47244	10.0462	28.0395	74.4557	174.536
412.692	0.06042	-0.18805	0.67215	0.14362	1.2879	1.61486	2.21077	2.45396	3.45616	3.41395	3.07279	14.8955	24.1756	7.12338	2.67186	2.06627	2.27089	2.55221	4.45851	10.604	28.9504	74.0196	174.827
413.196	0.12048	0.31248	0.67013	0.35797	1.07003	1.85152	1.94982	2.93592	3.60607	3.64118	2.57985	17.5274	21.2403	5.93456	2.56518	2.94297	1.67345	2.15308	4.0586	10.5722	26.9725	75.8333	167.122
413.7	0.30035	0.81016	1.26967	1.21367	1.42269	2.16741	3.21238	2.84634	4.55484	4.26241	3.7785	22.3857	20.628	6.49995	2.85312	2.83687	3.23933	4.09887	4.529	9.66391	29.7749	76.3306	175.265
414.204	0	0.12424	0.53287	-0.35581	0	1.76033	1.93805	3.24244	3.425	3.69788	3.44575	24.8879	18.5419	4.35152	2.45163	2.34016	2.34826	2.33464	3.842	8.56236	27.1065	75.3755	169.01
414.707	0.5368	0.3094	0.19906	0.21266	0.84757	1.83325	2.51814	3.14919	3.88786	3.91875	3.91142	26.9293	15.2701	5.10538	2.3445	1.74836	2.14427	2.42254	4.20991	9.49861	28.4802	77.8062	173.922
415.211	-0.17815	0.18483	0.46243	0.56462	0.70322	1.74587	2.25641	3.3766	3.71285	3.19931	3.65588	26.8965	13.4736	5.46666	2.13972	2.41765	2.42601	2.50842	5.42989	10.229	27.5707	74.9572	169.263
415.714	0.41356	0.67424	0.5258	0.49152	0.90952	2.21068	2.2449	2.95945	3.37954	4.03696	5.77211	30.7393	12.3179	5.53419	3.09644	2.50152	2.60672	3.07154	4.45443	9.79283	29.8704	73.9757	174.319
416.217	0	-0.18327	0.72057	0.41991	1.39463	1.33775	1.74024	3.58739	3.91666	4.41045	6.147	30.131	9.47862	4.85012	2.12174	2.39733	2.40563	2.20034	5.2898	10.3345	26.8525	74.7253	173.13
416.721	-0.23532	0.48827	0.65445	0.7691	1.04499	1.96542	1.90419	3.90259	3.91297	3.47866	9.44803	27.4887	9.55989	4.2755	2.89056	2.20347	2.01882	2.96289	4.52985	11.472	26.8273	74.3568	166.463
417.224	-0.23467	0	0.39159	0.76699	1.11159	2.66564	2.06409	5.40098	4.29246	4.08585	10.9139	26.1519	9.71354	5.21126	2.78654	2.77066	3.35547	3.43133	5.55266	10.9638	29.5647	70.3856	168.54
417.727	-0.11675	0.12112	0.19482	0.9019	1.17515	2.26224	3.28599	4.66267	4.58157	4.14208	14.453	25.4352	7.87508	4.6195	3.72864	2.85185	2.67093	2.75028	5.05664	10.7191	29.2237	72.9922	173.141
418.23	-0.05813	-0.30155	0.32335	0.89817	0.96376	1.63139	2.5361	3.38414	4.94926	5.42352	16.6493	22.7469	7.04041	3.84929	3.14194	3.12404	2.75487	3.21112	5.96823	9.54115	28.4304	74.7528	170.516
418.733	0.17386	0.48099	0.32235	0.41326	1.44118	2.16847	3.42539	4.55055	5.16524	4.79754	21.5617	19.2709	7.37402	4.67975	4.27122	3.30313	4.73509	4.33102	5.57792	10.5476	29.4915	74.9134	168.988
419.235	-0.17328	-0.11985	-0.19276	0.34324	0.88919	1.69812	2.92627	3.36245	4.84069	5.08516	24.4274	18.0477	6.90672	4.94402	3.0272	2.53965	2.83159	3.56589	5.09607	10.8879	28.439	74.4687	165.632
419.738	0.17265	0.23883	0.44816	0.8208	1.63566	2.30728	3.40168	5.45404	6.04821	5.89871	26.4961	16.3329	7.49945	4.55442	3.58185	3.93633	3.76186	3.64654	5.90861	11.0357	30.2383	76.6317	163.245
420.241	0	0.17873	0.12776	0.54599	0.68002	1.61153	3.63662	5.51974	5.04178	7.31939	28.8201	14.2392	6.25042	5.10082	5.17281	4.76928	3.00284	3.07873	4.60592	11.9445	27.1355	73.9397	164.671
420.743	0.17216	0.35722	0.06384	0.88664	1.15526	2.30064	4.11872	5.6714	6.87052	7.69148	30.5671	12.7491	7.21392	5.37542	5.16932	3.73809	3.4697	4.19543	7.54861	12.123	26.8327	70.9808	162.676
421.245	0.0573	-0.17835	0.25498	0.47672	1.01785	2.83329	3.95139	6.12854	7.54649	10.692	31.1357	12.484	6.9398	7.03332	4.88019	3.73261	3.83916	4.74785	6.34256	11.0809	28.8762	71.5544	165.407
421.748	0.28585	0.41518	0.2544	0.74741	1.42171	2.82677	5.55141	6.88843	9.12622	12.4704	31.0641	11.39	7.80028	6.83249	6.46075	5.12053	4.39087	4.82981	7.5202	12.0774	29.2821	71.6797	163.447
422.25	0.28523	-0.05918	0.76153	1.28818	2.02662	3.12559	5.53939	8.41811	9.41	15.2919	28.9355	12.3465	8.22066	7.37047	6.44675	5.75973	5.22034	5.74615	7.22938	12.9782	29.4072	74.3199	162.304
422.752	-0.22772	-0.17719	-0.19	0.94726	1.14608	2.66276	4.8872	8.24687	8.63356	18.0287	29.1053	10.1999	7.94213	8.36689	6.99311	5.74804	5.02367	5.08704	6.94072	12.6743	29.1594	71.0906	159.221
423.254	0.51144	0.35374	0.3793	0.67538	1.41318	3.7211	7.27749	9.6167	10.9613	23.8951	26.6948	11.7289	9.49582	8.90235	8.56263	7.49589	6.40748	7.75518	8.84246	13.8518	30.1392	71.5376	160.11
423.756	0	-0.11772	-0.25246	0.6743	1.41091	3.03275	6.30768	10.6766	11.3966	26.7643	24.9055	12.8486	10.0024	9.25457	8.17719	7.48386	6.4899	7.28185	7.19003	12.7232	27.0911	72.7649	161.617
424.258	0.16985	0.41117	0.31492	0.80748	1.20684	3.55609	6.6133	11.4976	13.2559	31.6933	25.5358	11.7669	11.4572	10.9727	10.4785	8.02154	6.19887	7.35873	8.265	12.6048	28.251	69.0741	156.098
424.759	0.4518	0.41014	0.56543	1.14104	2.60823	4.07541	9.06041	12.8448	16.528	34.3591	22.5992	13.599	12.9867	12.3132	11.8395	9.93264	6.27552	8.89994	9.42188	14.5002	29.2994	69.6632	157.948
425.261	0.33787	0.05842	0.75174	1.40546	1.93385	5.56871	9.03427	13.6464	18.3531	38.2558	23.4384	13.3176	13.3809	13.0961	12.1742	9.81228	9.75421	9.60616	10.84	15.0074	29.0288	69.3671	156.325
425.763	0.50517	0.29117	1.18641	1.53435	1.99409	6.00083	11.059	15.4262	20.0114	41.2303	23.2877	15.6078	16.0054	15.7735	13.1462	11.5174	9.17243	10.0312	11.2553	16.3273	32.0885	72.1787	156.403
426.264	0.28002	0.29052	0.93455	1.33124	2.98446	7.25976	11.9012	17.9696	23.9898	43.714	22.4862	18.0615	18.4595	17.6377	15.3183	11.9477	11.806	11.2826	11.7692	16.0178	32.9421	71.5443	153.441
426.765	0.33558	0.58026	0.74664	1.39593	2.78177	6.87633	13.066	20.3686	26.4874	45.4928	24.3274	19.1596	19.721	19.9627	17.4047	14.2088	11.6074	11.8127	13.4582	15.1784	30.5878	70.3145	150.917
427.267	0.5024	0.05791	0.86941	1.52594	4.03244	6.93774	13.9836	23.8816	34.3824	46.0658	26.0738	20.4031	22.5072	21.6374	18.7427	16.2724	13.2271	14.1481	13.2533	16.2378	29.8835	70.1796	154.389
427.768	0.50118	0.34664	0.6195	1.38986	3.36318	7.51621	16.2223	24.502	38.8176	47.5635	30.6311	23.3067	26.4649	26.5312	22.8014	19.0441	16.562	15.4707	17.0623	19.9086	33.5832	70.7617	153.436
428.269	0.44409	0.57592	0.92632	2.11124	4.47016	8.30863	18.2807	28.8591	44.6773	49.8943	32.6152	25.8592	27.5732	29.5858	23.8208	20.7019	15.875	16.9554	15.9401	19.846	33.0191	71.2899	153.242
428.77	0	0.2295	0.86132	1.97185	3.73297	10.1989	19.3794	32.3445	53.1906	53.0497	35.0091	30.7559	30.0979	29.6532	26.2675	21.5247	18.2554	17.7003	18.453	20.5803	31.7072	69.5268	152.666
429.271	0.38606	0.11444	0.98167	2.09754	4.31053	11.1291	21.4219	35.3172	59.2076	51.8171	36.6108	33.4383	33.9892	36.3414	30.8022	23.8009	19.6473	20.4294	20.7911	23.3022	36.6321	70.4545	151.485
429.771	0.38534	0.39978	1.46974	2.35531	5.01954	12.1382	25.9525	39.2755	68.7632	57.29	41.5521	37.2419	41.5208	38.5849	35.0723	26.5354	23.7485	22.001	22.5183	24.6004	36.5635	73.9503	147.112
430.272	-0.05501	0.57071	1.10154	2.22291	5.40689	12.7913	27.4053	44.6847	73.3255	59.4908	44.3944	42.5775	43.0099	45.0435	36.6695	30.4585	25.0804	25.7393	25.3265	26.9969	37.6286	73.1551	150.621
430.773	0.66031	0.4567	1.10186	2.41975	6.25558	14.854	31.053	53.1158	79.7885	65.6542	53.5392	44.7194	51.5425	49.4113	41.1864	35.6648	29.224	27.5348	27.5407	29.2402	38.8215	75.5939	155.132
431.273	0.60492	0.45643	1.28473	3.13724	6.96816	16.9763	36.0647	58.8909	86.7634	68.8664	57.9229	52.1018	55.2209	55.5985	46.8359	37.2553	32.3517	31.0026	31.3174	30.1163	37.8895	74.0615	149.434
431.774	0.71394	0.79767	1.52738	2.54557	8.25946	17.8341	39.5713	66.8414	95.9247	75.5571	63.9453	58.9586	60.619	61.821	50.8204	41.0508	35.8978	33.6375	37.0016	33.1992	42.0124	73.2193	153.881
432.274	0.65785	1.02376	1.70763	4.03964	8.56943	21.3923	41.8157	77.9301	102.61	81.1862	69.995	67.5761	70.1766	64.4561	57.3747	46.1561	40.9406	39.3672	37.6396	35.3676	43.2967	77.7213	148.115
432.774	0.60175	0.45404	1.21714	2.99078	8.74556	22.2972	47.2699	83.7635	111.925	89.3523	77.5338	73.3133	75.4788	75.0979	63.7038	50.8687	44.787	40.7056	40.8066	37.3371	47.0009	77.741	150.73
433.274	-0.1093	0.17009	1.51985	3.70211	9.64247	24.8301	52.6811	94.2561	119.151	99.8154	85.2058	78.0934	80.6783	82.9631	71.0664	57.7573	49.4734	46.0791	46.0241	42.1825	46.32	81.0768	151.706
433.774	0.60104	1.24713	1.70199	4.5458	11.4528	27.8203	57.6718	108.224	125.458	106.048	94.042	88.1851	94.6556	90.1874	79.1999	65.6684	55.0916	52.109	49.6989	45.9946	49.3828	84.0198	154.611
434.274	0.16387	0.45336	1.4584	4.99886	12.1609	31.9726	64.5727	116.769	134.067	115.849	101.616	95.9092	102.331	98.7171	86.1539	68.7618	59.5379	55.3766	53.6268	48.3772	52.5265	80.7636	152.11
434.774	0.1638	0.6231	2.18664	5.38601	13.772	34.2935	71.4598	129.727	144.031	131.725	112.825	105.649	109.652	108.021	92.4652	79.5792	64.1513	61.0295	59.822	48.0011	55.9315	85.7102	152.703
435.274	0.21821	1.4715	2.73091	5.64065	15.1812	37.617	78.3069	144.754	153.195	140.499	120.904	114.236	122.101	117.266	104.536	82.9745	73.099	66.1167	64.4954	54.8738	57.6854	89.507	160.392
435.773	-0.05448	0.39569	1.81837	6.41078	16.0658	40.556	84.8814	156.231	161.269	155.648	132.641	125.498	130.22	129.089	112.26	91.2129	75.6801	74.7102	70.5342	60.5614	60.3151	88.8444	158.124
436.273	0.76135	1.12841	3.20643	7.36826	17.7101	42.4422	92.3756	169.19	178.474	166.718	143.673	135.24	142.815	139.386	120.511	100.784	82.9143	77.044	75.898	64.3363	66.4019	91.7103	158.579
436.772	0.86802	1.51968	3.4401	8.4466	19.9159	50.6047	106.353	179.065	191.322	176.581	160.897	148.677	153.948	155.609	136.125	105.841	92.6434	86.1127	79.37	68.4127	69.1997	94.6975	158.384
437.272	1.08233	1.62819	4.09377	9.32605	23.2629	50.4065	118.731	192.906	200.421	192.569	170.347	158.856	166.922	167.196	141.637	116.594	95.243	95.3062	90.4583	73.2553	71.4418	98.3028	165.749
437.771	0.64774	1.79204	4.14339	9.75136	22.9479	53.8127	122.683	203.815	213.554	206.406	182.411	172.842	177.833	178.452	151.177	124.912	105.938	101.377	94.4707	79.8229	74.8272	104.802	164.674
438.27	0.70071	1.90131	3.95756	9.92957	26.5534	59.7862	136.844	206.368	235.189	218.576	198.381	184.183	189.643	188.294	162.702	129.912	114.154	101.407	98.1399	83.9129	84.5164	102.375	163.879
438.769	0.53875	1.73271	3.89571	10.7572	25.9025	65.661	150.956	223.992	247.402	237.372	206.288	194.673	208.382	204.996	176.124	142.132	120.349	113.612	106.821	87.199	83.3182	106.604	165.289
439.268	0.59165	2.2321	5.02622	12.1459	29.6181	68.7162	155.78	238.335	261.594	250.483	220.852	205.302	219.255	219.168	186.759	152.235	128.59	117.009	112.945	93.9614	88.514	109.883	169.014
439.767	0.42916	1.83664	5.13235	12.624	32.2083	77.4967	173.414	249.619	277.462	262.583	233.05	222.447	232.413	228.555	193.033	159.959	135.002	126.55	119.274	100.863	93.2448	113.129	173.481
440.266	0.64231	1.55489	5.35912	13.2321	34.5453	80.9723	180.636	260.803	293.222	281.552	247.146	236.298	246.502	242.828	209.699	166.402	145.023	133.66	124.934	106.031	95.8674	117.309	172.633
440.765	0.26713	1.99541	5.82457	14.7313	38.087	82.8914	189.546	270.008	306.746	292.048	266.919	243.361	255.788	256.094	217.269	176.01	150.601	142.003	131.642	104.878	99.1307	120.972	170.002
441.263	0.53285	2.92995	6.40201	15.6424	40.3845	95.0634	201.795	283.364	320.541	310.184	276.556	260.516	272.187	269.447	234.064	182.488	155.081	152.797	140.185	116.292	100.895	122.544	182.35
441.762	1.00906	2.64473	7.38514	15.843	42.3887	100.426	211.813	297.306	342.579	330.299	290.991	275.408	283.252	278.759	239.115	195.893	164.547	154.015	142.702	122.378	105.825	125.548	174.864
442.26	1.58856	2.8567	6.83326	18.125	45.9638	109.047	222.592	312.419	360.309	344.08	307.357	280.822	296.057	291.195	249.6	207.821	170.034	164.574	152.73	128.3	115.225	128.847	182.674
442.759	1.58445	3.39724	7.9319	19.7728	49.66	116.034	230.712	322.049	366.332	353.39	313.983	302.048	309.622	303.918	260.631	213.217	177.62	168.352	157.757	130.8	111.261	127.085	178.642
443.257	1.63347	3.11604	8.61696	21.7937	51.9785	121.61	240.411	338.139	381.816	370.228	327.43	311.62	330.07	319.298	275.821	221.047	184.958	176.095	161.956	132.98	116.489	131.599	180.868
443.755	1.78786	3.76429	10.1202	23.3738	57.4137	133.095	246.355	351.61	395.86	385.221	341.325	326.581	340.112	336.731	285.502	231.639	193.171	182.995	171.24	135.698	121.462	138.881	183.403
444.253	1.26025	4.46721	10.4565	23.0289	56.9599	141.469	251.551	361.069	411.091	395.444	350.684	335.229	350.744	336.766	294.561	239.951	203.368	186.918	171.167	142.163	125.109	135.669	186.502
444.751	1.78397	4.89925	10.6235	25.1937	60.8926	150.756	263.467	371.729	423.826	410.376	370.918	336.399	354.736	354.217	302.412	241.303	208.613	193.849	181.22	149.045	131.688	139.554	187.627
445.249	1.62277	4.56196	11.0063	27.748	65.9576	162.366	270.071	387.02	438.645	419.667	377.689	350.77	373.65	360.154	309.422	253.101	216.937	200.796	181.889	149.718	131.034	145.863	186.465
445.747	2.03358	5.40972	12.1816	28.1355	71.0107	164.241	278.264	392.923	450.182	439.339	386.683	366.89	378.107	370.118	320.684	257.039	219.584	209.585	189.627	158.37	131.815	145.382	185.738
446.245	1.8723	5.28782	13.1915	29.8553	71.751	170.906	286.767	407.327	462.51	442.236	401.136	375.409	392.997	381.34	329.651	268.825	223.096	207.1	195.228	158.721	135.342	145.709	189.48
446.742	2.44143	6.35927	13.7534	32.7209	77.508	177.155	294.754	417.875	476.669	456.445	407.742	390.293	398.175	387.59	333.166	267.484	228.598	216.639	202.324	159.373	135.864	150.185	188.174
447.24	2.54057	5.32535	14.5929	34.7549	83.6874	180.982	296.757	432.327	481.021	467.856	420.095	399.745	405.539	396.831	342.904	276.019	231.899	222.3	201.947	164.889	142.378	148.678	195.884
447.737	2.58574	6.17007	16.6264	36.2634	91.0657	189.776	310.039	447.386	493.196	476.3	422.197	412.502	420.906	412.179	346.424	277.161	243.302	226.432	213.289	168.582	146.967	151.965	193.771
448.234	2.99136	7.06306	16.7537	37.7593	95.1564	193.468	312.613	448.274	501.952	483.418	432.861	417.673	425.147	412.15	351.825	289.768	245.932	230.262	202.951	169.72	144.696	153.124	193.872
448.732	2.36574	6.77627	17.45	40.2195	104.753	193.951	322.078	460.024	515.033	491.442	445.125	418.406	435.69	418.291	354.703	291.878	247.925	232.784	206.666	168.236	146.835	153.037	191.723
449.229	3.79662	7.71811	18.6067	43.6596	111.428	198.628	331.196	466.213	522.26	500.847	454.15	426.52	446.049	428.473	365.616	302.457	249.761	234.81	217.693	175.919	146.398	158.739	193.39
449.726	3.73825	8.39421	19.711	47.0464	116.19	204.686	336.985	472.959	532.447	508.919	456.926	435.404	448.347	435.687	364.926	297.549	256.152	235.198	220.239	180.58	152.298	156.622	191.079
450.223	4.09015	9.12337	21.0445	47.761	119.395	207.911	357.312	487.361	530.234	515.158	464.131	447.531	456.565	444.816	373.971	302.818	261.089	240.221	217.59	181.371	152.477	161.123	194.924
450.72	3.93186	9.16498	21.9271	51.7069	124.93	212.428	350.183	489.311	543.974	520.153	467.927	442.874	453.021	441.87	372.418	303.355	261.765	246.393	219.367	178.49	153.721	156.349	194.505
451.216	3.92699	9.25943	20.595	55.8858	134.499	213.187	355.706	503.687	552.933	518.569	475.128	457.091	469.113	448.076	377.97	305.886	262.774	242.441	220.976	181.169	155.132	157.448	193.118
451.713	4.6862	10.4106	22.553	60.1152	134.333	221.161	367.024	504.584	559.842	526.364	479.928	453.681	469.16	451.473	386.181	314.717	267.611	248.018	222.992	182.353	159.401	154.413	191.825
452.209	4.57926	10.9798	24.7921	62.8304	138.523	226.968	372.561	509.812	562.471	532.133	485.73	468.567	481.979	457.711	390.504	317.6	269.393	247	226.173	180.911	154.685	157.854	192.755
452.706	5.08331	11.6551	27.3137	67.907	136.226	228.115	381.227	520.69	567.355	539.451	491.739	475.852	481.45	462.456	391.554	318.379	268.56	241.896	229.876	188.342	155.044	158.994	191.96
453.202	5.07692	12.4306	27.2794	73.3126	139.362	234.409	387.679	519.624	570.763	542.777	492.82	475.255	484.037	460.399	391.146	323.188	273.864	251.408	229.669	185.96	157.198	158.966	190.14
453.699	6.33522	13.2504	30.2206	78.0052	139.782	238.476	395.998	528.953	573.218	547.836	498.89	476.325	487.243	464.681	395.452	319.991	270.742	251.634	231.712	185.311	155.504	159.892	192.089
454.195	6.22241	13.3311	32.4726	82.0707	144.497	248.246	396.41	533.187	573.982	552.613	501.63	477.118	494.415	465.543	395.389	322.945	274.627	251.747	229.42	193.931	159.063	160.282	188.765
454.691	5.35162	13.5662	33.9799	85.6859	143.071	251.39	404.991	529.107	580.35	554.885	501.702	487.737	496.361	473.658	398.398	327.147	271.104	257.065	226.61	182.875	158.994	160.301	192.834
455.187	6.80662	14.908	34.4953	89.2865	150.522	255.568	407.145	531.675	585.543	557.057	506.361	487.156	496.315	470.255	398.029	327.858	279.557	258.932	230.351	189.349	159.364	159.234	191.008
455.683	7.76289	15.8984	37.6841	94.7787	150.369	257.466	413.228	553.465	588.432	564.95	514.549	496.081	504.321	467.303	402.4	324.339	281.802	255.599	228.36	184.802	158.746	161.84	188.876
456.178	7.55517	16.8785	41.1278	97.8752	154.364	267.018	427.923	549.406	589.433	557.745	518.247	492.144	506.154	479.78	400.922	329.902	277.954	254.821	229.469	189.647	160.033	163.582	187.854
456.674	8.34561	18.5164	44.0721	98.9492	158.068	268.339	426.001	547.234	586.94	566.228	518.837	501.756	505.297	478.081	403.887	326.591	283.767	251.818	238.642	186.273	162.23	162.685	181.862
457.17	8.27926	18.5846	48.5639	100.368	161.505	271.775	436.191	555.344	596.616	562.954	520.921	498.051	510.394	479.181	407.049	332.903	278.953	261.194	229.004	189.5	160.174	159.317	185.93
457.665	9.41341	18.8051	51.9706	99.858	163.18	282.711	432.733	561.764	604.547	564.529	525.248	503.817	512.156	479.301	401.842	333.749	284.501	257.958	235.026	187.554	155.947	157.627	181.212
458.161	8.89715	20.0687	57.218	100.634	166.743	286.225	446.679	563.016	601.631	570.374	521.388	509.314	509.5	483.55	410.392	331.946	281.227	253.61	234.295	187.145	160.548	159.126	185.214
458.656	9.38783	22.4323	60.1621	100.418	172.494	288.148	446.385	563.144	604.632	571.525	529.101	518.265	511.607	477.676	402.468	338.535	282.911	256.202	231.183	187.207	160.144	159.562	180.979
459.151	11.3646	22.857	64.4891	103.198	173.775	297.951	452.1	568.129	607.581	573.306	534.879	511.539	517.939	485.987	402.8	333.944	276.86	261.974	229.325	192.618	161.666	159.525	183.234
459.646	10.8257	24.7297	67.6742	102.991	181.008	299.231	448.25	575.023	603.139	572.868	522.055	516.183	512.585	483.537	404.391	333.429	284.837	261.241	228.87	186.333	160.161	160.19	180.493
460.141	11.6879	25.4336	72.3397	105.832	179.639	304.842	462.511	578.565	605.66	570.995	530.785	522.1	507.935	479.83	406.786	329.301	282.934	259.086	233.097	184.139	164.311	159.924	181.887
460.636	12.1817	27.5369	76.1321	107.938	184.426	308.445	464.477	578.965	609.671	584.721	547.887	520.972	519.185	479.613	412.496	335.955	280.958	255.837	233.308	190.796	160.364	157.311	177.674
461.131	12.7659	30.544	77.2283	108.912	193.598	311.443	474.07	582.061	613.998	581.466	536.265	523.401	526.06	485.47	412.334	328.762	286.479	260.862	230.505	189.28	156.723	159.947	175.569
461.626	12.7323	33.5357	76.1469	112.497	198.933	314.186	472.199	589.551	620.656	584.802	545.225	524.996	525.737	487.701	414.403	334.729	281.613	258.893	231.958	188.381	157.534	160.36	180.052
462.121	14.7742	36.9912	77.6865	111.969	198.46	325.048	478.076	596.189	620.411	587.854	539.343	524.466	523.886	482.946	412.813	332.347	286.74	261.954	232.659	184.467	159.321	155.616	175.423
462.615	13.341	38.7137	76.6713	114.384	203.632	328.477	483.437	600.295	622.533	589.442	542.96	529.418	532.442	493.178	414.269	338.715	290.653	259.535	230.36	185.037	160.725	157.387	173.06
463.11	14.9487	43.5169	76.7495	116.769	201.074	333.761	491.269	594.43	623.602	589.945	550.776	533.477	531.393	494.611	407.523	340.818	286.149	256.129	233.336	190.104	164.12	156.712	175.33
463.604	15.8239	45.1339	78.6984	118.722	212.045	339.393	486.615	599.116	626.43	594.831	549.054	535.775	532.495	494.907	417.16	338.512	287.646	261.066	234.04	187.725	161.08	156.046	175.439
464.098	16.4529	48.9796	74.7881	121.794	208.539	339.397	493.112	602.271	626.737	600.349	555.066	536.516	533.502	496.196	418.599	342.592	293.595	266.431	231.196	188.347	161.735	161.2	174.834
464.592	15.6356	52.5052	77.1082	125.392	215.672	342.975	500.338	614.137	637.668	600.629	554.503	543.797	532.123	497.805	418.511	344.499	292.201	260.436	234.257	191.158	162.649	158.441	174.178
465.087	18.3691	55.1557	77.9556	127.814	220.981	348.995	503.822	613.955	638.832	605.359	554.642	538.071	537.662	495.624	421.038	343.617	286.994	260.539	232.854	189.37	163.234	159.714	171.925
465.581	19.4878	57.335	80.1928	132.458	223.544	350.543	509.419	618.565	642.244	605.606	559.002	540.375	542.448	499.899	423.269	341.755	291.92	261.559	234.465	191.981	159.393	154.001	173.349
466.074	21.7624	58.3516	77.4181	133.98	224.783	355.196	507.789	619.112	642.248	608.349	560.186	547.259	537.515	504.793	420.116	346.212	296.831	266.039	236.928	189.478	160.289	155.757	174.187
466.568	24.8035	60.6779	78.753	139.194	234.523	362.42	514.699	628.285	649.967	608.294	574.081	545.378	541.673	506.579	423.391	353.475	295.871	266.166	233.626	194.241	162.253	158.109	171.307
467.062	26.4327	58.3931	82.4319	140.197	232.227	368.874	516.858	636.906	658.494	617.805	567.373	548.703	542.001	510.802	421.885	344.916	291.191	266.427	236.652	197.246	163.398	156.858	171.836
467.556	29.2396	56.8851	82.7892	143.343	236.468	368.934	514.807	630.512	660.551	618.224	569.259	555.91	548.658	501.311	419.055	350.129	291.79	265.605	235.606	193.34	164.767	159.665	172.269
468.049	33.7591	58.324	84.1677	145.865	240.037	368.212	522.067	633.961	654.021	622.751	572.94	556.907	550.139	504.776	432.688	357.856	298.372	269.335	236.21	190.882	164.409	157.947	168.337
468.543	35.1971	58.9418	85.5465	149.254	242.156	375.459	532.686	636.299	657.04	619.355	577.498	562.342	553.593	512.298	420.996	353.569	294.931	272.01	240.502	194.594	168.222	158.466	174.146
469.036	38.154	58.6079	88.8212	153.179	245.308	377.272	536.746	644.419	662.813	629.555	580.935	558.372	558.201	513.632	425.777	356.085	300.43	270.759	239.691	202.069	168.607	154.28	171.17
469.529	39.2659	56.4398	86.6757	153.353	248.164	385.443	540.337	638.754	668.736	627.358	584.246	563.287	559.72	512.095	422.66	353.13	302.319	267.161	236.688	195.526	165.772	159.483	166.495
470.022	40.8015	53.3562	91.2556	152.414	254.678	385.485	530.472	649.568	660.17	628.105	586.451	563.467	556.848	513.3	433.437	353.088	298.876	274.405	238.675	194.596	163.128	159.456	166.867
470.515	42.1508	54.6999	91.3564	155.248	255.978	390.628	538.079	649.608	672.306	636.058	588.049	563.248	558.169	516.806	433.941	353.947	297.138	272.229	241.643	194.55	163.26	158.074	164.878
471.008	44.7304	55.5012	91.6152	158.868	254.19	396.398	544.209	654.396	671.568	634.537	587.425	564.592	566.608	520.23	434.289	351.718	302.836	270.903	240.655	200.203	167.072	160.377	169.44
471.501	46.5976	53.8956	95.669	164.456	258.074	394.893	552.411	647.013	688.487	643.426	590.81	573.957	567.645	516.628	428.52	362.148	305.981	274.356	241.573	198.158	165.25	162.12	163.775
471.994	42.6887	52.881	96.7169	167.451	260.048	395.35	553.809	664.883	682.846	645.961	599.321	571.712	567.956	520.214	437.253	359.926	298.604	267.808	244.995	194.578	165.619	159.543	166.619
472.487	41.995	53.2835	97.2767	163.055	268.816	400.872	550.737	656.58	678.377	637.031	590.776	571.424	565.36	521.891	439.253	359.12	299.774	272.681	241.476	195.817	166.903	157.827	165.842
472.979	41.5385	54.6167	98.4661	168.607	270.295	392.112	560.104	667.096	680.639	649.226	592.614	571.203	567.549	525.854	438.85	365.395	296.848	276.624	245.618	194.904	168.106	159.626	169.801
473.472	38.2711	52.9241	102.055	171.902	268.126	405.875	559.713	666.731	684.953	645.706	593.674	568.842	569.642	521.912	443.255	365.264	302.214	272.478	242.622	200.227	164.205	158.923	167.442
473.964	40.0537	56.8566	102.694	169.863	276.11	407.368	561.427	671.066	691.301	650.225	596.287	563.16	566.366	525.498	436.056	351.846	305.166	272.621	243.104	203.155	168.172	158.136	163.619
474.456	38.4352	55.7379	102.629	174.223	275.487	404.873	563.414	664.609	686.969	651.069	589.637	579.223	566.513	523.872	441.578	357.471	305.586	275.611	238.25	197.621	164.086	158.591	166.112
474.948	36.9151	56.5707	104.234	177.337	277.419	405.766	565.316	673.737	693.257	644.12	599.464	579.064	569.672	521.86	441.995	359.475	304.538	270.878	242.449	196.757	165.287	156.422	159.101
475.441	34.126	56.005	105.746	176.351	280.33	411.386	564.488	671.601	686.646	642.298	597.765	572.703	568.003	518.399	433.842	358.138	300.849	277.369	243.073	197.263	165.432	157.529	166.477
475.933	34.0187	57.8814	105.078	177.508	284.331	412.163	571.066	674.448	687.498	646.977	597.717	576.511	569.577	527.212	432.21	357.003	307.247	275.354	245.762	197.338	166.452	157.942	163.169
476.424	33.35	59.5292	107.082	178.087	280.947	409.186	565.186	675.673	689.843	647.257	594.285	582.683	565.848	518.873	432.986	356.681	304.335	270.913	239.094	198.437	165.231	155.924	161.507
476.916	32.4895	59.7027	107.754	180.402	281.61	420.498	569.333	661.302	684.065	644.811	594.113	576.306	563.011	522.227	436.725	357.119	302.053	271.973	238.547	196.906	166.604	158.854	159.169
477.408	30.4137	58.2116	109.766	180.846	285.751	413.932	567.205	666.142	679.974	645.517	596.433	575.949	559.439	517.15	432.781	354.083	301.561	269.224	241.022	190.71	163.954	152.362	159.958
477.9	31.1506	60.7113	110.664	182.505	284.271	424.463	567.34	669.076	683.532	637.503	594.292	570.196	553.592	512.524	433.552	351.376	295.505	272.623	234.947	195.199	162.972	154.125	159.42
478.391	30.2774	58.2814	106.748	177.599	283.86	419.433	561.466	667.644	673.258	635.532	582.329	569.508	561.358	507.424	422.502	350.307	295.343	267.218	238.069	189.996	164.162	150.416	152.325
478.883	31.5269	58.3838	110.642	182.107	285.865	419.02	565.026	656.202	675.055	630.385	595.564	564.956	557.211	509.473	427.004	349.26	295.155	266.966	233.136	187.426	160.261	149.071	157.371
479.374	30.3733	59.024	112.993	183.365	288.682	414.278	565.813	653.213	676.82	631.815	590.422	558.765	555.349	505.768	422.313	345.788	295.225	266.275	231.701	192.602	159.455	152.089	153.638
479.865	31.39	61.7554	110.762	183.717	285.043	418.926	565.186	663.015	668.619	627.271	579.127	562.502	551.519	512.895	416.548	348.592	294.019	260.733	232.006	186.659	162.201	150.718	153.519
480.356	31.0842	62.712	109.952	184.166	286.106	417.39	560.241	651.972	662.917	623.941	581.613	557.925	549.873	500.144	420.853	348.89	292.533	261.882	231.408	187.005	158.998	151.128	156.35
480.847	30.2115	61.5283	111.858	184.125	290.018	418.667	562.418	653.857	662.239	624.422	581.833	553.732	550.652	505.897	415.065	341.82	288.308	263.418	230.226	185.639	157.289	148.747	153.112
481.338	29.8263	61.3571	111.034	188.194	284.549	420.85	562.373	656.411	662.078	620.607	572.616	551.56	549.274	492.98	411.762	338.794	291.53	255.972	229.978	188.886	159.989	148.447	147.982
481.829	29.6631	61.5977	113.894	185.226	288.287	421.759	560.487	648.084	658.583	618.281	564.694	548.789	545.345	497.694	415.243	341.326	283.776	254.333	224.723	182.843	152.948	143.38	150.997
482.32	31.3004	61.6174	110.619	182.466	284.193	421.396	559.029	643.946	651.802	621.106	569.666	551.097	540.171	496.576	408.9	342.344	285.919	249.352	227.555	182.296	154.995	148.612	143.895
482.81	29.9324	59.8384	109.995	183.85	286.271	413.693	551.874	647.307	652.644	612.375	565.389	551.867	536.525	492.668	407.596	340.23	280.778	252.226	223.357	183.068	152.521	141.197	142.981
483.301	32.5116	61.9511	111.406	183.68	288.534	416.859	554.621	639.486	648.935	601.225	565.78	541.64	529.125	486.862	406.842	333.905	277.973	254.795	222.142	182.115	153.688	141.436	142.581
483.792	31.4987	61.4425	112.122	186.517	288.256	409.73	550.369	632.597	644.652	601.756	561.564	535.164	537.895	482.604	401.041	327.807	279.067	248.379	215.124	177.942	150.589	140.78	144.486
484.282	30.8454	60.7639	111.289	184.961	284.881	416.007	546.878	630.244	640.79	594.085	554.501	537.686	523.236	480.483	393.169	327.494	278.907	244.209	220.873	179.224	152.124	144.241	138.686
484.772	30.9285	60.599	111.097	183.904	284.678	420.414	538.177	627.515	631.1	596.277	555.753	529.164	521.208	470.094	394.566	324.277	277.369	247.61	218.185	180.15	154.845	141.202	135.985
485.262	30.2671	61.4018	112.772	189.216	283.708	408.774	546.662	620.389	623.474	593.219	546.671	525.065	516.123	471.079	389.03	318.642	274.393	240.196	215.056	173.284	149.95	138.169	134.818
485.752	31.1895	61.0944	113.206	182.302	277.343	409.839	543.82	616.429	617.04	580.448	540.16	525.648	516.403	463.726	392.502	319.915	271.575	240.732	211.037	172.402	147.6	138.051	137.513
486.242	31.4508	62.2663	112.365	182.972	282.418	410.475	537.028	615.385	613.903	584.519	535.805	514.879	507.621	460.306	384.125	317.839	266.859	237.269	207.035	176.84	143.672	134.906	133.818
486.732	31.5167	62.068	112.062	183.975	280.909	406.892	531.79	609.821	615.911	578.396	537.646	514.902	505.118	458.258	379.379	311.661	261.54	235.856	206.186	168.228	146.16	136.047	132.9
487.222	29.0817	60.5842	111.115	184.414	278.922	403.167	522.639	604.983	607.747	567.176	531.41	508.462	494.34	456.928	378.995	309.579	262.291	231.787	205.762	167.899	140.774	135.885	131.615
487.712	30.3266	61.3362	113.095	181.155	279.33	405.586	531.561	593.54	596.499	564.742	525.154	509.102	492.619	450.71	370.434	304.339	263.499	232.922	202.42	164.903	143.339	129.094	132.697
488.201	29.7145	61.3672	110.946	182.87	282.221	398.337	522.329	592.556	594.664	553.968	519.787	498.977	489.492	443.91	366.527	299.339	258.721	229.613	197.969	162.744	136.932	132.039	128.088
488.691	30.6359	59.5227	111.074	182.055	279.68	398.738	517.437	592.793	582.914	550.787	514.694	489.012	484.892	437.432	360.663	301.461	255.095	222.923	196.656	160.593	138.357	127.772	129.982
489.18	29.7149	59.7301	110.585	179.451	275.846	398.217	516.977	579.928	584.788	543.419	506.557	489.466	483.304	434.766	360.068	298.284	250.834	221.771	199.833	162.595	137.547	125.686	123.197
489.67	29.9793	62.4466	108.688	175.833	278.235	391.503	512.17	584.077	583.563	545.287	506.791	489.793	476.343	435.01	359.085	292.929	242.445	221.708	195.351	158.314	135.622	125.428	125.819
490.159	30.787	60.4558	108.905	179.084	274.814	391.975	512.332	578.177	574.988	542.604	504.342	489.073	467.989	429.55	356.853	289.991	244.256	220.248	192.105	158.102	132.165	125.5	122.757
490.648	29.7496	59.366	109.008	175.573	276.995	388.682	504.041	567.391	574.96	536.053	497.569	480.045	468.406	424.615	354.475	284.402	241.708	214.705	185.75	154.249	133.407	120.57	120.049
491.137	29.3699	60.5073	108.514	176.134	273.344	388.702	506.457	564.849	559.661	532.918	491.528	479.051	465.859	419.548	341.593	290.002	235.644	217.215	191.217	153.604	128.841	121.088	123.228
491.626	28.5878	58.0162	106.682	176.68	270.282	386.014	495.607	560.978	562.042	521.277	489.611	471.788	457.721	413.283	344.733	279.03	240.343	214.103	184.26	155.611	132.564	122.378	115.714
492.115	29.2753	58.9127	107.887	175.626	267.99	377.067	495.114	553.995	549.305	515.118	485.839	469.631	455.359	410.592	344.313	278.785	237.453	202.858	184.944	150.423	129.371	118.96	116.959
492.604	29.2535	56.8999	107.843	176.595	269.178	379.783	487.046	547.811	546.794	508.071	482.538	460.632	442.929	412.034	335.388	277.306	238.492	205.474	179.308	149.32	125.011	118.919	112.603
493.092	29.294	57.4708	105.179	171.221	264.863	375.706	482.532	543.202	535.478	508.201	469.725	457.291	441.147	402.481	336.307	272.592	231.185	203.68	179.285	145.67	121.5	113.702	112.882
493.581	28.4777	58.3692	105.859	168.514	262.331	375.493	480.143	543.019	526.367	503.996	471.302	453.643	442.116	399.202	328.01	268.68	228.748	202.52	174.414	142.069	124.861	115.647	113.508
494.069	29.1881	56.4302	103.443	168.496	255.67	368.081	480.339	535.787	532.569	489.11	465.295	451.698	437.881	393.357	324.09	269.882	228.645	201.501	174.211	141.844	125.235	115.475	112.129
494.558	28.8719	57.071	103.626	170.746	260.516	366.636	477.408	528.408	529.389	499.356	463.627	447.241	432.817	393.542	318.943	266.561	228.785	202.913	172.699	144.595	121.978	111.983	112.881
495.046	28.552	57.0801	102.56	169.451	257.978	362.297	467.178	524.978	524.356	490.848	460.723	446.383	434.094	381.778	323.018	268.415	223.443	196.846	169.083	141.756	119.776	112.079	112.819
495.534	29.0331	55.6305	103.437	169.779	254.268	364.042	473.232	519.694	515.521	485.434	452.83	436.981	419.396	376.315	313.37	257.668	218.682	191.686	167.727	137.252	116.521	113.377	104.788
496.022	28.6804	54.9511	100.915	167.52	254.453	360.403	460.066	510.784	508.854	479.54	449.098	436.611	424.438	376.612	310.557	258.391	221.412	192.171	164.74	138.618	117.016	107.089	106.761
496.51	28.8788	55.416	100.133	166.177	252.359	356.783	465.136	507.202	510.243	468.734	449.33	425.387	411.702	374.319	313.459	258.097	216.026	189.626	163.886	136.509	118.105	107.123	108.157
496.998	27.3691	55.3531	100.994	163.026	249.667	352.8	449.668	503.189	495.849	468.08	439.245	426.359	405.998	367.11	305.846	254.647	216.158	190.235	163.626	138.754	115.759	105.442	103.808
497.486	28.1232	55.0485	98.893	159.11	247.892	347.442	447.384	495.278	495.572	466.338	429.663	423.617	408.843	359.334	301.932	248.547	211.071	185.239	160.235	132.002	113.611	105.188	101.313
497.974	28.4163	54.5042	98.7944	161.177	246.499	346.958	445.229	494.619	493.576	462.897	430.523	411.537	403.052	359.462	298.091	247.934	210.284	182.791	161.363	131.4	111.537	103.998	98.9756
498.461	28.0193	53.7328	99.3143	157.892	242.87	342.487	438.689	491.95	483.27	452.741	425.593	412.327	396.998	354.787	299.539	246.791	208.042	183.663	158.317	130.297	110.056	100.231	103.105
498.949	28.6812	54.4889	96.2848	159.752	241.465	338.426	442.246	484.497	477.972	450.139	424.339	410.236	393.819	346.665	293.783	243.6	203.752	180.321	156.818	132.631	110.396	104.02	98.4554
499.436	27.2833	53.7905	94.2341	156.381	237.953	339.354	431.958	481.681	476.369	448.264	421.707	403.479	386.403	346.779	285.097	241.294	204.849	179.626	155.551	128.367	108.433	100.46	98.2439
499.923	27.0402	52.0926	96.7522	152.147	236.096	333.532	423.522	478.649	467.75	438.369	409.488	401.771	383.115	349.964	286.699	232.554	198.128	177.222	152.966	126.061	109.448	100.024	98.0386
500.411	27.399	54.9374	96.3163	155.528	233.951	334.653	422.721	475.788	466.899	430.83	411.575	400.321	380.654	340.67	287.76	236.243	195.377	175.209	148.877	123.98	104.792	96.2597	96.2565
500.898	28.6458	52.7758	95.5511	155.073	235.325	331.504	425.57	467.383	464.11	435.674	404.158	396.02	383.694	339.967	283.697	231.895	197.136	174.074	148.31	124.186	104.279	95.9512	95.5385
501.385	25.8783	52.0212	94.0125	152.248	235.494	326.658	414.761	463.2	460.666	424.55	398.51	385.071	374.028	338.231	282.714	226.941	194.935	171.397	147.702	122.262	102.664	94.7842	90.5245
501.872	27.4249	51.7494	91.6813	147.77	229.953	324.436	414.577	452.399	455.855	426.947	397.772	383.459	371.128	334.05	278.021	230.202	195.657	173.515	146.82	124.503	102.562	96.8048	95.8651
502.358	26.2265	51.3158	93.0562	148.907	225.795	320.353	408.523	452.862	447.617	420.022	391.213	378.484	370.606	326.891	276.869	225.164	184.965	167.97	143.561	119.558	100.882	94.4648	95.2218
502.845	25.6944	49.1106	89.7481	148.476	224.553	313.342	403.918	443.179	440.739	412.605	393.43	370.859	363.907	329.452	268.035	223.09	186.614	167.877	146.111	115.835	99.1348	93.6828	90.6826
503.332	25.5703	50.4282	90.0026	145.053	224.459	313.145	395.582	447.166	438.714	408.352	388.036	374.432	364.178	319.663	269.768	218.711	185.663	163.553	141.905	115.001	100.56	90.7761	87.9469
503.818	26.734	50.355	88.8632	143.31	221.884	313.346	394.914	439.003	433.084	403.264	381.854	372.286	360.877	317.869	265.358	218.283	184.54	161.154	137.975	113.928	97.8627	94.3213	89.6581
504.305	26.0285	47.7946	88.7126	139.838	215.272	304.496	388.346	432.092	425.25	397.053	376.591	363.17	353.407	310.926	256.99	217.865	178.493	161.516	138.122	112.594	97.1246	88.7432	88.9729
504.791	26.6894	48.218	87.5886	139.68	209.852	303.107	387.39	429.922	424.954	402.228	372.286	358.275	347.859	313.028	261.523	209.825	179.495	161.259	137.376	116.954	96.4828	88.954	86.6466
505.277	25.2789	46.7305	85.0818	137.93	211.781	297.22	381.951	422.382	423.35	385.385	373.384	363.187	345.474	308.797	259.407	210.625	177.48	158.978	137.582	111.587	92.1159	93.2757	85.9883
505.764	25.8448	46.3399	86.2033	140.708	209.891	297.776	384.455	416.706	409.947	387.266	361.192	351.359	339.14	304.638	253.601	207.302	173.962	155.8	135.867	109.511	94.7337	87.1886	85.09
506.25	24.4203	45.623	85.6368	137.154	208.955	290.092	373.323	416.559	409.741	380.488	358.96	349.827	337.291	300.025	256.895	204.973	175.528	150.944	136.08	111.519	91.2396	88.3473	85.4025
506.736	22.7458	46.8151	83.1709	133.803	203.189	290.704	372.228	416.126	404.976	378.715	357.616	342.291	334.758	295.814	247.005	204.59	173.61	153.491	130.916	105.961	90.6523	86.732	86.5243
507.221	25.6978	47.3599	82.8487	131.347	203.44	291.812	365.013	406.285	401.359	379.361	351.802	338.221	327.854	293.045	245.455	200.486	171.806	149.972	130.825	107.052	91.0711	87.7791	80.0496
507.707	24.9545	46.63	81.7494	133.6	202.125	285.027	361.925	399.377	396.16	368.736	350.647	339.961	327.682	292.361	243.422	200.798	167.097	152.763	130.121	106.347	91.4984	82.5489	82.0889
508.193	23.8363	45.4566	82.4635	129.093	199.167	280.303	359.302	393.712	393.768	365.845	341.387	333.753	325.571	290.69	236.571	192.891	168.491	146.771	128.785	106.951	91.364	83.4274	78.7834
508.678	25.1853	43.5962	80.277	131.072	195.355	279.309	358.698	389.785	387.766	360.665	331.113	327.323	316.057	287.024	235.55	193.791	163.651	143.175	126.872	102.878	87.6215	81.4718	79.486
509.164	24.0122	43.9765	77.9464	131.529	197.258	275.881	351.148	384.583	383.929	358.887	332.469	321.055	314.307	282.567	235.969	190.894	160.702	146.741	129.086	102.095	85.2545	81.3829	78.6869
509.649	23.5765	44.6454	78.022	125.087	190.015	272.366	347.257	379.678	373.318	352.215	328.157	322.836	311.75	280.882	234.086	192.121	157.999	141.389	122.716	100.432	86.3047	83.1589	76.0783
510.135	22.8296	43.3833	76.8023	123.595	190.979	272.378	346.073	378.262	372.414	344.779	328.38	311.486	306.014	269.623	231.091	188.797	160.89	138.253	121.978	100.592	84.5875	78.0043	76.5047
510.62	23.8895	43.2071	75.6048	122.655	187.626	271.302	339.356	379.745	361.877	344.648	318.868	311.847	300.708	271.704	221.645	189.974	156.379	136.884	119.227	99.3593	85.5973	75.7091	75.5803
511.105	23.8519	42.747	73.7463	123.023	186.551	262.035	334.254	368.037	360.357	343.082	319.896	310.773	299.688	272.24	222.696	183.553	156.059	136.262	116.551	97.1615	83.3574	76.9728	73.3918
511.59	21.7554	42.1954	72.2499	121.008	188.151	262.027	334.077	364.974	354.36	335.708	319.239	304.868	292.376	263.335	222.268	181.247	152.983	135.503	117.997	96.3107	81.5775	75.5359	73.5029
512.075	22.3117	41.6851	74.7179	118.975	176.597	258.003	327.471	356.337	350.504	330.029	310.627	299.049	291.621	264.153	218.057	181.45	150.483	131.821	113.623	94.3292	83.7214	73.7004	71.6253
512.56	22.6678	41.1434	75.4987	118.431	180.909	252.744	321.779	357.847	346.384	327.712	308.891	301.275	289.03	259.669	212.257	176.892	148.244	133.77	113.35	94.5092	79.2946	73.8987	74.9942
513.044	22.6111	39.4615	73.069	115.055	175.889	252.989	322.783	349.371	348.287	325.328	307.516	299.096	283.136	257.695	212.229	176.508	146.228	126.12	113.002	93.5709	80.92	72.3161	69.2649
513.529	21.6796	40.9982	71.5394	116.601	179.008	245.344	309.992	347.564	340.302	318.716	301.045	290.68	282.295	252.629	204.506	170.866	145.671	130.485	114.312	91.6435	78.9708	72.5717	67.9494
514.013	22.3039	39.1668	70.166	109.727	175.362	245.901	313.243	341.374	332.639	315.964	297.281	286.016	278.309	251.783	204.883	168.585	143.923	126.753	113.057	87.7898	78.5365	71.2839	68.848
514.498	21.6648	40.2589	70.4735	114.783	171.038	241.207	311.324	337.859	334.962	307.868	287.565	281.44	277.688	242.048	200.548	169.409	139.223	125.718	108.002	92.1009	78.0862	71.0547	69.798
514.982	22.1683	37.7944	67.0184	112.886	170.124	235.351	300.979	336.262	331.082	308.599	286.23	280.599	271.672	242.499	198.983	165.247	137.062	123.272	105.146	89.4302	74.0108	67.5044	65.6946
515.466	21.8866	38.9191	67.9103	110.403	165.574	236.492	296.824	329.96	328.415	298.947	281.973	274.673	267.936	240.424	194.649	160.949	139.105	123.452	105.403	85.9838	73.3059	66.4002	65.9877
515.95	21.1936	39.3316	67.1237	108.898	165.407	232.256	291.061	325.637	315.841	297.639	285.112	272.414	265.319	233.034	198.47	162.23	137.413	121.627	106.318	87.5859	75.6946	68.1516	66.2796
516.435	21.0829	38.6329	67.1131	109.124	161.04	229.421	292.4	321.756	314.824	291.43	279.293	267.26	258.85	234	184.76	159.406	132.441	119.81	103	84.6879	71.026	65.2362	64.6424
516.918	21.3358	37.9329	64.2073	105.983	160.883	229.258	286.533	316.936	310.877	290.007	275.969	267.26	257.269	228.47	191.897	157.766	134.546	115.99	100.559	83.8642	72.1618	64.7872	64.4217
517.402	20.0606	35.1919	63.8057	100.3	159.975	221.657	280.776	309.611	305.318	285.473	269.275	257.997	252.043	227.38	191.536	151.465	127.328	114.664	101.004	83.5732	68.8519	63.8669	62.6143
517.886	19.9293	36.4318	63.7218	106.452	159.587	220.072	280.918	307.597	302.49	280.218	261.659	259.637	248.966	222.14	180.534	152.175	130.418	115.659	96.1301	81.9658	66.6103	64.6551	61.3711
518.37	20.9657	36.5991	63.0753	100.376	155.606	216.164	276.837	305.747	299.398	279.092	262.051	252.884	247.769	220.02	180.127	155.721	126.989	114.627	95.8533	79.8429	66.4952	65.1555	60.8619
518.853	20.3555	34.961	62.1593	101.75	152.774	212.569	277.174	298.823	295.504	273.284	260.239	255.601	243.505	211.886	179.374	145.5	122.934	108.091	97.0119	78.8116	65.3088	62.8674	59.1571
519.337	19.5729	34.757	62.2337	99.4879	152.061	212.963	273.018	290.56	288.231	266.108	252.755	248.836	240.329	211.427	176.613	146.475	125.485	109.745	92.2967	77.4461	67.3864	58.9175	60.2324
519.82	19.4771	35.3624	61.7124	98.3821	150.623	209.02	271.799	294.802	285.134	265.805	255.313	244.08	237.69	208.73	172.694	145.921	122.852	111.123	93.9534	77.7971	67.0694	58.8264	57.6236
520.303	19.1742	33.8931	61.9195	98.9308	146.084	209.301	272.974	291.574	281.305	261.928	252.665	241.876	235.23	206.716	171.235	141.476	121.398	109.4	93.5883	76.1253	65.3132	56.5849	55.807
520.786	19.9905	34.8013	59.0009	95.9514	144.293	200.815	258.492	278.924	279.621	255.119	246.795	239.23	227.452	201.327	169.274	142.621	119.484	105.756	89.9514	72.1901	64.7857	57.9843	56.0678
521.269	20.0301	32.5815	58.1268	93.2846	145.271	201.241	259.055	278.537	275.802	252.902	246.36	233.38	219.535	199.732	164.178	138.004	117.154	102.118	89.5619	75.4832	64.9916	56.5892	54.251
521.752	19.3763	33.2844	57.1448	93.7874	144.176	197.994	253.4	272.645	267.722	255.448	237.399	236.75	224.561	194.797	164.399	136.268	115.161	101.37	87.8624	72.5612	61.4052	57.4321	55.5782
522.235	18.6923	31.9605	55.5196	96.5748	139.208	198.626	250.673	270.508	265.683	248.01	233.775	230.986	221.53	192.051	165.782	134.249	113.361	100.025	85.9546	67.0925	61.7691	54.5086	51.8847
522.718	18.7498	31.6689	56.8822	90.644	136.279	195.611	245.321	264.081	255.451	246.023	234.087	225.643	216.902	194.636	160.518	132.757	109.311	98.0084	84.2037	71.0949	60.3126	54.8711	52.575
523.201	19.0848	33.2659	55.4426	87.9885	135.977	191.706	238.988	260.276	255.448	244.305	225.219	224.284	214.513	192.095	159.4	128.149	113.59	99.1911	84.2287	70.626	60.0771	53.0352	52.6562
523.683	18.9766	31.6411	55.5416	89.3562	136.439	189.111	241.118	261.011	252.865	234.043	221.925	219.023	210.226	185.348	157.549	128.691	109.201	96.1622	80.5985	65.6407	60.1703	52.3749	51.2802
524.166	17.7329	30.6157	53.4595	87.5206	133.799	185.964	231.969	253.393	248.385	232.841	222.171	216.984	210.152	185.683	152.017	122.347	106.769	94.4941	80.9974	65.0396	58.0769	52.4573	49.4967
524.648	18.5961	30.3642	52.946	88.1387	134.583	186.775	233.824	253.468	244.567	231.876	218.69	208.136	202.115	189.436	149.927	125.975	103.233	94.368	79.093	66.8049	58.624	49.2272	50.948
525.13	17.1769	31.1162	51.1735	86.4694	129.874	181.715	230.28	248.011	242.68	223.881	209.366	205.211	200.187	174.219	148.913	122.289	107.281	92.1946	78.4087	64.6683	55.4984	50.4521	48.0826
525.613	18.1337	30.2973	50.7583	84.4969	126.234	180.157	225.626	246.111	235.724	219.541	212.04	202.386	195.841	176.229	141.057	121.128	104.267	91.381	79.0403	62.1537	56.5032	50.7911	48.038
526.095	17.4235	29.2399	50.0854	81.9757	124.332	178.031	220.303	244.419	239.27	226.29	206.013	201.273	197.883	173.928	146.15	119.216	103.001	88.5793	73.5955	62.5542	55.4933	51.5042	46.6649
526.577	18.2793	30.6886	51.8896	82.1914	122.948	176.29	217.33	234.001	229.033	213.812	205.233	200.503	192.642	170.223	139.443	116.652	97.1173	84.4117	75.9804	62.5555	53.5604	48.386	45.6548
527.059	16.8839	28.447	50.3379	82.0324	121.511	169.615	217.524	237.358	229.576	211.567	204.755	199.023	186.916	167.9	139.74	112.255	98.9585	85.2912	74.104	64.459	53.0407	47.6261	46.589
527.54	15.9836	29.6618	49.1362	80.6419	124.604	169.255	211.506	234.861	226.584	210.8	195.297	192.635	189.127	162.157	135.686	114.529	101.535	85.0725	73.6713	59.338	52.5948	49.1482	45.1894
528.022	17.5608	28.9166	48.4888	79.7918	119.442	170.893	210.762	227.564	223.306	210.52	199.048	192.327	180.098	165.66	137.835	114.758	95.6558	83.3964	71.0043	59.9278	51.5572	50.065	45.7373
528.504	17.7666	30.4089	49.2615	76.5848	116.731	168.248	207.768	223.133	221.411	203.182	193.845	191.055	180.775	164.516	135.524	111.767	95.721	81.979	71.7584	60.2347	51.8556	49.1471	45.9595
528.985	17.115	28.3446	48.7802	78.0913	117.328	165.173	212.2	224.74	214.703	203.477	193.763	187.643	178.337	159.722	133.427	112.591	95.8597	82.2446	73.094	59.368	50.737	44.5636	43.0617
529.467	16.629	28.0348	49.2642	74.8121	115.746	161.113	205.724	217.911	214.301	198.739	190.441	186.08	181.292	159.753	130.035	106.997	92.0819	81.3434	68.647	59.0393	49.2019	45.9668	44.6508
529.948	17.0463	28.5682	47.0313	74.8048	114.854	160.548	198.979	218.536	212.269	194.823	186.384	180.104	174.82	153.572	126.561	101.762	91.7697	77.8678	67.0938	58.3411	48.4107	46.9122	41.1636
530.429	16.9471	28.2252	47.3085	73.5843	113.456	156.479	196.968	214.079	205.305	194.84	186.348	176.966	173.482	151.157	128.79	102.224	87.5126	80.1769	69.5964	57.4296	50.3269	42.5351	42.1572
530.91	16.5746	26.801	45.4687	72.3551	110.6	155.652	194.042	212.776	207.273	190.38	183.626	177.691	168.245	150.474	121.974	104.805	87.2337	76.2354	65.1313	54.0893	47.5329	44.1097	42.2855
531.391	15.9946	26.2973	44.8858	69.8634	109.312	150.83	190.44	207.243	200.934	188.387	182.801	176.41	169.289	148.862	126.469	102.644	87.3463	77.3704	64.4354	53.9665	47.6287	44.5874	40.6652
531.872	15.7345	27.9574	45.7219	71.0943	107.514	151.963	190.446	206.898	200.653	182.874	175.546	171.673	164.902	143.854	122.04	99.7704	84.0823	75.2206	63.9001	53.7102	46.3172	42.0209	40.303
532.353	16.0426	26.4894	43.134	69.5532	108.368	147.354	185.64	201.528	195.919	184.619	173.881	169.057	165.854	145.677	118.127	101.264	84.9244	75.4748	62.1992	53.6086	45.1729	42.0752	40.438
532.834	16.5688	25.7612	44.6492	71.2566	106.338	144.134	183.872	196.138	190.805	180.05	169.665	168.505	161.541	145.463	116.016	97.3425	81.7437	70.6342	60.3285	50.4754	43.4882	40.051	38.9171
533.314	16.4836	25.3006	42.4525	67.9509	104.446	144.239	179.416	192.163	190.804	179.987	167.965	162.019	157.922	141.934	114.943	97.0784	80.8096	69.9224	63.4623	53.2797	44.397	40.0634	38.8511
533.795	14.2396	24.153	42.9971	65.9224	102.247	143.475	181.947	192.536	187.924	171.848	165.529	161.725	157.8	136.16	112.316	94.0084	79.6333	68.7426	60.5516	48.2634	43.7685	39.4917	38.7332
534.275	15.6013	25.053	42.0063	66.8595	105.71	140.081	178.193	190.829	189.435	172.622	162.017	160.292	157.579	134.894	113.615	91.0962	80.1789	67.9589	60.5006	50.9261	43.2611	39.8879	37.7314
534.756	14.2883	25.5663	42.9574	66.2072	99.0054	138.676	175.564	187.747	182.016	172.306	161.212	156.58	150.768	132.834	109.159	92.5588	76.845	69.2003	57.4475	48.0548	40.7162	36.7508	37.1023
535.236	15.5555	25.3336	41.6024	64.7612	99.5485	138.808	173.669	185.925	180.285	168.279	162.677	154.518	149.67	133.209	108.723	90.7985	76.2597	66.4138	57.8145	47.985	42.886	39.5044	35.4647
535.716	14.5646	24.9651	39.2486	65.2625	96.8435	132.619	167.286	180.954	175.64	163.985	159.088	154.495	151.028	134.926	107.938	90.4547	76.4281	67.24	58.2655	47.9244	42.0755	38.445	35.0836
536.196	14.7045	25.7701	40.3671	64.3668	97.3532	128.908	163.895	179.167	179.843	162.129	157.559	152.204	146.493	125.684	104.263	86.2068	72.6051	62.8487	56.8304	45.3646	42.536	36.1623	35.8751
536.676	14.7542	23.8998	38.7682	62.2886	95.5605	133.604	167.193	175.3	170.867	160.751	149.49	152.834	144.387	127.622	105.629	86.8963	72.5531	66.8383	55.0326	47.8055	39.8568	37.9323	34.7133
537.156	14.8909	23.1969	38.0153	60.84	93.208	130.104	158.987	172.186	169.191	156.776	153.255	145.383	140.232	122.806	101.929	84.1007	71.744	64.4158	56.9237	44.7928	40.0089	35.2578	34.6372
537.636	14.2962	23.7029	38.3005	60.0603	91.0774	129.684	159.553	171.559	166.649	161.938	149.857	146.68	141.141	123.847	98.5496	83.4005	73.8563	63.5053	52.6166	45.2876	39.9164	36.236	33.9967
538.115	14.9284	23.4665	38.5493	61.5613	90.8028	127.317	159.287	170.015	159.596	154.852	146.335	140.056	134.612	121.573	98.9869	82.5103	69.4893	59.9728	54.2093	45.1373	39.5398	34.8574	33.6816
538.595	14.356	23.3041	37.7348	58.9372	90.9018	125.095	154.617	164.927	164.228	149.725	141.767	140.273	134.134	119.292	96.3503	83.3377	69.861	61.3626	52.6701	44.9657	37.4129	35.7371	31.3713
539.074	13.5545	22.9514	36.9155	58.7272	89.1144	121.95	152.476	165.339	160.835	150.054	140.393	138.01	131.836	115.825	97.6353	83.0525	68.672	60.3196	51.196	43.0956	37.6004	32.7857	31.3246
539.554	14.0611	23.9526	37.0373	56.4423	87.5534	122.201	151.732	166.108	154.228	146.384	138.651	139.714	129.686	116.55	95.239	79.1107	66.339	58.2903	49.4059	42.6777	36.0478	32.7275	31.0289
540.033	13.5687	21.5631	37.7621	56.6855	86.6824	117.045	150.72	160.598	156.356	143.712	137.261	133.928	131.001	114.407	94.6164	80.036	66.4454	56.2543	48.8475	43.3622	36.4403	31.6699	30.4952
540.512	14.8761	22.8211	35.2175	57.6769	85.9341	118.674	149.101	155.9	152.585	141.722	138.153	134.11	130.3	111.192	93.5218	76.4445	66.2588	55.485	51.5113	41.5683	35.8947	33.3377	30.4776
540.991	14.2783	22.0555	35.8527	55.6503	83.1469	118.363	147.42	156.362	147.492	137.352	134.433	132.473	127.167	111.201	93.1708	78.4672	65.4057	56.6312	49.4455	39.85	35.4994	34.3907	29.8336
541.47	13.0937	21.4812	35.7858	55.1401	84.9328	113.465	144.993	150.708	149.775	139.551	133.279	127.477	122.732	110.052	89.3434	74.5206	64.0429	54.2496	47.7511	39.5372	33.8362	31.7719	29.8981
541.949	13.9482	21.5184	34.258	54.5765	81.408	110.932	140.848	150.946	143.621	136.154	128.976	129.301	120.732	106.052	89.7474	73.5277	62.8294	54.8133	48.0924	40.9909	33.5214	29.8442	30.6667
542.428	13.4585	20.4976	33.5234	53.6953	81.4055	110.456	136.727	149.998	145.58	131.953	130.937	129.642	120.808	107.143	90.9914	75.9354	63.017	55.2895	44.27	38.5866	32.9435	31.7773	29.4335
542.907	14.3303	21.0777	34.5073	52.0651	80.0172	111.873	136.767	147.84	141.407	129.967	125.027	121.095	120.135	104.661	86.5296	72.0788	63.3612	52.237	46.1949	39.7949	33.2682	31.4948	29.3774
543.385	13.5092	20.6939	32.7298	52.8007	79.3443	104.745	136.399	142.631	137.919	131.827	123.951	120.467	115.713	102.061	84.7908	72.1267	59.8567	53.3966	44.7239	38.3073	33.2562	27.8832	28.7404
543.864	13.41	20.3049	32.558	49.5906	76.1826	106.011	135.803	141.499	137.109	126.624	123.752	119.547	113.418	102.435	81.9919	69.7941	60.3372	52.6269	43.969	38.0623	32.7861	29.3202	27.9397
544.342	12.8691	21.2494	31.0021	51.0552	75.34	104.64	130.857	140.792	132.496	125.876	121.17	117.104	113.511	100.92	81.0444	69.2185	57.9063	50.2086	43.7601	35.6403	31.4454	30.4749	27.241
544.82	13.1481	19.8028	32.28	51.7835	73.9315	103.486	130.291	136.695	136.67	126.481	119.112	114.373	108.638	96.1424	79.6777	68.3702	57.0488	49.352	43.8567	36.4702	33.56	26.8141	26.316
545.298	13.5595	19.6194	31.3798	49.1551	72.9828	101.814	126.429	132.554	131.455	123.473	118.049	115.441	108.456	94.6278	79.7714	66.9837	56.8404	47.6695	42.1215	35.8895	29.522	27.2804	26.5575
545.777	13.1522	20.2794	30.3222	47.2178	71.967	102.184	123.374	132.992	129.231	117.164	114.9	109.858	109.297	95.293	75.7653	64.4029	55.3617	49.5882	41.5421	35.3758	28.3249	26.6691	25.3056
546.255	13.2852	19.1458	32.1312	47.7998	71.1452	100.646	124.175	131.795	127.392	118.865	110.141	111.328	107.048	94.539	81.392	65.4959	55.275	49.5769	41.4599	36.1046	29.2924	29.268	25.0649
546.732	13.1429	18.9485	30.7041	46.8611	71.0573	97.4482	118.694	131.057	126.366	118.867	113.606	107.247	104.982	91.3462	77.1219	61.5527	55.989	49.1849	42.0216	34.9089	30.5513	26.4204	25.7574
547.21	13.4617	18.9977	30.7581	45.3582	68.3282	97.5202	119.282	128.127	125.054	116.856	110.04	108.364	102.84	89.5268	80.323	61.7813	53.5513	45.656	40.136	33.3662	29.2068	26.4235	25.2906
547.688	12.9745	19.1085	31.0879	45.3441	67.0451	93.6651	118.046	129.775	120.155	114.753	108.618	108.004	100.357	90.1914	77.9416	61.6139	56.1929	47.2438	39.0068	32.0685	29.5323	28.0565	27.0369
548.166	13.3023	18.1342	30.7078	47.3217	67.6345	93.1308	114.879	121.516	122.422	110.964	106.94	103.792	102.522	88.7213	73.5403	61.144	51.043	46.3952	38.2358	31.8719	29.4051	24.3958	23.3717
548.643	12.4469	19.8413	30.4729	45.0274	66.1673	91.5454	115.968	118.265	119.35	109.595	104.57	102.485	97.9156	87.5987	72.4667	61.0313	50.0332	45.9792	37.5292	30.1186	27.0202	24.0261	22.365
549.12	12.7736	17.4968	29.3813	45.8688	66.5358	91.1224	112.593	120.685	115.441	107.46	104.946	104.315	97.2163	89.2006	68.1983	62.6278	49.399	45.7892	39.6697	31.8384	29.1418	25.2716	24.6577
549.598	12.8776	18.8365	28.1456	43.8603	64.5557	90.3028	112.387	120.746	113.198	103.743	105.845	100.638	96.9663	85.1023	70.5035	58.8381	48.3338	43.47	36.4982	29.8002	30.2992	27.2196	23.2678
550.075	12.525	18.2394	27.1073	43.6839	62.3494	87.403	107.811	117.465	114.149	103.239	98.7486	98.5754	95.2395	83.4883	68.7776	60.227	49.1967	42.6958	38.0659	30.0495	27.091	23.0885	22.7383
550.552	12.0285	19.0971	27.2695	41.3717	63.5059	88.2273	109.647	115.288	112.737	103.158	98.9075	93.3879	93.5988	81.8271	68.2064	58.0236	48.1728	41.6015	36.9107	30.8753	25.2192	23.6361	21.2514
551.029	11.8493	17.1162	28.2399	42.5199	63.1445	85.9358	106.789	115.195	108.826	102.107	98.5062	94.4572	90.1995	82.3635	66.9551	56.1089	47.7384	40.2794	36.3354	29.0317	25.6022	23.4112	21.7292
551.506	12.8325	18.3649	26.8302	42.7257	61.917	86.6566	105.602	112.432	108.358	102.49	97.0777	96.1401	93.0623	79.5192	66.1081	56.0237	46.9223	42.0665	35.4772	29.875	26.24	22.7605	22.4823
551.983	12.4949	17.7242	26.2334	41.3108	61.0158	83.1853	103.012	108.017	109.281	99.7668	94.7409	92.0864	88.3932	77.417	65.189	53.4968	46.4797	40.3048	35.9335	28.4267	23.9479	22.9562	21.5063
552.46	11.9578	16.6984	27.5662	41.0145	59.0649	82.2087	102.698	111.106	102.762	100.014	93.7098	89.6072	88.8713	77.6163	62.7013	53.533	45.2481	38.0421	33.478	27.8549	25.4666	22.5108	22.1492
552.936	12.9224	17.2776	25.5118	40.2344	61.8578	80.8725	100.534	106.016	103.264	97.8174	91.0405	92.023	87.1948	74.2948	62.8979	51.9434	46.1747	38.8842	33.9413	28.0978	24.5086	21.9128	21.4586
553.413	12.9652	17.2268	26.1139	39.2531	59.5826	78.4244	99.3615	105.748	102.88	94.1511	89.439	91.0914	85.2243	77.0716	63.4067	52.5256	42.4483	39.2458	33.9344	28.7575	24.5788	21.6008	22.3187
553.889	12.7788	17.9285	26.8636	36.3206	57.0844	80.4023	98.5586	104.849	102.299	96.2692	88.9207	91.972	84.1486	76.457	62.5651	49.4707	43.3252	39.0104	33.9225	28.304	24.6453	22.6691	22.0751
554.366	12.1443	17.2711	26.6155	38.7599	56.61	77.9248	97.2324	103.575	100.745	92.3421	90.0935	86.8384	83.8153	70.888	60.3417	51.0353	44.7453	36.5789	33.272	28.5309	24.8752	23.0575	19.9577
554.842	11.9665	18.0796	25.9666	38.3947	55.2825	79.107	93.68	103.364	98.661	92.7924	87.4452	85.6292	83.4954	70.2511	60.1389	52.0902	42.9019	36.6654	32.4806	26.3225	23.0795	22.1428	20.5934
555.318	11.8815	16.0578	23.8527	36.5204	53.6392	73.7933	92.8303	98.0544	96.8334	89.609	84.3211	82.2142	80.2574	71.6834	58.9762	48.8545	39.7991	34.8349	31.6206	25.1521	22.7903	20.6155	18.0086
555.794	11.4785	16.9178	24.0693	36.8124	54.5875	75.1755	91.5383	98.05	95.2539	88.7634	84.5532	83.6985	76.8826	69.5919	55.7281	47.1769	40.5666	36.6313	29.447	25.1668	23.0294	21.2433	21.0879
556.27	10.9825	15.8855	24.0804	37.696	53.5333	74.0531	90.0414	96.1827	92.0848	88.0259	79.6521	84.5862	77.3372	66.68	57.5451	48.3119	40.8832	35.9819	31.3613	25.993	21.9859	20.021	17.7125
556.746	12.1262	15.7022	22.9736	35.7593	51.6636	71.7654	89.5613	95.1072	91.0878	85.5424	82.1829	79.5861	76.597	65.0112	57.3423	46.6222	39.9299	34.5879	28.3014	23.4098	21.2408	19.6432	19.2941
557.221	11.63	15.7566	24.0494	35.125	52.335	71.6758	86.1999	93.9151	87.7312	83.5433	81.0602	78.7721	75.9323	67.2503	56.2477	45.9747	39.8733	35.4186	28.2409	25.0508	22.8328	19.8833	19.224
557.697	10.9975	16.57	22.6918	34.7102	50.8504	72.3856	88.1733	93.6573	88.9323	85.2077	80.1882	77.3106	76.0435	64.7074	54.7088	45.8511	39.1493	34.3258	29.8668	24.1746	20.8095	18.5061	17.9732
558.173	11.0958	16.391	21.7411	34.1896	50.8286	69.9297	88.5507	93.4695	85.3442	81.0018	77.6113	76.3125	72.1017	65.4122	53.6217	45.9546	37.9057	34.3476	30.0322	23.5963	20.521	18.3636	18.9312
558.648	12.3385	15.3136	22.6735	33.8366	48.4338	67.6037	82.4473	90.2031	87.7223	80.2256	78.7128	75.9803	71.8789	64.6524	51.4939	44.2795	37.1891	32.4446	29.3964	23.9122	20.0843	19.7681	16.9727
559.123	11.4255	15.2201	22.8789	33.8939	47.6264	67.1823	84.963	89.4687	84.8727	78.6714	76.2733	75.3976	71.0446	61.3368	50.5254	44.5812	36.8937	32.6702	26.3198	22.9488	20.3126	18.0709	19.2637
559.599	11.8597	15.6641	22.3782	33.2867	47.8049	64.371	81.1407	86.7648	82.5251	80.4981	75.1499	75.1873	69.999	61.7345	51.5489	44.4213	38.6117	30.6065	27.2937	22.3117	20.2736	19.5007	17.3356
560.074	10.7472	14.6461	22.5439	30.9044	48.2653	64.0822	82.8012	87.6697	84.0245	76.9544	73.0146	72.8439	69.6042	61.5591	50.5688	41.3074	34.8271	32.7756	26.1528	22.6449	20.7668	18.0834	17.8576
560.549	10.9277	14.9745	20.2611	32.956	48.0422	62.7945	78.5593	84.7589	81.7704	76.404	72.8815	69.8959	68.8954	59.8583	50.4865	38.9282	34.7474	29.2198	25.2723	23.0854	18.3562	17.619	15.4952

## Sheet: Supplementary Fig. 7d
dc-CQDs
	550	545	540	535	530	525	520	515	510	505	500	495	490	485	480	475	470	465	460	455	450	445	440	435	430	425	420	415	410	405	400	395	390	385	380	375	370	365	360	355	350
419.738	-0.8578	0	0.16668	0.49352	0.48597	0.4773	0	0	0.30143	1.48357	-0.43566	0.13529	0.88111	0	0.81902	0.92301	0.28987	1.07419	1.30322	2.14597	2.61406	2.97875	1.85401	2.74595	2.31297	14.4004	521.739	366.826	101.087	13.4171	6.0529	4.96891	4.22371	3.55875	4.18261	4.59198	4.34142	6.25506	7.73887	7.55405	12.0892
420.241	-0.34236	0.50581	0.49895	0	1.61634	1.74625	0	0	0.45115	0.14803	-0.7245	0.13499	0.50238	0.38093	1.16745	1.26634	0.57846	1.75389	2.49233	2.26019	3.31964	3.24237	3.55754	3.56185	3.1224	26.7229	564.254	325.981	82.7523	10.9083	6.87837	4.95794	5.73157	4.90362	5.17498	4.41215	5.37148	6.77622	6.98638	8.29112	8.75508
420.743	-0.17107	0	1.32964	0.4921	2.26135	0.47593	0.62287	1.98009	0.75141	1.33137	0.57921	0.67451	-0.12551	1.14202	0.81666	0.46018	1.34884	0.77898	0.9746	2.85305	2.84349	4.05023	4.26616	3.14874	4.74828	49.518	596.465	286.045	70.058	10.4054	6.53842	6.11067	4.8854	4.56236	5.33832	6.78334	6.06048	7.66265	6.24675	7.53229	9.52688
421.245	-0.34163	1.34593	2.15749	0.49138	1.61288	1.42569	0.77745	0.45627	0.75031	0.88628	0.14459	1.07763	0.62663	1.26705	0.1165	0.68925	1.25066	2.43074	2.16261	2.25535	3.31254	3.23543	3.26593	1.91381	3.92852	76.379	604.986	249.175	53.1286	10.3902	5.85921	4.28768	5.21466	5.23058	5.83022	6.09605	6.7432	7.82935	8.80601	9.21353	11.8426
421.748	3.0676	1.17498	2.48368	1.14391	2.09193	0.47414	0.93079	0	1.19773	2.65272	0.86554	0.40318	0.87527	0.8849	0.92981	0.91689	0.67188	1.6491	3.88374	3.67133	3.65902	2.95899	2.55007	4.36437	5.00072	117.38	583.217	219.363	40.1046	10.2017	5.84574	5.10048	5.20267	3.70349	5.31823	6.25098	6.9002	5.85851	9.15184	8.44195	9.87842
422.25	1.53048	-0.50247	0.33044	1.14143	1.60569	0.31541	0.92878	1.66554	0.59757	1.02938	1.43944	0.80462	0.62384	1.13526	0.11597	1.14363	0.86198	2.12951	2.15296	3.42703	3.17998	4.69729	3.39272	4.08274	4.85503	169.952	565.958	198.857	31.6419	10.6722	6.83303	4.43273	4.52154	4.36737	3.98003	5.22596	5.85247	7.26299	9.31465	9.54681	11.5965
422.752	0.50912	0.3343	1.81373	0.32546	0.32049	0.78692	0.77241	-0.75553	-0.59635	0.44027	-0.2873	0.26766	-0.49806	0	0.5787	0.68478	1.05139	1.73879	2.14859	2.94833	3.17353	2.81265	2.82153	2.30885	3.63387	226.587	510.965	168.323	26.0051	7.04574	4.49066	4.91526	5.01373	2.84979	5.13043	5.04711	5.15346	7.24824	5.83262	9.34061	10.9943
423.254	0.5082	0.3337	1.97502	1.29948	0.79976	0.3142	0	1.05582	0	1.17191	1.29052	1.20229	0.24858	0.62828	1.03976	1.481	0.95407	1.6392	1.93022	3.53157	3.75438	2.67385	2.67558	5.01602	5.64243	295.011	464.125	148.497	18.2323	7.36005	6.64075	2.9438	3.83688	6.52588	4.12993	5.54174	6.00144	6.70568	8.5511	8.20481	8.08635
423.756	-0.16913	0.49974	0.49296	0.16217	-1.11786	0.15685	0	-0.90353	0.59432	0.14625	-0.28632	-0.53349	0.49635	-0.62727	-0.23069	0.11374	0.57152	0.86642	0.96356	2.82072	2.34272	1.73521	2.81188	2.57166	7.10877	359.681	410.26	126.172	17.1232	4.89882	6.46433	4.08204	4.16383	4.3436	3.95837	5.53284	5.64942	5.814	6.90255	9.1225	7.49669
424.258	1.85654	0.16623	0.16398	0.80919	-0.47809	1.09564	0.76817	0	0	0.8757	0.28573	1.19787	0.12383	0.62596	0.23021	1.13504	0.85551	1.82532	2.88468	2.93215	3.62368	3.46322	3.50756	2.97153	11.3772	427.12	376.984	98.5381	14.4706	7.33299	6.94714	4.39946	5.65105	5.16816	5.26687	6.0233	7.00441	9.49408	10.6949	8.17464	10.7421
424.759	-0.50505	0.99489	0.32713	0.80714	0.15896	0.93675	0.61299	-0.44969	0.29579	0.72791	0.28501	0.6638	0	0.12488	0.45926	1.2454	0.66372	1.53323	2.23798	3.39272	2.44856	3.98594	3.35876	4.17659	18.8252	480.189	333.625	79.7524	12.8986	5.03887	5.77468	4.06329	4.31049	3.99106	3.61184	5.17365	4.43061	5.43655	7.95572	10.5631	11.2891
425.261	0.67146	1.81869	0.81547	1.77059	1.58503	1.55674	1.52804	0.89679	0.88482	0.87097	1.56301	1.58853	1.97059	0.87162	0.6869	1.01602	1.3236	1.05105	2.23152	3.14962	3.72037	2.78211	3.62816	5.3736	33.5479	508.169	298.272	67.9164	12.5551	5.8347	3.45481	3.88951	4.95929	6.13513	4.09252	6.15718	6.28691	7.869	7.93277	7.57613	9.5394
425.763	-0.33465	0.49441	0.16257	0.48133	0.15799	0.77586	0.91387	0	-0.29399	0.86816	-0.4249	0.2639	0.24553	0.86881	0.68468	0.56264	0.75391	2.4763	1.58881	2.32554	2.6654	2.24493	2.7819	3.48159	54.5387	532.652	254.895	54.7007	11.1411	5.16969	5.08353	4.84622	3.78987	5.12368	3.75299	4.97622	4.40359	5.75201	7.54779	7.9201	10.6497
426.264	-0.3339	0.82217	1.45985	1.28069	1.41875	0.46448	1.36775	-0.14865	1.31999	0	0.56527	0.52663	0.85744	0.61919	0.22772	1.45959	1.22236	0.76024	1.26821	2.66839	4.5095	3.16223	2.08176	4.27546	87.3848	542.071	226.644	41.1833	8.98436	5.64172	5.56303	4.51304	4.43904	4.12277	6.34955	4.6341	7.2666	8.34787	7.71024	9.00507	9.29767
426.765	0.16673	-0.98529	-0.64795	0.63949	0	-2.16467	-1.21415	-0.74226	-0.87882	-1.58596	-1.12903	-0.52592	-0.36698	0.12367	-0.34112	0.22425	0.56341	0.94903	1.79422	2.31724	2.42495	1.579	2.91057	4.00288	126.406	523.427	196.038	29.7433	6.99539	3.54148	2.77779	2.41446	4.92567	3.29381	3.90219	3.63621	4.38788	5.5578	6.62552	7.52478	8.52726
427.267	0	-0.3278	-0.80839	0.31913	0.15713	-1.3889	-0.60591	0	-1.46189	-0.57561	-1.12687	0.26246	-0.97674	0.24687	0.22698	-0.78338	0.28117	0.94721	1.15874	1.7346	2.53555	2.75795	2.76665	4.26155	177.764	496.446	167.407	23.0104	5.46415	4.82003	3.26172	3.53442	2.13036	4.10936	2.59647	3.7942	4.21102	4.50705	8.57878	8.24306	7.75438
427.768	-0.99601	-0.65401	-0.16129	-0.15918	0.47023	-0.76973	1.20887	0.59123	-0.29167	1.43551	0.70258	-0.13091	0.36539	0.61568	0.9057	0.44655	0.56096	1.41735	2.52201	2.7686	3.79407	2.62023	4.00189	3.98549	229.597	463.724	148.871	18.5619	6.81357	5.76996	4.5553	4.80794	3.10603	4.91924	5.82784	7.07625	5.20897	7.60876	6.9533	9.68487	7.73551
428.269	0.49644	0.81494	0.32156	0.79339	-0.78126	-0.46039	-0.30127	1.03139	0.14538	0.8586	-0.28015	0.1305	0	0.2455	-0.22571	0	0.2796	1.60129	1.25705	2.9899	4.01137	4.0486	3.02638	4.63513	290.032	420.727	128.221	16.9498	6.4903	5.75185	4.86536	3.99403	4.56294	4.41341	4.19578	4.42927	6.03013	7.41249	7.99784	8.19718	7.8993
428.77	0	-0.6495	1.44157	-0.31616	-0.31133	0.61155	0.15007	0	0	0.71281	0	0.52003	-0.12096	1.22287	0.6746	1.1087	0.7428	0.93839	1.0436	3.20779	2.62614	2.60219	4.24842	7.78415	353.79	383.323	104.215	15.9011	6.0148	4.45685	5.49335	5.41147	3.73404	4.23398	4.98386	4.08577	4.67248	8.41505	6.72836	8.16638	10.1181
429.271	-1.47967	-0.16193	-0.31947	0	-0.31048	0.4574	0.14966	-0.29277	-1.29989	0.71086	1.11332	1.29651	0.12063	-0.73171	1.23337	0.66339	1.20374	1.87164	2.08148	2.39925	2.27734	3.24381	3.14341	11.71	407.321	335.068	86.6294	11.2266	5.39847	4.92083	4.67265	4.60301	5.01904	4.70957	5.77184	5.05246	6.49024	6.50806	7.76936	8.68692	9.3429
429.771	0.1641	0.80814	1.43492	1.10147	0.15495	0.76091	-0.44813	-0.43834	0	0.14191	0.55562	1.81172	1.44479	1.21724	0.7834	0.44144	1.47875	1.77473	2.07758	2.96493	2.84134	3.49676	5.04733	18.517	449.504	299.426	70.9005	11.0655	4.63998	3.48567	4.98556	5.06968	4.84804	5.51122	5.12092	5.20568	4.81704	8.03437	8.63605	8.49002	9.51192
430.272	-1.31188	-0.64606	-0.31865	-0.31449	-0.30968	0.15208	-1.34345	0.43803	-1.00843	-0.56723	-0.97165	-1.03454	-0.36095	-0.60819	-0.78286	-0.55141	0.27707	1.02676	1.24568	2.50704	0.9086	1.29419	3.54429	29.5279	487.295	252.521	53.9879	9.3781	5.9829	3.95822	3.37495	4.90782	3.71424	4.85945	5.11734	4.0641	4.97967	6.32052	5.63593	6.31794	8.01425
430.773	-0.82016	-0.64624	0.95623	1.57288	0	0.7606	0.59726	-0.43816	0	-0.14185	-0.69424	-0.51742	-0.12035	0.60837	0.44748	0.55157	1.29338	1.30717	1.55755	3.07772	3.29462	4.01317	3.68169	51.8529	497.064	231.234	43.1506	9.24082	5.53579	4.90962	3.37594	4.90925	3.23072	3.88869	4.63894	4.71573	5.64527	6.83498	8.98488	9.38939	10.4402
431.273	1.63934	0.64586	0.15928	0.62877	0.30958	0.91217	0.74613	0.72982	0.8641	0.70881	0	1.29278	0.60139	0.4864	0.1118	0.66148	1.56959	1.95957	1.76416	3.64547	3.63325	5.95143	5.31478	79.5036	495.984	205.76	38.6815	7.97589	4.0372	6.33118	5.14118	6.48897	5.16603	5.50566	5.43548	5.52545	7.63311	6.66009	8.27519	9.74464	9.68863
431.774	-1.47342	-1.12872	-0.31812	0.94189	-0.61833	-0.45547	0	0	-0.57529	0.42471	0.13858	-0.38731	-1.08104	-0.60718	0	0.1101	1.56747	0.93187	1.76178	1.93404	3.06142	2.71329	3.40232	117.522	487.785	178.642	26.8839	5.72931	6.12229	4.26778	5.2947	3.16108	4.19174	3.7194	3.51233	5.3557	4.63998	7.16273	7.20905	7.38873	7.07061
432.274	0.32685	-0.48288	0.79389	-0.94022	-0.15431	0.75777	0.7438	0.58204	0.28713	0.84792	0.69166	0	0.47961	0.84855	-0.33436	0.43961	1.56469	1.86043	3.10352	2.83914	3.05599	2.83746	5.43406	167.012	451.927	150.506	21.1042	8.3695	5.21708	5.04915	4.16419	5.04877	4.18431	4.19708	5.41853	5.83223	6.61679	6.63932	7.02076	8.2751	9.65842
432.774	1.95691	1.44557	1.42597	0.62548	2.15572	1.20986	0.59378	0	0	0.42306	0.55215	2.18621	0.47859	1.08868	0.88973	0.43868	1.28583	1.76366	2.58077	3.17308	3.95306	4.24715	5.42252	224.994	420.187	133.684	18.1995	8.21252	6.2472	5.19587	7.6714	5.35292	3.85423	4.67141	5.40702	6.30483	6.60273	6.45534	8.40701	8.97557	10.1939
433.274	0.81453	0.48135	0.47483	2.0307	0.7691	-0.15107	0.88974	0.14505	1.28802	0.14087	0	1.02774	0	0.72503	0.5555	0.10956	1.00925	1.48364	2.57809	3.84902	4.06177	4.62843	5.41688	278.864	378.279	110.542	15.0639	6.95252	4.45764	4.56132	5.2686	5.50462	5.77533	5.31022	6.83118	7.42873	4.782	7.63653	9.27308	9.14556	9.81303
433.774	0.65153	0	0	0.78093	0	-0.45316	-0.59308	0.29006	0.71546	1.40853	0.68937	1.15604	0	0.24164	0.11109	0.43816	1.28431	2.31785	2.26839	3.62209	3.83557	4.11357	7.58254	337.092	342.572	94.0427	13.8931	7.50765	4.457	5.03246	4.78895	4.71757	4.81209	3.21785	4.60641	5.81295	6.92467	7.1264	8.572	9.14425	10.367
434.274	0	-0.16038	-0.79102	0	-0.46125	0.60403	-0.44467	0	-1.14439	-0.84486	-0.96483	0.64205	0	-0.36235	0.55525	0.76655	1.1005	1.66835	1.75231	2.0368	2.70663	4.11231	11.235	390.156	311.604	79.8352	10.3842	6.9494	4.45564	4.24484	2.23416	4.24452	5.45203	4.82531	4.28742	4.35838	5.27433	7.46348	7.34518	8.78296	7.21767
434.774	1.95314	0.96185	0.31627	-0.15607	1.53683	-0.45282	0.59263	0.86952	0.28597	0.14075	0.9644	0.12835	0.11942	-0.12073	-0.44401	-0.32838	0.55001	1.57497	1.95761	4.75045	4.05817	3.8536	18.5363	425.936	267.71	59.3713	10.5094	6.39064	4.7506	5.81445	3.98782	4.24266	4.16737	4.98396	6.66639	4.84052	7.24901	6.782	7.16715	9.13744	9.06437
435.274	0.16262	0.32034	1.26398	0.77966	0.3071	0.45243	0.44409	1.59273	0.28572	0.84375	0.82591	0.64121	0.59657	0.96501	0.33272	1.31236	1.19065	1.94385	2.6765	4.29428	4.16725	4.10692	34.607	462.004	230.205	52.0481	8.68539	6.38507	6.0814	6.75144	5.25933	5.96594	5.76517	6.10404	6.50199	5.80356	6.09044	8.97831	10.13	8.59244	7.76268
435.773	1.78661	1.59972	1.26243	1.55741	0.92016	1.20499	1.18278	1.15693	0.57074	0.14045	0.54993	-0.51233	0.59583	1.20477	0.99692	0.65537	1.37214	2.31126	3.18728	3.27318	4.83707	6.15281	57.1123	480.413	201.455	37.7139	10.8757	6.23858	6.51835	6.11586	5.41204	6.89943	5.75808	3.85044	5.70204	5.63541	4.27451	6.93694	7.15209	9.11824	10.1529
436.273	0.16212	0.63869	0	0.93269	1.07151	0.60137	0.73785	1.01041	0.71209	0.14019	0.96057	-0.76706	0.8326	-0.36075	0.77393	1.09024	1.46087	2.95287	3.59179	4.05564	4.49116	5.88538	80.0499	480.809	180.25	30.14	9.17535	4.428	4.73172	5.79135	4.92525	5.6344	5.42799	4.64389	5.37516	6.58909	7.22021	7.93719	8.87981	8.20887	9.21261
436.772	1.61723	0.31857	0.15713	1.70581	1.06892	1.19983	1.0305	1.72795	1.13659	0.97895	1.77961	0.76521	1.18656	1.31957	1.65441	1.84893	1.54842	2.76163	4.29975	5.73162	6.16044	6.12645	117.231	463.73	154.035	28.1643	9.92672	6.90206	8.26053	4.99665	6.33982	7.33827	6.52972	6.07041	6.46617	7.21448	7.36649	7.91803	8.68469	8.90115	9.7418
437.272	-0.80661	-0.95334	-0.62695	-1.23751	-1.67556	-1.19685	-0.58739	-0.86183	0.14172	0	-1.50208	-1.27217	-0.11836	-0.71798	0.22004	0.10849	0.81772	2.02016	3.4721	3.58737	4.58091	5.34731	167.899	429.784	133.694	19.1092	7.20149	4.13094	3.82571	3.89392	5.37545	4.8281	3.33617	4.14311	4.0903	5.11754	4.4089	6.21785	5.54438	9.23418	5.68387
437.771	1.77001	1.90183	1.71971	1.54294	0.75968	2.08914	1.31826	1.43272	2.40311	1.66977	1.63446	0.12689	1.41671	1.79037	1.64609	1.73142	2.4469	2.83934	4.99115	5.03188	5.12646	9.01647	221.244	399.844	113.191	16.5359	9.23546	7.82878	5.87071	6.2144	8.20033	6.36928	5.70458	7.31144	5.33522	6.38063	7.32945	8.38108	7.25846	9.74203	12.8018
438.27	-0.48204	-0.15826	0.31223	-1.54073	-0.30344	0.29802	-0.14626	-0.71533	0.42347	-0.41684	0.54404	0	-0.11789	-0.35756	-0.10958	0	1.26694	2.10359	2.74628	3.23812	3.67241	7.2282	276.492	364.552	100.541	13.1089	6.14815	6.17176	4.10361	4.18871	4.72418	5.89477	4.58877	3.96792	5.17088	5.41576	7.1563	6.69526	8.45606	6.72121	8.76582
438.769	0.80301	0	-1.56037	-1.07799	0.30329	-0.44682	0.29239	-1.00098	0	-0.6944	-0.54378	-0.88655	0.3535	0.23826	-0.32859	0.10801	0.54271	1.55407	4.87992	5.13384	4.11555	8.61893	330.028	324.917	81.6417	13.3545	7.93751	5.62043	4.83405	5.11705	5.50887	3.56616	5.69364	4.75919	6.42132	4.9355	5.03949	6.85931	6.38209	7.24832	9.30916
439.268	0.16034	0.94754	-0.15578	0.76873	0.1514	-0.74347	0.58381	0.14276	0.28171	0.13865	0.27144	0.8851	0.70584	0.59467	0.54675	0.75481	2.2576	2.73799	4.26294	4.34548	5.6635	15.185	371.074	281.656	65.1047	10.6913	8.30796	4.92693	5.99611	6.81157	5.34271	5.72747	4.89484	4.90978	5.629	6.99377	6.49193	6.84808	7.92151	5.64796	7.47159
439.767	2.07892	1.57508	0.77686	0.30668	1.81198	1.77964	0.72785	0.99672	0.98341	1.65946	0.67682	1.00888	1.75996	1.77932	1.41781	1.93583	2.07153	2.63976	5.7702	7.00116	7.9745	25.2418	411.308	249.944	56.3095	14.0503	8.9235	6.68847	6.85551	7.56566	6.11229	6.94753	7.40169	5.52872	4.9904	7.1339	7.28421	7.99618	9.27471	8.27363	7.63369
440.266	0.31912	-0.31431	-0.77513	-0.459	1.05463	0.73987	-0.43574	0.9945	-0.14017	0.55192	0.27013	0	0.81949	-0.11836	0.87056	1.39499	2.24665	3.36048	4.54528	5.54411	7.4042	38.7858	430.82	216.698	42.6443	11.2653	7.88609	7.76315	6.84026	6.77854	6.88057	5.08352	6.59955	4.57075	4.51248	6.01078	7.59103	9.14191	8.56858	8.25522	7.07266
440.765	1.11484	0.15686	0.15474	0.91629	1.65418	0.1477	-0.28995	0	1.1193	0	0.13481	-0.62797	0.58425	0.70881	0.86893	0.53553	2.06305	3.26354	4.33515	7.52589	7.28006	58.447	446.166	189.399	33.4707	10.3697	7.87134	6.93299	6.82747	5.68947	7.9603	5.38153	5.64618	6.45001	5.12529	5.05224	6.12595	7.13394	9.74992	9.11635	9.95561
441.263	1.58844	1.40805	1.0803	1.37081	0.74992	0.73654	2.16888	1.41432	2.65134	1.23624	1.34456	0.87684	0.46617	1.29607	1.84161	2.02966	1.78924	4.06868	6.13367	8.16837	10.5613	84.1176	449.085	169.706	29.0995	12.0869	9.49671	7.32148	7.96855	7.8216	8.40636	7.5143	7.66485	6.90373	6.97063	6.45614	9.00394	8.43891	9.21244	7.86838	9.20726
441.762	0	0.62372	0.46145	-0.75903	0.14949	-1.02773	0.72056	-0.28192	1.11265	0.68452	-0.53604	0.37454	-0.23231	0	0.86376	1.17116	2.22912	3.69471	6.51418	7.26112	10.1973	114.7	421.273	147.984	25.4874	9.68708	9.21278	7.43231	6.35368	6.8785	5.27532	5.34954	6.23624	6.0989	5.40361	5.64999	6.24978	8.08105	7.82158	9.58498	8.81682
442.26	-0.6314	-0.31095	-1.07355	0	-1.34142	0	-1.14951	-0.42164	-0.27734	-0.273	-0.66808	-0.49792	0.34744	0.11709	0.10765	1.27388	2.22257	3.4143	6.19526	8.88518	9.94865	158.339	396.283	125.694	19.5288	9.41094	7.54988	7.81466	6.76693	5.79143	6.18801	5.6386	4.97433	5.61321	6.15739	6.25931	4.47383	6.90625	7.28998	7.29792	7.35565
442.759	1.25954	1.08549	1.52967	1.50968	2.22991	1.46008	1.00321	0.42055	1.65975	1.49763	0.93288	1.24158	0.92412	1.16785	1.28849	1.79999	3.28088	5.19781	6.67754	9.84685	12.5399	210.24	365.94	111.887	18.9788	11.8567	10.668	7.52565	8.61626	8.05661	9.41228	6.992	6.5119	6.37626	7.06266	7.33564	5.73717	9.51251	10.653	9.87867	10.0207
443.257	0.31416	0.77355	0.61045	-0.90371	-0.44495	0	0.14298	-0.83916	0.82796	-0.13583	0.26592	1.11484	0.23049	0.23303	-0.32138	1.05636	2.56555	4.02344	7.85528	10.0424	13.5988	257.109	339.499	95.0343	18.0628	11.8293	9.2659	7.37415	7.16359	7.58297	6.77346	7.43075	6.03276	6.98213	5.20814	6.54007	5.88289	8.83596	6.74815	7.9538	8.03372
443.755	-0.15675	0	-0.7615	-0.45093	-0.88807	-0.43611	0.42807	-0.27914	-0.27542	-0.40666	0	-0.37085	-0.34503	0	0.42762	2.10838	2.47198	5.08588	7.4422	11.3289	14.8736	302.477	306.094	77.1507	16.5339	11.682	9.74667	9.23217	7.43481	7.26468	5.9914	5.9021	5.86598	4.18066	3.66877	4.66187	6.66413	7.67474	7.91277	7.76488	9.62063
444.253	1.56534	2.15846	0.45626	1.20078	1.18243	0.14517	1.13992	1.39376	1.51267	1.35363	0.6625	1.85163	0.91879	1.27723	1.17431	2.63177	3.96725	6.32614	10.3054	14.5763	21.2491	347.638	264.544	65.893	18.621	12.8935	11.6047	11.0898	9.70878	7.70787	8.28413	8.16066	6.16604	8.50419	7.02193	7.60369	7.60545	7.17477	10.0872	8.78784	9.07338
444.751	2.03337	0	0	-0.29996	0.73845	0.14505	-0.14238	0.69634	0.82445	1.21733	0.66199	0.74008	-0.45904	0.92818	1.06673	2.73493	3.96418	7.38963	10.8915	13.0433	26.6492	378.354	233.264	58.7072	18.7307	13.6197	11.2217	10.5472	10.8426	7.5509	7.66456	9.06039	7.08547	7.1071	7.01651	6.97759	6.96628	8.96153	9.07148	7.57581	8.53306
445.249	-1.56048	-1.53697	-1.06129	-0.29926	0.14735	-0.43415	0	-1.80626	-0.54835	-0.53977	-0.92463	0	-0.45797	0.2315	1.17066	1.6791	1.93352	6.48414	10.6685	15.2901	40.8532	391.387	205.348	44.4583	17.6969	12.8535	10.5735	8.92419	9.25164	8.2866	7.79961	5.27289	6.45424	5.85738	5.02183	5.72374	4.42274	6.66482	7.70952	7.38635	8.86785
445.747	0.31088	0.30619	-1.20817	-0.44714	0.44031	-0.72075	-0.14149	0.96881	0.68277	0	-0.26315	0.36774	-0.22809	-0.5765	0.95408	2.82244	4.63986	6.6358	12.9884	15.5545	59.5336	397.834	179.996	41.4238	16.3952	15.7298	12.267	11.5429	11.3422	10.3554	7.31217	7.20319	6.73521	7.67701	6.06332	6.78005	7.39492	8.58189	8.34722	8.04195	10.0699
446.245	-0.77519	-0.3054	-1.35568	-0.14866	-0.58556	0	0.14113	-0.69022	-0.2724	-1.47476	-0.52494	-0.48905	-1.365	-0.115	0.84588	1.35544	4.27859	7.41289	14.0344	18.962	84.0765	396.439	158.91	38.463	18.8119	15.8108	12.1117	11.3807	10.6058	8.98139	7.44522	6.73554	5.49638	5.05373	6.04765	5.99406	5.49262	7.26768	7.32657	7.85051	10.7487
446.742	-0.3097	-0.76258	-0.3009	-0.74241	0.73107	0.71802	-0.28191	-0.68938	-0.81621	-0.13391	-0.13108	0	-0.68168	-0.22973	0.31682	2.7076	4.36063	8.81419	13.8214	19.7999	120.117	390.826	141.726	32.5921	19.6487	16.8849	12.9611	13.0852	9.74557	11.0636	8.80204	8.22236	6.70967	6.5772	7.2484	6.14031	7.0534	9.5172	10.6439	6.47735	9.67974
447.24	-1.54561	-1.21786	-1.95218	-0.74103	-1.31346	0.71668	0.98486	-0.55047	-0.27156	-0.9356	-0.91581	-0.36566	-1.47421	0.11465	1.1595	2.18282	4.00429	10.6453	16.2416	21.8037	165.602	366.92	125.016	33.397	21.6958	15.2772	15.7707	16.0951	10.7142	10.7445	9.08855	7.46091	7.7626	4.12216	4.52179	7.35462	5.94508	8.53339	8.79805	5.61457	7.20234
447.737	0.77081	1.97391	1.94715	0.5913	1.16451	1.2867	1.12265	0.68632	0.4063	1.19981	0.65247	0.97257	0.90487	0.91482	2.20789	3.42131	6.33825	12.6361	18.8346	25.0685	208.204	337.626	114.185	35.5317	26.7748	20.6798	17.9421	13.9483	14.2019	11.1634	9.82056	9.37652	8.34985	7.00484	8.11825	7.48849	8.27045	10.2779	10.4311	10.8608	8.41027
448.234	-0.61499	-0.30286	-0.44813	-0.73712	0.43551	-1.42581	0.27991	-1.23204	0.4052	0.13295	-0.52056	0	0	0.79831	1.25825	2.27472	5.8882	11.3768	20.5357	27.9924	262.162	312.083	99.8179	31.6216	25.8491	22.5538	19.9772	14.1731	11.4992	13.6568	10.5475	9.35122	8.32733	5.61912	6.14723	8.07794	7.78127	8.32827	8.42145	9.30831	10.135
448.732	0.91987	1.66101	1.34058	1.61708	1.15808	0.85306	1.39556	0.68253	1.34684	0.79546	0.51909	1.0881	0.11248	1.25093	1.67291	3.50551	8.20285	14.2243	21.9332	36.3297	309.838	286.032	87.6826	38.1574	29.7881	23.5723	22.6093	16.3576	16.5007	12.5819	12.0201	10.5088	8.90764	8.17765	7.62488	8.05505	7.9144	9.74202	10.5381	11.4759	9.58354
449.229	-0.76471	-0.90383	-0.1486	0.58662	0.28883	-1.13469	-0.13922	0.13618	-0.53744	0.66129	0.6473	0.72366	-0.44885	0.45379	2.60765	3.70281	7.66633	15.2349	23.9137	40.9189	350.829	258.549	77.6824	37.209	30.8082	26.2752	20.7262	17.8848	16.7401	12.4041	11.2418	9.89297	9.78994	7.40264	8.50147	8.49057	8.66946	10.3559	9.36301	9.93309	10.7773
449.726	0.30531	0.75177	0.14832	0.14638	-0.28828	-0.28314	-0.27792	1.08737	0.13411	0.26402	0.64608	0.24077	-0.33601	0.56617	1.56164	3.59316	7.82381	18.4211	25.1248	49.3283	383.894	224.689	75.7592	38.7269	33.0503	27.1836	23.9727	19.9359	17.5439	15.0337	11.6694	11.9376	7.66684	7.84104	10.123	8.32321	9.73474	11.2905	9.34534	11.7628	10.41
450.223	0.60964	1.65125	0.59231	0.87686	0.28782	1.41341	1.9423	0.54281	-0.53557	0	0.77406	0.84133	0.55911	2.148	2.18279	6.35483	10.8156	18.5651	30.7769	67.2544	407.346	212.782	71.7103	45.1294	37.3487	30.3682	28.5511	24.197	20.9912	16.0397	13.2937	12.6542	12.0072	9.18342	9.21499	9.36751	11.5704	11.4312	11.622	12.7506	12.472
450.72	-0.60888	0.14993	1.03526	0.14596	0.86238	0.14117	0.27713	-0.54214	0.26745	-0.13163	0	0.84028	0.22337	1.0162	1.45338	4.709	12.0881	18.8019	31.0276	85.5764	410.107	193.656	73.2659	48.6059	38.8715	35.8233	28.6369	24.1668	20.6873	16.1666	14.4706	12.3445	11.8423	8.87125	8.31284	8.60133	10.1693	11.417	9.64572	11.2266	10.2074
451.216	-1.36828	-0.59896	0	0	-1.14841	0	0.41517	0	0.40068	-0.92028	-0.90082	-0.23978	0	0.11277	2.79947	4.70316	11.7306	22.1536	37.0522	115.897	403.807	179.737	67.9934	51.344	44.3695	39.1182	29.2073	25.4345	22.3257	17.908	13.7077	13.3566	8.23441	8.40973	10.3782	8.74138	8.61778	12.6698	10.6135	11.8821	13.305
451.713	0.45553	1.19645	0.29506	0.5824	1.147	0.42245	0.55288	0.5408	0.40018	0.91915	0	0.8382	0.55704	1.57686	2.58891	6.53547	13.4266	26.5343	38.8329	150.154	408.358	165.136	73.8423	53.9542	48.1683	41.6906	32.9237	29.6803	24.7912	21.6977	16.6671	13.9265	10.7663	11.6991	9.92115	9.63378	10.6053	12.6542	11.9051	11.366	12.5983
452.209	-0.15168	1.04573	0.73682	2.03615	1.00251	1.68793	1.38067	0.2701	0.13325	0.78697	0	0.71767	0.55642	1.80013	2.4826	7.34427	14.5222	28.9223	43.3986	193.624	387.841	155.736	72.4997	64.3335	53.5279	43.4292	38.2072	30.5537	24.7638	23.4311	18.1351	14.4969	13.5924	12.7349	11.0935	9.77348	10.7471	12.4822	13.8467	15.3606	13.2739
452.706	0	-0.74625	-0.44168	1.45303	-1.28774	-0.56212	-0.55175	-0.53969	-0.26625	-0.39312	0	-0.3585	-1.00062	0.78682	1.55018	7.84694	15.3621	32.0867	48.442	236.091	363.235	147.338	80.116	64.6372	56.2419	47.1925	41.1914	32.0773	27.2285	22.9702	15.742	15.3611	12.3859	9.87906	10.0487	10.215	10.4302	12.3126	13.02	12.0101	13.4337
453.202	0	-0.29813	0.73521	0.7256	-0.2858	0.84212	-0.4133	0.67377	0.66478	0.39262	0.76864	0.71609	0.88832	0.67357	3.40611	7.63353	17.7295	33.8554	53.6505	279.441	333.534	146.556	87.4382	74.1244	63.1327	54.7316	47.4132	37.5918	30.3693	26.3022	20.3203	15.0496	14.6059	10.7636	9.29812	12.0026	12.715	14.1891	13.9789	14.6605	15.825
453.699	0	-0.14881	0.73395	2.02819	0.57063	0.98078	1.65033	0.13452	1.19454	0.5226	0.12789	0.23829	1.21934	2.1293	3.09113	8.63643	19.5709	34.0551	61.5918	333.03	314.439	142.488	93.0649	83.4276	64.8212	55.5855	51.3059	43.975	32.6596	26.4028	21.7659	16.3364	15.4734	13.2821	11.0501	14.2285	15.9047	14.4794	14.4417	13.6374	16.9997
454.195	1.50806	0.8912	1.31868	0.72303	0.99676	0.27971	0.96093	1.47703	0	1.30409	0.12765	1.18925	1.32774	1.00676	4.11393	10.8518	19.2802	38.9713	71.216	377.272	297.777	136.871	100.541	85.8089	71.28	64.4743	55.5395	46.34	35.3507	27.8104	23.6473	16.5976	13.6629	14.0025	11.7652	12.5579	14.349	17.5947	14.901	17.2645	17.3113
454.691	0.75251	0	0.87735	1.0102	0.99476	0.69786	0.548	0.80403	0.26443	0.78088	0.25479	1.42423	0.22085	1.67456	4.51623	10.5263	25.1749	43.1763	85.2682	408.935	277.164	138.614	111.349	92.2608	81.8788	70.7201	55.6677	49.5868	39.9469	30.0794	22.8623	22.3762	17.7853	15.1637	14.9704	14.1738	15.5388	17.8729	17.9423	16.7328	16.2501
455.187	0.1503	0.29607	0.43809	1.58533	1.41918	0.69693	-0.27363	-0.66913	-0.26408	0	1.0178	0.82969	1.43358	1.78381	5.1252	13.2414	26.0724	47.0539	101.424	443.586	267.112	146.495	117.072	100.557	85.941	73.8089	62.6622	51.9579	40.4418	33.5219	26.0723	22.6365	16.2814	14.8465	14.9504	14.3038	15.518	16.9095	19.3711	20.3502	19.9865
455.683	-0.60107	0.29601	0.72999	-0.14409	0.56755	0	0.13679	-0.1338	-0.39603	-0.64972	0.1272	0.474	1.21276	1.56049	4.09927	11.8237	28.0132	52.6888	129.273	448.71	251.963	145.989	129.913	116.289	93.6683	83.3409	67.7993	55.2814	45.9154	34.8204	27.8338	22.4864	15.094	15.5854	13.9213	14.8966	16.123	16.2797	19.6896	18.1954	16.5664
456.178	0.15015	-0.73942	0	1.00781	1.27595	-0.69622	0.27335	-0.13369	0	-0.51936	0.50838	0.59203	0.66097	2.11611	5.11996	12.521	30.1893	58.2017	158.728	473.286	249.785	161.394	138.171	121.843	100.261	88.3386	77.2003	60.4915	49.987	39.1414	30.0187	24.9326	19.222	17.3526	14.9351	13.545	16.566	17.5179	20.1576	22.1475	19.4541
456.674	-0.59948	0.14761	0.43683	0	-0.42453	-1.11189	0	0.40032	0.6583	-1.0368	1.01488	0.23637	1.42946	2.00103	5.72376	13.9089	33.0034	59.8003	198.376	456.79	245.483	160.86	151.122	133.252	110.535	97.1106	83.0311	66.0084	51.535	40.5161	30.9914	27.7804	23.1713	16.5803	14.7613	15.7485	16.3837	19.0467	21.2471	20.2919	20.0995
457.17	0.59832	0.44198	0	0.57372	0	0.41615	0.13616	-0.53273	0.1314	0.38805	0.12661	0	1.75593	1.77525	6.42675	15.6926	33.1922	65.5592	246.566	451.539	242.521	177.547	165.501	141.971	115.778	107.366	90.1437	72.2642	55.1188	41.0152	35.3291	28.0153	21.2115	16.8437	17.9418	17.4974	18.6231	20.1005	22.6517	21.4051	21.2506
457.665	0.74632	0.73507	0.72511	0.5725	-0.28188	1.10739	1.22284	1.32902	0.78677	0.64538	0.63173	0.47083	1.97125	4.42874	7.02396	17.4663	39.5111	75.2763	288.281	429.736	246.867	190.837	172.348	151.706	128.318	112.993	96.4975	79.5011	64.1241	48.4226	37.1562	31.5588	21.4607	20.789	19.5051	18.6442	19.7924	23.3233	23.7261	26.1248	23.5808
458.161	-1.34102	-0.14676	-0.86861	-0.42863	0	0.13818	-0.54254	-0.13267	-0.1309	-0.38655	0.25225	0	0.76526	2.32103	7.11332	17.9369	38.2673	80.149	342.391	426.605	241.38	197.442	190.999	166.347	141.447	119.342	105.237	84.5769	68.2253	49.9206	38.9897	32.3668	24.2112	19.7225	18.8898	21.2704	21.1153	21.7305	23.5246	25.5872	23.8783
458.656	-2.38172	-1.90599	-2.74791	-1.99832	-1.82722	-2.20876	-2.43904	-1.06033	-1.30771	-1.0298	-1.00802	-0.11739	0.98295	1.32501	5.68511	17.2187	42.0027	87.1883	397.182	408.19	246.815	219.688	201.702	177.74	153.468	127.984	107.627	85.3839	68.1588	53.0339	40.9941	30.8981	25.5069	19.7032	16.1133	19.0362	19.8893	21.7093	24.7807	23.7598	24.0243
459.151	0	0	0.14436	0	-0.5612	-0.55119	0.81154	-0.7938	0.65267	-0.64246	1.25775	0.11718	1.85331	2.97587	8.71489	21.3844	46.5293	99.5478	442.27	380.604	263.451	235.239	219.988	192.639	165.21	142.089	119.04	96.8975	75.4894	57.2416	49.8028	37.4409	27.3629	22.7498	20.4311	19.2963	21.6581	26.3135	27.4488	29.2779	28.8782
459.646	-0.59214	0.43741	1.86976	1.41948	0.41934	0.13728	0.67377	-0.26362	-0.2601	0.64007	0.62653	0.93392	1.52057	3.0746	9.08628	24.8888	50.6915	116.114	475.858	381.964	269.032	253.407	236.152	207.915	182.909	149.689	129.099	106.645	80.2043	62.0311	46.8609	36.8728	30.0309	25.7358	21.6544	22.0128	25.1738	28.9913	29.8905	30.1466	30.2849
460.141	0.73817	0.72705	1.00407	0.28313	0.2788	1.23222	0.67195	1.31452	0.38909	1.78734	0.62484	1.04782	2.05806	5.2565	11.2768	24.8215	54.6288	135.128	506.534	364.928	282.518	267.985	254.536	222.595	194.943	165.498	138.871	109.381	84.5659	68.4204	52.5218	42.3319	32.5667	28.2912	24.3313	25.4658	26.1518	26.9137	31.5539	29.7401	29.3641
460.636	0	1.89011	0.57369	0.70774	-0.8363	0	0.53749	1.70867	-0.12968	0.76591	0.49981	2.09538	2.05781	3.9419	10.8728	26.9033	61.1071	161.328	539.553	368.782	300.887	288.457	269.108	234.618	200.304	173.121	148.269	121.338	94.3847	77.8188	54.1069	44.8921	31.9813	30.6209	23.7526	26.9261	28.8382	31.5237	33.4526	36.5613	32.8839
461.131	1.62251	1.16223	1.86302	2.12155	1.81057	0.68395	2.14828	1.44466	2.07328	2.29593	1.74797	1.16319	2.48908	5.47057	12.9767	28.8661	64.7975	200.746	541.837	370.44	308.619	310.232	295.26	246.71	217.928	190.805	158.499	127.916	100.23	81.1757	58.2566	51.6922	35.4424	31.9081	30.063	29.8295	33.2947	31.6526	37.07	36.5326	36.8815
461.626	0.14711	0.86938	1.42932	0.70532	0.69454	0.40929	0.66957	0.39296	0.77543	0.38165	1.24527	0.9281	1.72698	5.67444	11.538	30.67	67.7757	237.566	536.875	370.08	329.204	327.413	308.792	266.9	239.172	197.112	169.693	131.472	110.702	81.2464	68.6284	48.4317	36.5082	30.9524	29.8405	28.4385	33.654	35.5539	39.0266	37.2463	38.791
462.121	0.73403	0	-0.28527	0.28154	0.27724	0.54458	-0.26727	0.26143	1.16073	0.38086	1.1184	0.46309	3.23135	5.33592	12.9156	33.8641	73.3395	284.117	534.083	359.106	352.616	359.635	335.607	284.79	246.707	212.248	177.765	143.729	112.479	89.2982	65.4639	50.8819	40.3356	32.918	32.0689	30.9989	33.2866	37.4679	40.522	40.0775	39.8781
462.615	-0.88051	0.28908	-0.99806	-1.12574	-0.27713	-0.68047	-0.66792	-0.26133	0	-1.01523	-0.37266	0.46291	2.5841	5.66047	14.0117	34.8382	77.6096	330.954	526.448	372.942	365.695	374.092	357.926	295.251	261.161	226.443	183.079	154.948	115.649	92.8065	68.8908	55.538	43.3551	34.0652	29.9101	31.7145	36.839	40.0525	40.8219	45.2317	41.5309
463.11	-0.43976	1.44378	-0.42726	-0.14056	0.83047	2.58288	1.33435	1.82726	0.77266	0.25352	0.12408	1.96516	3.6567	6.95892	15.8954	38.6439	84.9529	387.572	502.66	387.6	395.844	398.546	369.711	331.053	280.748	241.713	205.894	165.41	127.82	99.213	73.4108	58.5893	42.4404	37.9366	34.8799	32.6962	37.9848	42.1454	45.0269	46.7946	41.651
463.604	-0.29208	1.00689	-0.14189	-0.42011	-0.27579	-1.08348	0.53175	0.52013	-0.1283	-0.75774	-0.74171	1.03651	2.5716	5.3081	14.1431	40.9554	88.4204	427.444	483.502	395.799	415.207	421.728	394.194	337.534	296.265	248.604	215.256	170.529	134.405	102.651	78.2902	60.3451	47.3161	38.5167	34.038	34.4566	40.3565	43.3578	45.1731	46.1382	42.3259
464.098	0.58215	1.14676	0.70701	0.41866	0.82452	0.53987	1.9872	1.94377	0.63927	1.00683	1.23193	2.06587	3.09663	6.36934	17.3697	40.5205	99.5089	473.106	474.003	402.929	435.346	442.556	416.184	360.363	308.516	263.73	224.491	179.009	145.092	109.042	82.727	65.1952	50.736	41.834	36.3333	38.8103	38.7441	43.6631	48.2998	49.5036	48.631
464.592	1.16162	1.14411	1.55183	1.25308	0	0.40397	0.13217	0.51714	0.51024	1.25564	0.61454	1.03055	4.36789	7.97024	18.716	46.7743	109.665	518.878	460.961	416.328	455.863	468.695	441.176	384.051	332.217	284.536	231.265	190.37	151.511	115.099	85.8092	65.886	52.1919	44.6061	40.3559	39.2966	43.358	46.89	50.6836	51.1476	51.8194
465.087	0.28973	0.85608	0.70373	1.25016	1.23105	0.26869	0.26373	1.28984	1.39989	0.50108	0.85835	1.37086	2.86971	8.59639	19.7592	46.2756	129.725	543.313	451.175	436.901	481.087	490.125	468.086	398.227	337.302	300.237	249.549	199.2	155.915	118.747	92.4239	68.5295	52.3555	45.9331	40.5444	42.508	46.043	49.9497	49.3207	57.7259	53.839
465.581	2.02315	1.708	1.26364	1.66283	1.09161	1.07213	1.31546	1.67272	1.77734	1.49959	1.71253	1.59545	4.45314	7.93232	19.0212	49.7589	155.78	560.499	452.73	455.22	508.441	510.602	488.33	419.232	357.34	307.782	263.227	211.297	165.29	126.83	97.7225	73.6644	54.6475	46.2496	39.0365	46.1293	46.6624	52.6885	57.4267	56.3129	57.4857
466.074	-0.28833	0.42598	0.70034	-2.07356	0.68062	-0.40109	-0.78738	0.51345	0.5066	0.49867	0.85421	1.47794	3.70205	8.44798	20.8437	51.6756	188.615	574.337	437.317	470.158	537.876	543.284	512.806	435.994	371.003	327.967	274.088	220.143	174.23	130.562	98.7598	72.7919	58.4916	48.702	44.1447	41.1596	48.8853	51.5109	55.2762	54.2735	52.2685
466.568	-1.58236	-0.70842	-0.69881	-1.65524	-0.54331	-1.46745	-1.57134	-0.25617	-0.75824	-1.49275	0	-0.11344	1.58314	7.36258	20.7003	52.3372	223.934	575.053	438.916	486.729	547.964	565.83	520.54	464.978	387.765	340.795	283.124	233.048	182.117	138.056	99.25	78.6055	59.4978	45.3279	44.6099	44.0648	51.4	54.0963	59.173	59.8561	58.5311
467.062	0.86116	0.84819	0	-0.13763	0.54209	0.79862	0.7839	0	0.63044	0.99292	0.60745	2.37688	3.68568	8.41061	22.024	57.721	276.699	552.352	437.109	507.974	583.31	591.287	549.911	480.7	418.876	357.253	297.016	241.711	188.645	144.535	110.42	81.4767	63.7452	51.1802	45.489	50.3682	54.1898	56.6655	62.2768	63.829	58.5623
467.556	0.71563	0.98679	1.39058	0.96069	-0.13514	0.53093	0.52114	0.50975	0.12574	0.86638	0.84806	2.37024	4.09542	9.66111	25.4765	58.6186	324.937	543.396	445.22	518.689	605.67	626.346	577.882	506.389	435.186	370.964	323.455	252.764	198.3	147.31	113.899	86.2236	67.0908	56.1269	50.1076	52.7814	57.5154	62.9184	64.5623	64.9111	62.4655
468.049	0.71373	0.28119	0.83214	0.95814	0.94349	1.05904	0.12994	1.90649	1.63024	1.2344	2.4166	1.35083	3.97983	11.3296	26.7718	64.607	384.453	527.166	449.551	549.751	629.472	635.5	598.064	529.036	444.899	387.225	325.783	260.988	204.805	152.983	117.234	89.8536	69.5838	58.093	50.8099	50.6603	53.4616	66.469	65.4643	70.2386	65.7068
468.543	1.14047	0.70205	0.55403	1.50366	0.13461	1.18985	0.51907	0.3808	0	1.60261	0.96537	1.23663	4.81134	9.94003	25.7643	65.0972	429.631	491.661	456.901	572.704	657.177	672.804	627.022	542.6	457.315	405.95	336.377	271.839	211.297	164.206	121.271	91.2492	69.9133	57.4533	51.9942	55.1159	57.4316	65.4904	68.2872	71.2446	69.5089
469.036	0.2847	-0.42062	0.27661	0	0	-0.26402	0.25916	0.38024	0.25011	0.73859	0.36148	2.46965	3.75989	11.1926	28.2508	76.3941	472.056	474.007	468.307	589.277	687.765	692.267	658.529	562.882	486.337	422.106	345.077	285.536	215.143	167.402	125.976	92.9024	71.6335	64.1186	52.057	57.5754	61.238	64.9498	70.3277	72.0806	74.5845
469.529	0.56752	0.69872	0.82709	-0.54419	1.60762	0.52631	0.64576	1.51595	0.49857	1.34961	1.92156	1.90208	5.20488	12.2082	27.9642	91.0277	501.506	447.976	476.556	613.958	703.68	723.244	685.375	585.441	501.839	439.749	364.299	287.502	222.717	171.234	131.263	102.048	76.7071	65.1688	54.2377	59.0737	63.1907	71.9782	74.6677	72.9366	74.5002
470.022	0.14143	-0.1393	0	-0.81369	-0.40063	0.6558	0.25748	0.50371	1.11822	0.85611	0.59858	1.56143	4.77326	11.0153	29.0327	99.3933	531.215	434.395	479.963	629.892	730.435	739.025	691.777	598.858	510.337	441.124	380.728	297.09	236.843	176.698	135.281	102.679	75.2095	64.1233	57.789	58.1847	66.4254	73.0751	78.2276	73.95	73.781
470.515	-0.14134	0.27842	0.27465	0.67765	0.53383	1.04861	0.6433	0.37754	0.3725	0.9778	1.07676	3.00944	3.94064	13.0004	31.3279	126.611	542.105	425.594	489.235	641.38	741.82	766.224	716.015	628.23	538.374	458.254	375.981	308.847	240.691	180.817	139.628	110.256	78.2243	63.5244	58.8553	57.4475	66.2405	73.1763	75.7495	78.4154	74.5377
471.008	0.98876	0.55649	0.27448	1.219	1.20036	1.17894	0.90005	0.88038	0.86863	0.97718	1.19565	2.67338	6.21815	12.9922	31.6935	159.019	540.57	413.828	503.859	665.025	773.637	794.169	738.345	648.069	547.109	472.481	401.08	315.043	247.368	187.931	144.524	108.414	81.9308	68.926	62.6752	64.9729	68.9154	76.0732	81.4667	81.1649	80.5914
471.501	0	0.13904	-0.54862	-0.27072	0.39988	0.13092	0	0	0.74409	0.4883	1.19493	2.78309	5.80011	12.4608	34.6589	195.569	538.097	403.856	519.641	692.484	799.275	804.274	762.073	656.377	566.259	485.706	404.439	323.528	256.618	191.498	143.053	111.21	83.2716	66.9322	59.3335	60.7354	68.3023	78.3801	82.7821	82.5145	85.8374
471.994	1.41082	0.55582	0.54829	0.6764	1.0657	0.65418	1.15581	1.13055	0.6197	0.61	1.67189	3.67146	5.07203	14.7556	35.8888	243.27	523.629	404.576	534.063	713.635	816.185	838.416	794.335	681.385	587.735	495.042	427.137	332.726	265.599	204.868	149.742	113.459	86.2779	68.1461	64.113	65.5938	70.4032	81.4191	85.308	81.6882	86.427
472.487	0.56391	0.55541	0.54788	0.54072	1.19803	1.56887	0.76997	0.87867	0.12385	0.85337	1.43199	3.0017	6.41292	14.0127	34.5162	295.708	494.816	394.406	541.61	719.964	834.523	859.603	804.059	696.676	596.132	514.803	423.674	346.198	270.032	205.533	154.743	115.552	85.5199	68.9311	64.478	65.126	73.4904	80.0371	84.185	87.9903	85.0812
472.979	-0.14087	0.69375	1.36869	0	0	0.78385	0.51293	0.75258	0.74254	1.09638	0.83471	2.88838	5.37459	14.3157	38.1414	343.142	471.44	391.788	553.425	742.631	870.979	875.53	819.389	715.549	607.755	526.798	436.274	340.89	276.898	204.02	149.796	121.995	90.3118	76.5333	63.7432	70.524	74.2914	84.6736	88.5102	91.3365	87.2595
473.472	0.28135	0	-0.13668	1.3489	0.53131	0.26092	0.51221	0.12525	-0.12358	0.2433	0.83353	2.77337	6.60555	14.8173	39.8145	387.312	439.322	389.154	571.791	772.182	868.972	900.053	843.376	730.64	620.844	532.897	456.965	361.063	282.41	217.451	161.303	125.218	91.5699	76.0085	68.8664	72.7953	79.1705	86.3128	93.6734	90.5884	92.7325
473.964	1.26424	0.41506	0.68239	1.88574	2.25482	1.3027	0.63934	0.50029	0.98723	1.57915	2.37808	2.6586	6.49297	17.1925	45.0262	437.295	410.208	389.393	584.661	779.953	896.323	920.485	851.736	748.361	632.092	544.692	458.883	367.257	288.538	218.358	162.035	125.309	96.6946	77.0091	66.8494	72.2727	80.0517	87.0664	90.9737	94.7875	89.8848
474.456	0.42072	-1.65752	-0.81752	-0.53789	-0.26484	-0.91039	-0.63829	-0.12487	0.3696	0.60636	0	2.65421	5.65912	16.4359	50.6904	465.056	379.518	397.531	600.653	786.073	914.561	929.592	876.096	753.972	648.845	557.545	463.156	372.876	298.039	223.414	163.279	128.487	96.8113	76.1894	65.098	71.7364	80.0616	86.1924	92.7817	91.2349	91.4898
474.948	-0.28001	-0.27579	1.22424	0.93974	0.39659	0.25968	1.147	0.49863	0.24599	1.45284	1.77765	2.98101	5.34151	16.4085	67.2199	489.137	352.705	397.266	612.235	810.252	929.229	943.952	883.595	779.493	667.637	570.233	477.339	382.172	297.414	222.095	165.888	125.569	96.5119	80.626	71.6794	75.9193	80.0698	91.0073	91.7247	96.785	91.8145
475.441	0.55973	-0.82694	-0.13595	0.80507	0.13213	0.12977	0.25475	0.49837	1.47516	1.33107	0.82913	2.20699	6.77602	17.7492	81.9763	494.148	341.249	401.357	609.874	822.173	945.309	947.539	894.411	792.295	672.721	584.092	481.771	387.584	307.085	224.409	174.029	130.366	105.969	83.7625	69.0488	75.4629	83.0019	93.1456	94.5316	96.2716	96.3781
475.933	0.5595	0.27554	0.4077	1.6095	0.39622	0.51887	0	0.62272	1.22881	1.81437	2.2496	4.41223	7.59435	17.5347	106.651	496.492	320.946	401.517	622.383	839.83	967.023	977.963	919.406	804.295	679.887	589.128	483.141	392.803	306.58	238.771	175.879	134.096	99.8663	80.5515	72.568	76.9584	83.5354	87.4261	92.9919	103.932	93.3193
476.424	0.69815	0.41258	-0.40699	-0.13389	-0.39553	0.64745	1.14393	0	0.61333	0.36224	1.18192	3.52358	7.06879	18.8503	140.936	480.126	307.329	407.965	634.814	849.708	978.671	981.536	919.881	805.9	698.404	595.651	501.104	401.41	320.051	233.229	177.076	135.748	101.479	84.6857	77.4787	79.5917	80.2793	94.2544	95.2281	99.1387	98.2339
476.916	0.55742	-0.13725	1.08315	0.5345	1.05266	1.16311	-0.12685	0.49632	0.24485	1.20507	1.53347	3.73642	8.17951	19.64	175.537	455.468	295.891	414.854	639.471	848.999	994.304	1012.81	947.257	817.691	700.562	606.937	503.225	400.855	312.937	237.746	181.916	137.767	105.395	83.2796	79.2283	79.1582	85.0578	97.5523	98.3328	104.925	101.841
477.408	-0.4178	0.13717	1.08248	0.66771	0.1315	0.38746	0.88741	-0.37201	0.97878	0.84303	2.00406	2.74566	8.78753	19.1114	227.762	430.647	279.392	413.645	655.473	868.119	996.871	1018.67	968.435	825.432	705.54	611.915	516.457	408.096	321.508	236.658	181.257	138.891	104.507	86.2545	76.3271	75.9338	84.5822	93.8649	102.161	107.467	100.512
477.9	0	1.37123	0.13526	0.80098	0.13146	0.90377	2.5346	1.98336	0.61153	1.20392	2.59261	3.51325	8.68239	20.6539	275.063	399.416	272.946	422.459	664.062	891.816	999.521	1026.23	958.847	839.301	725.173	614.109	516.282	411.403	320.764	246.255	185.152	140.457	105.568	90.4882	74.4004	80.0483	87.6536	100.504	101.677	102.986	104.117
478.391	0.55543	1.09412	1.48402	0	1.31113	1.28773	1.01119	1.23636	1.09788	1.68108	2.23322	3.72308	7.64092	21.7329	331.449	357.938	264.334	426.335	665.053	878.583	1021.91	1032.1	977.235	852.666	721.737	619.912	526.224	415.425	326.638	244.137	181.675	145.855	111.583	84.2168	78.6747	82.5923	89.1114	92.5753	104.842	102.564	99.5838
478.883	0.55365	-0.54531	0.94135	0.79633	0	0.6418	1.13395	1.10916	0.48638	1.19693	1.75742	2.18303	8.22577	24.2301	373.243	327.749	260.136	431.745	670.721	901.162	1027.56	1029.23	974.221	835.868	732.159	626.722	519.683	418.938	327.738	250.037	183.128	138.573	103.728	87.5018	78.1528	78.7603	90.3671	98.1904	107.033	104.978	98.3209
479.374	0.27689	-0.40908	0.53804	-0.13275	-0.13072	0.51356	0.25205	0.24654	1.21624	0.71832	1.17189	2.83861	7.8214	32.3486	421.013	299.057	251.932	430.744	682.886	906.282	1026.07	1047.5	984.578	864.318	730.685	629.802	524.11	423.764	318.85	248.626	187.513	145.556	107.161	86.0182	76.4161	83.308	85.3435	99.6558	100.962	104.393	104.009
479.865	0	-1.22885	0.13469	-1.06342	-0.65448	-0.38568	-0.50476	-1.23432	0	1.07891	0.58672	4.04489	8.34027	41.646	451.539	274.466	250.547	435.258	673.519	907.477	1047.49	1065.19	1000.97	862.019	739.565	629.872	530.99	425.388	334.444	252.568	184.907	145.748	102.661	88.4596	78.6799	82.5933	89.3851	96.6103	106.456	102.242	110.133
480.356	-0.13872	0.81976	0	0.53205	0	0.64321	0.12627	0.61755	1.70607	0.71973	1.40902	4.26625	7.22606	59.782	465.638	250.945	247.816	435.14	687.998	924.154	1051.52	1075.5	996.768	877.777	746.856	647.031	538.958	423.528	333.518	257.282	191.278	145.305	108.464	89.064	78.4595	85.1212	93.514	97.5388	106.374	105.972	103.109
480.847	-0.97138	-1.50346	0.40447	-0.53225	0.39309	-1.15822	-0.63159	0	-0.24382	0.36	0	3.61127	8.24693	85.847	466.572	221.737	243.533	445.416	685.184	906.471	1055.67	1071.64	1006.95	882.995	734.043	640.744	541.264	429.255	339.72	252.289	192.303	147.101	110.692	88.8236	82.4136	83.6402	89.8973	99.455	107.905	107.692	103.305
481.338	-1.24838	-0.13662	-0.67383	0.66503	0	-0.25727	0.75758	-0.12351	-1.0967	0.95959	1.29154	3.60972	9.66817	118.426	460.033	206.996	243.428	444.987	701.485	926.613	1075.97	1083	997.178	876.511	746.378	644.277	546.671	436.293	336.917	252.448	194.259	149.181	109.005	89.1965	77.7791	84.5668	92.1052	100.857	106.667	107.035	103.419
481.829	-2.35618	-0.54604	-0.40398	-0.5316	-0.26174	-0.3856	0.25233	0	-0.24352	1.31839	1.40783	3.38825	8.23684	159.044	439.723	190.24	248.309	446.764	696.892	928.67	1061.87	1082.03	1007.1	890.456	748.203	652.463	548.115	426.127	346.637	255.325	193.969	143.844	111.511	92.5482	82.8534	81.0647	94.4169	103.52	106.731	107.103	104.282
482.32	1.52507	2.32142	0.67351	1.72825	1.70183	1.0286	2.65028	1.3579	2.19236	1.19892	2.6992	4.48267	12.3083	207.841	415.09	181.816	250.808	451.089	699.483	942.55	1074.21	1090.58	1005.58	892.736	768.013	655.934	543.537	433.481	343.586	269.328	189.547	149.913	116.326	93.1255	84.2318	84.5265	91.2192	103.987	110.488	107.9	111.879
482.81	1.3877	0.27336	0.5393	0.13306	0.13103	0.77215	0.50528	1.4827	0.12191	0.72001	2.23181	4.81506	10.8942	265.777	374.679	167.05	256.508	452.606	698.98	932.61	1077.97	1100.77	1027.26	893.884	776.968	660.125	553.546	437.667	341.115	248.807	198.424	152.327	112.059	95.5408	80.1136	84.4661	91.443	103.503	107.309	108.457	107.249
483.301	0.2777	1.36758	0	0.13314	0.65553	0.7726	0.63196	0.74178	0.12198	0.8405	2.35064	4.59887	12.3267	310.735	333.421	154.074	254.859	453.186	712.044	939.424	1091.39	1100.76	1030.4	894.627	763.655	655.39	562.723	443.255	346.506	258.872	198.948	145.043	114.175	93.5391	82.5975	86.7176	97.5397	103.274	108.863	105.768	107.469
483.792	0.55561	1.5049	-0.13495	1.33191	0.52462	0.25763	1.2644	0.61838	1.22026	1.44139	2.82182	5.47689	15.4906	358.658	300.011	145.725	253.859	456.518	709.496	943.058	1077.95	1093.06	1031.13	902.187	765.814	660.212	552.968	439.983	349.549	260.444	198.069	149.389	111.482	89.4579	87.2339	84.2715	96.8732	102.589	115.02	118.499	108.772
484.282	0.97229	0.41042	0.67475	0.26637	0.2623	0.90168	1.01149	1.48407	1.58629	2.28214	2.5866	6.0244	20.5856	405.629	265.237	146.655	256.198	456.821	713.872	955.867	1083.01	1108.7	1035.6	908.052	763.918	659.974	550.737	436.532	341.051	256.011	188.534	149.116	118.865	93.7085	82.626	85.9213	92.6525	105.48	114.868	108.404	106.243
484.772	0.41656	-0.41028	0	-0.39943	-0.13111	-0.77261	0.25279	-0.12363	0.97586	0	2.35068	4.92744	29.9514	431.245	229.828	136.988	256.74	458.173	714.78	955.554	1087.56	1096.06	1039.07	901.42	767.853	644.182	544.358	440.892	349.551	258.742	202.625	145.716	113.357	90.2489	81.2448	84.2413	90.2328	101.106	107.225	111.273	109.68
485.262	1.24929	0.82031	0.80919	0	0.39321	-0.25746	0.50543	1.23595	0.12195	0.96029	2.23246	5.36379	46.441	450.883	204.482	134.239	258.381	463.247	711.398	956.226	1089.35	1111.39	1030.21	903.811	756.059	653.349	549.282	437.914	340.328	263.488	195.081	150.094	110.588	92.278	82.9797	83.1147	95.5444	102.521	110.77	107.724	104.598
485.752	-0.13877	0	0	0.26613	0.26206	0.25738	0.25264	0.37068	0	0.84001	1.99689	4.04905	65.0599	452.092	176.978	138.96	255.572	460.508	719.452	941.101	1093.17	1117.97	1040.3	906.106	769.599	662.197	553.55	441.105	341.117	255.105	195.841	149.783	110.966	89.51	80.3847	83.7788	93.691	106.829	110.142	112.734	107.25
486.242	0.13869	0.1366	0.2695	0.79793	0.13096	-0.6431	0.88374	0.86442	1.46208	1.91894	2.34795	6.01543	94.0236	448.542	152.19	133.285	258.629	455.272	719.568	946.54	1076.5	1105.41	1027.83	896.488	773.78	663.234	549.585	436.71	341.555	263.262	192.331	145.546	115.956	93.2949	82.5029	83.181	90.4087	101.278	110.377	109.922	111.917
486.732	0.69286	0.68242	2.01951	1.32874	1.70096	0.77105	1.89209	1.11044	1.7043	1.07847	2.81511	6.44736	131.662	424.823	136.182	131.679	257.392	461.664	715.441	940.719	1071.64	1097.02	1040.2	895.938	758.937	663.207	550.77	441.894	346.19	260.627	195.289	145.689	115.038	91.0246	79.7292	87.9175	94.5389	104.799	111.622	108.912	109.301
487.222	0.69244	0.682	1.34551	0.39838	0.39229	-0.38529	-0.25212	0.12331	0.36498	1.31733	1.75837	6.66184	173.444	392.102	121.365	133.275	252.554	459.726	708.078	940.913	1072.62	1103.67	1016.08	902.816	771.763	664.323	541.601	430.512	346.484	258.997	190.827	149.076	110.194	89.8746	78.0599	86.079	97.4248	95.5024	107.24	112.962	107.346
487.712	0.27689	0.68179	0.94157	0	0.78434	0	0.63011	0	0.48649	1.31692	2.46095	5.89553	222.451	359.94	105.937	134.165	258.09	459.031	713.554	933.886	1078.8	1096.12	1031.64	898.657	754.504	658.143	546.399	441.841	338.673	257.179	191.989	152.371	113.705	91.4876	83.1659	87.1501	94.1714	104.414	113.898	110.641	104.637
488.201	0.69203	0.27264	0.53789	0.53086	0.65343	0.38506	1.13389	0.98587	0.97271	1.79529	2.81173	8.40423	278.443	320.621	95.9961	134.034	255.679	457.642	713.616	947.281	1076.68	1096.14	1028.59	894.75	756.707	656.872	544.811	435.81	342.618	252.563	192.884	146.716	112.446	90.6417	83.2776	84.2443	90.7826	100.492	105.393	110	109.327
488.691	-0.55349	0.13629	0.80664	0.66341	0.39197	0.38497	0.37787	0.49282	1.8234	1.91453	2.34255	10.3664	334.621	285.75	87.1026	133.909	261.775	453.201	709.856	928.787	1072.69	1088.23	1020.06	875.823	750.383	643.691	542.035	442.439	343.925	255.977	193.652	149.086	113.918	91.0302	83.6627	84.9103	96.6438	103.928	111.312	114.848	104.583
489.18	0.96885	0.40896	0.40342	0	1.30687	0.38507	0.88192	0.36971	1.33749	1.55594	3.04607	15.0623	382.939	247.937	78.3457	131.243	260.592	456.386	701.971	932.768	1063.75	1083.8	1015.6	884.015	756.496	644.393	539.521	434.515	340.223	253.902	192.344	149.657	112.038	88.4552	80.0391	82.3244	93.1653	103.954	108.813	110.001	107.913
489.67	0.69278	2.31996	1.88465	1.86002	1.17745	1.54192	1.38737	1.85052	2.06926	2.39633	3.98762	22.3993	418.017	209.561	76.4458	130.919	263.761	458.534	707.289	926.648	1058.95	1072.62	1012.43	882.196	752.696	644.761	546.84	436.402	334.27	262.069	199.205	143.799	109.84	89.098	79.9902	87.2205	91.3022	109.983	107.74	109.662	111.966
490.159	0.41591	0.68273	-0.40409	-0.26587	0.78542	0.25713	1.26197	0.37032	0.60896	2.15793	2.69905	37.1712	449.381	180.167	72.613	129.781	257.899	455.955	706.201	921.975	1059.26	1072.35	1012.78	880.925	751.587	647.196	537.317	434.64	336.105	257.132	190.351	144.149	107.172	88.738	84.903	81.3607	91.214	104.847	108.397	110.03	105.097
490.648	0.13857	1.63777	1.48094	0.9301	1.3084	0.25701	0.12614	0.74028	0.3652	1.19828	3.51881	60.429	470.211	154.384	69.0816	136.056	257.23	450.611	705.074	924.038	1056.16	1075.12	1012.87	885.272	744.744	645.147	531.868	424.142	342.264	253.798	193.112	153.846	109.304	87.3269	81.0787	83.2449	93.5549	100.611	103.434	109.978	105.519
491.137	0.27706	-1.09156	0.40378	-0.39851	1.17725	0.64236	1.63934	0.61673	-0.2434	1.67714	2.69704	89.7999	455.551	132.044	65.3786	133.877	263.091	461.214	704.535	926.102	1044.08	1066.74	996.48	872.176	740.7	644.867	532.168	430.887	330.674	256.138	188.58	143.507	114.868	91.2719	78.6254	85.008	93.8104	96.6876	109.06	104.458	103.601
491.626	-0.69285	1.63779	0.67316	-0.39862	-0.65421	0.89955	1.26138	1.23381	1.58254	2.63623	3.28426	128.29	449.272	113.477	65.6802	130.652	252.784	453.533	692.274	907.581	1050.8	1067.15	1006.55	864.321	742.004	632.653	529.001	415.63	331.524	245.104	186.731	142.744	109.578	89.3809	80.1336	78.8499	92.8545	101.478	106.262	104.792	102.843
492.115	0.69262	-0.54575	-0.67293	0	0.65399	0.25693	1.26095	0.6167	1.46032	2.03641	3.1659	175.547	417.208	93.299	67.3586	129.118	254.337	453.223	693.006	917.095	1045.55	1059.47	992.966	860.595	745.71	633.853	527.388	418.92	328.886	249.168	181.645	142.161	109.541	89.6245	79.1611	80.4713	88.4766	99.2793	103.846	110.552	100.761
492.604	0.96741	0.6806	0.93992	0.92763	0.26099	0.51266	0.37741	0.49221	0.97128	1.67314	4.56233	232.465	377.605	84.4709	63.5262	135.045	256.081	454.687	696.643	906.607	1042.36	1055.26	989.623	853.616	735.317	628.151	534.204	419.715	324.844	242.451	188.266	147.434	107.925	88.324	79.3813	81.1062	86.5922	97.033	107.464	108.621	99.4276
493.092	0.82773	0.54351	0.53614	1.32283	0.78157	0.25587	1.25578	0.24567	1.45433	0.71578	5.48841	290.581	336.446	68.7663	61.2491	133.506	259.665	449.951	687.457	895.982	1035.63	1043.04	991.073	846.246	725.912	624.111	526.765	417.908	326.027	245.349	185.768	141.445	108.005	84.7601	76.6839	80.5516	85.4605	97.1477	103.272	105.846	105.052
493.581	2.34662	1.63148	1.60936	1.58833	1.82473	1.66415	1.75913	2.08939	2.18277	2.38735	7.5948	341.26	299.07	59.5914	67.0276	134.327	257.485	443.065	679.384	897.083	1022.47	1034.82	969.507	855.358	722.944	618.305	516.951	416.739	323.322	245.226	177.76	141.794	107.253	87.5367	78.3442	81.9672	89.8421	103.532	102.888	104.389	106.996
494.069	1.65734	1.08824	0.40256	0.52973	1.17367	1.92122	1.50864	1.59864	1.45597	2.26921	10.2878	389.912	255.153	53.2721	63.9556	132.728	251.169	446.922	676.692	892.003	1023.98	1023.39	973.592	842.669	716.874	632.4	522.185	414.725	322.364	242.292	184.624	145.071	104.999	87.8571	80.0029	77.9043	89.751	104.595	102.795	103.077	106.74
494.558	0.69075	1.36068	0.93956	1.98704	0.39133	2.30611	0.75453	1.8451	2.18456	2.62824	16.3715	436.323	217.012	47.241	66.4232	132.95	254.118	440.598	673.121	880.54	1019.2	1025.64	964.218	852.524	706.995	615.345	512.64	408.827	318.296	237.025	190.904	136.442	109.11	87.0629	83.6628	82.1716	92.433	95.7015	107.127	106.147	101.275
495.046	0	1.3609	1.07396	1.58989	1.69605	1.40951	1.63508	1.47632	2.06353	3.22608	29.4734	448.923	182.477	42.7389	62.4761	130.835	251.123	440.826	674.628	890.283	1003.57	1037.37	956.907	828.997	706.779	616.528	513.383	406.416	317.969	239.064	187.955	139.666	106.542	86.1214	76.939	83.2805	89.5108	98.8834	105.66	109.206	99.8775
495.534	0.96625	-0.40787	-0.13411	0.92652	-0.52135	0	0.75391	1.84357	1.09138	1.67113	45.8021	462.847	148.876	39.5225	64.5794	129.962	246.055	439.133	669.417	872.999	1003.72	1016.08	957.107	829.17	703.453	597.726	507.153	410.02	319.417	239.094	180.058	135.396	102.63	84.4	78.0743	78.5456	87.8852	92.6025	103.332	101.349	100.72
496.022	1.79267	0.81492	0.80387	1.4545	1.30207	0.63942	0.75315	0.12278	1.81715	3.21968	71.3194	473.043	125.558	37.3351	63.9508	126.216	248.528	437.282	664.036	870.595	1006.16	1007.34	955.465	824.481	696.736	606.433	508.736	401.96	321.111	230.467	177.04	138.59	104.972	86.4953	78.8034	79.971	88.2163	93.372	103.673	103.221	94.8206
496.51	1.23967	0.81399	1.20444	1.45285	1.56071	1.53286	1.25383	1.717	2.29911	3.09691	107.849	451.216	102.98	37.3949	64.5357	126.443	245.608	428.867	661.538	856.206	987.847	1003.8	941.899	819.797	693.651	596.128	500.033	399.388	319.616	238.85	176.3	142.422	105.396	81.7711	78.1766	77.4224	91.6018	97.1402	102.076	100.981	98.1571
496.998	-0.55034	-0.27102	-0.26735	-1.31928	-0.51964	-0.12759	0	0.73502	0	2.37953	151.515	421.626	82.2703	34.4948	61.4598	128.613	243.314	427.127	643.106	864.316	972.241	995.712	922.415	813.471	692.1	596.638	496.065	396.115	309.088	232.335	182.841	134.954	105.005	78.1447	73.2576	78.4255	87.0412	91.8702	99.4481	95.5658	97.1073
497.486	0.68831	1.35587	-0.535	-0.396	1.03987	1.65963	1.00248	1.59343	1.45122	3.69033	201.589	390.487	69.9939	34.514	63.6533	127.481	249.807	420.077	651.22	856.665	976.023	979.209	923.157	797.728	683.642	584.335	499.085	399.626	309.511	232.199	174.308	142.339	102.759	82.9474	72.7614	79.288	84.3028	92.4949	100.834	100.317	102.637
497.974	0.41322	0.94964	0.66912	-0.66038	0	1.53283	1.62995	1.71697	2.05706	3.57329	261.164	342.153	58.8159	34.2269	59.1802	126.348	242.035	423.998	645.047	847.576	966.079	977.259	911.998	800.823	680.421	584.447	492.777	391.386	311.318	232.462	176.161	134.839	96.9839	83.2662	75.0858	77.0113	87.5569	95.847	99.1156	101.586	96.9029
498.461	0.68802	1.89743	0.80216	1.18752	0.77958	1.91417	2.1294	1.83781	2.41771	5.5927	318.682	300.15	46.3405	34.7039	61.9378	127.798	243.659	420.687	641.108	839.1	962.66	963.71	912.71	788.149	667.754	582.583	492.955	391.827	304.865	227.984	178.957	134.442	107.053	82.3695	77.8306	81.7107	84.9644	92.3134	98.5756	98.0031	97.5904
498.949	0.13746	0.13539	-0.53421	1.44987	0.90854	0.5099	0.12512	0.85673	1.44908	8.20183	375.473	254.737	38.3239	31.6082	60.5595	123.78	243.245	418.362	632.073	837.157	954.496	957.044	895.856	784.561	676.092	568.268	490.788	386.013	304.29	225.884	173.782	129.522	98.9522	84.1828	76.6755	79.5798	84.8741	90.4969	95.961	98.2015	99.0489
499.436	0.27477	0.54126	0	0.26347	1.1675	1.14667	1.75082	0.61163	1.44831	13.6625	421.906	225.566	33.9692	33.0181	61.7454	123.622	240.485	420.251	626.953	830.602	953.227	953.824	897.322	769.631	666.69	571.954	474.647	386.863	302.248	227.09	171.939	127.331	100.117	77.8956	71.2756	79.5375	83.2993	89.8764	98.7136	100.115	95.7172
499.923	-0.82392	0.67626	0.66709	-0.26335	0	0.50939	0.125	1.22268	1.56827	22.6809	458.904	187.667	28.0089	34.2249	60.8736	122.825	234.727	413.957	619.358	817.425	933.949	952.944	891.079	776.853	663.546	569.855	475.409	378.36	294.967	227.382	165.937	132.044	95.8781	75.1462	72.9831	76.3692	81.0362	91.4077	95.7176	93.5684	91.7705
500.411	0.1375	-0.27086	0.66797	0.13185	0	0.38255	0.751	-0.24486	2.17434	39.0012	478.136	150.507	24.2125	30.5985	60.8607	127.242	234.496	401.828	627.579	815.549	925.476	940.645	887.119	762.369	641.309	560.364	468.039	381.444	290.844	217.594	166.831	130.493	98.0367	79.864	74.421	77.4248	80.8655	90.0968	95.6971	93.2387	93.6115
500.898	1.10185	0.67828	1.87344	1.71689	1.3005	1.27729	2.25674	1.59424	2.78293	66.4598	486.043	128.491	23.5453	32.5905	61.4315	123.656	238.609	409.316	613.364	809.534	926.728	937.099	886.647	754.377	647.071	554.597	463.876	378.551	298.488	222.477	171.428	128.982	102.947	78.2281	72.6642	74.14	77.9328	91.1074	94.8206	90.0581	93.1409
501.385	0.82507	0.67719	1.20242	0.52743	1.16857	0.89267	2.12795	1.83656	2.53687	98.5787	476.534	101.934	21.5907	33.1503	61.9895	121.516	232.419	404.355	616.386	799.064	908.291	927.567	872.081	761.202	648.216	552.414	455.679	362.569	294.122	219.996	168.458	129.306	101.157	80.4119	72.6819	75.9297	82.4012	88.8127	89.6473	92.4871	85.9587
501.872	0.68585	0.67552	0.39982	0.39459	0	-0.12721	0.99891	0.61067	0.96404	141.275	449.464	82.7519	20.9335	29.4054	60.3395	123.06	233.312	399.061	603.14	790.321	898.255	906.545	861.487	751.746	639.76	554.061	462.426	365.653	284.136	217.068	161.185	125.676	94.2877	78.0452	68.7568	69.8948	78.8652	85.7353	93.2561	91.8055	91.3587
502.358	0.27432	-0.27019	-0.13326	0.52608	0.90657	1.01759	1.24854	0.85488	2.6509	192.503	417.269	65.3311	21.3344	31.4379	60.2413	125.264	232.908	392.16	605.35	793.5	893.436	904.635	846.826	739.613	635.468	544.227	461.078	364.688	288.368	214.138	165.878	125.401	93.0648	76.5488	70.2228	70.9772	77.0542	85.5858	91.6284	91.3455	87.7662
502.845	0.68634	1.08159	-0.13337	0.52649	0.38883	1.52759	0.62476	0	2.17061	256.041	373.791	53.0418	19.8404	31.768	61.599	120.008	231.853	393.639	604.347	775.996	887.86	882.592	837.789	727.009	620.943	541.099	448.855	367.083	280.079	211.655	160.492	123.114	95.5708	81.2188	71.3486	70.4884	82.3944	88.2266	89.0464	91.1147	90.331
503.332	1.23609	1.35274	-0.13344	1.71205	1.16715	1.52843	1.25021	1.58975	4.70559	310.459	332.958	42.5652	19.0452	30.9705	58.3546	122.845	233.605	387.914	591.899	766.403	878.362	889.583	830.829	730.927	623.463	537.411	451.292	359.079	277.227	210.048	157.215	127.027	94.5415	74.4803	70.5843	72.4334	79.5204	86.9876	90.2755	89.1995	92.5662
503.818	1.09923	1.08267	0.801	0.92228	1.42715	1.27426	2.1263	2.44685	6.88045	377.374	286.932	33.5905	17.8439	32.3092	60.5358	123.639	226.357	391.059	590.249	761.682	876.943	876.856	834.054	719.926	604.017	522.02	439.553	354.782	277.977	209.743	164.422	122.175	98.5075	80.4853	69.2757	72.6017	75.105	84.5929	93.2671	91.5079	89.7963
504.305	1.78529	1.35261	1.4677	1.5802	1.42637	1.91035	1.5001	1.83415	11.7025	422.297	245.044	27.291	18.338	33.1067	59.7538	123.387	227.549	389.518	577.411	744.569	866.672	875.189	818.19	714.15	612.947	521.63	437.564	344.391	270.937	205.784	161.776	118.662	92.3684	73.3878	66.2919	71.6094	76.7324	80.3984	91.0042	92.5165	86.0016
504.791	-0.27435	0.81065	0.79966	0.92074	0.77714	0.63606	0.74921	1.34352	19.0403	467.371	199.948	21.3106	18.4179	30.1185	60.1541	117.344	222.889	382.363	572.851	741.25	857.428	863.916	802.899	698.853	595.937	512.54	433.352	343.3	273.008	206.347	150.838	117.468	90.1027	74.6599	66.217	68.6729	73.7299	84.5946	83.977	90.6001	83.0982
505.277	0.13701	-0.67474	0.13312	-0.26276	0.77622	0.25412	0.12472	0.73196	32.7394	494.78	171.065	17.8278	18.3961	29.9812	58.1206	117.021	218.458	374.112	566.015	742.182	843.318	854.784	799.899	691.447	591.32	509.461	431.965	341.14	258.439	200.414	153.077	121.298	92.1549	74.8423	67.8756	69.9499	75.3069	81.6399	85.3492	85.9682	85.18
505.764	0.13684	1.61739	0.53182	0.26244	0.64606	1.26907	1.24567	1.34029	55.3003	496.423	138.075	16.7269	18.474	29.437	57.3962	118.258	218.036	371.706	563.157	731.764	832.808	843.694	796.417	675.378	594.612	501.752	421.291	335.349	262.741	197.791	155.84	118.903	88.8078	75.832	66.9918	70.1356	73.2755	82.5378	90.3888	87.2187	81.4985
506.25	0.82102	0.40433	-0.39884	-0.39363	0.1292	1.0152	1.2456	1.34022	82.9459	494.147	105.751	14.3519	16.2643	30.0444	57.113	117.423	214.71	371.219	554.983	725.637	826.886	837.599	779.31	679.174	581.122	505.267	422.468	330.892	260.854	195.269	149.26	115.198	91.6327	73.3948	63.6521	65.7908	73.687	81.9631	86.4157	87.5151	83.5158
506.736	0.13698	-0.26983	0	1.31349	1.03473	1.27033	0.74815	1.82949	127.317	475.714	88.1218	14.6911	17.0854	30.8888	58.481	117.547	220.26	362.486	545.248	718.69	807.643	824.318	776.713	670.899	570.436	492.474	407.843	327.265	258.505	197.591	150.223	116.244	86.0635	72.3896	65.1884	65.0453	74.7351	82.0493	81.0632	87.4564	86.5617
507.221	0.6852	0.80985	0.79887	1.31405	0.64698	1.65214	2.4949	3.78257	172.639	439.537	71.6878	14.9136	18.3999	32.3252	56.0762	115.478	215.569	368.493	550.254	712.429	808.655	813.858	772.833	673.381	559.052	493.976	411.842	332.552	261.741	194.236	146.527	113.252	86.5054	71.0671	64.6819	68.062	74.6285	80.6571	84.7776	84.6279	80.6803
507.707	0.68499	-0.67467	0	-0.13137	1.16421	1.01639	1.62118	2.80555	232.4	404.453	57.1701	13.6125	16.4844	29.4699	56.0588	115.442	213.265	362.062	534.3	700.212	798.821	808.74	761.888	655.959	559.313	479.422	398.719	326.135	250.288	191.927	148.764	112.82	83.6454	69.0152	63.9939	63.5592	70.4452	74.9236	82.3971	83.6968	82.368
508.193	0.13691	-0.26969	0.13302	0.6564	-0.51709	0.63484	0.37388	2.43805	291.547	352.101	43.4586	11.4445	15.9716	29.7557	56.3031	112.422	207.422	355.284	529.018	690.06	788.543	790.394	748.767	647.979	553.635	474.819	389.405	322.537	245.883	186.913	144.106	107.46	84.8053	68.1596	63.5524	65.5544	68.7371	80.4378	83.2267	82.2869	79.0476
508.678	-0.41026	0	-0.26573	1.04905	1.67864	0.88776	1.61829	5.11406	352.725	296.591	33.9169	12.9412	18.2611	30.1275	56.6119	114.041	205.337	354.568	520.71	689.177	766.996	793.917	739.842	648.116	545.304	470.201	393.867	311.663	243.482	182.211	143.54	110.902	83.0925	70.9186	62.6797	62.6326	67.8282	75.9299	78.5786	82.9457	78.9574
509.164	0.13661	0.80728	0.66361	1.17889	1.8058	1.01347	1.86523	9.60882	406.584	265.082	27.6358	12.8194	16.9382	31.0066	56.6433	110.701	204.267	350.293	519.364	682.066	773.255	777.419	728.474	637.242	535.5	463.58	390.388	311.907	242.344	183.463	140.572	112.76	81.3876	67.198	65.1425	67.5749	72.0407	78.4085	76.879	79.547	80.7345
509.649	1.63763	0.94089	0.92814	0.91601	0.902	0.63279	0.86958	17.619	453.777	207.229	22.6412	13.56	17.322	27.8378	57.3318	109.215	204.065	345.674	518.417	665.932	757.272	773.31	721.74	619.464	535.944	467.296	381.951	301.813	241.482	182.622	139.764	108.3	82.3822	71.5799	65.8765	63.0435	67.2727	72.7866	77.8289	81.5714	74.7605
510.135	1.09107	1.34329	1.8551	1.96164	1.41655	1.13831	3.72442	32.3014	482.607	179.62	18.2401	11.9382	15.61	28.7308	54.7844	110.063	200.787	344.137	505.142	665.798	753.679	764.644	717.432	619.294	525.657	449.777	385.299	301.623	234.488	179.874	139.676	109.286	80.5844	69.5142	62.2441	64.0855	70.8198	72.8829	81.0025	76.5659	77.5037
510.62	0.68213	2.41868	1.45804	1.96226	1.417	1.26519	2.98048	51.9902	504.932	144.638	16.2828	13.0179	16.9162	29.9543	57.0348	107.713	200.082	337.801	500.034	661.174	744.659	744.43	702.009	611.738	521.929	443.071	377.374	307.192	241.78	175.979	134.105	101.286	83.9687	68.1886	62.2638	60.1838	68.3565	75.8905	78.0977	80.0442	74.8923
511.105	0	0.40325	0.66297	0.39259	1.15976	1.64531	2.1119	77.4044	507.743	113.767	14.44	11.7309	18.2237	26.1177	55.379	107.291	195.001	331.469	500.464	639.114	719.677	738.869	700.888	606.924	526.22	443.972	368.691	298.561	229.041	177.094	131.075	107.645	81.1752	66.4595	57.494	61.9632	63.2687	74.9214	75.9259	76.6164	72.9016
511.59	0	0.40343	0.53061	0.52368	0.12892	0.12662	1.98853	116.097	489.733	86.3072	13.6373	10.7669	15.9276	28.661	53.634	105.501	192.549	330.525	484.434	635.218	728.596	731.217	683.942	592.765	498.622	435.383	363.41	291.116	226.775	175.457	127.251	102.947	78.7904	64.8701	58.0516	60.366	63.9873	71.1139	74.9325	70.7884	72.0023
512.075	0.13657	-0.40355	-0.66346	-0.65479	0	0.37997	1.86481	165.38	461.683	70.8615	10.7513	10.5547	16.3332	29.6826	54.1157	106.727	194.683	324.327	487.258	628.858	713.962	720.872	677.447	583.433	502.561	431.227	364.498	282.11	222.109	171.817	131.572	101.131	78.0069	63.1357	56.7371	60.5194	64.2829	67.7206	72.7546	74.7183	69.5401
512.56	1.09209	0	0	-0.52359	0.64449	1.26597	1.86395	214.896	416.26	52.8857	11.093	11.8417	17.3273	27.6438	54.9288	104.199	190.365	322.158	474.851	614.72	701.911	712.138	667.945	576.174	496.16	421.391	355.952	288.739	219.641	175.825	128.168	97.9219	77.7023	63.9158	56.9773	61.9803	62.7334	71.6713	71.9882	72.5803	67.3362
513.044	0.68222	1.34389	-0.13257	0	1.54602	1.01229	4.34712	273.957	373.146	45.6626	10.9721	11.6208	15.4168	28.7438	56.0189	106.81	190.119	320.76	472.461	613.854	698.264	699.948	650.948	570.326	482.502	418.726	349.471	281.262	219.659	164.937	128.373	98.138	77.2616	64.6935	59.0787	60.4624	65.1891	65.2405	71.6602	74.9483	70.25
513.529	0.68172	0.53716	0.79482	0.65369	0.25748	1.51731	4.46801	327.898	328.073	34.31	10.964	11.1821	18.7066	29.2282	56.4423	104.897	189.057	311.132	463.136	606.104	680.75	705.241	647.066	558.556	479.767	415.207	343.452	274.536	219.746	165.473	121.196	98.9868	75.4589	63.1642	59.035	55.2815	63.3467	66.0444	71.1679	71.2908	68.3385
514.013	1.08997	1.34193	0.66187	1.82902	1.67241	2.27433	10.2938	404.938	281.636	29.2191	9.68752	12.6783	14.8945	28.1965	53.7071	105.005	184.394	313.545	456.075	601.597	676.203	679.895	632.104	555.865	473.371	410.313	338.209	278.875	219.96	161.934	122.044	95.4956	75.9414	62.4459	58.594	58.2132	60.543	69.2613	75.0677	71.8394	69.3733
514.498	1.36251	0.67099	1.45617	1.30649	0.64326	1.26356	16.8676	446.442	238.914	22.033	10.0339	11.7117	17.3942	30.3199	52.8727	94.4709	182.175	304.017	457.127	584.291	668.678	669.381	622.612	549.233	467.877	399.318	338.873	263.533	215.246	168.254	127.122	96.1568	74.0656	62.1789	53.6798	56.8645	62.7518	68.9799	73.7533	73.4918	68.1369
514.982	1.90758	0.93942	0.92668	0.91457	1.41522	1.51633	26.9147	485.402	193.915	17.792	9.22687	11.4972	16.9949	29.4114	52.5958	101.438	180.109	301.003	448.949	575.696	655.962	670.911	632.036	541.511	458.06	400.402	335.844	262.728	210.158	162.998	122.987	96.8179	72.4581	61.5082	58.4653	58.2173	62.2023	63.1628	72.5852	67.6449	61.4803
515.466	0	0.9391	0.52935	0.78365	1.54334	0.7579	43.5199	508.399	157.352	15.1945	10.2614	10.7414	17.5887	29.8054	55.2717	97.6478	178.283	300.512	444.138	571.238	654.227	655.738	606.794	536.964	459.847	382.954	331.385	269.381	210.086	158.734	119.34	91.2616	67.7384	61.7561	52.4678	55.3617	61.3537	65.4114	68.3178	67.0218	65.3294
515.95	-0.13616	0.80465	0.13229	0.65281	1.41423	1.64153	70.7719	513.551	124.999	13.4229	8.75937	10.308	15.2847	28.8857	50.9803	99.6273	178.372	297.614	440.014	563.369	629.096	639.491	600.804	532.195	449.856	382.817	328.118	259.29	202.186	154.207	121.299	92.149	73.2117	58.6406	55.9013	54.127	60.5048	67.09	71.0718	68.9463	62.8299
516.435	1.49639	1.33986	1.98254	1.95663	1.79828	2.39697	105.008	505.814	99.6691	11.5284	10.3635	11.2641	16.3686	29.7675	52.5108	101.366	179.665	293.78	438.406	550.281	632.195	650.394	598.898	524.741	452.897	382.68	322.396	250.228	202.746	154.854	122.122	91.9335	71.6711	59.2588	53.4623	53.673	57.9709	64.6196	67.062	68.2843	63.2363
516.918	1.90264	0.26771	0.79224	1.17283	0.89826	2.14256	148.946	463.452	78.6783	9.87185	7.59243	11.4674	15.9538	25.9077	52.4595	92.2186	175.05	287.072	421.718	556.637	625.647	639.461	589.274	515.744	442.646	375.696	318.181	251.607	196.722	151.422	117.474	89.4818	71.0657	57.3215	54.3378	57.9317	59.0147	61.8665	65.9747	69.8631	62.5566
517.402	0.67956	1.4725	1.45254	0.52129	1.28331	2.01666	205.989	438.069	63.1616	7.87448	9.20354	11.1466	16.952	26.4134	49.0333	98.2571	173.836	284.228	417.443	541.278	617.592	626.094	581.742	502.399	436.962	370.176	303.25	248.375	197.354	146.97	115.084	88.5691	70.4011	57.5937	55.269	52.1418	60.6693	61.8705	66.4169	64.332	62.0972
517.886	0.5438	2.27631	1.18877	0.6518	1.28366	2.52152	263.591	403.086	49.5639	10.1103	8.74577	12.4362	16.0589	29.7485	49.7886	97.9184	171.281	283.145	414.288	534.625	601.379	614.465	582.468	502.211	425.223	362.279	308.536	242.99	195.424	150.161	114.449	89.906	68.9478	58.4153	54.8865	54.5821	55.7321	58.9136	67.1652	63.9008	60.1057
518.37	0.4076	-0.6691	-0.39602	0.78169	0.38487	2.26801	318.593	347.196	36.0466	8.22442	9.7756	8.35727	16.9465	28.9244	52.8166	96.0324	171.255	279.805	407.074	527.129	587.657	602.088	558.288	489.08	412.254	356.094	299.686	235.19	183.658	142.987	112.65	86.3106	66.8995	57.9777	51.9388	53.3372	54.3235	61.709	64.4984	63.5635	56.3636
518.853	1.35749	1.60445	2.24215	1.43185	1.28178	7.30168	381.831	295.525	30.0525	11.3868	8.27332	10.9192	16.135	30.309	53.2336	96.1316	171.718	274.462	408.611	531.2	592.13	594.708	554.756	490.611	418.032	353.548	302.564	244.255	184.118	144.829	111.887	86.8909	66.173	54.7091	50.4375	52.4835	57.7115	60.5241	66.6294	65.0026	60.3261
519.337	0.13569	0.66823	0.13183	0.52045	1.79372	9.31191	430.703	248.4	22.2912	8.91776	9.07375	10.5935	16.128	28.3836	49.509	96.9113	166.294	274.266	395.034	508.245	577.965	579.994	542.673	482.906	409.458	351.373	296.809	238.822	187.009	143.063	111.04	86.9844	64.1401	55.2216	53.0622	54.613	55.6263	56.8228	62.52	63.4808	63.076
519.82	1.22092	0.66807	0.92262	1.56096	2.68993	17.7387	471.349	203.648	18.4722	8.09443	9.76053	11.2328	16.5223	27.7729	52.2725	96.3405	166.483	264.857	389.786	511.893	562.792	572.788	537.016	466.939	405.808	346.287	286.68	231.122	187.335	143.553	109.152	85.2607	66.1284	56.1463	50.8004	51.1033	56.4368	60.6246	63.5248	58.8362	61.6731
520.303	0.67723	0.40022	1.05278	1.03902	0.89524	32.6586	493.177	166.307	16.5396	7.6133	8.36951	11.4289	17.689	28.6339	48.219	93.3666	164.393	267.913	390.293	494.341	565.949	564.626	531.224	458.298	396.045	333.847	286.881	226.6	182.225	136.398	105.796	84.3433	63.8912	53.9181	50.457	49.4123	54.8407	57.7082	61.5346	58.4463	56.9587
520.786	1.75668	1.19784	1.05031	1.16616	2.29667	52.0061	511.58	130.544	12.8208	9.93253	8.57867	12.7875	17.3501	28.3663	50.2257	91.1486	160.507	263.671	383.733	494.686	541.881	566.716	527.396	451.493	396.296	330.52	280.5	225.838	176.621	134.121	106.343	81.4061	62.677	55.3935	49.8117	49.4305	54.7122	61.3737	57.0366	58.1607	58.3611
521.269	1.3509	1.19749	0.78751	0.77721	0.76533	78.8009	504.054	106.69	8.90076	7.24281	8.69054	11.1858	16.4531	26.9553	48.9213	91.3948	164.493	257.289	374.643	483.184	554.262	551.733	514.779	440.984	386.111	327.882	273.742	230.616	176.94	134.213	103.267	77.2091	63.191	55.2441	48.7434	45.6665	52.2351	56.4306	58.6161	55.6159	56.6553
521.752	1.62326	1.73204	2.10284	1.55652	3.44863	117.67	489.586	85.0334	11.4083	9.35812	8.81672	13.5477	18.3609	28.5969	51.2012	89.6982	156.638	253.939	372.235	484.115	536.644	543.186	515.92	441.685	372.47	325.351	274.973	218.571	173.476	135.177	103.008	83.9732	62.077	51.4434	48.1493	50.0191	52.853	58.4792	57.5326	56.584	59.9601
522.235	-0.54099	1.46531	0.91983	1.55624	2.6818	162.552	456.012	66.4733	9.3864	7.83604	8.47171	11.3055	17.8615	27.689	51.3766	92.502	155.087	248.351	365.749	473.785	531.678	539.248	507.509	445.828	379.268	316.593	269.533	211.837	174.062	130.191	105.376	79.5189	62.5988	51.4343	46.1624	50.4125	49.4211	56.4965	55.1983	58.2117	55.9528
522.718	1.7551	1.59568	1.18054	2.20076	4.20677	223.989	407.643	52.0505	9.25114	7.93888	8.9138	13.3083	18.3251	29.2421	47.6025	91.6115	156.789	248.986	363.818	465.626	523.348	539.569	498.753	430.235	367.995	322.28	264.643	219.989	167.473	125.398	101.881	76.5103	61.8229	50.2761	47.1338	46.4417	49.6067	56.8181	56.5503	57.0681	55.0863
523.201	0.94371	1.72619	1.70279	1.16345	3.05511	279.93	362.514	38.0519	8.52733	8.62705	8.55873	11.0567	17.6066	29.0004	49.1895	86.9475	152.086	247.48	360.994	445.007	516.625	519.01	487.17	423.795	361.804	312.831	256.312	209.203	164.529	122.355	101.604	77.4424	59.7433	48.6064	47.198	47.7119	51.7194	55.3327	54.2977	56.9867	52.0965
523.683	0.40407	-0.13266	0.52345	1.93727	4.57838	345.87	313.011	29.8614	8.28272	7.33779	7.75267	12.1086	16.6019	27.7744	49.0517	86.3229	151.033	243.109	353.495	455.917	509.8	507.045	478.094	414.884	355.271	308.524	257.791	206.709	161.55	124.192	92.7968	76.1998	59.157	48.561	43.3448	43.2611	50.1714	53.457	53.5237	52.3373	52.2009
524.166	0.40353	-0.26497	0.65343	1.67672	6.47736	410.771	265.697	22.1565	6.85365	5.35059	8.31159	11.1377	15.5928	26.9391	47.977	86.0265	148.559	236.659	339.399	438.669	497.473	505.411	464.596	406.793	350.209	300.514	254.122	201.84	163.91	120.779	93.7273	75.1888	57.3558	48.8947	44.4674	45.8701	50.1043	49.8825	55.3302	55.5247	54.8829
524.648	0.93958	2.64406	1.04329	2.57413	13.3076	462.435	217.852	18.7634	8.84378	7.89288	7.61236	12.3844	18.6128	30.367	50.7136	89.185	146.884	236.847	343.101	435.318	495.029	492.481	463.058	406.258	346.17	302.934	243.742	202.101	158.79	124.023	96.9498	74.9007	62.1256	46.0072	45.5517	45.9065	48.6399	55.9296	50.7445	55.4076	51.716
525.13	0.9383	1.18822	0.91164	2.18505	24.1744	506.435	179.243	14.5608	7.1832	8.57767	8.05589	11.7334	18.8827	30.3259	47.0796	88.7937	146.912	233.245	329.654	426.531	480.804	486.312	457.862	393.585	333.157	290.641	238.39	199.082	158.208	118.549	92.0892	73.2462	57.6853	47.1366	41.4377	43.851	43.6895	51.5251	53.5551	52.6766	48.1419
525.613	-0.40241	0.66058	-0.39097	0.6431	40.4029	506.162	143.713	13.0182	7.54167	7.19166	7.83437	11.001	16.4353	28.3568	47.1121	81.6383	139.761	230.658	326.825	414.801	468.873	480.084	451.153	388.06	326.685	291.157	243.259	192.464	155.87	119.926	92.81	68.2463	55.0833	45.3141	43.9517	42.1526	43.7197	49.0455	52.4395	53.3035	51.834
526.095	-0.53684	-0.66094	0.39119	0.77216	68.0516	514.909	109.097	10.277	6.01312	4.87449	7.61153	11.113	17.2322	28.1736	46.2231	81.4131	142.938	228.266	325.478	413.167	467.833	472.408	434.223	388.384	323.036	274.264	242.111	186.958	150.571	119.863	89.1789	69.7097	55.5105	44.544	42.5365	40.8457	42.9289	47.8146	50.5949	52.4469	48.2021
526.577	1.20792	1.18972	1.30399	1.80173	103.41	509.443	86.1314	10.1577	6.01325	6.49945	10.3383	11.7483	16.2479	28.7715	47.5971	83.4908	141.429	225.596	321.661	412.803	466.077	461.614	437.356	379.692	325.171	277.428	232.701	184.556	149.962	114.034	89.97	70.6182	55.9082	45.7381	41.6212	43.1084	44.0167	47.3962	53.0464	50.3796	52.6267
527.059	1.07373	1.98291	2.08643	2.96005	148.021	479.58	68.7842	10.2774	6.83873	7.77628	8.17989	11.9602	19.9902	27.6769	47.2319	84.1242	139.164	220.482	316.655	403.391	459.3	458.445	439.261	375.188	316.13	273.959	233.562	181.925	152.046	114.814	91.1555	69.7125	56.3058	44.8109	43.8471	40.7143	45.7837	50.473	49.0113	50.6761	47.2887
527.54	-0.26843	0.26439	0	2.57398	206.7	441.248	52.7799	8.48488	5.42387	8.12455	8.5208	12.8071	17.7255	28.175	48.1477	83.2224	136.822	218.88	313.089	395.187	455.679	454.106	427.662	366.062	315.92	272.909	229.712	187.54	143.6	112.223	83.2641	65.8258	51.0193	42.8227	41.4915	42.9766	45.2407	50.4735	48.7234	49.9378	46.5264
528.022	-0.93959	0.52882	-0.26083	3.08901	269.325	390.742	39.2214	6.57329	5.42428	6.96443	9.20315	11.0086	17.3329	26.3849	47.8767	79.8887	136.757	211.332	313.028	396.243	443.442	449.48	421.334	365.875	309.664	267.77	224.166	182.513	142.019	110.547	85.5067	64.9237	53.0059	41.7652	40.0548	40.4516	40.8963	46.702	47.5738	48.1685	45.1569
528.504	0.40327	0.79438	1.56723	6.18699	329.498	341.695	31.2024	8.01909	7.20351	7.20702	10.5819	12.1906	16.9636	29.4145	48.5879	79.2815	138.621	210.033	305.143	386.729	435.055	440.903	405.296	358.553	310.007	265.839	224.491	176.123	139.773	104.867	81.6787	66.8348	50.7001	48.0665	40.6373	40.9101	42.3163	45.7896	47.9316	50.0141	47.3614
528.985	0.94232	1.06071	1.17712	8.26128	401.92	295.125	25.7333	8.3903	5.20351	8.03234	9.34382	12.7391	18.2721	29.4572	47.5566	80.0301	134.576	212.023	307.46	378.403	437.271	443.773	417.857	345.175	299.139	258.198	222.026	177.298	140.222	109.178	81.6651	66.0219	54.8832	40.8227	39.7772	40.7025	43.4678	46.2767	49.4469	48.6047	45.1351
529.467	1.48175	1.19407	1.17789	15.3707	449.622	242.474	19.3738	7.19634	6.62693	6.75619	9.0078	11.685	19.1734	29.4762	44.9233	81.8937	131.553	207.406	294.016	378.273	426.825	420.565	400.323	347.554	295.808	251.919	211.11	172.813	139.329	105.998	81.982	66.0646	51.2044	43.2442	43.2184	37.791	45.1321	46.1663	47.4534	48.6362	46.3891
529.948	-0.80873	0	0.39287	24.9445	493.428	203.624	16.1958	5.76065	4.97328	6.76039	7.75837	12.1175	16.5152	28.1948	45.0431	77.4122	129.737	205.387	292.236	374.855	417.101	412.954	388.022	339.68	303.367	252.076	213.282	172	132.162	103.33	84.5428	61.421	50.4398	41.9396	37.4617	40.3533	40.9306	44.7909	46.9039	43.6217	39.3709
530.429	-0.53887	0.39807	1.3089	40.1747	519.376	160.291	13.8574	7.79683	6.6276	7.22287	8.66662	13.811	18.2858	25.582	47.8679	77.9157	127.545	201.829	292.937	363.801	413.619	424.223	389.949	339.827	291.137	252.262	209.735	166.851	132.462	103.537	83.3106	62.8198	48.0256	41.3856	40.4639	39.7981	42.0003	46.7323	46.5901	44.4888	46.2407
530.91	0	0.3978	1.83125	65.838	527.171	132.094	10.0492	6.9526	5.32225	7.21813	8.433	12.9526	18.6689	29.9592	45.1737	77.8645	126.627	199.628	280.728	363.655	411.855	408.219	376.598	339.712	283.151	243.964	205.519	169.27	129.919	102.949	80.3531	61.9987	52.3692	40.9594	39.6496	39.6385	40.2011	44.5979	45.9811	45.2006	44.3741
531.391	1.75097	1.72458	2.61723	102.03	525.752	103.674	9.68582	6.47599	6.15289	7.22134	10.2609	11.5775	18.1831	28.1741	46.5717	77.3556	128.883	196.113	284.69	361.477	403.643	404.467	385.387	327.143	281.996	241.854	206.362	159.458	129.609	101.044	81.5769	63.5866	51.5967	41.2437	38.3537	40.3238	41.446	42.7938	46.7249	44.9242	43.6284
531.872	-1.07827	0.53101	1.57144	146.172	505.501	78.997	9.07912	6.24048	6.03878	7.45948	8.7849	12.3296	16.0202	27.8938	45.0415	76.9563	126.847	195.022	281.219	353.018	399.63	397.516	374.9	325.861	274.068	240.436	194.15	159.224	124.659	95.6489	77.5389	59.3369	49.3762	39.9411	36.0145	38.3476	39.4285	41.2792	43.7175	41.6914	42.2801
532.353	0.67356	1.72488	4.45006	201.124	463.642	62.9645	9.19698	7.07683	7.92913	8.96998	10.6048	13.173	19.0758	28.3788	46.5797	75.104	124.429	193.386	273.312	350.306	395.502	393.799	371.231	323.75	277.557	236.083	201.243	161.785	127.665	100.411	80.7988	61.6467	46.4317	43.9121	37.3093	40.4642	40.635	43.5028	44.1286	44.3387	43.4828
532.834	2.01874	1.72321	4.96879	262.615	428.883	48.6755	9.67812	7.06999	5.91154	6.98283	10.0249	13.6909	18.7611	27.6526	43.3222	76.6605	122.793	190.212	266.828	337.528	386.078	393.312	361.363	311.805	269.284	234.377	196.757	159.446	130.61	95.5063	76.8957	59.5082	49.5676	40.4133	38.3232	37.6234	42.6391	44.4421	46.2541	46.5181	42.3701
533.314	2.42324	2.78451	6.27831	323.368	367.364	35.9561	11.0291	7.43178	7.33258	8.38199	10.9397	14.1198	19.3595	29.4586	43.8865	74.5114	121.314	188.355	263.331	341.094	377.246	382.809	359.013	310.393	264.349	223.994	194.779	155.129	127.704	97.8755	77.4472	58.7468	47.0641	43.6173	38.2038	38.8361	42.3798	45.0168	44.9671	44.1614	42.9952
533.795	-0.80854	0.39818	6.02263	392.945	313.394	25.4939	6.86931	3.71955	4.49858	6.87534	9.12535	12.0083	17.2034	28.3881	41.1726	71.4128	118.322	181.1	260.093	330.192	372.018	372.55	344.243	304.012	258.945	224.215	189.385	146.425	117.873	96.8008	69.3352	55.9425	45.1198	37.2709	36.2702	33.2636	39.6934	40.0075	43.4193	41.2381	36.6048
534.275	1.21324	1.19496	11.2637	453.58	268.446	20.2524	9.20325	5.40126	4.73703	7.69379	9.35681	15.0955	18.7921	26.1983	43.6695	72.8888	113.201	184.464	258.564	326.001	362.907	371.725	343.693	302.825	258.823	219.536	183.112	151.77	120.989	95.1432	69.8884	60.7777	44.3393	40.2136	38.9123	38.0864	39.4346	41.0048	40.1048	41.8463	37.8436
534.756	0.53916	1.06207	22.1321	494.63	216.235	15.3751	5.88943	4.44055	5.92064	7.34326	9.69806	13.4994	17.0099	26.1954	41.8262	69.7987	119.338	177.001	253.245	321.468	353.812	366.365	336.932	300.85	256.871	216.128	181.265	149.337	118.64	92.66	71.2016	58.4287	44.8654	39.8098	35.8847	34.608	37.5201	39.7365	41.9823	41.0998	36.4606
535.236	0.5392	2.65538	34.7068	524.268	178.194	13.3761	8.71211	6.60131	7.22373	6.87755	10.4975	14.3509	20.3738	26.0974	42.8406	70.8918	112.742	181.388	249.084	313.437	357.946	352.244	337.966	289.007	252.4	209.799	180.204	145.666	119.387	90.7148	72.2639	57.2618	42.6121	39.2802	33.7842	36.7487	37.7959	39.3183	38.6556	35.761	36.0038
535.716	0.94385	2.12488	59.0829	542.51	142.976	12.5044	7.11885	5.7627	6.87032	8.745	8.3318	14.8864	16.62	27.6047	43.4959	70.8203	114.291	175.22	252.223	316.426	351.786	351.168	332.341	286.711	238.139	216.943	173.589	140.066	117.697	90.2186	66.2047	56.6264	45.1464	38.6248	35.2397	36.8923	37.8061	39.7503	39.1005	37.9971	39.8447
536.196	-0.13487	1.99264	90.1564	541.759	109.141	11.1321	7.12087	6.96524	6.27983	8.98074	9.36166	14.0397	19.4945	27.7126	43.4162	71.6567	113.108	175.193	246.062	306.299	344.506	349.139	326.156	285.928	241.523	207.376	177.831	141.027	109.488	88.421	68.074	53.908	43.6982	38.6358	31.4353	34.0949	36.8611	38.6375	38.2424	40.8287	35.5638
536.676	1.21424	2.25901	134.096	520.966	86.4983	11.8862	6.50898	7.56798	6.87435	8.16679	11.1917	14.3632	18.8075	28.5216	41.3131	66.5067	110.103	174.248	244.173	303.58	345.639	347.009	316.834	281.048	243.201	203.523	173.583	137.845	109.521	86.2334	64.3925	57.1807	43.5786	39.3138	38.1549	33.9715	36.8723	38.5087	44.9195	39.059	36.8013
537.156	0.94447	2.39203	190.473	479.726	64.591	8.88389	6.14092	5.40603	7.11183	7.00054	10.8498	12.4488	17.9177	27.5225	42.4199	68.5977	110.945	166.272	236.33	294.597	337.53	331.377	312.031	275.127	233.586	205.017	166.173	134.514	111.128	87.6716	65.7187	51.1922	44.1128	35.7178	32.8941	35.0437	34.1431	36.965	39.9953	37.5761	34.9634
537.636	2.69728	4.38346	248.173	432.701	52.7197	9.75545	7.12032	6.00405	7.10869	7.69718	12.329	16.0593	18.6024	28.4107	43.6888	71.4697	108.542	166.659	232.127	299.997	329.161	336.233	313.911	270.796	236.263	193.924	166.207	133.303	106.773	83.8567	63.8393	52.4716	41.5699	37.4338	34.7209	33.9586	38.2234	38.775	36.791	38.0049	35.2545
538.115	2.96679	4.91443	311.176	386.247	38.8365	9.8798	6.38327	5.76346	9.12214	9.096	11.6432	15.1011	19.0958	28.3086	42.306	66.023	108.534	162.118	231.598	291.822	326.708	323.543	304.583	271.424	231.219	196.978	166.624	135.596	104.798	83.0694	67.1386	49.7337	40.5044	36.4986	32.0881	33.8224	36.5826	38.2102	37.3676	39.635	36.6313
538.595	1.08001	5.45165	385.754	331.91	26.8965	8.01261	5.65289	4.80812	6.64152	7.705	10.6275	15.7563	18.9185	26.6371	42.9045	66.2765	108.196	160.219	227.15	287.449	312.104	318.569	299.753	263.94	220.872	191.791	157.551	130.673	103.804	82.8992	64.1687	53.1766	38.5543	34.1381	32.7814	33.9931	34.1627	35.8611	40.0182	36.2602	36.0575
539.074	3.24329	12.6446	440.5	280.801	24.3716	8.39665	6.39666	6.25685	7.36051	9.58253	12.2396	15.6656	19.7307	26.2629	41.1045	67.7065	106.935	158.919	230.459	283.794	316.537	323.369	295.898	260.854	217.558	191.03	158.787	132.766	105.51	80.7646	62.909	53.4911	43.1179	35.3738	31.4965	32.8216	35.1546	35.4749	38.462	36.5942	36.7082
539.554	2.9747	21.175	495.136	232.988	21.0659	10.0315	6.27719	7.7051	6.41439	8.65254	12.7043	14.3949	18.2538	26.679	39.8367	68.2904	105.244	163.319	223.742	281.324	311.378	317.362	291.12	255.05	217.574	189.335	160.17	128.801	102.364	77.2854	58.3065	51.8243	43.9412	34.1918	32.5692	34.7168	35.722	35.7767	37.1768	37.0615	34.8848
540.033	1.48807	35.7086	528.761	184.717	15.9668	7.90366	6.64967	6.50434	8.20016	7.95485	11.2219	15.362	18.1634	24.8857	40.1329	65.7763	108.038	151.232	221.71	269.333	308.531	302.783	287.438	249.869	212.315	182.635	151.621	126.901	98.8351	80.1965	62.9752	47.6702	40.0992	32.6049	31.002	29.3694	33.6854	35.2304	38.2119	32.9099	32.1342
540.512	3.10963	58.0595	546.452	152.329	12.766	8.27524	7.75347	7.22286	7.48277	7.36567	12.131	16.8458	18.4505	28.0806	41.3084	64.829	101.731	153.146	213.194	270.587	295.056	302.288	279.629	241.934	211.549	182.742	153.581	126.597	98.408	73.7538	62.5413	46.3374	36.8806	32.9867	29.9293	31.6309	35.0345	33.2383	36.0117	36.9092	35.6499
540.991	3.10783	89.8338	552.175	110.262	12.1207	8.14515	6.76499	8.18118	8.07198	11.4511	12.4671	14.918	19.3321	27.062	40.1787	63.7011	102.358	155.98	213.755	266.205	299.284	297.315	274.75	246.012	206.39	178.502	145.198	121.679	98.7209	73.5807	59.7242	49.7024	38.0569	34.1689	31.625	31.8806	31.1845	32.9376	32.7981	35.698	30.1006
541.47	4.05182	134.489	539.98	91.6913	11.605	7.26463	8.11425	7.81665	7.71231	9.10994	11.0895	13.9526	20.3142	27.2499	39.147	63.7626	102.767	153.602	210.151	261.859	290.073	299.097	272.378	238.008	205.438	176.513	150.945	122.43	94.6101	76.6765	58.5054	47.202	38.5714	34.0197	28.7128	30.2592	33.4943	34.8921	35.249	33.1541	31.9288
541.949	4.45496	188.544	504.318	71.7142	11.8547	7.88728	8.11053	8.41407	7.70877	9.92294	12.5699	14.372	20.1067	27.9384	40.6021	66.5478	100.059	147	202.962	260.707	284.984	295.657	267.652	238.547	196.993	169.972	146.787	118.456	99.2458	76.902	59.9339	48.614	36.4266	34.8042	31.596	30.513	30.0627	33.4698	34.7979	36.111	34.5226
542.428	3.64726	248.534	454.5	53.6252	10.8417	7.14059	7.25488	7.57742	8.66299	9.92918	11.0913	15.1268	20.2185	27.3548	39.3379	62.9558	95.4805	147.477	198.557	258.524	281.796	277.719	258.051	233.292	196.903	173.152	143.541	116.917	91.4227	73.5593	57.3238	44.8626	37.2476	32.9581	30.1668	29.193	30.0816	34.8981	32.4984	29.4423	28.7101
542.907	5.40744	311.036	411.107	41.6105	10.9776	9.77874	7.50649	8.5461	9.7384	9.7029	13.2739	14.925	22.0192	27.7766	38.7223	61.3671	98.0654	146.973	199.05	253.365	276.298	278.249	266.45	230.764	194.694	169.253	141.71	113.313	93.0949	75.1813	56.9698	46.9848	38.3409	30.3123	32.5626	29.6172	33.2516	31.1222	34.8461	32.292	31.1902
543.385	8.24338	378.407	351.744	31.6178	10.208	7.39408	8.11886	6.97881	9.26002	10.868	12.0109	14.2802	21.4163	27.0649	39.7222	59.9818	92.0175	145.074	200.091	245.198	272.361	279.536	254.783	224.733	190.658	163.68	141.443	116.386	89.3637	69.5438	58.2737	48.0116	37.6617	31.9033	31.3648	30.9462	34.334	31.6741	32.5114	32.8754	31.947
543.864	10.8042	439.224	298.643	23.9574	9.81903	7.38942	7.00732	6.85417	8.77962	9.92688	13.8324	14.5907	21.2047	26.4468	40.0656	60.1256	95.4584	144.291	195.263	243.917	270.973	266.463	248.111	222.862	184.219	160.399	143.077	108.244	88.5683	71.5863	54.531	44.461	37.904	33.8842	28.9744	30.3912	29.9379	31.7949	31.0404	31.8141	27.7825
544.342	19.1815	493.599	246.997	19.688	9.8211	8.39315	7.37768	6.25424	9.84948	10.2794	12.9206	16.1917	19.9207	26.8532	36.6654	60.1383	93.3482	140.323	191.199	241.059	260.833	267.052	247.041	216.423	184.258	160.009	136.862	107.805	86.6156	68.7321	50.0414	44.0791	32.3249	30.9559	28.5853	31.8706	30.0809	31.6608	31.4822	31.5234	27.9419
544.82	32.3019	521.29	206.162	18.662	10.8474	9.52577	7.50473	9.1458	10.3298	10.7525	14.9869	15.4544	20.0308	27.2688	38.621	59.9893	93.1708	138.399	185.828	233.395	260.694	261.864	244.254	218.379	181.571	156.809	134.027	106.941	85.5533	68.1171	54.9696	43.7117	36.2024	29.6377	26.6239	31.754	31.4654	31.2557	31.7896	32.7308	30.2612
545.298	50.1545	549.379	163.525	18.0184	10.9777	9.90421	9.10632	9.50913	11.0449	10.872	15.4482	18.6564	20.4324	28.5791	39.0914	59.6403	91.0616	136.971	188.954	231.385	253.267	256.38	240.942	210.859	178.078	157.484	133.09	110.891	85.0809	68.9169	54.8505	45.5496	36.4774	30.0456	30.4536	28.5453	29.831	32.8124	33.1041	32.8875	32.4197
545.777	76.7912	548.348	127.282	13.4822	10.8507	9.15256	7.13783	8.30597	9.50156	13.3278	13.1604	17.3782	21.0288	26.3746	38.9095	59.0985	86.7272	133.132	179.723	230.929	251.598	250.634	242.531	204.922	174.658	151.342	126.524	105.359	81.8801	65.6579	54.324	40.9841	36.2135	30.7152	27.9505	27.877	30.5171	30.8428	33.1062	28.2761	27.351
546.255	121.784	539.037	103.746	13.6088	11.9969	7.64629	9.96609	9.62792	10.2119	12.3897	15.3313	16.3084	17.3548	26.9702	38.9928	58.5397	87.0881	131.101	186.442	225.993	251.166	246.204	232.7	205.957	173.975	153.11	125.849	104.758	80.5054	64.599	53.1194	42.2798	34.6079	30.0406	31.3712	28.6746	30.7838	29.7094	33.0987	30.3527	31.4926
546.732	170.226	509.105	77.0499	12.825	10.3328	8.77021	8.85448	7.81892	9.61352	12.1501	12.5793	14.5959	19.9236	25.7547	37.7763	60.1469	87.5027	127.424	179.254	221.19	246.741	244.166	231.802	200.02	164.677	148.903	125.465	103.208	82.6847	63.2635	50.5782	42.6507	32.5956	28.5582	27.5354	27.3216	28.8545	29.6951	26.118	26.0254	29.3278
547.21	225.508	467.776	57.2362	12.5673	11.4822	10.2749	8.11755	10.1056	11.1577	13.32	14.9826	17.0483	21.7103	26.1586	37.965	59.427	89.1871	130.669	174.057	219.619	241.155	242.488	226.999	197.772	168.447	148.603	123.757	101.49	84.4197	61.4445	51.7759	43.5688	35.2606	31.6312	27.0116	27.0569	27.4902	30.8246	29.7489	29.3005	29.3312
547.688	301.032	424.498	45.5926	12.4487	11.62	8.77893	8.61708	10.9574	11.4051	11.9283	14.4234	18.1297	20.0426	26.3821	37.9061	58.6606	86.9042	126.857	175.579	210.978	236.965	240.78	216.744	201.95	164.948	142.156	119.122	97.1929	82.3969	64.7626	49.038	44.1292	34.6257	31.659	26.1121	27.4828	28.3356	29.5837	29.0488	29.4751	27.8199
548.166	361.355	365.108	37.8698	11.4201	10.2232	8.78571	8.50054	10.0018	10.1061	11.5864	15.4656	16.5428	20.2567	25.9006	37.197	56.8856	86.3616	125.569	171.003	213.775	232.086	233.169	217.474	192.358	167.008	140.673	121.372	101.08	79.0041	63.3753	48.9433	41.5501	33.7195	27.2718	26.2643	28.9798	26.0286	28.0558	29.2166	28.0081	28.3029
548.643	425.344	310.634	28.945	13.764	10.6127	10.1722	9.12178	10.9722	10.5878	13.2325	16.5061	17.4066	21.2619	27.7236	35.9255	56.463	85.2674	120.323	167.501	210.134	233.814	231.487	219.513	185.425	163.345	140.648	118.203	97.4397	77.938	59.8817	50.166	41.7048	33.0721	29.8291	27.6	23.2241	27.4144	29.3415	29.6698	28.7696	27.5497
549.12	485.668	252.789	25.1468	12.9938	9.85231	9.42517	9.74482	11.583	11.3093	13.5932	13.994	16.1363	20.9783	27.2401	37.4288	55.4994	83.1127	118.708	165.043	210.09	223.745	227.475	212.905	186.203	161.308	137.662	113.964	97.7381	72.924	62.0163	47.0131	36.2388	31.4935	26.6371	24.4474	25.7924	26.6102	26.962	27.216	26.1043	23.8723
549.598	524.55	211.762	20.6914	13.9175	12.6801	10.3153	10.9895	11.474	12.2742	13.7243	16.5342	19.0409	20.9001	26.3622	38.2995	54.5523	83.5028	118.675	166.928	209.549	226.697	222.889	210.753	189.323	156.846	136.206	118.837	92.2798	76.0913	61.4244	49.055	38.6329	32.327	28.138	25.7951	27.5668	28.8341	27.5546	29.5747	28.9679	29.6008
550.075	561.959	164.884	17.2806	14.1906	9.61494	11.458	11.1231	9.67113	13.5974	14.6761	15.6299	16.9169	21.218	26.5877	35.927	55.7892	78.991	116.774	160.635	206.061	220.792	219.128	206.995	181.89	154.298	130.898	112.993	91.3211	72.941	55.0572	44.5757	37.3574	31.5543	29.2366	21.979	25.0347	26.5242	25.8825	28.581	26.7526	24.3813
550.552	567.195	134.846	15.4396	13.675	12.8247	12.344	10.88	12.94	12.1707	14.9165	17.0154	16.9232	20.0301	26.7992	38.4415	54.8054	82.616	119.06	159.749	198.776	219.464	215.565	205.831	180.763	153.709	133.398	112.278	92.2828	71.6056	58.3563	47.3878	38.8138	33.7063	28.9793	26.6231	26.2559	28.4589	29.005	26.987	29.4538	26.3972
551.029	560.277	103.57	15.9716	12.2455	11.2887	11.9692	12.7379	11.8546	13.606	13.9805	15.6399	17.6776	21.7299	26.3022	37.3396	53.7232	81.8722	115.92	155.921	189.104	214.063	215.943	203.061	177.657	151.163	130.875	113.606	92.1907	73.4829	54.961	46.468	39.742	29.8351	27.2422	26.895	24.9159	26.1284	29.0125	27.1399	27.6668	26.7129
551.506	531.618	76.1563	13.9704	11.8367	11.7839	12.0768	11.1133	12.6821	13.8237	13.7247	15.042	17.7577	20.9006	26.061	39.8733	55.6486	79.9907	116.362	151.476	187.779	214.114	210.262	200.384	174.347	148.029	126.526	108.568	89.156	69.2883	56.3182	46.1316	36.0147	29.9234	23.985	25.6635	25.4159	24.7157	26.8488	25.4961	26.2809	25.5931
551.983	496.136	61.8996	16.9759	12.0785	12.1496	11.1792	10.8498	13.3864	12.8508	15.9292	15.0191	17.9443	21.167	26.7247	36.8567	53.56	77.8857	111.636	152.103	182.411	206.19	208.766	194.225	167.037	143.507	123.89	106.243	87.6331	68.3181	56.1018	45.9287	36.3522	31.3451	26.8919	26.1528	25.3773	23.3071	24.5504	28.5122	24.75	25.0924
552.46	443.341	49.1261	15.9339	11.0469	12.0299	12.5694	12.2143	13.6369	14.4074	16.7604	16.406	18.0634	20.6841	27.1449	36.5119	56.4219	76.5644	112.252	151.863	180.18	207.925	205.913	194.131	170.295	146.614	120.252	106.747	83.8748	69.1062	56.7941	45.5613	37.162	29.8981	23.8308	27.0958	23.2447	26.0667	27.2497	25.9113	25.0651	25.2634
552.936	394.169	39.2772	14.4963	12.2259	15.369	11.5726	13.4583	15.338	14.8949	17.8288	17.337	19.2537	21.4959	27.0649	36.1696	53.4545	76.928	109.557	146.569	183.05	205.171	203.607	188.302	166.191	141.132	123.323	100.99	83.5911	67.9214	52.6464	42.5384	36.5354	29.2529	27.3325	23.6772	23.6657	25.4	25.7161	26.368	26.1293	24.6659
553.413	334.013	31.1216	14.6251	13.6538	13.189	12.7021	14.5665	14.0067	14.8919	16.4179	16.4151	19.9984	21.3921	26.4559	37.2721	54.4469	72.2534	112.7	146.367	176.888	199.4	200.783	185.784	160.731	139.597	117.234	102.915	84.0371	68.2787	52.112	42.1311	36.6589	30.0482	24.9157	24.0691	26.3496	25.1203	25.4283	27.3822	23.437	23.4279
553.889	274.111	27.7726	15.542	15.0789	13.0564	14.5835	13.3274	13.881	15.7203	15.826	15.4913	18.3878	21.1856	26.4466	37.4439	50.6898	76.809	104.404	143.999	175.789	189.377	198.144	177.717	156.009	141.161	117.724	101.042	85.049	64.0506	52.6172	41.9834	32.7197	29.7707	25.8443	24.7217	22.9806	25.5231	24.4309	25.1886	24.0257	22.6492
554.366	228.197	24.1719	15.8083	15.6017	12.9307	13.203	14.0704	13.8836	16.1997	16.2979	18.2487	18.8188	21.8859	26.7531	37.2658	52.7963	72.7757	105.04	140.42	174.691	197.112	192.402	183.16	160.704	136.025	113.385	100.844	79.3935	66.041	50.1395	42.5226	36.1291	29.5091	25.3133	24.9906	22.9848	23.7436	25.5653	24.9019	24.03	24.5026
554.842	179.446	19.7717	17.9222	14.0464	14.472	13.4591	14.9395	15.6999	15.7286	16.4208	19.2883	18.8253	20.6992	27.1648	35.6136	49.8956	73.5647	102.374	136.261	172.206	191.92	186.26	177.247	150.013	133.383	118.638	98.3918	85.0938	68.0432	51.8592	43.4677	32.7369	27.7828	23.5803	24.7347	21.5137	23.0653	25.8567	26.6586	25.83	22.6612
555.318	146.832	20.049	15.0306	15.3547	14.3512	15.1019	14.7	14.4995	17.644	18.5414	19.298	20.7611	21.1079	26.8765	36.0943	52.3848	73.6782	101.962	141.313	172.01	188.727	188.817	176.773	156.061	131.298	117.314	95.196	78.6501	64.3642	49.3959	41.0957	33.8015	31.0041	25.2007	23.0268	22.0626	22.9396	25.3042	21.8623	24.3492	23.4438
555.794	112.7	18.9907	16.2267	13.6711	14.1031	15.1107	14.4613	14.8707	18.7279	16.2038	19.8839	18.4175	22.7142	30.2159	36.3931	50.3151	73.1859	101.867	137.097	166.543	185.922	187.32	169.99	148.655	131.374	116.21	96.334	78.4642	61.5532	47.9826	40.8536	33.5591	27.5456	24.5448	21.9809	21.9409	22.953	26.3091	25.5209	22.5698	20.5253
556.27	86.3982	19.6685	16.2342	15.6313	16.2902	15.1177	15.0863	16.4499	16.7077	18.3258	18.5132	20.3543	22.625	27.4084	36.132	50.4297	70.1593	101.837	131.571	166.242	179.704	182.367	171.65	150.897	127.126	106.247	98.1111	77.4568	63.4402	51.4149	40.0736	32.3942	31.1703	23.0801	21.991	23.0284	23.6511	25.7552	26.2622	21.683	22.0787
556.746	69.7148	16.7311	15.448	15.7673	15.0131	14.4931	17.5659	15.851	17.072	18.4501	19.2103	20.8976	22.5337	30.8458	34.3844	49.5343	74.7774	100.559	133.168	165.265	180.993	181.791	167.759	148.452	127.388	107.459	90.6724	77.8333	60.7366	44.0862	38.2238	31.4877	27.8361	25.1021	21.469	22.6327	24.4851	25.4816	25.1043	24.0844	22.3958
557.221	54.7908	19.4168	15.8512	16.0352	15.4049	16.3909	15.8412	18.1582	17.1992	20.6922	19.4491	22.408	21.7458	26.7249	35.698	51.4767	70.3699	99.7534	134.519	156.741	177.12	183.375	160.94	145.581	117.31	109.213	92.6641	73.2264	64.3602	49.3567	39.9732	32.2895	26.9114	27.3965	21.3461	21.4299	22.8447	24.0768	22.7792	24.5443	25.3418
557.697	43.258	16.7477	17.0493	16.957	14.7711	14.886	17.0881	18.6525	15.0574	18.3508	20.2657	20.7038	24.5522	28.5557	34.6969	49.858	69.1823	98.259	132.267	159.663	177.405	171.665	164.647	140.326	124.386	104.471	91.0879	77.214	61.2933	45.1807	38.5284	32.0444	25.5865	23.2459	22.021	21.4415	21.2048	22.5311	22.3533	21.8623	23.3457
558.173	35.6629	18.3672	17.3247	17.2288	19.2789	16.1578	18.5858	18.7856	19.4915	19.775	20.8546	21.6831	23.7688	30.4922	36.3899	49.2489	70.3762	97.7791	128.99	159.102	169.787	168.444	157.283	135.295	121.119	105.285	89.8437	70.292	60.339	45.998	39.3533	33.2474	25.7368	23.5296	20.9731	22.3997	22.3206	22.4036	24.999	22.925	22.587
558.648	30.9233	18.516	18.7943	17.765	18.008	16.676	18.2286	18.1941	20.9431	20.1441	20.7559	22.5598	25.4869	27.7882	34.8395	47.181	67.9771	94.3676	128.662	155.537	170.017	171.588	159.673	140.745	115.273	103.338	86.0059	68.255	55.5412	46.6922	38.3166	31.9587	26.8305	21.799	22.0526	20.9321	19.7184	21.7119	22.239	22.7933	19.3536
559.123	26.7027	15.8339	19.7226	18.681	16.2086	18.4463	18.3542	17.5892	19.2694	19.4391	20.8731	20.1982	26.0889	28.7002	33.356	50.392	69.5178	94.1434	126.69	151.006	163.71	163.755	156.63	136.614	118.417	101.851	88.5115	72.5637	58.28	46.828	37.786	31.0409	27.6379	24.3579	21.7888	21.069	19.8581	23.1331	25.6064	20.3958	20.2844
559.599	23.9319	16.2053	17.8351	19.4275	19.3873	18.7891	20.6707	20.2189	19.5907	20.5775	18.6461	21.9823	24.3427	26.3252	34.9611	46.7288	68.9247	92.9563	123.262	148.732	161.135	164.191	154.294	136.134	114.954	95.8951	84.9811	70.103	54.5712	45.2938	32.5161	29.5372	24.7727	22.2963	22.6752	21.1633	20.7834	21.1056	22.7824	21.8535	18.8545
560.074	21.3131	17.3819	18.2014	18.8747	18.5862	19.1358	18.6594	18.856	20.2739	22.5392	21.0284	22.2671	24.203	29.504	32.6814	46.3778	66.8995	93.5756	122.285	149.241	167.169	162.849	150.879	133.736	113.257	96.4823	82.0273	69.292	57.3291	44.3016	34.5911	31.0612	26.0687	23.0641	22.2406	20.9938	19.5124	22.3435	20.5578	19.8747	21.7549
560.549	20.0882	18.0476	17.5392	17.5703	18.7115	18.3776	18.533	19.3365	21.5824	20.423	20.4507	21.1933	23.2034	27.5866	34.5277	46.0055	66.2012	89.0801	122.008	147.52	157.46	158.325	147.246	131.869	108.611	90.8242	80.1752	68.8179	54.4728	43.7705	35.2509	26.9941	21.3864	19.4406	17.7368	18.9722	20.4711	20.3605	20.992	21.814	18.6662
561.024	21.4442	19.7843	20.3072	21.994	22.8112	22.2783	23.103	22.8398	20.8656	23.3559	22.4025	25.4732	25.5918	28.9942	36.2842	48.7408	63.3687	88.7654	119.423	145.53	155.1	160.671	148.252	133.816	113.34	97.8453	86.2288	67.0758	54.2217	44.1609	37.2438	29.8751	25.9293	22.5228	20.118	22.4692	21.5688	24.4593	24.6349	22.709	21.2873
561.499	22.2952	19.5491	21.2653	20.2053	20.4099	20.1718	21.5324	23.8458	22.0944	21.3959	24.6258	25.408	26.432	31.9665	35.6951	47.1756	65.9233	92.7809	114.973	138.968	155.356	151.173	147.931	126.203	112.88	91.1815	75.8592	67.9988	57.1631	44.1025	31.3098	30.9744	23.5623	22.2914	22.405	20.8891	22.0172	22.6587	21.0253	21.1004	19.1593
561.974	23.0128	19.5813	20.7712	20.7609	18.9006	22.9832	22.5595	22.4302	20.2167	22.0199	23.168	25.2351	24.9769	29.999	37.7041	46.7038	65.6485	84.0977	116.8	138.251	155.046	154.108	143.421	126.302	105.831	95.4977	81.086	65.9024	52.0408	41.0197	36.8329	30.7625	25.3444	25.5563	19.2549	20.7885	21.2265	21.2775	22.8149	20.8353	21.8219
562.448	20.7116	20.8022	21.1821	21.8199	24.5743	22.493	24.559	23.173	23.1031	19.7957	23.7601	26.5413	24.4936	30.3221	34.9413	46.8265	64.6944	85.3945	116.015	140.236	153.073	146.898	147.933	122.788	108.062	95.7749	80.3794	63.969	53.1939	43.0204	34.4536	26.5733	25.6296	20.997	21.9253	21.2075	20.2751	21.2916	20.6349	22.7991	19.5134
562.923	19.4971	20.6805	19.4728	22.4868	23.5592	23.8975	22.3399	22.3372	23.2369	23.9343	24.6977	25.2671	26.4091	28.6212	35.7063	45.1127	65.655	88.2401	115.222	141.079	147.594	151.184	140.316	122.425	103.046	89.8433	82.9279	65.4042	52.6043	40.8086	33.6728	29.4852	23.7654	22.6258	18.6145	18.2468	21.6675	20.5944	22.4046	22.0625	19.9901
563.397	21.2805	21.9004	24.2542	21.7135	23.0561	24.4158	24.8349	25.0209	23.4885	25.1263	25.5187	23.5589	25.9222	30.7608	34.0501	47.6128	64.4595	85.1019	114.85	134.421	145.969	151.261	137.326	122.598	104.938	92.0298	77.3159	62.7598	52.3825	42.9369	35.8291	29.1053	24.8523	21.4248	19.8214	20.1494	22.0929	21.4576	23.5882	21.6233	20.1554
563.871	21.564	21.5079	25.4596	21.7243	24.2274	24.4279	24.5987	26.9776	24.6991	24.3126	24.8382	24.8622	27.5373	29.055	33.6016	44.1486	63.1848	87.7854	105.921	131.832	146.042	145.951	137.394	118.726	100.228	87.2575	73.9816	63.7229	52.9064	44.2759	33.8405	25.6939	23.2518	21.1658	21.2952	17.5888	19.7553	21.7526	23.4533	19.9815	20.1654
564.346	23.2102	24.3397	23.6118	24.3506	23.9784	25.0699	25.1048	26.7443	26.0275	24.5576	24.5005	26.1632	27.347	30.1796	35.0105	45.9093	62.0544	84.398	110.8	129.508	142.502	144.926	134.834	116.366	97.9903	86.5396	74.6616	64.2122	54.2956	41.2601	33.5853	27.4168	23.6636	21.8478	18.9064	20.3021	21.8355	22.1872	20.8224	22.0928	18.1554
564.82	23.3541	23.2713	25.7423	23.9654	25.6624	25.2044	24.3668	27.3607	25.5558	25.2739	26.7048	28.0024	26.554	29.1761	35.7667	48.4955	63.4585	80.8486	108.328	128.41	143.398	139.367	133.968	112.905	100.621	86.0312	75.6649	63.9993	47.4613	39.0315	32.5251	28.4803	24.747	19.966	20.6438	21.1209	22.2571	20.7715	20.3889	21.0474	18.6268
565.294	21.9992	22.7444	26.1532	25.6804	25.0299	24.3298	27.3639	26.7659	25.3282	27.0588	24.983	26.6154	26.7675	28.9877	34.3864	43.5571	64.0284	84.3105	106.997	130.942	139.02	138.681	130.74	113.07	101.212	85.6447	71.2362	58.899	49.1048	41.1615	34.0141	29.0219	23.1445	21.5955	19.1882	20.454	17.9804	19.7853	21.573	23.3139	18.0148
565.768	21.192	24.1046	24.5748	24.5159	25.6903	26.2463	25.389	25.1993	28.3462	26.0109	27.3125	26.9548	25.6801	29.5122	34.9665	46.6174	57.6754	80.8589	105.59	128.455	139.767	139.195	128.659	110.73	92.1645	84.8379	69.862	60.1013	51.1295	39.074	30.8186	28.5113	23.8315	20.528	20.933	20.3307	19.3751	22.0759	19.9706	19.7158	18.4918
566.242	23.7983	24.248	23.7864	24.1313	27.5076	27.2704	27.6392	27.644	26.6742	26.9664	24.5438	26.9644	28.8001	30.4358	34.979	44.3347	62.6261	82.1336	109.524	124.319	137.638	140.325	126.545	108.253	98.4888	82.508	70.2142	58.0215	45.5341	36.579	29.7573	26.4089	21.9544	20.13	19.2066	18.8465	20.3512	18.9494	20.5654	18.5185	18.4984
566.716	23.9382	25.1942	24.8527	28.7252	27.8986	27.4008	28.7634	26.9168	27.1584	24.7224	27.9048	26.9679	29.2053	30.3383	35.45	44.8004	61.2475	79.1077	101.658	125.476	133.961	136.781	124.742	108.267	92.3181	81.6602	67.1701	58.9631	48.1601	37.9045	31.7721	26.4123	23.0349	20.4029	15.8741	17.2217	19.9384	18.5244	20.1273	21.0807	17.1016
567.189	20.3973	23.1911	25.9357	25.5968	27.0152	29.7069	28.5362	29.8627	28.2615	26.8722	28.8532	27.5284	28.2233	31.4785	35.4772	43.7299	61.8341	78.7007	106.156	125.572	134.253	129.755	124.837	108.13	88.6975	80.0045	69.1858	54.2175	46.9484	38.4622	29.6498	24.5822	22.2437	21.0946	18.0223	17.642	17.598	20.9628	18.5254	17.9323	18.515
567.663	24.4091	24.9867	25.5806	28.7966	27.8385	29.758	30.957	29.1815	27.7077	27.7485	27.2777	28.1164	28.473	28.9897	34.1353	44.174	57.4609	82.1143	102.432	115.973	131.065	124.675	122.202	105.902	94.0701	79.8193	69.8513	56.5346	44.6526	36.1451	28.76	26.0808	22.8221	18.2863	17.3846	16.5848	18.5999	18.1419	17.9681	21.5859	18.2351
568.136	24.1695	25.8342	28.6861	28.0479	28.5268	29.6734	30.5014	29.7125	27.7476	27.4321	27.0845	27.9402	29.1185	30.8649	35.4956	43.8681	59.3997	78.4803	97.7108	116.426	131.158	124.746	115.642	103.307	91.9182	79.6109	67.7623	56.6158	47.5977	37.523	31.7623	24.6599	19.0683	17.77	16.0704	17.1532	17.3756	18.5971	20.0588	17.2331	16.5444
568.61	26.9361	26.2596	27.7729	29.5184	30.2351	30.3328	31.1497	32.3044	30.7866	31.0178	27.6863	29.1532	30.8544	31.6016	37.0217	44.3629	58.3605	77.3655	99.0017	115.367	129.353	128.309	123.954	108.113	91.333	78.161	68.3607	56.1889	48.26	35.5607	30.3044	26.4031	22.872	21.4486	19.1649	18.3922	19.3361	19.3268	21.4022	18.6075	19.5245
569.083	24.4708	25.3207	28.8509	29.0012	30.1156	30.9806	31.0352	29.9897	29.3478	29.1263	28.2776	28.9463	29.4528	30.3886	35.3467	42.529	56.7544	78.0962	98.0782	118.559	126.826	127.485	113.14	102.869	86.1309	74.7367	67.3977	55.7387	42.383	37.1656	29.3717	26.1467	21.1198	19.8263	17.4285	17.717	17.5337	18.1877	17.8659	18.9165	18.4374
569.556	27.1777	26.2274	26.0052	29.6139	31.1053	32.3324	30.6118	31.1649	28.3372	27.8938	28.582	28.4681	27.594	30.6465	35.0106	42.2778	55.6607	76.4114	97.2297	112.841	120.163	125.011	113.533	100.072	86.9758	77.0963	63.3532	52.6053	43.0679	34.987	30.8054	24.5156	20.4109	19.3886	18.0706	18.0975	17.7841	21.3049	18.1328	17.9803	16.3805
570.029	27.4139	28.4859	31.8286	29.4412	33.3916	30.5077	32.1911	30.3892	30.8264	28.9216	29.0062	29.6174	29.9691	31.4172	35.99	45.1687	57.4358	74.3543	93.5365	114.208	123.983	121.699	112.235	99.1642	85.2239	72.9027	62.937	51.5959	43.5079	33.7472	28.0758	25.8047	20.6524	21.7986	18.4464	19.0234	17.3431	19.419	17.6658	17.0499	16.3577
570.502	26.6238	28.2502	31.4673	33.03	34.728	35.5083	34.9786	31.7702	30.7433	32.517	31.4809	30.0862	30.1062	30.3356	34.7234	43.47	55.496	74.8352	96.2564	111.199	122.993	124.122	112.486	98.8454	84.4568	74.1755	63.3417	54.9385	43.8111	32.8606	27.9754	25.0411	21.6235	18.3006	19.1379	17.0059	18.7533	19.0137	19.7508	18.8835	20.121
570.975	30.7782	29.5025	28.8355	35.5733	34.8998	31.9835	34.5207	32.7875	33.7983	31.9624	30.2397	30.2311	29.0338	29.4551	35.1404	45.186	59.2778	74.3785	94.2856	109.902	122.19	118.742	114.336	101.055	82.5978	75.02	61.666	51.3695	45.8695	35.6864	27.4707	23.8776	22.4616	18.7299	15.9453	16.8903	19.1933	20.1818	20.3651	19.0576	17.3344
571.448	26.2919	29.4208	31.4293	35.7703	33.7938	33.1908	32.8295	34.5633	30.9578	29.402	30.9941	30.9377	31.3088	30.53	33.8903	42.2136	57.2929	72.869	93.7609	108.572	122.032	119.719	108.823	98.2649	83.6221	68.7861	61.0106	50.5234	41.6844	32.6948	29.8143	24.0541	18.4359	18.6282	16.1087	16.9211	19.507	17.3508	20.1066	18.0318	17.8354
571.921	26.6165	32.1921	30.9517	35.3078	36.8516	36.5777	37.1588	33.3996	33.0749	33.1536	29.8843	30.4514	31.0634	34.7809	34.5176	43.5905	55.7683	73.0044	93.6732	104.653	119.011	116.459	109.713	95.6883	82.6838	72.5922	58.4855	50.735	39.1203	33.6876	27.7072	22.7674	20.0999	19.3439	17.08	17.7729	15.495	18.245	20.144	17.6098	17.7118
572.393	27.6077	29.5031	32.1877	36.3998	33.4973	35.2038	34.5548	34.6599	32.8634	33.304	30.4965	30.0445	30.4848	31.8441	34.5499	44.6525	55.665	71.5013	88.1684	107.437	113.482	117.331	109.586	91.58	82.1043	67.8955	60.521	44.8912	43.4377	35.1852	28.2743	25.9871	17.8078	21.4073	17.3652	18.0632	15.5095	17.8307	17.3459	18.2341	18.6697
572.866	29.4243	33.7431	34.2251	34.7051	35.8703	36.8957	34.958	35.6699	33.7375	34.4041	32.1565	31.5921	29.5954	33.6099	36.46	43.9427	56.4069	73.0489	87.1851	102.909	115.768	118.727	105.075	91.9803	81.0703	69.3552	61.0068	53.2967	41.9583	34.0112	28.2955	23.2059	18.9094	19.7859	17.3783	16.2964	19.5762	17.988	18.3975	17.1834	19.1547
573.338	31.12	30.6511	34.9389	35.1454	35.7836	37.3256	35.1267	36.083	38.2745	32.6522	31.4934	29.9947	29.2258	32.2147	35.2784	42.6013	54.5285	71.5638	90.0061	105.727	114.568	113.633	106.813	91.2074	77.7692	69.5486	58.8764	49.466	41.505	33.7858	26.568	22.5667	21.6567	15.7115	16.7251	15.9051	17.6402	17.8659	17.9744	18.7269	17.7634
573.81	29.6404	30.558	35.7956	36.5231	38.0574	36.6076	35.4284	35.8873	35.1649	31.9796	32.124	31.1293	31.9092	30.9246	34.0057	41.0779	54.6055	67.5651	85.5738	105.106	111.469	113.246	104.086	89.3409	75.7919	69.7554	59.5115	49.5358	41.1846	34.6358	27.4199	22.9996	19.2321	19.0172	17.4241	18.8109	19.4877	18.9011	16.9585	19.0583	17.6311
574.283	28.8345	31.1309	34.7494	39.8783	36.1273	37.5396	36.0903	35.425	32.6382	31.5281	32.6215	30.8286	31.2251	31.8771	33.2792	41.4868	55.5902	71.0173	86.7017	101.826	108.59	109.626	99.3366	89.6409	77.8372	66.989	58.2375	46.976	38.5653	31.7215	25.1343	21.5476	19.3855	17.1168	15.5467	16.0789	15.4354	18.34	20.8444	18.7697	16.8587
574.755	29.959	33.8791	36.115	38.4359	39.289	40.3887	37.8765	35.1963	32.6551	35.2625	31.2295	31.0632	29.1042	30.4532	35.8503	44.3065	54.2128	71.2908	87.3611	98.7943	111.72	111.105	104.807	90.0202	75.8974	66.4795	55.8351	45.9347	38.5852	31.8718	25.9628	21.9604	19.6686	17.8106	16.231	17.1871	15.4434	18.0605	17.7269	15.8785	17.498
575.227	33.7342	36.7809	36.6869	35.8081	38.9311	40.94	35.0041	35.1043	35.6114	33.8536	34.4303	33.1712	30.047	31.4073	35.7878	44.9998	54.2615	69.3793	81.4638	98.5937	106.724	106.275	98.5539	86.1015	73.7637	64.1434	56.2173	42.3027	35.9608	31.2303	26.1222	22.6503	20.78	16.044	15.5687	14.4502	16.0193	19.8121	16.4009	17.8794	16.0936
575.699	30.7203	34.5017	37.1402	39.3206	39.3759	38.9311	39.4787	36.6355	34.8032	34.3788	35.0637	33.982	31.3103	33.3045	34.4127	44.6849	51.1227	63.536	82.5385	100.075	103.302	103.123	104.345	86.4368	70.1122	62.2647	54.4072	44.8498	38.7973	29.9291	25.6115	20.1301	17.9325	17.4381	16.538	15.5715	17.1659	18.5349	15.9745	17.5968	17.3786
576.17	33.5429	35.6421	36.6464	40.1712	40.6086	40.4003	41.6825	37.1777	34.3583	35.0242	33.341	32.708	30.5331	34.4824	34.7412	41.1847	52.0499	68.37	84.4934	97.6875	104.397	105.78	95.453	85.0985	75.0579	64.7457	56.5843	45.0254	36.1806	31.4452	28.0993	22.3056	19.0518	17.0477	16.8304	16.4191	13.243	17.3985	17.1907	18.232	15.8188
576.642	33.4436	37.6062	39.8041	38.7494	39.9992	42.2577	39.9565	38.711	33.9097	35.1865	35.1502	34.2855	30.3651	33.5933	35.9231	40.9527	51.2487	67.6585	84.9472	98.6757	103.943	100.518	96.9571	89.7724	70.6166	60.8877	54.097	44.0088	37.1135	33.2318	26.2209	21.9287	18.9373	16.9305	17.3941	15.4718	16.7851	19.3063	18.4085	18.1004	16.1545
577.114	33.6224	37.5129	40.6641	42.0056	40.7049	40.8842	43.9403	38.3838	35.9105	34.504	35.7819	34.6559	32.6526	33.7362	36.2507	41.3761	53.6662	65.5145	83.369	94.9137	102.809	99.2044	94.4036	85.4119	71.2528	63.2576	52.2699	43.5841	36.2664	27.3441	23.3804	20.2035	18.9596	15.9857	16.054	15.075	17.5109	15.1144	18.7298	16.1252	14.7464
577.585	34.6376	37.2796	42.0665	41.5167	41.6734	42.7431	39.4124	40.292	39.9996	39.0113	34.6396	34.0337	31.7668	32.2199	38.5772	40.7648	51.7595	64.0771	80.0139	91.5255	97.0226	102.401	93.2317	82.7128	69.8923	63.9855	49.3222	43.5135	38.982	26.8352	26.1441	21.4396	17.1927	16.5554	17.7064	15.6457	13.9961	16.1497	16.6506	15.9894	14.7628
578.056	34.5405	37.6012	39.8087	43.8475	42.6492	40.3319	42.1342	39.3457	39.0662	34.4642	35.6293	32.8627	32.0112	33.9193	36.0499	42.3199	52.5323	64.9522	79.8472	96.4002	102.857	99.6585	89.8594	81.6959	70.9767	62.3093	49.7175	42.3737	34.566	29.4337	24.1207	22.6811	18.8665	14.0894	15.2736	14.6946	16.9859	16.461	16.0704	15.5474	14.6221
578.528	35.4547	37.5429	40.3017	40.7156	44.3275	42.6268	43.6269	37.5575	40.9958	41.3237	35.3491	32.8219	32.182	32.2242	36.6042	43.6348	51.4599	64.0531	80.4602	90.7618	99.4839	94.7825	93.545	81.8693	70.016	60.0231	51.7221	41.8655	35.1506	30.7139	23.7598	20.5646	18.6305	16.1957	17.3559	14.5869	17.4475	16.9339	16.255	16.1974	14.8124
578.999	35.3893	38.8673	41.3421	42.1484	41.239	41.4148	38.7337	39.7628	36.5178	38.8609	38.6335	33.0022	30.0864	32.8133	36.8733	41.8384	51.4107	65.7075	78.0526	90.2709	95.8041	97.1999	91.4083	79.5701	69.3847	60.8112	52.2794	43.3926	34.3284	28.8806	23.8101	20.6081	16.8721	16.0913	15.3384	15.5923	14.215	16.3846	13.5746	14.6858	15.4822
579.47	36.548	40.1508	43.7037	45.1544	45.7915	43.019	44.4012	42.5546	39.1463	39.1415	36.529	34.1425	32.7969	31.4894	34.608	42.2568	49.8768	64.8907	77.2379	86.2551	96.4805	91.7466	90.9121	76.8344	64.212	60.2081	50.9851	43.3144	37.8233	29.9942	24.1086	22.6636	17.9958	18.4673	15.2161	14.0744	16.5053	15.0825	16.1542	16.7115	16.296
579.941	36.4423	40.6051	41.9685	42.4994	40.5212	42.4079	44.828	39.8393	41.2852	38.9357	35.9685	37.393	32.9316	33.9201	34.8332	41.635	52.0643	62.8706	76.5995	89.8579	97.3527	96.3875	88.66	79.1602	65.8358	58.9414	51.4827	39.3927	34.0094	33.0117	24.4075	20.9194	18.2902	16.4002	17.1517	15.3433	15.2393	17.8819	16.9253	16.108	16.6315
580.412	33.7996	41.1968	43.7854	48.3447	46.8079	42.7076	42.3048	42.5087	40.4567	37.5097	35.5244	34.4284	33.8915	32.8018	37.9383	40.631	48.7802	61.565	77.5606	87.5907	93.8322	93.6964	88.6235	78.6686	66.7891	58.774	49.3964	39.5487	33.9119	27.6028	26.638	19.0349	19.4163	16.4151	16.7552	15.078	16.251	16.8712	17.6969	16.8978	14.8859
580.883	34.5348	40.8174	42.8661	46.6311	43.2564	43.9225	42.7278	39.5348	39.9978	39.3718	32.5734	34.7929	33.198	31.8903	35.6652	41.5207	48.1096	61.3797	73.2581	88.4532	93.2333	91.5558	89.4063	76.7088	63.6074	56.9471	49.5533	40.4265	32.7853	29.3969	24.0373	20.9573	17.2128	15.873	14.1586	14.1134	15.6949	16.299	14.9878	13.9649	16.6615
581.354	35.438	41.5789	42.5241	41.833	46.5261	43.0772	43.0542	41.6103	40.3107	41.0229	35.853	32.8452	34.1842	34.4555	33.6048	41.6831	48.4263	61.1578	78.0245	86.7325	94.3624	95.7157	81.6877	73.7826	65.95	55.7104	46.7074	40.3716	31.4219	26.9908	21.8624	20.5824	16.5455	15.0619	13.7685	12.5967	15.8633	15.443	14.5572	14.92	13.3188
581.824	37.9085	44.4426	42.4658	47.4718	47.1469	43.9444	43.0055	42.1915	41.8768	38.2858	37.3565	35.5834	31.5494	34.0999	37.0436	40.619	48.9943	62.3182	75.2147	86.8938	87.0924	91.8748	86.8958	74.3726	63.9412	58.2551	48.8239	40.8089	34.4477	29.6359	22.1803	20.211	16.5763	14.9502	14.8976	15.004	16.3223	15.7664	18.9899	15.1035	12.8612
582.295	39.6479	44.3503	46.0878	47.3864	47.1969	46.3547	41.6332	44.7578	40.5529	38.3264	35.4784	35.1745	33.8685	34.031	35.1515	38.3767	48.7273	60.8529	73.8602	83.0499	93.9516	90.5195	83.5744	70.7119	64.1213	53.6516	48.8757	39.0392	32.9344	27.0697	24.4242	21.1893	17.2911	15.3857	16.0181	14.5987	14.9063	16.9632	15.3601	13.7167	16.0936
582.765	37.6876	42.0039	44.0499	44.8328	46.5556	44.8051	42.4314	45.1625	39.083	41.1668	38.3774	36.3124	32.537	34.2611	33.626	40.3048	50.1123	59.5982	70.8541	82.6063	87.3339	89.9016	81.9744	70.98	61.0127	52.6827	46.3066	42.0854	32.3075	25.3072	23.7442	20.2442	17.5802	14.1351	15.0603	13.905	14.3414	15.4972	14.6083	16.9999	15.942
583.235	36.4405	41.8967	45.3237	49.3542	47.7965	47.7326	47.3688	44.0611	42.7255	37.6428	36.0066	36.1167	33.6024	33.8668	34.7157	39.8591	48.0747	59.0792	71.537	83.9509	87.8923	84.4876	83.3342	70.6944	59.2606	54.8367	45.6641	39.0922	34.1431	24.5053	21.4001	22.1763	17.3145	15.9668	14.7954	14.7591	14.9266	15.2137	16.5993	16.0765	14.5039
583.706	40.3074	44.7325	47.4355	46.9517	49.0483	47.7782	46.639	44.8614	42.517	40.2561	37.7229	36.2632	33.7386	34.2151	34.9425	39.9927	49.2397	59.2164	69.7187	81.4668	88.861	84.3444	77.1608	72.5793	63.1442	52.3284	47.4049	40.341	32.1045	26.8583	23.6461	20.0052	18.8685	16.5428	15.3631	13.7884	17.2394	17.5938	17.2249	17.1855	15.9695
584.176	40.0556	45.1881	46.2315	45.3549	48.2829	46.8944	43.9611	47.1738	39.9306	40.7797	37.6329	35.3962	36.0584	33.9264	35.1642	38.7829	48.0792	57.566	73.1015	84.4934	86.6696	82.6184	79.4661	71.046	62.7442	49.6961	45.9709	38.9184	31.0937	26.3313	21.7162	19.4727	17.4849	15.153	14.5443	13.5178	15.8155	14.3527	17.8489	15.323	15.8209
584.646	38.5141	44.9327	48.3278	50.6943	47.1014	50.3467	44.3731	44.6687	42.0748	39.45	39.4579	34.4067	34.5139	32.8907	34.408	40.2376	49.7862	56.8693	67.0236	81.1815	81.0078	83.8971	77.9735	68.9237	58.6082	51.2839	42.144	35.543	32.5366	25.5223	22.0066	18.2484	17.0745	15.1613	16.2154	13.8069	15.5364	17.4695	16.027	15.0185	15.8295
585.116	38.8271	42.8647	47.12	47.0497	49.0164	46.6909	45.8301	43.0555	43.1055	37.6344	36.2366	36.7875	35.0612	34.392	35.5004	42.563	46.4588	55.6971	67.4334	78.573	82.0528	82.051	82.2874	66.926	58.0876	50.2062	42.9688	38.1186	30.8742	27.3263	24.5318	20.0469	17.5073	15.594	14.2856	14.0991	15.9798	16.0008	15.8861	16.282	14.7097
585.585	41.1578	43.6236	49.2587	52.0289	46.7961	49.9232	46.1508	44.7618	42.2876	37.6849	37.3702	34.5907	31.6601	34.3325	34.8681	40.513	46.2003	57.1499	71.9413	80.5588	82.9519	84.1842	75.7681	66.6738	55.342	46.2517	43.4806	37.1973	31.0456	25.4379	21.7733	18.0114	17.9516	14.7708	15.4159	14.9651	13.1181	14.9838	17.437	15.3633	15.3769
586.055	42.7829	44.5262	46.9708	47.5877	48.7454	46.6854	43.7476	45.0771	45.6029	38.2299	36.5764	35.3129	34.424	33.1101	35.7913	38.5545	45.9424	56.4165	67.5262	76.3088	82.2755	79.1224	72.6712	65.8522	58.0191	49.7831	42.5171	36.5179	27.5761	24.7844	19.1476	18.4492	16.8527	14.6502	14.1853	15.5511	15.7344	13.8159	14.2444	16.4832	14.5876
586.525	42.2802	46.1451	47.6012	47.527	48.1493	48.4823	45.6381	42.8601	42.6645	38.4147	39.5369	35.8201	33.8504	33.3752	36.0435	39.577	48.51	55.6939	70.2567	76.1334	81.3193	76.6565	71.8378	66.8723	54.3739	46.8376	44.6348	34.3819	28.7929	21.7901	19.0383	19.4441	16.317	14.2505	14.2081	16.2841	13.8801	14.582	15.6479	14.9373	13.1499
586.994	42.491	45.0917	51.9864	48.7006	48.3614	48.2945	46.2321	45.0943	40.5961	39.3422	36.9359	36.1031	33.5897	31.3061	35.1255	39.6403	45.0423	56.0274	65.5692	73.2726	77.9814	78.3599	73.7367	62.1706	53.2129	48.7083	41.2849	36.8793	31.8403	25.1401	21.3122	15.1934	16.7658	14.5559	12.9752	12.0553	12.8886	14.4563	13.3681	14.8037	14.9595
587.464	41.8273	42.4669	46.2055	48.6235	49.368	46.3617	47.854	44.2572	39.8913	38.6477	40.2554	34.4533	30.8987	31.4511	34.7782	37.1847	44.2912	56.2597	67.1011	72.2683	77.8794	70.5434	71.3273	63.1646	54.6419	48.2067	40.0799	33.5014	28.0907	22.2668	18.2501	16.4569	14.8117	12.1685	11.3149	12.9223	11.4546	13.4297	15.2308	13.7183	10.7451
587.933	43.4564	47.322	47.9345	49.646	50.783	48.9458	50.3934	45.3333	44.2242	43.1601	37.7556	37.6626	36.8294	35.4261	37.6575	38.195	46.042	53.7166	65.7311	73.8523	78.9686	76.2897	70.2229	60.9468	56.7565	48.9411	43.3304	32.9306	28.1253	24.9252	23.0515	19.9387	17.6546	16.7169	14.8254	13.5069	14.227	16.1355	15.2496	16.5769	16.9525
588.402	40.9488	45.1433	48.5796	49.8735	50.1965	50.8998	47.3456	45.927	41.6535	41.6229	36.2428	36.0311	34.0498	34.6375	36.2558	37.9742	44.9115	56.8398	62.2119	71.5895	77.8178	72.4589	72.1415	59.1023	54.5803	49.3677	38.2547	30.9052	26.7346	25.3865	21.8259	16.2295	14.0078	14.4763	14.0116	13.104	13.0892	14.0692	16.2031	16.4487	14.3704
588.871	41.3145	48.9155	49.2314	50.7966	50.292	52.0646	45.9942	46.3989	43.1238	41.7021	37.8958	36.0996	36.5437	34.383	34.0667	36.8847	43.7807	52.1954	65.6107	70.2251	75.4732	73.5055	70.364	61.7492	51.9441	45.5092	41.4258	34.6502	27.1793	24.3229	20.8798	19.1789	15.7355	15.6414	13.4767	14.9841	14.7169	12.8963	15.6154	15.0539	12.4344
589.34	43.9655	46.1426	48.318	50.451	49.6799	49.3281	44.6134	43.8951	42.9292	40.7616	39.1675	33.7616	33.5264	31.7567	32.0486	37.4196	47.4125	53.7433	61.2287	72.0236	75.8755	72.6954	70.5796	58.7185	52.1291	43.1964	38.3796	31.0062	28.2682	22.1291	18.9305	13.7775	15.1891	13.6692	12.6516	11.7178	12.5483	12.3132	14.0885	14.281	10.813
589.809	40.8413	47.0488	51.038	48.2953	48.7835	48.9837	47.8179	44.3313	41.9646	40.3095	37.1361	36.532	34.7299	33.8274	34.5462	39.4039	43.7285	51.5876	61.939	68.7974	75.9632	75.513	66.5823	61.0962	53.2195	43.9257	39.8045	33.9984	30.1437	22.1547	19.0938	15.4653	13.9276	12.8297	11.9625	12.3036	12.2707	11.7261	15.4998	13.1854	13.9419
590.278	42.3118	46.6525	46.8618	49.0188	45.9515	48.6136	45.6141	46.5458	40.4694	40.8351	36.9156	33.5947	33.5869	30.7428	32.3034	37.2928	43.4314	51.7853	61.8876	68.7415	71.4116	70.4332	64.5846	62.2914	49.5891	43.6142	37.0674	33.2808	27.2654	22.8662	16.8417	15.3359	13.3678	11.4116	11.9703	11.3094	14.6174	13.238	12.8731	15.5784	11.8173
590.747	41.7466	47.8046	46.3144	49.1719	44.1921	54.3884	48.7834	45.2735	43.7809	36.725	35.3371	37.4778	33.5968	32.7878	34.1848	38.2754	43.4443	51.7185	60.9916	67.6578	73.0335	68.9721	65.0841	57.2234	49.7184	42.494	36.8482	29.8383	26.2195	22.4546	19.8196	16.5956	15.0788	12.6992	12.6782	13.7472	12.5747	14.5963	16.4453	13.0389	12.97
591.215	43.3553	47.8263	47.1779	49.61	48.8517	51.3305	44.859	43.6213	45.0703	38.6163	39.8793	34.7596	36.0508	34.7322	33.9046	36.3489	43.1385	50.9194	60.013	67.7889	71.8656	66.2661	64.9935	57.2494	50.314	45.2341	37.2105	31.3321	27.5495	20.3718	19.1205	16.4636	13.6625	12.9904	12.543	13.3237	10.825	12.4953	14.1245	14.9538	10.0194
591.684	42.8045	44.296	53.5304	50.0576	48.7463	48.9494	47.5204	47.1256	42.3042	42.2674	36.7221	36.8345	35.6494	34.3253	31.1648	36.0804	43.2474	51.1165	58.5866	64.9179	68.3059	69.9604	63.8329	57.8646	49.314	43.7883	39.5398	31.4755	24.7972	25.1319	20.2665	16.893	15.3801	13.5701	12.974	13.7622	13.1739	12.0513	12.5804	15.6001	14.299
592.152	43.4078	52.7296	50.4683	50.0863	50.5503	48.3065	45.7036	47.2814	42.4555	40.665	39.8051	34.6876	34.3959	35.0963	33.4523	36.6849	41.6424	49.1691	57.2463	64.3518	68.6456	68.0592	63.1477	55.466	47.621	42.4513	36.4482	30.9996	24.2835	21.9332	17.0166	16.2042	13.394	14.2925	11.4293	11.0448	12.5956	12.8118	13.52	13.857	11.8405
592.621	41.9792	48.4755	47.2557	50.9411	53.0327	49.4016	45.4601	44.0799	42.2198	42.185	37.7395	37.3283	33.0303	32.5347	33.2695	36.7983	42.1498	46.7187	57.0881	61.6639	70.3801	66.8324	63.1754	54.216	43.3943	42.3563	37.2719	30.2718	26.5387	20.4054	17.8752	15.6523	14.3978	11.868	14.54	11.1931	12.8942	13.2698	12.904	14.5004	11.8457
593.089	44.1792	46.3669	49.1158	49.5851	51.973	49.7023	47.863	44.3664	44.9194	39.2061	39.4805	34.6111	34.2207	34.1674	33.5874	38.4782	42.585	49.6348	56.5749	61.9052	70.0244	64.5893	59.604	55.5263	50.7743	42.3838	36.0259	31.2805	25.499	21.3976	18.1707	17.7601	13.4086	12.448	12.5718	12.7799	13.0492	13.4293	15.0904	14.8287	12.6765
593.557	43.2319	48.5818	49.3326	49.6617	50.4094	48.5682	47.2766	47.535	47.5377	40.2703	38.1907	36.9526	32.9963	32.4984	32.9467	37.8547	41.0166	49.5463	57.6725	62.6057	66.6159	63.7731	61.7462	54.2188	45.5604	41.8802	36.0815	32.1956	25.803	22.5512	17.7722	14.286	13.715	13.1837	13.4401	12.512	10.7198	12.5433	13.7114	14.0532	13.6854
594.025	44.6046	45.0774	49.8304	52.2442	49.3878	47.1591	49.5961	41.5264	44.0354	38.3206	37.8792	33.5709	30.7008	31.5774	33.6899	34.6872	40.6692	48.1322	54.2643	60.8826	68.2256	63.0665	59.182	53.6028	46.4355	41.7153	36.7149	30.6319	24.9142	22.024	18.9381	16.8324	12.448	13.3471	12.0434	11.0905	14.2655	12.4109	11.8595	11.3554	11.229
594.493	43.7708	47.5513	51.1452	50.1979	53.6872	50.1669	45.2709	46.4826	44.8401	40.2401	35.9426	38.3018	34.355	35.1644	34.8101	37.1622	42.1787	48.7534	54.4034	63.6638	67.479	64.8427	58.508	51.3218	44.054	40.4966	36.1672	29.169	24.6705	23.3067	18.527	14.8815	13.4612	14.2205	12.6211	11.5326	13.3947	13.6335	14.9934	13.6063	11.0735
594.961	44.8275	46.8758	49.2098	49.2645	51.1226	51.965	47.4299	46.9116	41.5546	39.2681	33.5098	33.6292	33.9576	32.6038	32.1602	33.9643	40.9857	47.3873	52.8843	62.5053	63.9086	66.2772	57.8328	53.9287	44.6693	39.1616	33.5301	29.567	25.6211	18.6897	16.974	14.7539	14.0462	12.9389	12.4901	11.3983	13.5537	11.8259	14.5375	12.4966	11.083
595.429	47.7961	48.3676	49.2693	48.9049	51.4596	49.0548	48.8137	46.7088	45.9573	38.9375	35.0305	34.9339	31.4327	32.7513	32.0997	34.4954	41.2814	47.8592	55.1621	61.7707	63.5821	60.7221	63.4749	50.1455	46.11	37.7229	35.313	29.6027	24.1901	20.1192	18.2799	16.6006	14.2066	13.6743	13.0736	13.0011	10.62	11.3848	12.2074	15.0782	12.4214
[truncated: 11 more rows]

## Sheet: Supplementary Fig. 7e
g-CQDs
	450	445	440	435	430	425	420	415	410	405	400	395	390	385	380	375	370	365	360	355	350	345	340	335	330	325	320	315	310	305	300
[truncated: 522 more rows]

## Sheet: Supplementary Fig. 7f
yg-CQDs
[truncated: 634 more rows]

## Sheet: Supplementary Fig. 7g
y-CQDs
[truncated: 433 more rows]

## Sheet: Supplementary Fig. 7h
o-CQDs
[truncated: 648 more rows]
[truncated: 12 more columns]

## Sheet: Supplementary Fig. 7i
or-CQDs
[truncated: 648 more rows]
[truncated: 2 more columns]

## Sheet: Supplementary Fig. 7j
r-CQDs
[truncated: 911 more rows]
