# Supplementary material for: Machine learning-guided realization of full-color high-quantum-yield carbon quantum dots
Source: Nat Commun. 2024 Jun 6;15:4843. doi: 10.1038/s41467-024-49172-6 (PMC11156924; doi:10.1038/s41467-024-49172-6)
Supplement: Supplementary file 3 — Source Data [file 41467_2024_49172_MOESM3_ESM.zip › Source Data/SI Raw Data/Supplementary Fig. 9 Raw Data.xlsx]

## Sheet: Supplementary Fig. 9a -j
p-CQDs			b-CQDs			c-CQDs			dc-CQDs			g-CQDs			yg-CQDs			y-CQDs			o-CQDs			or-CQDs			r-CQDs
Time (h)	Intensity (a.u.)		Time (h)	Intensity (a.u.)		Time (h)	Intensity (a.u.)		Time (h)	Intensity (a.u.)		Time (h)	Intensity (a.u.)		Time (h)	Intensity (a.u.)		Time (h)	Intensity (a.u.)		Time (h)	Intensity (a.u.)		Time (h)	Intensity (a.u.)		Time (h)	Intensity (a.u.)
2	2802.18		2	26722.1		2	99240.6		2	71022.9		2	175474		2	94953.7		2	299572		2	442528		2	244972		2	79275.4
4	2718.59		4	26706.2		4	94444.9		4	69325.1		4	168257		4	88415.2		4	307862		4	448436		4	263779		4	81101.1
6	2630.16		6	26748.3		6	92233.5		6	67924.4		6	169274		6	88906.3		6	305381		6	435372		6	259679		6	77621.1
8	2497.82		8	26274.5		8	90131.3		8	64374.6		8	162035		8	88607.2		8	312104		8	452798		8	253794		8	77285.4
10	2471.43		10	26115.1		10	89578.1		10	63336.2		10	161563		10	88265.1		10	311986		10	447958		10	248101		10	78802.6
12	2462.64		12	24684.2		12	83359.9		12	63288.7		12	161182		12	88313.4		12	304908		12	442260		12	251840		12	78786.1
